# Supplementary material for: Structure of a dimeric photosystem II complex from a cyanobacterium acclimated to far-red light
Source: J Biol Chem. 2022 Dec 20;299(1):102815. doi: 10.1016/j.jbc.2022.102815 (PMC9843442; doi:10.1016/j.jbc.2022.102815)
Supplement: Supplementray data 1 [file mmc2.zip]

Archive with 4 entries (3 files):
- supplementary_data_1/supplementary_data_1/
- supplementary_data_1/supplementary_data_1/cone_data_C2_formyl-C7_formyl_json.txt
- supplementary_data_1/supplementary_data_1/FRL-PSII_7335_2022_cone_scans_html.txt
- supplementary_data_1/supplementary_data_1/FRL-PSII_7335_2022_cone_scans_ipynb.txt
