# Supplementary material for: Structure of a dimeric photosystem II complex from a cyanobacterium acclimated to far-red light
Source: J Biol Chem. 2022 Dec 20;299(1):102815. doi: 10.1016/j.jbc.2022.102815 (PMC9843442; doi:10.1016/j.jbc.2022.102815)
Supplement: Supplementray data 1 [file mmc2.zip › supplementary_data_1/supplementary_data_1/cone_data_C2_formyl-C7_formyl_json.txt]

###delete this line and convert file extension to .json before use
{
    "A405":{
        "chl_id":"A405",
        "loc_res_Mg":2.4,
        "scan_amp_C2":[
            0.00234,
            0.00221,
            0.00208,
            0.00195,
            0.00184,
            0.00174,
            0.00165,
            0.00158,
            0.00152,
            0.00146,
            0.0014,
            0.00133,
            0.00125,
            0.00115,
            0.00104,
            0.0009,
            0.00076,
            0.00061,
            0.00046,
            0.00034,
            0.00025,
            0.00021,
            0.00023,
            0.00031,
            0.00046,
            0.00067,
            0.00094,
            0.00127,
            0.00162,
            0.00199,
            0.00236,
            0.00271,
            0.00304,
            0.00332,
            0.00356,
            0.00375,
            0.0039,
            0.004,
            0.00406,
            0.00409,
            0.00409,
            0.00407,
            0.00402,
            0.00394,
            0.00384,
            0.00371,
            0.00355,
            0.00336,
            0.00314,
            0.00289,
            0.00263,
            0.00237,
            0.00212,
            0.00189,
            0.00171,
            0.00158,
            0.00151,
            0.0015,
            0.00156,
            0.00166,
            0.00181,
            0.00198,
            0.00216,
            0.00233,
            0.00248,
            0.0026,
            0.00268,
            0.00271,
            0.00271,
            0.00266,
            0.00258,
            0.00247
        ],
        "scan_amp_C7":[
            0.00228,
            0.00234,
            0.00242,
            0.0025,
            0.00258,
            0.00266,
            0.00272,
            0.00276,
            0.0028,
            0.00284,
            0.00286,
            0.00289,
            0.00292,
            0.00294,
            0.00296,
            0.00297,
            0.00296,
            0.00292,
            0.00285,
            0.00275,
            0.00261,
            0.00243,
            0.00223,
            0.00201,
            0.00177,
            0.00153,
            0.00128,
            0.00105,
            0.00082,
            0.0006,
            0.0004,
            0.0002,
            0.00001,
            -0.00017,
            -0.00034,
            -0.0005,
            -0.00064,
            -0.00076,
            -0.00085,
            -0.0009,
            -0.00091,
            -0.00087,
            -0.00078,
            -0.00063,
            -0.00043,
            -0.00017,
            0.00013,
            0.00048,
            0.00085,
            0.00125,
            0.00165,
            0.00204,
            0.00241,
            0.00276,
            0.00305,
            0.0033,
            0.00348,
            0.0036,
            0.00366,
            0.00365,
            0.00358,
            0.00346,
            0.0033,
            0.00312,
            0.00293,
            0.00274,
            0.00256,
            0.00242,
            0.00232,
            0.00225,
            0.00222,
            0.00224
        ],
        "scan_angles":[
            0.0,
            5.0,
            10.0,
            15.0,
            20.0,
            25.0,
            30.0,
            35.0,
            40.0,
            45.0,
            50.0,
            55.0,
            60.0,
            65.0,
            70.0,
            75.0,
            80.0,
            85.0,
            90.0,
            95.0,
            100.0,
            105.0,
            110.0,
            115.0,
            120.0,
            125.0,
            130.0,
            135.0,
            140.0,
            145.0,
            150.0,
            155.0,
            160.0,
            165.0,
            170.0,
            175.0,
            180.0,
            185.0,
            190.0,
            195.0,
            200.0,
            205.0,
            210.0,
            215.0,
            220.0,
            225.0,
            230.0,
            235.0,
            240.0,
            245.0,
            250.0,
            255.0,
            260.0,
            265.0,
            270.0,
            275.0,
            280.0,
            285.0,
            290.0,
            295.0,
            300.0,
            305.0,
            310.0,
            315.0,
            320.0,
            325.0,
            330.0,
            335.0,
            340.0,
            345.0,
            350.0,
            355.0
        ],
        "ci":[
            [
                -0.004797995,
                0.0064242807
            ],
            [
                -0.0049099522,
                0.0063819522
            ],
            [
                -0.0050035996,
                0.0063115996
            ],
            [
                -0.0050666568,
                0.0062112283
            ],
            [
                -0.0050973255,
                0.0060836112
            ],
            [
                -0.005096182,
                0.005940182
            ],
            [
                -0.0050715845,
                0.0057892988
            ],
            [
                -0.0050333165,
                0.0056487451
            ],
            [
                -0.0049940857,
                0.0055266571
            ],
            [
                -0.0049890329,
                0.0054553186
            ],
            [
                -0.0050243521,
                0.0054352093
            ],
            [
                -0.005120264,
                0.0054848354
            ],
            [
                -0.0052813452,
                0.0055996309
            ],
            [
                -0.0054910701,
                0.0057510701
            ],
            [
                -0.0057403006,
                0.0059294435
            ],
            [
                -0.0060092948,
                0.0061087233
            ],
            [
                -0.0062802305,
                0.0062733734
            ],
            [
                -0.0065395499,
                0.0064012642
            ],
            [
                -0.006785555,
                0.0064992693
            ],
            [
                -0.0070118827,
                0.0065621684
            ],
            [
                -0.007213868,
                0.0065932965
            ],
            [
                -0.0074018395,
                0.0066064109
            ],
            [
                -0.0075627818,
                0.0065959247
            ],
            [
                -0.0076961811,
                0.0065738954
            ],
            [
                -0.0077935813,
                0.0065375813
            ],
            [
                -0.0078522644,
                0.0064922644
            ],
            [
                -0.0078603237,
                0.0064266094
            ],
            [
                -0.0078196609,
                0.0063493752
            ],
            [
                -0.0077218344,
                0.0062515487
            ],
            [
                -0.0075744092,
                0.0061361235
            ],
            [
                -0.0073819368,
                0.0060122225
            ],
            [
                -0.0071490433,
                0.0058741861
            ],
            [
                -0.0068946446,
                0.0057369303
            ],
            [
                -0.006618812,
                0.0055976691
            ],
            [
                -0.006342752,
                0.0054696091
            ],
            [
                -0.0060813075,
                0.0053613075
            ],
            [
                -0.0058296892,
                0.005266832
            ],
            [
                -0.0056201601,
                0.0052110172
            ],
            [
                -0.0054451019,
                0.0051845304
            ],
            [
                -0.0053125551,
                0.0051954122
            ],
            [
                -0.0052263667,
                0.0052377953
            ],
            [
                -0.0051740113,
                0.0053077256
            ],
            [
                -0.0051497298,
                0.0053948727
            ],
            [
                -0.0051356119,
                0.0054858976
            ],
            [
                -0.0051251822,
                0.0055703251
            ],
            [
                -0.0051088711,
                0.0056408711
            ],
            [
                -0.0050687678,
                0.0056853393
            ],
            [
                -0.0050099003,
                0.0057001861
            ],
            [
                -0.0049265776,
                0.0056865776
            ],
            [
                -0.004815465,
                0.0056423222
            ],
            [
                -0.0046867256,
                0.0055775827
            ],
            [
                -0.0045417376,
                0.0054937376
            ],
            [
                -0.0043923082,
                0.0054008796
            ],
            [
                -0.0042428237,
                0.0053108237
            ],
            [
                -0.0041042526,
                0.0052293954
            ],
            [
                -0.0039720776,
                0.0051577919
            ],
            [
                -0.0038555827,
                0.0051018684
            ],
            [
                -0.003754605,
                0.0050694622
            ],
            [
                -0.0036740259,
                0.0050620259
            ],
            [
                -0.0036093806,
                0.0050790949
            ],
            [
                -0.0035693181,
                0.0051241752
            ],
            [
                -0.0035608629,
                0.0052048629
            ],
            [
                -0.0035772178,
                0.0053126464
            ],
            [
                -0.0036230913,
                0.0054459484
            ],
            [
                -0.0037049316,
                0.005605503
            ],
            [
                -0.0038101498,
                0.005775864
            ],
            [
                -0.0039380605,
                0.0059466319
            ],
            [
                -0.004079749,
                0.0061003204
            ],
            [
                -0.0042273082,
                0.0062330225
            ],
            [
                -0.0043794217,
                0.0063354217
            ],
            [
                -0.0045280569,
                0.0064029141
            ],
            [
                -0.0046680274,
                0.0064325988
            ]
        ]
    },
    "A406":{
        "chl_id":"A406",
        "loc_res_Mg":2.5,
        "scan_amp_C2":[
            0.00116,
            0.00147,
            0.00175,
            0.00199,
            0.00219,
            0.00235,
            0.00248,
            0.00258,
            0.00267,
            0.00275,
            0.00282,
            0.00288,
            0.00293,
            0.00297,
            0.003,
            0.00301,
            0.003,
            0.00298,
            0.00294,
            0.0029,
            0.00285,
            0.00282,
            0.00279,
            0.00278,
            0.00279,
            0.00283,
            0.00288,
            0.00296,
            0.00304,
            0.00313,
            0.00322,
            0.00329,
            0.00334,
            0.00336,
            0.00335,
            0.0033,
            0.0032,
            0.00307,
            0.00289,
            0.00268,
            0.00243,
            0.00215,
            0.00186,
            0.00155,
            0.00123,
            0.00092,
            0.0006,
            0.00028,
            -0.00003,
            -0.00032,
            -0.00061,
            -0.00088,
            -0.00114,
            -0.00139,
            -0.00161,
            -0.00181,
            -0.00199,
            -0.00213,
            -0.00223,
            -0.00228,
            -0.00228,
            -0.00223,
            -0.00212,
            -0.00195,
            -0.00173,
            -0.00145,
            -0.00112,
            -0.00076,
            -0.00037,
            0.00003,
            0.00042,
            0.0008
        ],
        "scan_amp_C7":[
            0.00087,
            0.00087,
            0.00091,
            0.00099,
            0.00111,
            0.00126,
            0.00144,
            0.00163,
            0.00182,
            0.00201,
            0.00218,
            0.00235,
            0.0025,
            0.00263,
            0.00274,
            0.00283,
            0.0029,
            0.00295,
            0.00298,
            0.00298,
            0.00295,
            0.00289,
            0.0028,
            0.00268,
            0.00252,
            0.00234,
            0.00213,
            0.00191,
            0.00168,
            0.00144,
            0.00122,
            0.001,
            0.0008,
            0.00062,
            0.00047,
            0.00033,
            0.00021,
            0.0001,
            0.0,
            -0.00008,
            -0.00015,
            -0.00022,
            -0.00027,
            -0.0003,
            -0.00032,
            -0.00032,
            -0.0003,
            -0.00025,
            -0.00018,
            -0.00008,
            0.00005,
            0.00021,
            0.00039,
            0.00059,
            0.00079,
            0.00101,
            0.00121,
            0.0014,
            0.00157,
            0.00171,
            0.00181,
            0.00187,
            0.00189,
            0.00186,
            0.00179,
            0.00169,
            0.00156,
            0.00141,
            0.00126,
            0.00113,
            0.00101,
            0.00092
        ],
        "scan_angles":[
            0.0,
            5.0,
            10.0,
            15.0,
            20.0,
            25.0,
            30.0,
            35.0,
            40.0,
            45.0,
            50.0,
            55.0,
            60.0,
            65.0,
            70.0,
            75.0,
            80.0,
            85.0,
            90.0,
            95.0,
            100.0,
            105.0,
            110.0,
            115.0,
            120.0,
            125.0,
            130.0,
            135.0,
            140.0,
            145.0,
            150.0,
            155.0,
            160.0,
            165.0,
            170.0,
            175.0,
            180.0,
            185.0,
            190.0,
            195.0,
            200.0,
            205.0,
            210.0,
            215.0,
            220.0,
            225.0,
            230.0,
            235.0,
            240.0,
            245.0,
            250.0,
            255.0,
            260.0,
            265.0,
            270.0,
            275.0,
            280.0,
            285.0,
            290.0,
            295.0,
            300.0,
            305.0,
            310.0,
            315.0,
            320.0,
            325.0,
            330.0,
            335.0,
            340.0,
            345.0,
            350.0,
            355.0
        ],
        "ci":[
            [
                -0.004797995,
                0.0064242807
            ],
            [
                -0.0049099522,
                0.0063819522
            ],
            [
                -0.0050035996,
                0.0063115996
            ],
            [
                -0.0050666568,
                0.0062112283
            ],
            [
                -0.0050973255,
                0.0060836112
            ],
            [
                -0.005096182,
                0.005940182
            ],
            [
                -0.0050715845,
                0.0057892988
            ],
            [
                -0.0050333165,
                0.0056487451
            ],
            [
                -0.0049940857,
                0.0055266571
            ],
            [
                -0.0049890329,
                0.0054553186
            ],
            [
                -0.0050243521,
                0.0054352093
            ],
            [
                -0.005120264,
                0.0054848354
            ],
            [
                -0.0052813452,
                0.0055996309
            ],
            [
                -0.0054910701,
                0.0057510701
            ],
            [
                -0.0057403006,
                0.0059294435
            ],
            [
                -0.0060092948,
                0.0061087233
            ],
            [
                -0.0062802305,
                0.0062733734
            ],
            [
                -0.0065395499,
                0.0064012642
            ],
            [
                -0.006785555,
                0.0064992693
            ],
            [
                -0.0070118827,
                0.0065621684
            ],
            [
                -0.007213868,
                0.0065932965
            ],
            [
                -0.0074018395,
                0.0066064109
            ],
            [
                -0.0075627818,
                0.0065959247
            ],
            [
                -0.0076961811,
                0.0065738954
            ],
            [
                -0.0077935813,
                0.0065375813
            ],
            [
                -0.0078522644,
                0.0064922644
            ],
            [
                -0.0078603237,
                0.0064266094
            ],
            [
                -0.0078196609,
                0.0063493752
            ],
            [
                -0.0077218344,
                0.0062515487
            ],
            [
                -0.0075744092,
                0.0061361235
            ],
            [
                -0.0073819368,
                0.0060122225
            ],
            [
                -0.0071490433,
                0.0058741861
            ],
            [
                -0.0068946446,
                0.0057369303
            ],
            [
                -0.006618812,
                0.0055976691
            ],
            [
                -0.006342752,
                0.0054696091
            ],
            [
                -0.0060813075,
                0.0053613075
            ],
            [
                -0.0058296892,
                0.005266832
            ],
            [
                -0.0056201601,
                0.0052110172
            ],
            [
                -0.0054451019,
                0.0051845304
            ],
            [
                -0.0053125551,
                0.0051954122
            ],
            [
                -0.0052263667,
                0.0052377953
            ],
            [
                -0.0051740113,
                0.0053077256
            ],
            [
                -0.0051497298,
                0.0053948727
            ],
            [
                -0.0051356119,
                0.0054858976
            ],
            [
                -0.0051251822,
                0.0055703251
            ],
            [
                -0.0051088711,
                0.0056408711
            ],
            [
                -0.0050687678,
                0.0056853393
            ],
            [
                -0.0050099003,
                0.0057001861
            ],
            [
                -0.0049265776,
                0.0056865776
            ],
            [
                -0.004815465,
                0.0056423222
            ],
            [
                -0.0046867256,
                0.0055775827
            ],
            [
                -0.0045417376,
                0.0054937376
            ],
            [
                -0.0043923082,
                0.0054008796
            ],
            [
                -0.0042428237,
                0.0053108237
            ],
            [
                -0.0041042526,
                0.0052293954
            ],
            [
                -0.0039720776,
                0.0051577919
            ],
            [
                -0.0038555827,
                0.0051018684
            ],
            [
                -0.003754605,
                0.0050694622
            ],
            [
                -0.0036740259,
                0.0050620259
            ],
            [
                -0.0036093806,
                0.0050790949
            ],
            [
                -0.0035693181,
                0.0051241752
            ],
            [
                -0.0035608629,
                0.0052048629
            ],
            [
                -0.0035772178,
                0.0053126464
            ],
            [
                -0.0036230913,
                0.0054459484
            ],
            [
                -0.0037049316,
                0.005605503
            ],
            [
                -0.0038101498,
                0.005775864
            ],
            [
                -0.0039380605,
                0.0059466319
            ],
            [
                -0.004079749,
                0.0061003204
            ],
            [
                -0.0042273082,
                0.0062330225
            ],
            [
                -0.0043794217,
                0.0063354217
            ],
            [
                -0.0045280569,
                0.0064029141
            ],
            [
                -0.0046680274,
                0.0064325988
            ]
        ]
    },
    "A407":{
        "chl_id":"A407",
        "loc_res_Mg":2.49,
        "scan_amp_C2":[
            0.001,
            0.00088,
            0.00076,
            0.00065,
            0.00054,
            0.00043,
            0.00033,
            0.00024,
            0.00016,
            0.00008,
            0.00001,
            -0.00005,
            -0.0001,
            -0.00015,
            -0.00021,
            -0.00026,
            -0.00031,
            -0.00037,
            -0.00042,
            -0.00049,
            -0.00055,
            -0.00061,
            -0.00067,
            -0.00073,
            -0.00078,
            -0.00083,
            -0.00088,
            -0.00092,
            -0.00095,
            -0.00098,
            -0.001,
            -0.00102,
            -0.00102,
            -0.00102,
            -0.00101,
            -0.00099,
            -0.00096,
            -0.00093,
            -0.00089,
            -0.00085,
            -0.00081,
            -0.00077,
            -0.00074,
            -0.00071,
            -0.00068,
            -0.00065,
            -0.00061,
            -0.00057,
            -0.0005,
            -0.00042,
            -0.00032,
            -0.0002,
            -0.00005,
            0.0001,
            0.00027,
            0.00045,
            0.00062,
            0.0008,
            0.00096,
            0.00111,
            0.00124,
            0.00135,
            0.00143,
            0.00149,
            0.00152,
            0.00153,
            0.00151,
            0.00146,
            0.0014,
            0.00132,
            0.00122,
            0.00111
        ],
        "scan_amp_C7":[
            0.00047,
            0.00063,
            0.00076,
            0.00083,
            0.00086,
            0.00083,
            0.00075,
            0.00061,
            0.00043,
            0.00022,
            -0.00001,
            -0.00023,
            -0.00044,
            -0.0006,
            -0.00071,
            -0.00074,
            -0.0007,
            -0.00058,
            -0.00038,
            -0.00013,
            0.00017,
            0.0005,
            0.00082,
            0.00111,
            0.00136,
            0.00154,
            0.00164,
            0.00166,
            0.0016,
            0.00146,
            0.00127,
            0.00103,
            0.00077,
            0.00051,
            0.00027,
            0.00007,
            -0.00008,
            -0.00017,
            -0.00019,
            -0.00014,
            -0.00002,
            0.00015,
            0.00036,
            0.00061,
            0.00088,
            0.00115,
            0.00141,
            0.00163,
            0.00181,
            0.00192,
            0.00198,
            0.00196,
            0.00187,
            0.0017,
            0.00148,
            0.0012,
            0.00089,
            0.00056,
            0.00023,
            -0.00008,
            -0.00035,
            -0.00057,
            -0.00072,
            -0.00081,
            -0.00083,
            -0.00078,
            -0.00068,
            -0.00053,
            -0.00035,
            -0.00014,
            0.00007,
            0.00028
        ],
        "scan_angles":[
            0.0,
            5.0,
            10.0,
            15.0,
            20.0,
            25.0,
            30.0,
            35.0,
            40.0,
            45.0,
            50.0,
            55.0,
            60.0,
            65.0,
            70.0,
            75.0,
            80.0,
            85.0,
            90.0,
            95.0,
            100.0,
            105.0,
            110.0,
            115.0,
            120.0,
            125.0,
            130.0,
            135.0,
            140.0,
            145.0,
            150.0,
            155.0,
            160.0,
            165.0,
            170.0,
            175.0,
            180.0,
            185.0,
            190.0,
            195.0,
            200.0,
            205.0,
            210.0,
            215.0,
            220.0,
            225.0,
            230.0,
            235.0,
            240.0,
            245.0,
            250.0,
            255.0,
            260.0,
            265.0,
            270.0,
            275.0,
            280.0,
            285.0,
            290.0,
            295.0,
            300.0,
            305.0,
            310.0,
            315.0,
            320.0,
            325.0,
            330.0,
            335.0,
            340.0,
            345.0,
            350.0,
            355.0
        ],
        "ci":[
            [
                -0.004797995,
                0.0064242807
            ],
            [
                -0.0049099522,
                0.0063819522
            ],
            [
                -0.0050035996,
                0.0063115996
            ],
            [
                -0.0050666568,
                0.0062112283
            ],
            [
                -0.0050973255,
                0.0060836112
            ],
            [
                -0.005096182,
                0.005940182
            ],
            [
                -0.0050715845,
                0.0057892988
            ],
            [
                -0.0050333165,
                0.0056487451
            ],
            [
                -0.0049940857,
                0.0055266571
            ],
            [
                -0.0049890329,
                0.0054553186
            ],
            [
                -0.0050243521,
                0.0054352093
            ],
            [
                -0.005120264,
                0.0054848354
            ],
            [
                -0.0052813452,
                0.0055996309
            ],
            [
                -0.0054910701,
                0.0057510701
            ],
            [
                -0.0057403006,
                0.0059294435
            ],
            [
                -0.0060092948,
                0.0061087233
            ],
            [
                -0.0062802305,
                0.0062733734
            ],
            [
                -0.0065395499,
                0.0064012642
            ],
            [
                -0.006785555,
                0.0064992693
            ],
            [
                -0.0070118827,
                0.0065621684
            ],
            [
                -0.007213868,
                0.0065932965
            ],
            [
                -0.0074018395,
                0.0066064109
            ],
            [
                -0.0075627818,
                0.0065959247
            ],
            [
                -0.0076961811,
                0.0065738954
            ],
            [
                -0.0077935813,
                0.0065375813
            ],
            [
                -0.0078522644,
                0.0064922644
            ],
            [
                -0.0078603237,
                0.0064266094
            ],
            [
                -0.0078196609,
                0.0063493752
            ],
            [
                -0.0077218344,
                0.0062515487
            ],
            [
                -0.0075744092,
                0.0061361235
            ],
            [
                -0.0073819368,
                0.0060122225
            ],
            [
                -0.0071490433,
                0.0058741861
            ],
            [
                -0.0068946446,
                0.0057369303
            ],
            [
                -0.006618812,
                0.0055976691
            ],
            [
                -0.006342752,
                0.0054696091
            ],
            [
                -0.0060813075,
                0.0053613075
            ],
            [
                -0.0058296892,
                0.005266832
            ],
            [
                -0.0056201601,
                0.0052110172
            ],
            [
                -0.0054451019,
                0.0051845304
            ],
            [
                -0.0053125551,
                0.0051954122
            ],
            [
                -0.0052263667,
                0.0052377953
            ],
            [
                -0.0051740113,
                0.0053077256
            ],
            [
                -0.0051497298,
                0.0053948727
            ],
            [
                -0.0051356119,
                0.0054858976
            ],
            [
                -0.0051251822,
                0.0055703251
            ],
            [
                -0.0051088711,
                0.0056408711
            ],
            [
                -0.0050687678,
                0.0056853393
            ],
            [
                -0.0050099003,
                0.0057001861
            ],
            [
                -0.0049265776,
                0.0056865776
            ],
            [
                -0.004815465,
                0.0056423222
            ],
            [
                -0.0046867256,
                0.0055775827
            ],
            [
                -0.0045417376,
                0.0054937376
            ],
            [
                -0.0043923082,
                0.0054008796
            ],
            [
                -0.0042428237,
                0.0053108237
            ],
            [
                -0.0041042526,
                0.0052293954
            ],
            [
                -0.0039720776,
                0.0051577919
            ],
            [
                -0.0038555827,
                0.0051018684
            ],
            [
                -0.003754605,
                0.0050694622
            ],
            [
                -0.0036740259,
                0.0050620259
            ],
            [
                -0.0036093806,
                0.0050790949
            ],
            [
                -0.0035693181,
                0.0051241752
            ],
            [
                -0.0035608629,
                0.0052048629
            ],
            [
                -0.0035772178,
                0.0053126464
            ],
            [
                -0.0036230913,
                0.0054459484
            ],
            [
                -0.0037049316,
                0.005605503
            ],
            [
                -0.0038101498,
                0.005775864
            ],
            [
                -0.0039380605,
                0.0059466319
            ],
            [
                -0.004079749,
                0.0061003204
            ],
            [
                -0.0042273082,
                0.0062330225
            ],
            [
                -0.0043794217,
                0.0063354217
            ],
            [
                -0.0045280569,
                0.0064029141
            ],
            [
                -0.0046680274,
                0.0064325988
            ]
        ]
    },
    "A410":{
        "chl_id":"A410",
        "loc_res_Mg":2.69,
        "scan_amp_C2":[
            0.00588,
            0.00572,
            0.00551,
            0.00524,
            0.00492,
            0.00456,
            0.00418,
            0.00378,
            0.00338,
            0.00297,
            0.00258,
            0.00221,
            0.00186,
            0.00155,
            0.00127,
            0.00104,
            0.00085,
            0.00072,
            0.00063,
            0.00059,
            0.0006,
            0.00067,
            0.00078,
            0.00094,
            0.00114,
            0.00138,
            0.00166,
            0.00196,
            0.00227,
            0.00259,
            0.0029,
            0.00318,
            0.00342,
            0.00361,
            0.00373,
            0.00379,
            0.00376,
            0.00366,
            0.00349,
            0.00325,
            0.00295,
            0.00261,
            0.00225,
            0.00188,
            0.00152,
            0.00118,
            0.0009,
            0.00067,
            0.00051,
            0.00043,
            0.00043,
            0.00051,
            0.00067,
            0.0009,
            0.00118,
            0.00152,
            0.00189,
            0.00229,
            0.0027,
            0.00312,
            0.00353,
            0.00393,
            0.00431,
            0.00466,
            0.00498,
            0.00527,
            0.00552,
            0.00572,
            0.00587,
            0.00597,
            0.006,
            0.00597
        ],
        "scan_amp_C7":[
            -0.00028,
            -0.00019,
            -0.00008,
            0.00004,
            0.00015,
            0.00024,
            0.0003,
            0.00032,
            0.00032,
            0.00031,
            0.00028,
            0.00027,
            0.00029,
            0.00036,
            0.0005,
            0.00071,
            0.001,
            0.00136,
            0.00177,
            0.00223,
            0.00269,
            0.00314,
            0.00354,
            0.00388,
            0.00414,
            0.00429,
            0.00434,
            0.00428,
            0.00412,
            0.00386,
            0.00353,
            0.00314,
            0.00272,
            0.00227,
            0.00183,
            0.00141,
            0.00101,
            0.00065,
            0.00034,
            0.00007,
            -0.00014,
            -0.00031,
            -0.00042,
            -0.00049,
            -0.00052,
            -0.00051,
            -0.00047,
            -0.00041,
            -0.00032,
            -0.00021,
            -0.0001,
            0.00002,
            0.00013,
            0.00024,
            0.00034,
            0.00042,
            0.00048,
            0.00052,
            0.00054,
            0.00053,
            0.00049,
            0.00043,
            0.00034,
            0.00024,
            0.00012,
            0.0,
            -0.00012,
            -0.00022,
            -0.0003,
            -0.00035,
            -0.00037,
            -0.00034
        ],
        "scan_angles":[
            0.0,
            5.0,
            10.0,
            15.0,
            20.0,
            25.0,
            30.0,
            35.0,
            40.0,
            45.0,
            50.0,
            55.0,
            60.0,
            65.0,
            70.0,
            75.0,
            80.0,
            85.0,
            90.0,
            95.0,
            100.0,
            105.0,
            110.0,
            115.0,
            120.0,
            125.0,
            130.0,
            135.0,
            140.0,
            145.0,
            150.0,
            155.0,
            160.0,
            165.0,
            170.0,
            175.0,
            180.0,
            185.0,
            190.0,
            195.0,
            200.0,
            205.0,
            210.0,
            215.0,
            220.0,
            225.0,
            230.0,
            235.0,
            240.0,
            245.0,
            250.0,
            255.0,
            260.0,
            265.0,
            270.0,
            275.0,
            280.0,
            285.0,
            290.0,
            295.0,
            300.0,
            305.0,
            310.0,
            315.0,
            320.0,
            325.0,
            330.0,
            335.0,
            340.0,
            345.0,
            350.0,
            355.0
        ],
        "ci":[
            [
                -0.004797995,
                0.0064242807
            ],
            [
                -0.0049099522,
                0.0063819522
            ],
            [
                -0.0050035996,
                0.0063115996
            ],
            [
                -0.0050666568,
                0.0062112283
            ],
            [
                -0.0050973255,
                0.0060836112
            ],
            [
                -0.005096182,
                0.005940182
            ],
            [
                -0.0050715845,
                0.0057892988
            ],
            [
                -0.0050333165,
                0.0056487451
            ],
            [
                -0.0049940857,
                0.0055266571
            ],
            [
                -0.0049890329,
                0.0054553186
            ],
            [
                -0.0050243521,
                0.0054352093
            ],
            [
                -0.005120264,
                0.0054848354
            ],
            [
                -0.0052813452,
                0.0055996309
            ],
            [
                -0.0054910701,
                0.0057510701
            ],
            [
                -0.0057403006,
                0.0059294435
            ],
            [
                -0.0060092948,
                0.0061087233
            ],
            [
                -0.0062802305,
                0.0062733734
            ],
            [
                -0.0065395499,
                0.0064012642
            ],
            [
                -0.006785555,
                0.0064992693
            ],
            [
                -0.0070118827,
                0.0065621684
            ],
            [
                -0.007213868,
                0.0065932965
            ],
            [
                -0.0074018395,
                0.0066064109
            ],
            [
                -0.0075627818,
                0.0065959247
            ],
            [
                -0.0076961811,
                0.0065738954
            ],
            [
                -0.0077935813,
                0.0065375813
            ],
            [
                -0.0078522644,
                0.0064922644
            ],
            [
                -0.0078603237,
                0.0064266094
            ],
            [
                -0.0078196609,
                0.0063493752
            ],
            [
                -0.0077218344,
                0.0062515487
            ],
            [
                -0.0075744092,
                0.0061361235
            ],
            [
                -0.0073819368,
                0.0060122225
            ],
            [
                -0.0071490433,
                0.0058741861
            ],
            [
                -0.0068946446,
                0.0057369303
            ],
            [
                -0.006618812,
                0.0055976691
            ],
            [
                -0.006342752,
                0.0054696091
            ],
            [
                -0.0060813075,
                0.0053613075
            ],
            [
                -0.0058296892,
                0.005266832
            ],
            [
                -0.0056201601,
                0.0052110172
            ],
            [
                -0.0054451019,
                0.0051845304
            ],
            [
                -0.0053125551,
                0.0051954122
            ],
            [
                -0.0052263667,
                0.0052377953
            ],
            [
                -0.0051740113,
                0.0053077256
            ],
            [
                -0.0051497298,
                0.0053948727
            ],
            [
                -0.0051356119,
                0.0054858976
            ],
            [
                -0.0051251822,
                0.0055703251
            ],
            [
                -0.0051088711,
                0.0056408711
            ],
            [
                -0.0050687678,
                0.0056853393
            ],
            [
                -0.0050099003,
                0.0057001861
            ],
            [
                -0.0049265776,
                0.0056865776
            ],
            [
                -0.004815465,
                0.0056423222
            ],
            [
                -0.0046867256,
                0.0055775827
            ],
            [
                -0.0045417376,
                0.0054937376
            ],
            [
                -0.0043923082,
                0.0054008796
            ],
            [
                -0.0042428237,
                0.0053108237
            ],
            [
                -0.0041042526,
                0.0052293954
            ],
            [
                -0.0039720776,
                0.0051577919
            ],
            [
                -0.0038555827,
                0.0051018684
            ],
            [
                -0.003754605,
                0.0050694622
            ],
            [
                -0.0036740259,
                0.0050620259
            ],
            [
                -0.0036093806,
                0.0050790949
            ],
            [
                -0.0035693181,
                0.0051241752
            ],
            [
                -0.0035608629,
                0.0052048629
            ],
            [
                -0.0035772178,
                0.0053126464
            ],
            [
                -0.0036230913,
                0.0054459484
            ],
            [
                -0.0037049316,
                0.005605503
            ],
            [
                -0.0038101498,
                0.005775864
            ],
            [
                -0.0039380605,
                0.0059466319
            ],
            [
                -0.004079749,
                0.0061003204
            ],
            [
                -0.0042273082,
                0.0062330225
            ],
            [
                -0.0043794217,
                0.0063354217
            ],
            [
                -0.0045280569,
                0.0064029141
            ],
            [
                -0.0046680274,
                0.0064325988
            ]
        ]
    },
    "B602":{
        "chl_id":"B602",
        "loc_res_Mg":2.87,
        "scan_amp_C2":[
            0.00136,
            0.00143,
            0.00146,
            0.00145,
            0.00139,
            0.0013,
            0.00119,
            0.00105,
            0.0009,
            0.00075,
            0.0006,
            0.00045,
            0.00032,
            0.00019,
            0.00007,
            -0.00004,
            -0.00015,
            -0.00025,
            -0.00036,
            -0.00047,
            -0.00057,
            -0.00068,
            -0.00079,
            -0.00089,
            -0.00099,
            -0.00107,
            -0.00115,
            -0.0012,
            -0.00124,
            -0.00125,
            -0.00124,
            -0.0012,
            -0.00113,
            -0.00104,
            -0.00092,
            -0.00077,
            -0.0006,
            -0.00041,
            -0.00021,
            0.0,
            0.00022,
            0.00042,
            0.00062,
            0.0008,
            0.00096,
            0.00108,
            0.00117,
            0.00122,
            0.00123,
            0.00121,
            0.00116,
            0.00108,
            0.00098,
            0.00085,
            0.00072,
            0.00058,
            0.00045,
            0.00032,
            0.00022,
            0.00013,
            0.00008,
            0.00006,
            0.00007,
            0.00012,
            0.00021,
            0.00032,
            0.00046,
            0.00062,
            0.00079,
            0.00096,
            0.00112,
            0.00126
        ],
        "scan_amp_C7":[
            0.00383,
            0.004,
            0.00409,
            0.0041,
            0.00403,
            0.0039,
            0.00371,
            0.00348,
            0.00321,
            0.00292,
            0.00261,
            0.00229,
            0.00198,
            0.00168,
            0.0014,
            0.00115,
            0.00093,
            0.00075,
            0.00063,
            0.00057,
            0.00059,
            0.00068,
            0.00085,
            0.00109,
            0.0014,
            0.00177,
            0.00218,
            0.00262,
            0.00306,
            0.00348,
            0.00387,
            0.00419,
            0.00445,
            0.00463,
            0.00472,
            0.00474,
            0.00467,
            0.00454,
            0.00436,
            0.00414,
            0.00389,
            0.00363,
            0.00336,
            0.0031,
            0.00285,
            0.00261,
            0.00237,
            0.00213,
            0.0019,
            0.00166,
            0.00142,
            0.00117,
            0.00092,
            0.00067,
            0.00043,
            0.00021,
            0.00002,
            -0.00012,
            -0.0002,
            -0.00022,
            -0.00016,
            -0.00003,
            0.00018,
            0.00047,
            0.00081,
            0.00121,
            0.00164,
            0.00207,
            0.00251,
            0.00292,
            0.00328,
            0.00359
        ],
        "scan_angles":[
            0.0,
            5.0,
            10.0,
            15.0,
            20.0,
            25.0,
            30.0,
            35.0,
            40.0,
            45.0,
            50.0,
            55.0,
            60.0,
            65.0,
            70.0,
            75.0,
            80.0,
            85.0,
            90.0,
            95.0,
            100.0,
            105.0,
            110.0,
            115.0,
            120.0,
            125.0,
            130.0,
            135.0,
            140.0,
            145.0,
            150.0,
            155.0,
            160.0,
            165.0,
            170.0,
            175.0,
            180.0,
            185.0,
            190.0,
            195.0,
            200.0,
            205.0,
            210.0,
            215.0,
            220.0,
            225.0,
            230.0,
            235.0,
            240.0,
            245.0,
            250.0,
            255.0,
            260.0,
            265.0,
            270.0,
            275.0,
            280.0,
            285.0,
            290.0,
            295.0,
            300.0,
            305.0,
            310.0,
            315.0,
            320.0,
            325.0,
            330.0,
            335.0,
            340.0,
            345.0,
            350.0,
            355.0
        ],
        "ci":[
            [
                -0.004797995,
                0.0064242807
            ],
            [
                -0.0049099522,
                0.0063819522
            ],
            [
                -0.0050035996,
                0.0063115996
            ],
            [
                -0.0050666568,
                0.0062112283
            ],
            [
                -0.0050973255,
                0.0060836112
            ],
            [
                -0.005096182,
                0.005940182
            ],
            [
                -0.0050715845,
                0.0057892988
            ],
            [
                -0.0050333165,
                0.0056487451
            ],
            [
                -0.0049940857,
                0.0055266571
            ],
            [
                -0.0049890329,
                0.0054553186
            ],
            [
                -0.0050243521,
                0.0054352093
            ],
            [
                -0.005120264,
                0.0054848354
            ],
            [
                -0.0052813452,
                0.0055996309
            ],
            [
                -0.0054910701,
                0.0057510701
            ],
            [
                -0.0057403006,
                0.0059294435
            ],
            [
                -0.0060092948,
                0.0061087233
            ],
            [
                -0.0062802305,
                0.0062733734
            ],
            [
                -0.0065395499,
                0.0064012642
            ],
            [
                -0.006785555,
                0.0064992693
            ],
            [
                -0.0070118827,
                0.0065621684
            ],
            [
                -0.007213868,
                0.0065932965
            ],
            [
                -0.0074018395,
                0.0066064109
            ],
            [
                -0.0075627818,
                0.0065959247
            ],
            [
                -0.0076961811,
                0.0065738954
            ],
            [
                -0.0077935813,
                0.0065375813
            ],
            [
                -0.0078522644,
                0.0064922644
            ],
            [
                -0.0078603237,
                0.0064266094
            ],
            [
                -0.0078196609,
                0.0063493752
            ],
            [
                -0.0077218344,
                0.0062515487
            ],
            [
                -0.0075744092,
                0.0061361235
            ],
            [
                -0.0073819368,
                0.0060122225
            ],
            [
                -0.0071490433,
                0.0058741861
            ],
            [
                -0.0068946446,
                0.0057369303
            ],
            [
                -0.006618812,
                0.0055976691
            ],
            [
                -0.006342752,
                0.0054696091
            ],
            [
                -0.0060813075,
                0.0053613075
            ],
            [
                -0.0058296892,
                0.005266832
            ],
            [
                -0.0056201601,
                0.0052110172
            ],
            [
                -0.0054451019,
                0.0051845304
            ],
            [
                -0.0053125551,
                0.0051954122
            ],
            [
                -0.0052263667,
                0.0052377953
            ],
            [
                -0.0051740113,
                0.0053077256
            ],
            [
                -0.0051497298,
                0.0053948727
            ],
            [
                -0.0051356119,
                0.0054858976
            ],
            [
                -0.0051251822,
                0.0055703251
            ],
            [
                -0.0051088711,
                0.0056408711
            ],
            [
                -0.0050687678,
                0.0056853393
            ],
            [
                -0.0050099003,
                0.0057001861
            ],
            [
                -0.0049265776,
                0.0056865776
            ],
            [
                -0.004815465,
                0.0056423222
            ],
            [
                -0.0046867256,
                0.0055775827
            ],
            [
                -0.0045417376,
                0.0054937376
            ],
            [
                -0.0043923082,
                0.0054008796
            ],
            [
                -0.0042428237,
                0.0053108237
            ],
            [
                -0.0041042526,
                0.0052293954
            ],
            [
                -0.0039720776,
                0.0051577919
            ],
            [
                -0.0038555827,
                0.0051018684
            ],
            [
                -0.003754605,
                0.0050694622
            ],
            [
                -0.0036740259,
                0.0050620259
            ],
            [
                -0.0036093806,
                0.0050790949
            ],
            [
                -0.0035693181,
                0.0051241752
            ],
            [
                -0.0035608629,
                0.0052048629
            ],
            [
                -0.0035772178,
                0.0053126464
            ],
            [
                -0.0036230913,
                0.0054459484
            ],
            [
                -0.0037049316,
                0.005605503
            ],
            [
                -0.0038101498,
                0.005775864
            ],
            [
                -0.0039380605,
                0.0059466319
            ],
            [
                -0.004079749,
                0.0061003204
            ],
            [
                -0.0042273082,
                0.0062330225
            ],
            [
                -0.0043794217,
                0.0063354217
            ],
            [
                -0.0045280569,
                0.0064029141
            ],
            [
                -0.0046680274,
                0.0064325988
            ]
        ]
    },
    "B603":{
        "chl_id":"B603",
        "loc_res_Mg":2.63,
        "scan_amp_C2":[
            -0.00193,
            -0.00211,
            -0.00225,
            -0.00235,
            -0.0024,
            -0.00239,
            -0.00232,
            -0.0022,
            -0.00202,
            -0.0018,
            -0.00155,
            -0.00128,
            -0.00101,
            -0.00075,
            -0.00052,
            -0.00032,
            -0.00018,
            -0.00009,
            -0.00004,
            -0.00005,
            -0.00008,
            -0.00014,
            -0.00019,
            -0.00023,
            -0.00023,
            -0.00018,
            -0.00006,
            0.00014,
            0.00043,
            0.00079,
            0.00123,
            0.00173,
            0.00227,
            0.00282,
            0.00336,
            0.00385,
            0.00426,
            0.00457,
            0.00475,
            0.00479,
            0.00467,
            0.00441,
            0.004,
            0.00347,
            0.00284,
            0.00213,
            0.00138,
            0.00064,
            -0.00008,
            -0.00072,
            -0.00127,
            -0.00171,
            -0.00202,
            -0.00221,
            -0.00226,
            -0.0022,
            -0.00204,
            -0.00182,
            -0.00155,
            -0.00127,
            -0.00101,
            -0.00079,
            -0.00062,
            -0.00052,
            -0.0005,
            -0.00055,
            -0.00066,
            -0.00083,
            -0.00103,
            -0.00126,
            -0.00149,
            -0.00172
        ],
        "scan_amp_C7":[
            0.00046,
            0.00013,
            -0.00021,
            -0.00054,
            -0.00085,
            -0.0011,
            -0.0013,
            -0.00143,
            -0.00149,
            -0.00149,
            -0.00141,
            -0.00127,
            -0.00108,
            -0.00085,
            -0.00059,
            -0.00032,
            -0.00004,
            0.00022,
            0.00047,
            0.00069,
            0.00087,
            0.00101,
            0.00111,
            0.00117,
            0.00119,
            0.00118,
            0.00114,
            0.00108,
            0.00099,
            0.0009,
            0.00079,
            0.00068,
            0.00056,
            0.00045,
            0.00034,
            0.00023,
            0.00013,
            0.00002,
            -0.00008,
            -0.00019,
            -0.00031,
            -0.00043,
            -0.00057,
            -0.00072,
            -0.00088,
            -0.00105,
            -0.00123,
            -0.00142,
            -0.0016,
            -0.00176,
            -0.0019,
            -0.002,
            -0.00206,
            -0.00206,
            -0.002,
            -0.00188,
            -0.0017,
            -0.00145,
            -0.00115,
            -0.00081,
            -0.00044,
            -0.00006,
            0.0003,
            0.00064,
            0.00093,
            0.00115,
            0.00129,
            0.00135,
            0.00132,
            0.00121,
            0.00102,
            0.00076
        ],
        "scan_angles":[
            0.0,
            5.0,
            10.0,
            15.0,
            20.0,
            25.0,
            30.0,
            35.0,
            40.0,
            45.0,
            50.0,
            55.0,
            60.0,
            65.0,
            70.0,
            75.0,
            80.0,
            85.0,
            90.0,
            95.0,
            100.0,
            105.0,
            110.0,
            115.0,
            120.0,
            125.0,
            130.0,
            135.0,
            140.0,
            145.0,
            150.0,
            155.0,
            160.0,
            165.0,
            170.0,
            175.0,
            180.0,
            185.0,
            190.0,
            195.0,
            200.0,
            205.0,
            210.0,
            215.0,
            220.0,
            225.0,
            230.0,
            235.0,
            240.0,
            245.0,
            250.0,
            255.0,
            260.0,
            265.0,
            270.0,
            275.0,
            280.0,
            285.0,
            290.0,
            295.0,
            300.0,
            305.0,
            310.0,
            315.0,
            320.0,
            325.0,
            330.0,
            335.0,
            340.0,
            345.0,
            350.0,
            355.0
        ],
        "ci":[
            [
                -0.004797995,
                0.0064242807
            ],
            [
                -0.0049099522,
                0.0063819522
            ],
            [
                -0.0050035996,
                0.0063115996
            ],
            [
                -0.0050666568,
                0.0062112283
            ],
            [
                -0.0050973255,
                0.0060836112
            ],
            [
                -0.005096182,
                0.005940182
            ],
            [
                -0.0050715845,
                0.0057892988
            ],
            [
                -0.0050333165,
                0.0056487451
            ],
            [
                -0.0049940857,
                0.0055266571
            ],
            [
                -0.0049890329,
                0.0054553186
            ],
            [
                -0.0050243521,
                0.0054352093
            ],
            [
                -0.005120264,
                0.0054848354
            ],
            [
                -0.0052813452,
                0.0055996309
            ],
            [
                -0.0054910701,
                0.0057510701
            ],
            [
                -0.0057403006,
                0.0059294435
            ],
            [
                -0.0060092948,
                0.0061087233
            ],
            [
                -0.0062802305,
                0.0062733734
            ],
            [
                -0.0065395499,
                0.0064012642
            ],
            [
                -0.006785555,
                0.0064992693
            ],
            [
                -0.0070118827,
                0.0065621684
            ],
            [
                -0.007213868,
                0.0065932965
            ],
            [
                -0.0074018395,
                0.0066064109
            ],
            [
                -0.0075627818,
                0.0065959247
            ],
            [
                -0.0076961811,
                0.0065738954
            ],
            [
                -0.0077935813,
                0.0065375813
            ],
            [
                -0.0078522644,
                0.0064922644
            ],
            [
                -0.0078603237,
                0.0064266094
            ],
            [
                -0.0078196609,
                0.0063493752
            ],
            [
                -0.0077218344,
                0.0062515487
            ],
            [
                -0.0075744092,
                0.0061361235
            ],
            [
                -0.0073819368,
                0.0060122225
            ],
            [
                -0.0071490433,
                0.0058741861
            ],
            [
                -0.0068946446,
                0.0057369303
            ],
            [
                -0.006618812,
                0.0055976691
            ],
            [
                -0.006342752,
                0.0054696091
            ],
            [
                -0.0060813075,
                0.0053613075
            ],
            [
                -0.0058296892,
                0.005266832
            ],
            [
                -0.0056201601,
                0.0052110172
            ],
            [
                -0.0054451019,
                0.0051845304
            ],
            [
                -0.0053125551,
                0.0051954122
            ],
            [
                -0.0052263667,
                0.0052377953
            ],
            [
                -0.0051740113,
                0.0053077256
            ],
            [
                -0.0051497298,
                0.0053948727
            ],
            [
                -0.0051356119,
                0.0054858976
            ],
            [
                -0.0051251822,
                0.0055703251
            ],
            [
                -0.0051088711,
                0.0056408711
            ],
            [
                -0.0050687678,
                0.0056853393
            ],
            [
                -0.0050099003,
                0.0057001861
            ],
            [
                -0.0049265776,
                0.0056865776
            ],
            [
                -0.004815465,
                0.0056423222
            ],
            [
                -0.0046867256,
                0.0055775827
            ],
            [
                -0.0045417376,
                0.0054937376
            ],
            [
                -0.0043923082,
                0.0054008796
            ],
            [
                -0.0042428237,
                0.0053108237
            ],
            [
                -0.0041042526,
                0.0052293954
            ],
            [
                -0.0039720776,
                0.0051577919
            ],
            [
                -0.0038555827,
                0.0051018684
            ],
            [
                -0.003754605,
                0.0050694622
            ],
            [
                -0.0036740259,
                0.0050620259
            ],
            [
                -0.0036093806,
                0.0050790949
            ],
            [
                -0.0035693181,
                0.0051241752
            ],
            [
                -0.0035608629,
                0.0052048629
            ],
            [
                -0.0035772178,
                0.0053126464
            ],
            [
                -0.0036230913,
                0.0054459484
            ],
            [
                -0.0037049316,
                0.005605503
            ],
            [
                -0.0038101498,
                0.005775864
            ],
            [
                -0.0039380605,
                0.0059466319
            ],
            [
                -0.004079749,
                0.0061003204
            ],
            [
                -0.0042273082,
                0.0062330225
            ],
            [
                -0.0043794217,
                0.0063354217
            ],
            [
                -0.0045280569,
                0.0064029141
            ],
            [
                -0.0046680274,
                0.0064325988
            ]
        ]
    },
    "B604":{
        "chl_id":"B604",
        "loc_res_Mg":2.5,
        "scan_amp_C2":[
            -0.00174,
            -0.00179,
            -0.00181,
            -0.00181,
            -0.00179,
            -0.00176,
            -0.00173,
            -0.0017,
            -0.00169,
            -0.0017,
            -0.00172,
            -0.00177,
            -0.00183,
            -0.0019,
            -0.00196,
            -0.00202,
            -0.00206,
            -0.00208,
            -0.00206,
            -0.002,
            -0.00191,
            -0.00177,
            -0.0016,
            -0.0014,
            -0.00117,
            -0.00094,
            -0.0007,
            -0.00047,
            -0.00026,
            -0.00009,
            0.00006,
            0.00016,
            0.00022,
            0.00023,
            0.00021,
            0.00016,
            0.00009,
            0.00001,
            -0.00007,
            -0.00013,
            -0.00017,
            -0.00018,
            -0.00016,
            -0.00009,
            0.00002,
            0.00016,
            0.00032,
            0.0005,
            0.0007,
            0.00088,
            0.00105,
            0.0012,
            0.00131,
            0.00139,
            0.00142,
            0.00141,
            0.00135,
            0.00125,
            0.00111,
            0.00094,
            0.00074,
            0.00051,
            0.00027,
            0.00002,
            -0.00024,
            -0.00049,
            -0.00074,
            -0.00097,
            -0.00118,
            -0.00137,
            -0.00152,
            -0.00165
        ],
        "scan_amp_C7":[
            0.00054,
            0.00044,
            0.00034,
            0.00024,
            0.00014,
            0.00003,
            -0.00009,
            -0.00022,
            -0.00037,
            -0.00054,
            -0.00073,
            -0.00094,
            -0.00117,
            -0.00141,
            -0.00166,
            -0.0019,
            -0.00213,
            -0.00235,
            -0.00253,
            -0.00268,
            -0.0028,
            -0.00289,
            -0.00295,
            -0.00298,
            -0.00299,
            -0.00299,
            -0.00296,
            -0.00293,
            -0.00288,
            -0.00281,
            -0.00272,
            -0.00261,
            -0.00248,
            -0.00232,
            -0.00214,
            -0.00194,
            -0.00172,
            -0.00148,
            -0.00124,
            -0.00099,
            -0.00076,
            -0.00053,
            -0.00032,
            -0.00012,
            0.00005,
            0.00019,
            0.00032,
            0.00042,
            0.00049,
            0.00055,
            0.00059,
            0.00061,
            0.00061,
            0.00061,
            0.0006,
            0.00059,
            0.00058,
            0.00057,
            0.00057,
            0.00057,
            0.00059,
            0.00062,
            0.00065,
            0.00069,
            0.00073,
            0.00076,
            0.00079,
            0.00079,
            0.00078,
            0.00074,
            0.00069,
            0.00062
        ],
        "scan_angles":[
            0.0,
            5.0,
            10.0,
            15.0,
            20.0,
            25.0,
            30.0,
            35.0,
            40.0,
            45.0,
            50.0,
            55.0,
            60.0,
            65.0,
            70.0,
            75.0,
            80.0,
            85.0,
            90.0,
            95.0,
            100.0,
            105.0,
            110.0,
            115.0,
            120.0,
            125.0,
            130.0,
            135.0,
            140.0,
            145.0,
            150.0,
            155.0,
            160.0,
            165.0,
            170.0,
            175.0,
            180.0,
            185.0,
            190.0,
            195.0,
            200.0,
            205.0,
            210.0,
            215.0,
            220.0,
            225.0,
            230.0,
            235.0,
            240.0,
            245.0,
            250.0,
            255.0,
            260.0,
            265.0,
            270.0,
            275.0,
            280.0,
            285.0,
            290.0,
            295.0,
            300.0,
            305.0,
            310.0,
            315.0,
            320.0,
            325.0,
            330.0,
            335.0,
            340.0,
            345.0,
            350.0,
            355.0
        ],
        "ci":[
            [
                -0.004797995,
                0.0064242807
            ],
            [
                -0.0049099522,
                0.0063819522
            ],
            [
                -0.0050035996,
                0.0063115996
            ],
            [
                -0.0050666568,
                0.0062112283
            ],
            [
                -0.0050973255,
                0.0060836112
            ],
            [
                -0.005096182,
                0.005940182
            ],
            [
                -0.0050715845,
                0.0057892988
            ],
            [
                -0.0050333165,
                0.0056487451
            ],
            [
                -0.0049940857,
                0.0055266571
            ],
            [
                -0.0049890329,
                0.0054553186
            ],
            [
                -0.0050243521,
                0.0054352093
            ],
            [
                -0.005120264,
                0.0054848354
            ],
            [
                -0.0052813452,
                0.0055996309
            ],
            [
                -0.0054910701,
                0.0057510701
            ],
            [
                -0.0057403006,
                0.0059294435
            ],
            [
                -0.0060092948,
                0.0061087233
            ],
            [
                -0.0062802305,
                0.0062733734
            ],
            [
                -0.0065395499,
                0.0064012642
            ],
            [
                -0.006785555,
                0.0064992693
            ],
            [
                -0.0070118827,
                0.0065621684
            ],
            [
                -0.007213868,
                0.0065932965
            ],
            [
                -0.0074018395,
                0.0066064109
            ],
            [
                -0.0075627818,
                0.0065959247
            ],
            [
                -0.0076961811,
                0.0065738954
            ],
            [
                -0.0077935813,
                0.0065375813
            ],
            [
                -0.0078522644,
                0.0064922644
            ],
            [
                -0.0078603237,
                0.0064266094
            ],
            [
                -0.0078196609,
                0.0063493752
            ],
            [
                -0.0077218344,
                0.0062515487
            ],
            [
                -0.0075744092,
                0.0061361235
            ],
            [
                -0.0073819368,
                0.0060122225
            ],
            [
                -0.0071490433,
                0.0058741861
            ],
            [
                -0.0068946446,
                0.0057369303
            ],
            [
                -0.006618812,
                0.0055976691
            ],
            [
                -0.006342752,
                0.0054696091
            ],
            [
                -0.0060813075,
                0.0053613075
            ],
            [
                -0.0058296892,
                0.005266832
            ],
            [
                -0.0056201601,
                0.0052110172
            ],
            [
                -0.0054451019,
                0.0051845304
            ],
            [
                -0.0053125551,
                0.0051954122
            ],
            [
                -0.0052263667,
                0.0052377953
            ],
            [
                -0.0051740113,
                0.0053077256
            ],
            [
                -0.0051497298,
                0.0053948727
            ],
            [
                -0.0051356119,
                0.0054858976
            ],
            [
                -0.0051251822,
                0.0055703251
            ],
            [
                -0.0051088711,
                0.0056408711
            ],
            [
                -0.0050687678,
                0.0056853393
            ],
            [
                -0.0050099003,
                0.0057001861
            ],
            [
                -0.0049265776,
                0.0056865776
            ],
            [
                -0.004815465,
                0.0056423222
            ],
            [
                -0.0046867256,
                0.0055775827
            ],
            [
                -0.0045417376,
                0.0054937376
            ],
            [
                -0.0043923082,
                0.0054008796
            ],
            [
                -0.0042428237,
                0.0053108237
            ],
            [
                -0.0041042526,
                0.0052293954
            ],
            [
                -0.0039720776,
                0.0051577919
            ],
            [
                -0.0038555827,
                0.0051018684
            ],
            [
                -0.003754605,
                0.0050694622
            ],
            [
                -0.0036740259,
                0.0050620259
            ],
            [
                -0.0036093806,
                0.0050790949
            ],
            [
                -0.0035693181,
                0.0051241752
            ],
            [
                -0.0035608629,
                0.0052048629
            ],
            [
                -0.0035772178,
                0.0053126464
            ],
            [
                -0.0036230913,
                0.0054459484
            ],
            [
                -0.0037049316,
                0.005605503
            ],
            [
                -0.0038101498,
                0.005775864
            ],
            [
                -0.0039380605,
                0.0059466319
            ],
            [
                -0.004079749,
                0.0061003204
            ],
            [
                -0.0042273082,
                0.0062330225
            ],
            [
                -0.0043794217,
                0.0063354217
            ],
            [
                -0.0045280569,
                0.0064029141
            ],
            [
                -0.0046680274,
                0.0064325988
            ]
        ]
    },
    "B605":{
        "chl_id":"B605",
        "loc_res_Mg":2.43,
        "scan_amp_C2":[
            -0.00201,
            -0.00258,
            -0.00301,
            -0.0033,
            -0.00347,
            -0.00354,
            -0.00351,
            -0.00343,
            -0.00331,
            -0.00319,
            -0.00308,
            -0.00299,
            -0.00295,
            -0.00294,
            -0.00296,
            -0.00299,
            -0.00304,
            -0.00307,
            -0.00307,
            -0.00302,
            -0.00292,
            -0.00276,
            -0.00254,
            -0.00227,
            -0.00195,
            -0.00159,
            -0.00122,
            -0.00085,
            -0.00049,
            -0.00015,
            0.00015,
            0.00041,
            0.00062,
            0.0008,
            0.00095,
            0.00107,
            0.00118,
            0.00129,
            0.00142,
            0.00157,
            0.00176,
            0.00199,
            0.00227,
            0.00259,
            0.00297,
            0.00338,
            0.00383,
            0.0043,
            0.0048,
            0.00529,
            0.00579,
            0.00627,
            0.00672,
            0.00713,
            0.00748,
            0.00777,
            0.00798,
            0.00808,
            0.00807,
            0.00793,
            0.00766,
            0.00725,
            0.0067,
            0.00602,
            0.00523,
            0.00433,
            0.00338,
            0.00238,
            0.00139,
            0.00042,
            -0.00049,
            -0.00131
        ],
        "scan_amp_C7":[
            0.0039,
            0.00368,
            0.0034,
            0.00307,
            0.0027,
            0.00232,
            0.00195,
            0.0016,
            0.00128,
            0.00101,
            0.00079,
            0.00062,
            0.00049,
            0.00038,
            0.00027,
            0.00016,
            0.00002,
            -0.00016,
            -0.00038,
            -0.00064,
            -0.00094,
            -0.00126,
            -0.00159,
            -0.00192,
            -0.00221,
            -0.00247,
            -0.00267,
            -0.00282,
            -0.0029,
            -0.00294,
            -0.00293,
            -0.00289,
            -0.00283,
            -0.00277,
            -0.0027,
            -0.00265,
            -0.00261,
            -0.0026,
            -0.0026,
            -0.00263,
            -0.00269,
            -0.00276,
            -0.00285,
            -0.00295,
            -0.00305,
            -0.00315,
            -0.00323,
            -0.00329,
            -0.00332,
            -0.00331,
            -0.00324,
            -0.00312,
            -0.00293,
            -0.00268,
            -0.00236,
            -0.00197,
            -0.00153,
            -0.00104,
            -0.0005,
            0.00006,
            0.00063,
            0.0012,
            0.00174,
            0.00226,
            0.00273,
            0.00315,
            0.0035,
            0.00377,
            0.00397,
            0.00408,
            0.00411,
            0.00405
        ],
        "scan_angles":[
            0.0,
            5.0,
            10.0,
            15.0,
            20.0,
            25.0,
            30.0,
            35.0,
            40.0,
            45.0,
            50.0,
            55.0,
            60.0,
            65.0,
            70.0,
            75.0,
            80.0,
            85.0,
            90.0,
            95.0,
            100.0,
            105.0,
            110.0,
            115.0,
            120.0,
            125.0,
            130.0,
            135.0,
            140.0,
            145.0,
            150.0,
            155.0,
            160.0,
            165.0,
            170.0,
            175.0,
            180.0,
            185.0,
            190.0,
            195.0,
            200.0,
            205.0,
            210.0,
            215.0,
            220.0,
            225.0,
            230.0,
            235.0,
            240.0,
            245.0,
            250.0,
            255.0,
            260.0,
            265.0,
            270.0,
            275.0,
            280.0,
            285.0,
            290.0,
            295.0,
            300.0,
            305.0,
            310.0,
            315.0,
            320.0,
            325.0,
            330.0,
            335.0,
            340.0,
            345.0,
            350.0,
            355.0
        ],
        "ci":[
            [
                -0.004797995,
                0.0064242807
            ],
            [
                -0.0049099522,
                0.0063819522
            ],
            [
                -0.0050035996,
                0.0063115996
            ],
            [
                -0.0050666568,
                0.0062112283
            ],
            [
                -0.0050973255,
                0.0060836112
            ],
            [
                -0.005096182,
                0.005940182
            ],
            [
                -0.0050715845,
                0.0057892988
            ],
            [
                -0.0050333165,
                0.0056487451
            ],
            [
                -0.0049940857,
                0.0055266571
            ],
            [
                -0.0049890329,
                0.0054553186
            ],
            [
                -0.0050243521,
                0.0054352093
            ],
            [
                -0.005120264,
                0.0054848354
            ],
            [
                -0.0052813452,
                0.0055996309
            ],
            [
                -0.0054910701,
                0.0057510701
            ],
            [
                -0.0057403006,
                0.0059294435
            ],
            [
                -0.0060092948,
                0.0061087233
            ],
            [
                -0.0062802305,
                0.0062733734
            ],
            [
                -0.0065395499,
                0.0064012642
            ],
            [
                -0.006785555,
                0.0064992693
            ],
            [
                -0.0070118827,
                0.0065621684
            ],
            [
                -0.007213868,
                0.0065932965
            ],
            [
                -0.0074018395,
                0.0066064109
            ],
            [
                -0.0075627818,
                0.0065959247
            ],
            [
                -0.0076961811,
                0.0065738954
            ],
            [
                -0.0077935813,
                0.0065375813
            ],
            [
                -0.0078522644,
                0.0064922644
            ],
            [
                -0.0078603237,
                0.0064266094
            ],
            [
                -0.0078196609,
                0.0063493752
            ],
            [
                -0.0077218344,
                0.0062515487
            ],
            [
                -0.0075744092,
                0.0061361235
            ],
            [
                -0.0073819368,
                0.0060122225
            ],
            [
                -0.0071490433,
                0.0058741861
            ],
            [
                -0.0068946446,
                0.0057369303
            ],
            [
                -0.006618812,
                0.0055976691
            ],
            [
                -0.006342752,
                0.0054696091
            ],
            [
                -0.0060813075,
                0.0053613075
            ],
            [
                -0.0058296892,
                0.005266832
            ],
            [
                -0.0056201601,
                0.0052110172
            ],
            [
                -0.0054451019,
                0.0051845304
            ],
            [
                -0.0053125551,
                0.0051954122
            ],
            [
                -0.0052263667,
                0.0052377953
            ],
            [
                -0.0051740113,
                0.0053077256
            ],
            [
                -0.0051497298,
                0.0053948727
            ],
            [
                -0.0051356119,
                0.0054858976
            ],
            [
                -0.0051251822,
                0.0055703251
            ],
            [
                -0.0051088711,
                0.0056408711
            ],
            [
                -0.0050687678,
                0.0056853393
            ],
            [
                -0.0050099003,
                0.0057001861
            ],
            [
                -0.0049265776,
                0.0056865776
            ],
            [
                -0.004815465,
                0.0056423222
            ],
            [
                -0.0046867256,
                0.0055775827
            ],
            [
                -0.0045417376,
                0.0054937376
            ],
            [
                -0.0043923082,
                0.0054008796
            ],
            [
                -0.0042428237,
                0.0053108237
            ],
            [
                -0.0041042526,
                0.0052293954
            ],
            [
                -0.0039720776,
                0.0051577919
            ],
            [
                -0.0038555827,
                0.0051018684
            ],
            [
                -0.003754605,
                0.0050694622
            ],
            [
                -0.0036740259,
                0.0050620259
            ],
            [
                -0.0036093806,
                0.0050790949
            ],
            [
                -0.0035693181,
                0.0051241752
            ],
            [
                -0.0035608629,
                0.0052048629
            ],
            [
                -0.0035772178,
                0.0053126464
            ],
            [
                -0.0036230913,
                0.0054459484
            ],
            [
                -0.0037049316,
                0.005605503
            ],
            [
                -0.0038101498,
                0.005775864
            ],
            [
                -0.0039380605,
                0.0059466319
            ],
            [
                -0.004079749,
                0.0061003204
            ],
            [
                -0.0042273082,
                0.0062330225
            ],
            [
                -0.0043794217,
                0.0063354217
            ],
            [
                -0.0045280569,
                0.0064029141
            ],
            [
                -0.0046680274,
                0.0064325988
            ]
        ]
    },
    "B606":{
        "chl_id":"B606",
        "loc_res_Mg":2.41,
        "scan_amp_C2":[
            -0.00226,
            -0.0029,
            -0.00347,
            -0.00396,
            -0.00434,
            -0.00462,
            -0.00478,
            -0.00485,
            -0.00482,
            -0.0047,
            -0.00452,
            -0.00428,
            -0.004,
            -0.00369,
            -0.00336,
            -0.003,
            -0.00263,
            -0.00225,
            -0.00186,
            -0.00146,
            -0.00106,
            -0.00065,
            -0.00025,
            0.00014,
            0.00053,
            0.00089,
            0.00124,
            0.00157,
            0.00188,
            0.00217,
            0.00245,
            0.00272,
            0.00299,
            0.00326,
            0.00352,
            0.00379,
            0.00405,
            0.00431,
            0.00455,
            0.00477,
            0.00495,
            0.0051,
            0.00519,
            0.00523,
            0.00522,
            0.00514,
            0.00501,
            0.00483,
            0.00461,
            0.00436,
            0.00409,
            0.00383,
            0.00358,
            0.00336,
            0.00318,
            0.00304,
            0.00294,
            0.00288,
            0.00285,
            0.00283,
            0.0028,
            0.00276,
            0.00267,
            0.00251,
            0.00228,
            0.00196,
            0.00154,
            0.00104,
            0.00046,
            -0.00019,
            -0.00087,
            -0.00157
        ],
        "scan_amp_C7":[
            0.001,
            0.00105,
            0.00109,
            0.0011,
            0.00108,
            0.00102,
            0.00092,
            0.00079,
            0.00063,
            0.00045,
            0.00026,
            0.00007,
            -0.00009,
            -0.00023,
            -0.00033,
            -0.00039,
            -0.00041,
            -0.00039,
            -0.00034,
            -0.00029,
            -0.00023,
            -0.00019,
            -0.00018,
            -0.00019,
            -0.00024,
            -0.00032,
            -0.00043,
            -0.00055,
            -0.00067,
            -0.0008,
            -0.00091,
            -0.001,
            -0.00106,
            -0.00109,
            -0.00108,
            -0.00105,
            -0.00098,
            -0.00088,
            -0.00076,
            -0.00061,
            -0.00043,
            -0.00024,
            -0.00003,
            0.00018,
            0.0004,
            0.00063,
            0.00084,
            0.00103,
            0.00121,
            0.00136,
            0.00149,
            0.00158,
            0.00164,
            0.00167,
            0.00167,
            0.00164,
            0.00159,
            0.00152,
            0.00144,
            0.00134,
            0.00124,
            0.00113,
            0.00104,
            0.00095,
            0.00088,
            0.00083,
            0.0008,
            0.00079,
            0.0008,
            0.00084,
            0.00089,
            0.00094
        ],
        "scan_angles":[
            0.0,
            5.0,
            10.0,
            15.0,
            20.0,
            25.0,
            30.0,
            35.0,
            40.0,
            45.0,
            50.0,
            55.0,
            60.0,
            65.0,
            70.0,
            75.0,
            80.0,
            85.0,
            90.0,
            95.0,
            100.0,
            105.0,
            110.0,
            115.0,
            120.0,
            125.0,
            130.0,
            135.0,
            140.0,
            145.0,
            150.0,
            155.0,
            160.0,
            165.0,
            170.0,
            175.0,
            180.0,
            185.0,
            190.0,
            195.0,
            200.0,
            205.0,
            210.0,
            215.0,
            220.0,
            225.0,
            230.0,
            235.0,
            240.0,
            245.0,
            250.0,
            255.0,
            260.0,
            265.0,
            270.0,
            275.0,
            280.0,
            285.0,
            290.0,
            295.0,
            300.0,
            305.0,
            310.0,
            315.0,
            320.0,
            325.0,
            330.0,
            335.0,
            340.0,
            345.0,
            350.0,
            355.0
        ],
        "ci":[
            [
                -0.004797995,
                0.0064242807
            ],
            [
                -0.0049099522,
                0.0063819522
            ],
            [
                -0.0050035996,
                0.0063115996
            ],
            [
                -0.0050666568,
                0.0062112283
            ],
            [
                -0.0050973255,
                0.0060836112
            ],
            [
                -0.005096182,
                0.005940182
            ],
            [
                -0.0050715845,
                0.0057892988
            ],
            [
                -0.0050333165,
                0.0056487451
            ],
            [
                -0.0049940857,
                0.0055266571
            ],
            [
                -0.0049890329,
                0.0054553186
            ],
            [
                -0.0050243521,
                0.0054352093
            ],
            [
                -0.005120264,
                0.0054848354
            ],
            [
                -0.0052813452,
                0.0055996309
            ],
            [
                -0.0054910701,
                0.0057510701
            ],
            [
                -0.0057403006,
                0.0059294435
            ],
            [
                -0.0060092948,
                0.0061087233
            ],
            [
                -0.0062802305,
                0.0062733734
            ],
            [
                -0.0065395499,
                0.0064012642
            ],
            [
                -0.006785555,
                0.0064992693
            ],
            [
                -0.0070118827,
                0.0065621684
            ],
            [
                -0.007213868,
                0.0065932965
            ],
            [
                -0.0074018395,
                0.0066064109
            ],
            [
                -0.0075627818,
                0.0065959247
            ],
            [
                -0.0076961811,
                0.0065738954
            ],
            [
                -0.0077935813,
                0.0065375813
            ],
            [
                -0.0078522644,
                0.0064922644
            ],
            [
                -0.0078603237,
                0.0064266094
            ],
            [
                -0.0078196609,
                0.0063493752
            ],
            [
                -0.0077218344,
                0.0062515487
            ],
            [
                -0.0075744092,
                0.0061361235
            ],
            [
                -0.0073819368,
                0.0060122225
            ],
            [
                -0.0071490433,
                0.0058741861
            ],
            [
                -0.0068946446,
                0.0057369303
            ],
            [
                -0.006618812,
                0.0055976691
            ],
            [
                -0.006342752,
                0.0054696091
            ],
            [
                -0.0060813075,
                0.0053613075
            ],
            [
                -0.0058296892,
                0.005266832
            ],
            [
                -0.0056201601,
                0.0052110172
            ],
            [
                -0.0054451019,
                0.0051845304
            ],
            [
                -0.0053125551,
                0.0051954122
            ],
            [
                -0.0052263667,
                0.0052377953
            ],
            [
                -0.0051740113,
                0.0053077256
            ],
            [
                -0.0051497298,
                0.0053948727
            ],
            [
                -0.0051356119,
                0.0054858976
            ],
            [
                -0.0051251822,
                0.0055703251
            ],
            [
                -0.0051088711,
                0.0056408711
            ],
            [
                -0.0050687678,
                0.0056853393
            ],
            [
                -0.0050099003,
                0.0057001861
            ],
            [
                -0.0049265776,
                0.0056865776
            ],
            [
                -0.004815465,
                0.0056423222
            ],
            [
                -0.0046867256,
                0.0055775827
            ],
            [
                -0.0045417376,
                0.0054937376
            ],
            [
                -0.0043923082,
                0.0054008796
            ],
            [
                -0.0042428237,
                0.0053108237
            ],
            [
                -0.0041042526,
                0.0052293954
            ],
            [
                -0.0039720776,
                0.0051577919
            ],
            [
                -0.0038555827,
                0.0051018684
            ],
            [
                -0.003754605,
                0.0050694622
            ],
            [
                -0.0036740259,
                0.0050620259
            ],
            [
                -0.0036093806,
                0.0050790949
            ],
            [
                -0.0035693181,
                0.0051241752
            ],
            [
                -0.0035608629,
                0.0052048629
            ],
            [
                -0.0035772178,
                0.0053126464
            ],
            [
                -0.0036230913,
                0.0054459484
            ],
            [
                -0.0037049316,
                0.005605503
            ],
            [
                -0.0038101498,
                0.005775864
            ],
            [
                -0.0039380605,
                0.0059466319
            ],
            [
                -0.004079749,
                0.0061003204
            ],
            [
                -0.0042273082,
                0.0062330225
            ],
            [
                -0.0043794217,
                0.0063354217
            ],
            [
                -0.0045280569,
                0.0064029141
            ],
            [
                -0.0046680274,
                0.0064325988
            ]
        ]
    },
    "B607":{
        "chl_id":"B607",
        "loc_res_Mg":2.63,
        "scan_amp_C2":[
            0.00358,
            0.00361,
            0.00361,
            0.00359,
            0.00356,
            0.0035,
            0.00344,
            0.00338,
            0.00331,
            0.00325,
            0.00319,
            0.00315,
            0.00312,
            0.0031,
            0.0031,
            0.00311,
            0.00314,
            0.00318,
            0.00323,
            0.00327,
            0.00331,
            0.00332,
            0.00332,
            0.00327,
            0.00318,
            0.00305,
            0.00287,
            0.00264,
            0.00237,
            0.00207,
            0.00174,
            0.00142,
            0.0011,
            0.00082,
            0.00057,
            0.00038,
            0.00025,
            0.00019,
            0.0002,
            0.00027,
            0.0004,
            0.00058,
            0.00079,
            0.00102,
            0.00125,
            0.00147,
            0.00167,
            0.00183,
            0.00195,
            0.00202,
            0.00206,
            0.00205,
            0.00201,
            0.00194,
            0.00187,
            0.00181,
            0.00176,
            0.00173,
            0.00174,
            0.00179,
            0.00187,
            0.00199,
            0.00214,
            0.0023,
            0.00249,
            0.00267,
            0.00286,
            0.00303,
            0.00319,
            0.00333,
            0.00344,
            0.00352
        ],
        "scan_amp_C7":[
            -0.00127,
            -0.00142,
            -0.0015,
            -0.00147,
            -0.00134,
            -0.00108,
            -0.0007,
            -0.00019,
            0.00044,
            0.00115,
            0.00193,
            0.00275,
            0.00356,
            0.00433,
            0.00504,
            0.00565,
            0.00615,
            0.0065,
            0.00673,
            0.00681,
            0.00678,
            0.00664,
            0.00641,
            0.00613,
            0.0058,
            0.00547,
            0.00514,
            0.00484,
            0.00456,
            0.00431,
            0.0041,
            0.00392,
            0.00377,
            0.00363,
            0.0035,
            0.00338,
            0.00324,
            0.0031,
            0.00294,
            0.00275,
            0.00255,
            0.00233,
            0.00208,
            0.00182,
            0.00155,
            0.00127,
            0.001,
            0.00074,
            0.00051,
            0.0003,
            0.00012,
            -0.00001,
            -0.0001,
            -0.00015,
            -0.00016,
            -0.00014,
            -0.00009,
            -0.00002,
            0.00007,
            0.00015,
            0.00022,
            0.00027,
            0.0003,
            0.00029,
            0.00024,
            0.00015,
            0.00001,
            -0.00016,
            -0.00037,
            -0.0006,
            -0.00084,
            -0.00107
        ],
        "scan_angles":[
            0.0,
            5.0,
            10.0,
            15.0,
            20.0,
            25.0,
            30.0,
            35.0,
            40.0,
            45.0,
            50.0,
            55.0,
            60.0,
            65.0,
            70.0,
            75.0,
            80.0,
            85.0,
            90.0,
            95.0,
            100.0,
            105.0,
            110.0,
            115.0,
            120.0,
            125.0,
            130.0,
            135.0,
            140.0,
            145.0,
            150.0,
            155.0,
            160.0,
            165.0,
            170.0,
            175.0,
            180.0,
            185.0,
            190.0,
            195.0,
            200.0,
            205.0,
            210.0,
            215.0,
            220.0,
            225.0,
            230.0,
            235.0,
            240.0,
            245.0,
            250.0,
            255.0,
            260.0,
            265.0,
            270.0,
            275.0,
            280.0,
            285.0,
            290.0,
            295.0,
            300.0,
            305.0,
            310.0,
            315.0,
            320.0,
            325.0,
            330.0,
            335.0,
            340.0,
            345.0,
            350.0,
            355.0
        ],
        "ci":[
            [
                -0.004797995,
                0.0064242807
            ],
            [
                -0.0049099522,
                0.0063819522
            ],
            [
                -0.0050035996,
                0.0063115996
            ],
            [
                -0.0050666568,
                0.0062112283
            ],
            [
                -0.0050973255,
                0.0060836112
            ],
            [
                -0.005096182,
                0.005940182
            ],
            [
                -0.0050715845,
                0.0057892988
            ],
            [
                -0.0050333165,
                0.0056487451
            ],
            [
                -0.0049940857,
                0.0055266571
            ],
            [
                -0.0049890329,
                0.0054553186
            ],
            [
                -0.0050243521,
                0.0054352093
            ],
            [
                -0.005120264,
                0.0054848354
            ],
            [
                -0.0052813452,
                0.0055996309
            ],
            [
                -0.0054910701,
                0.0057510701
            ],
            [
                -0.0057403006,
                0.0059294435
            ],
            [
                -0.0060092948,
                0.0061087233
            ],
            [
                -0.0062802305,
                0.0062733734
            ],
            [
                -0.0065395499,
                0.0064012642
            ],
            [
                -0.006785555,
                0.0064992693
            ],
            [
                -0.0070118827,
                0.0065621684
            ],
            [
                -0.007213868,
                0.0065932965
            ],
            [
                -0.0074018395,
                0.0066064109
            ],
            [
                -0.0075627818,
                0.0065959247
            ],
            [
                -0.0076961811,
                0.0065738954
            ],
            [
                -0.0077935813,
                0.0065375813
            ],
            [
                -0.0078522644,
                0.0064922644
            ],
            [
                -0.0078603237,
                0.0064266094
            ],
            [
                -0.0078196609,
                0.0063493752
            ],
            [
                -0.0077218344,
                0.0062515487
            ],
            [
                -0.0075744092,
                0.0061361235
            ],
            [
                -0.0073819368,
                0.0060122225
            ],
            [
                -0.0071490433,
                0.0058741861
            ],
            [
                -0.0068946446,
                0.0057369303
            ],
            [
                -0.006618812,
                0.0055976691
            ],
            [
                -0.006342752,
                0.0054696091
            ],
            [
                -0.0060813075,
                0.0053613075
            ],
            [
                -0.0058296892,
                0.005266832
            ],
            [
                -0.0056201601,
                0.0052110172
            ],
            [
                -0.0054451019,
                0.0051845304
            ],
            [
                -0.0053125551,
                0.0051954122
            ],
            [
                -0.0052263667,
                0.0052377953
            ],
            [
                -0.0051740113,
                0.0053077256
            ],
            [
                -0.0051497298,
                0.0053948727
            ],
            [
                -0.0051356119,
                0.0054858976
            ],
            [
                -0.0051251822,
                0.0055703251
            ],
            [
                -0.0051088711,
                0.0056408711
            ],
            [
                -0.0050687678,
                0.0056853393
            ],
            [
                -0.0050099003,
                0.0057001861
            ],
            [
                -0.0049265776,
                0.0056865776
            ],
            [
                -0.004815465,
                0.0056423222
            ],
            [
                -0.0046867256,
                0.0055775827
            ],
            [
                -0.0045417376,
                0.0054937376
            ],
            [
                -0.0043923082,
                0.0054008796
            ],
            [
                -0.0042428237,
                0.0053108237
            ],
            [
                -0.0041042526,
                0.0052293954
            ],
            [
                -0.0039720776,
                0.0051577919
            ],
            [
                -0.0038555827,
                0.0051018684
            ],
            [
                -0.003754605,
                0.0050694622
            ],
            [
                -0.0036740259,
                0.0050620259
            ],
            [
                -0.0036093806,
                0.0050790949
            ],
            [
                -0.0035693181,
                0.0051241752
            ],
            [
                -0.0035608629,
                0.0052048629
            ],
            [
                -0.0035772178,
                0.0053126464
            ],
            [
                -0.0036230913,
                0.0054459484
            ],
            [
                -0.0037049316,
                0.005605503
            ],
            [
                -0.0038101498,
                0.005775864
            ],
            [
                -0.0039380605,
                0.0059466319
            ],
            [
                -0.004079749,
                0.0061003204
            ],
            [
                -0.0042273082,
                0.0062330225
            ],
            [
                -0.0043794217,
                0.0063354217
            ],
            [
                -0.0045280569,
                0.0064029141
            ],
            [
                -0.0046680274,
                0.0064325988
            ]
        ]
    },
    "B608":{
        "chl_id":"B608",
        "loc_res_Mg":2.48,
        "scan_amp_C2":[
            0.00635,
            0.00672,
            0.00704,
            0.00731,
            0.00751,
            0.00762,
            0.00763,
            0.00756,
            0.00738,
            0.00712,
            0.00677,
            0.00636,
            0.0059,
            0.00541,
            0.00491,
            0.00441,
            0.00394,
            0.00351,
            0.00314,
            0.00283,
            0.0026,
            0.00243,
            0.00235,
            0.00233,
            0.00237,
            0.00248,
            0.00262,
            0.00281,
            0.00302,
            0.00326,
            0.0035,
            0.00374,
            0.00398,
            0.0042,
            0.0044,
            0.00457,
            0.00471,
            0.00481,
            0.00488,
            0.00492,
            0.00493,
            0.00494,
            0.00493,
            0.00493,
            0.00494,
            0.00497,
            0.00502,
            0.00507,
            0.00514,
            0.00521,
            0.00526,
            0.0053,
            0.00531,
            0.00528,
            0.00521,
            0.0051,
            0.00495,
            0.00478,
            0.00459,
            0.0044,
            0.00423,
            0.00409,
            0.004,
            0.00397,
            0.004,
            0.00411,
            0.00428,
            0.00453,
            0.00483,
            0.00518,
            0.00557,
            0.00596
        ],
        "scan_amp_C7":[
            0.00063,
            0.00019,
            -0.00028,
            -0.00077,
            -0.00124,
            -0.00168,
            -0.00206,
            -0.00238,
            -0.00261,
            -0.00276,
            -0.00282,
            -0.00282,
            -0.00277,
            -0.00268,
            -0.00258,
            -0.0025,
            -0.00244,
            -0.00243,
            -0.00247,
            -0.00256,
            -0.0027,
            -0.00288,
            -0.00308,
            -0.00328,
            -0.00347,
            -0.00363,
            -0.00374,
            -0.0038,
            -0.0038,
            -0.00373,
            -0.0036,
            -0.00341,
            -0.00318,
            -0.00291,
            -0.00261,
            -0.0023,
            -0.00199,
            -0.00168,
            -0.00138,
            -0.00109,
            -0.00083,
            -0.00058,
            -0.00034,
            -0.00013,
            0.00007,
            0.00025,
            0.00043,
            0.00058,
            0.00073,
            0.00087,
            0.001,
            0.00111,
            0.00122,
            0.00132,
            0.00141,
            0.0015,
            0.00159,
            0.00168,
            0.00176,
            0.00185,
            0.00193,
            0.00201,
            0.00208,
            0.00213,
            0.00216,
            0.00215,
            0.00211,
            0.00201,
            0.00186,
            0.00165,
            0.00137,
            0.00103
        ],
        "scan_angles":[
            0.0,
            5.0,
            10.0,
            15.0,
            20.0,
            25.0,
            30.0,
            35.0,
            40.0,
            45.0,
            50.0,
            55.0,
            60.0,
            65.0,
            70.0,
            75.0,
            80.0,
            85.0,
            90.0,
            95.0,
            100.0,
            105.0,
            110.0,
            115.0,
            120.0,
            125.0,
            130.0,
            135.0,
            140.0,
            145.0,
            150.0,
            155.0,
            160.0,
            165.0,
            170.0,
            175.0,
            180.0,
            185.0,
            190.0,
            195.0,
            200.0,
            205.0,
            210.0,
            215.0,
            220.0,
            225.0,
            230.0,
            235.0,
            240.0,
            245.0,
            250.0,
            255.0,
            260.0,
            265.0,
            270.0,
            275.0,
            280.0,
            285.0,
            290.0,
            295.0,
            300.0,
            305.0,
            310.0,
            315.0,
            320.0,
            325.0,
            330.0,
            335.0,
            340.0,
            345.0,
            350.0,
            355.0
        ],
        "ci":[
            [
                -0.004797995,
                0.0064242807
            ],
            [
                -0.0049099522,
                0.0063819522
            ],
            [
                -0.0050035996,
                0.0063115996
            ],
            [
                -0.0050666568,
                0.0062112283
            ],
            [
                -0.0050973255,
                0.0060836112
            ],
            [
                -0.005096182,
                0.005940182
            ],
            [
                -0.0050715845,
                0.0057892988
            ],
            [
                -0.0050333165,
                0.0056487451
            ],
            [
                -0.0049940857,
                0.0055266571
            ],
            [
                -0.0049890329,
                0.0054553186
            ],
            [
                -0.0050243521,
                0.0054352093
            ],
            [
                -0.005120264,
                0.0054848354
            ],
            [
                -0.0052813452,
                0.0055996309
            ],
            [
                -0.0054910701,
                0.0057510701
            ],
            [
                -0.0057403006,
                0.0059294435
            ],
            [
                -0.0060092948,
                0.0061087233
            ],
            [
                -0.0062802305,
                0.0062733734
            ],
            [
                -0.0065395499,
                0.0064012642
            ],
            [
                -0.006785555,
                0.0064992693
            ],
            [
                -0.0070118827,
                0.0065621684
            ],
            [
                -0.007213868,
                0.0065932965
            ],
            [
                -0.0074018395,
                0.0066064109
            ],
            [
                -0.0075627818,
                0.0065959247
            ],
            [
                -0.0076961811,
                0.0065738954
            ],
            [
                -0.0077935813,
                0.0065375813
            ],
            [
                -0.0078522644,
                0.0064922644
            ],
            [
                -0.0078603237,
                0.0064266094
            ],
            [
                -0.0078196609,
                0.0063493752
            ],
            [
                -0.0077218344,
                0.0062515487
            ],
            [
                -0.0075744092,
                0.0061361235
            ],
            [
                -0.0073819368,
                0.0060122225
            ],
            [
                -0.0071490433,
                0.0058741861
            ],
            [
                -0.0068946446,
                0.0057369303
            ],
            [
                -0.006618812,
                0.0055976691
            ],
            [
                -0.006342752,
                0.0054696091
            ],
            [
                -0.0060813075,
                0.0053613075
            ],
            [
                -0.0058296892,
                0.005266832
            ],
            [
                -0.0056201601,
                0.0052110172
            ],
            [
                -0.0054451019,
                0.0051845304
            ],
            [
                -0.0053125551,
                0.0051954122
            ],
            [
                -0.0052263667,
                0.0052377953
            ],
            [
                -0.0051740113,
                0.0053077256
            ],
            [
                -0.0051497298,
                0.0053948727
            ],
            [
                -0.0051356119,
                0.0054858976
            ],
            [
                -0.0051251822,
                0.0055703251
            ],
            [
                -0.0051088711,
                0.0056408711
            ],
            [
                -0.0050687678,
                0.0056853393
            ],
            [
                -0.0050099003,
                0.0057001861
            ],
            [
                -0.0049265776,
                0.0056865776
            ],
            [
                -0.004815465,
                0.0056423222
            ],
            [
                -0.0046867256,
                0.0055775827
            ],
            [
                -0.0045417376,
                0.0054937376
            ],
            [
                -0.0043923082,
                0.0054008796
            ],
            [
                -0.0042428237,
                0.0053108237
            ],
            [
                -0.0041042526,
                0.0052293954
            ],
            [
                -0.0039720776,
                0.0051577919
            ],
            [
                -0.0038555827,
                0.0051018684
            ],
            [
                -0.003754605,
                0.0050694622
            ],
            [
                -0.0036740259,
                0.0050620259
            ],
            [
                -0.0036093806,
                0.0050790949
            ],
            [
                -0.0035693181,
                0.0051241752
            ],
            [
                -0.0035608629,
                0.0052048629
            ],
            [
                -0.0035772178,
                0.0053126464
            ],
            [
                -0.0036230913,
                0.0054459484
            ],
            [
                -0.0037049316,
                0.005605503
            ],
            [
                -0.0038101498,
                0.005775864
            ],
            [
                -0.0039380605,
                0.0059466319
            ],
            [
                -0.004079749,
                0.0061003204
            ],
            [
                -0.0042273082,
                0.0062330225
            ],
            [
                -0.0043794217,
                0.0063354217
            ],
            [
                -0.0045280569,
                0.0064029141
            ],
            [
                -0.0046680274,
                0.0064325988
            ]
        ]
    },
    "B609":{
        "chl_id":"B609",
        "loc_res_Mg":2.55,
        "scan_amp_C2":[
            0.00149,
            0.00187,
            0.00221,
            0.0025,
            0.00274,
            0.00293,
            0.00307,
            0.00315,
            0.00318,
            0.00317,
            0.00312,
            0.00302,
            0.00289,
            0.00273,
            0.00255,
            0.00235,
            0.00214,
            0.00192,
            0.00172,
            0.00152,
            0.00135,
            0.0012,
            0.00108,
            0.00099,
            0.00092,
            0.00087,
            0.00084,
            0.00082,
            0.0008,
            0.00079,
            0.00078,
            0.00078,
            0.00078,
            0.0008,
            0.00083,
            0.00088,
            0.00096,
            0.00108,
            0.00123,
            0.00142,
            0.00164,
            0.0019,
            0.00216,
            0.00243,
            0.00269,
            0.00291,
            0.00308,
            0.00318,
            0.0032,
            0.00313,
            0.00297,
            0.00272,
            0.0024,
            0.00201,
            0.00157,
            0.00111,
            0.00064,
            0.00018,
            -0.00023,
            -0.0006,
            -0.00089,
            -0.0011,
            -0.00122,
            -0.00125,
            -0.00119,
            -0.00104,
            -0.0008,
            -0.0005,
            -0.00015,
            0.00025,
            0.00066,
            0.00108
        ],
        "scan_amp_C7":[
            0.00072,
            0.00069,
            0.0006,
            0.00046,
            0.00028,
            0.00008,
            -0.00015,
            -0.00038,
            -0.0006,
            -0.0008,
            -0.00098,
            -0.00112,
            -0.00123,
            -0.00131,
            -0.00136,
            -0.0014,
            -0.00142,
            -0.00144,
            -0.00146,
            -0.00148,
            -0.00152,
            -0.00157,
            -0.00163,
            -0.00169,
            -0.00175,
            -0.0018,
            -0.00184,
            -0.00187,
            -0.00187,
            -0.00186,
            -0.00183,
            -0.00179,
            -0.00173,
            -0.00167,
            -0.0016,
            -0.00154,
            -0.00147,
            -0.00141,
            -0.00136,
            -0.00131,
            -0.00126,
            -0.00122,
            -0.00118,
            -0.00114,
            -0.0011,
            -0.00107,
            -0.00103,
            -0.001,
            -0.00098,
            -0.00096,
            -0.00096,
            -0.00096,
            -0.00098,
            -0.001,
            -0.00104,
            -0.00107,
            -0.0011,
            -0.00113,
            -0.00113,
            -0.00111,
            -0.00106,
            -0.00097,
            -0.00085,
            -0.0007,
            -0.00051,
            -0.00031,
            -0.00009,
            0.00012,
            0.00032,
            0.00049,
            0.00062,
            0.0007
        ],
        "scan_angles":[
            0.0,
            5.0,
            10.0,
            15.0,
            20.0,
            25.0,
            30.0,
            35.0,
            40.0,
            45.0,
            50.0,
            55.0,
            60.0,
            65.0,
            70.0,
            75.0,
            80.0,
            85.0,
            90.0,
            95.0,
            100.0,
            105.0,
            110.0,
            115.0,
            120.0,
            125.0,
            130.0,
            135.0,
            140.0,
            145.0,
            150.0,
            155.0,
            160.0,
            165.0,
            170.0,
            175.0,
            180.0,
            185.0,
            190.0,
            195.0,
            200.0,
            205.0,
            210.0,
            215.0,
            220.0,
            225.0,
            230.0,
            235.0,
            240.0,
            245.0,
            250.0,
            255.0,
            260.0,
            265.0,
            270.0,
            275.0,
            280.0,
            285.0,
            290.0,
            295.0,
            300.0,
            305.0,
            310.0,
            315.0,
            320.0,
            325.0,
            330.0,
            335.0,
            340.0,
            345.0,
            350.0,
            355.0
        ],
        "ci":[
            [
                -0.004797995,
                0.0064242807
            ],
            [
                -0.0049099522,
                0.0063819522
            ],
            [
                -0.0050035996,
                0.0063115996
            ],
            [
                -0.0050666568,
                0.0062112283
            ],
            [
                -0.0050973255,
                0.0060836112
            ],
            [
                -0.005096182,
                0.005940182
            ],
            [
                -0.0050715845,
                0.0057892988
            ],
            [
                -0.0050333165,
                0.0056487451
            ],
            [
                -0.0049940857,
                0.0055266571
            ],
            [
                -0.0049890329,
                0.0054553186
            ],
            [
                -0.0050243521,
                0.0054352093
            ],
            [
                -0.005120264,
                0.0054848354
            ],
            [
                -0.0052813452,
                0.0055996309
            ],
            [
                -0.0054910701,
                0.0057510701
            ],
            [
                -0.0057403006,
                0.0059294435
            ],
            [
                -0.0060092948,
                0.0061087233
            ],
            [
                -0.0062802305,
                0.0062733734
            ],
            [
                -0.0065395499,
                0.0064012642
            ],
            [
                -0.006785555,
                0.0064992693
            ],
            [
                -0.0070118827,
                0.0065621684
            ],
            [
                -0.007213868,
                0.0065932965
            ],
            [
                -0.0074018395,
                0.0066064109
            ],
            [
                -0.0075627818,
                0.0065959247
            ],
            [
                -0.0076961811,
                0.0065738954
            ],
            [
                -0.0077935813,
                0.0065375813
            ],
            [
                -0.0078522644,
                0.0064922644
            ],
            [
                -0.0078603237,
                0.0064266094
            ],
            [
                -0.0078196609,
                0.0063493752
            ],
            [
                -0.0077218344,
                0.0062515487
            ],
            [
                -0.0075744092,
                0.0061361235
            ],
            [
                -0.0073819368,
                0.0060122225
            ],
            [
                -0.0071490433,
                0.0058741861
            ],
            [
                -0.0068946446,
                0.0057369303
            ],
            [
                -0.006618812,
                0.0055976691
            ],
            [
                -0.006342752,
                0.0054696091
            ],
            [
                -0.0060813075,
                0.0053613075
            ],
            [
                -0.0058296892,
                0.005266832
            ],
            [
                -0.0056201601,
                0.0052110172
            ],
            [
                -0.0054451019,
                0.0051845304
            ],
            [
                -0.0053125551,
                0.0051954122
            ],
            [
                -0.0052263667,
                0.0052377953
            ],
            [
                -0.0051740113,
                0.0053077256
            ],
            [
                -0.0051497298,
                0.0053948727
            ],
            [
                -0.0051356119,
                0.0054858976
            ],
            [
                -0.0051251822,
                0.0055703251
            ],
            [
                -0.0051088711,
                0.0056408711
            ],
            [
                -0.0050687678,
                0.0056853393
            ],
            [
                -0.0050099003,
                0.0057001861
            ],
            [
                -0.0049265776,
                0.0056865776
            ],
            [
                -0.004815465,
                0.0056423222
            ],
            [
                -0.0046867256,
                0.0055775827
            ],
            [
                -0.0045417376,
                0.0054937376
            ],
            [
                -0.0043923082,
                0.0054008796
            ],
            [
                -0.0042428237,
                0.0053108237
            ],
            [
                -0.0041042526,
                0.0052293954
            ],
            [
                -0.0039720776,
                0.0051577919
            ],
            [
                -0.0038555827,
                0.0051018684
            ],
            [
                -0.003754605,
                0.0050694622
            ],
            [
                -0.0036740259,
                0.0050620259
            ],
            [
                -0.0036093806,
                0.0050790949
            ],
            [
                -0.0035693181,
                0.0051241752
            ],
            [
                -0.0035608629,
                0.0052048629
            ],
            [
                -0.0035772178,
                0.0053126464
            ],
            [
                -0.0036230913,
                0.0054459484
            ],
            [
                -0.0037049316,
                0.005605503
            ],
            [
                -0.0038101498,
                0.005775864
            ],
            [
                -0.0039380605,
                0.0059466319
            ],
            [
                -0.004079749,
                0.0061003204
            ],
            [
                -0.0042273082,
                0.0062330225
            ],
            [
                -0.0043794217,
                0.0063354217
            ],
            [
                -0.0045280569,
                0.0064029141
            ],
            [
                -0.0046680274,
                0.0064325988
            ]
        ]
    },
    "B610":{
        "chl_id":"B610",
        "loc_res_Mg":2.69,
        "scan_amp_C2":[
            0.00175,
            0.00165,
            0.00151,
            0.00133,
            0.00111,
            0.00085,
            0.00058,
            0.00029,
            0.00001,
            -0.00027,
            -0.00051,
            -0.00072,
            -0.00089,
            -0.00101,
            -0.00108,
            -0.00109,
            -0.00106,
            -0.00099,
            -0.00089,
            -0.00075,
            -0.0006,
            -0.00044,
            -0.00027,
            -0.00011,
            0.00003,
            0.00017,
            0.00027,
            0.00036,
            0.00042,
            0.00044,
            0.00045,
            0.00042,
            0.00037,
            0.00029,
            0.0002,
            0.00009,
            -0.00003,
            -0.00016,
            -0.00029,
            -0.0004,
            -0.00051,
            -0.0006,
            -0.00066,
            -0.00069,
            -0.0007,
            -0.00066,
            -0.0006,
            -0.0005,
            -0.00038,
            -0.00023,
            -0.00007,
            0.0001,
            0.00028,
            0.00045,
            0.00061,
            0.00076,
            0.00089,
            0.001,
            0.0011,
            0.00118,
            0.00125,
            0.00132,
            0.00138,
            0.00144,
            0.0015,
            0.00157,
            0.00164,
            0.0017,
            0.00176,
            0.0018,
            0.00182,
            0.0018
        ],
        "scan_amp_C7":[
            0.00132,
            0.00133,
            0.00134,
            0.00135,
            0.00134,
            0.00132,
            0.00129,
            0.00124,
            0.00117,
            0.00109,
            0.001,
            0.00089,
            0.00077,
            0.00064,
            0.0005,
            0.00036,
            0.00022,
            0.00008,
            -0.00005,
            -0.00017,
            -0.00027,
            -0.00035,
            -0.00041,
            -0.00044,
            -0.00044,
            -0.00042,
            -0.00037,
            -0.00031,
            -0.00023,
            -0.00015,
            -0.00006,
            0.00002,
            0.0001,
            0.00016,
            0.00021,
            0.00024,
            0.00025,
            0.00024,
            0.00021,
            0.00017,
            0.00011,
            0.00005,
            -0.00001,
            -0.00006,
            -0.00011,
            -0.00014,
            -0.00015,
            -0.00014,
            -0.00012,
            -0.00007,
            -0.00001,
            0.00007,
            0.00016,
            0.00025,
            0.00035,
            0.00046,
            0.00056,
            0.00065,
            0.00074,
            0.00083,
            0.00091,
            0.00098,
            0.00104,
            0.00109,
            0.00114,
            0.00117,
            0.0012,
            0.00123,
            0.00125,
            0.00126,
            0.00128,
            0.0013
        ],
        "scan_angles":[
            0.0,
            5.0,
            10.0,
            15.0,
            20.0,
            25.0,
            30.0,
            35.0,
            40.0,
            45.0,
            50.0,
            55.0,
            60.0,
            65.0,
            70.0,
            75.0,
            80.0,
            85.0,
            90.0,
            95.0,
            100.0,
            105.0,
            110.0,
            115.0,
            120.0,
            125.0,
            130.0,
            135.0,
            140.0,
            145.0,
            150.0,
            155.0,
            160.0,
            165.0,
            170.0,
            175.0,
            180.0,
            185.0,
            190.0,
            195.0,
            200.0,
            205.0,
            210.0,
            215.0,
            220.0,
            225.0,
            230.0,
            235.0,
            240.0,
            245.0,
            250.0,
            255.0,
            260.0,
            265.0,
            270.0,
            275.0,
            280.0,
            285.0,
            290.0,
            295.0,
            300.0,
            305.0,
            310.0,
            315.0,
            320.0,
            325.0,
            330.0,
            335.0,
            340.0,
            345.0,
            350.0,
            355.0
        ],
        "ci":[
            [
                -0.004797995,
                0.0064242807
            ],
            [
                -0.0049099522,
                0.0063819522
            ],
            [
                -0.0050035996,
                0.0063115996
            ],
            [
                -0.0050666568,
                0.0062112283
            ],
            [
                -0.0050973255,
                0.0060836112
            ],
            [
                -0.005096182,
                0.005940182
            ],
            [
                -0.0050715845,
                0.0057892988
            ],
            [
                -0.0050333165,
                0.0056487451
            ],
            [
                -0.0049940857,
                0.0055266571
            ],
            [
                -0.0049890329,
                0.0054553186
            ],
            [
                -0.0050243521,
                0.0054352093
            ],
            [
                -0.005120264,
                0.0054848354
            ],
            [
                -0.0052813452,
                0.0055996309
            ],
            [
                -0.0054910701,
                0.0057510701
            ],
            [
                -0.0057403006,
                0.0059294435
            ],
            [
                -0.0060092948,
                0.0061087233
            ],
            [
                -0.0062802305,
                0.0062733734
            ],
            [
                -0.0065395499,
                0.0064012642
            ],
            [
                -0.006785555,
                0.0064992693
            ],
            [
                -0.0070118827,
                0.0065621684
            ],
            [
                -0.007213868,
                0.0065932965
            ],
            [
                -0.0074018395,
                0.0066064109
            ],
            [
                -0.0075627818,
                0.0065959247
            ],
            [
                -0.0076961811,
                0.0065738954
            ],
            [
                -0.0077935813,
                0.0065375813
            ],
            [
                -0.0078522644,
                0.0064922644
            ],
            [
                -0.0078603237,
                0.0064266094
            ],
            [
                -0.0078196609,
                0.0063493752
            ],
            [
                -0.0077218344,
                0.0062515487
            ],
            [
                -0.0075744092,
                0.0061361235
            ],
            [
                -0.0073819368,
                0.0060122225
            ],
            [
                -0.0071490433,
                0.0058741861
            ],
            [
                -0.0068946446,
                0.0057369303
            ],
            [
                -0.006618812,
                0.0055976691
            ],
            [
                -0.006342752,
                0.0054696091
            ],
            [
                -0.0060813075,
                0.0053613075
            ],
            [
                -0.0058296892,
                0.005266832
            ],
            [
                -0.0056201601,
                0.0052110172
            ],
            [
                -0.0054451019,
                0.0051845304
            ],
            [
                -0.0053125551,
                0.0051954122
            ],
            [
                -0.0052263667,
                0.0052377953
            ],
            [
                -0.0051740113,
                0.0053077256
            ],
            [
                -0.0051497298,
                0.0053948727
            ],
            [
                -0.0051356119,
                0.0054858976
            ],
            [
                -0.0051251822,
                0.0055703251
            ],
            [
                -0.0051088711,
                0.0056408711
            ],
            [
                -0.0050687678,
                0.0056853393
            ],
            [
                -0.0050099003,
                0.0057001861
            ],
            [
                -0.0049265776,
                0.0056865776
            ],
            [
                -0.004815465,
                0.0056423222
            ],
            [
                -0.0046867256,
                0.0055775827
            ],
            [
                -0.0045417376,
                0.0054937376
            ],
            [
                -0.0043923082,
                0.0054008796
            ],
            [
                -0.0042428237,
                0.0053108237
            ],
            [
                -0.0041042526,
                0.0052293954
            ],
            [
                -0.0039720776,
                0.0051577919
            ],
            [
                -0.0038555827,
                0.0051018684
            ],
            [
                -0.003754605,
                0.0050694622
            ],
            [
                -0.0036740259,
                0.0050620259
            ],
            [
                -0.0036093806,
                0.0050790949
            ],
            [
                -0.0035693181,
                0.0051241752
            ],
            [
                -0.0035608629,
                0.0052048629
            ],
            [
                -0.0035772178,
                0.0053126464
            ],
            [
                -0.0036230913,
                0.0054459484
            ],
            [
                -0.0037049316,
                0.005605503
            ],
            [
                -0.0038101498,
                0.005775864
            ],
            [
                -0.0039380605,
                0.0059466319
            ],
            [
                -0.004079749,
                0.0061003204
            ],
            [
                -0.0042273082,
                0.0062330225
            ],
            [
                -0.0043794217,
                0.0063354217
            ],
            [
                -0.0045280569,
                0.0064029141
            ],
            [
                -0.0046680274,
                0.0064325988
            ]
        ]
    },
    "B611":{
        "chl_id":"B611",
        "loc_res_Mg":2.56,
        "scan_amp_C2":[
            0.00145,
            0.0016,
            0.00172,
            0.00181,
            0.00186,
            0.00187,
            0.00184,
            0.00177,
            0.00166,
            0.00152,
            0.00136,
            0.00118,
            0.00099,
            0.00079,
            0.0006,
            0.00041,
            0.00023,
            0.00007,
            -0.00008,
            -0.0002,
            -0.00029,
            -0.00036,
            -0.0004,
            -0.00041,
            -0.0004,
            -0.00038,
            -0.00034,
            -0.00028,
            -0.00022,
            -0.00016,
            -0.00011,
            -0.00006,
            -0.00003,
            -0.00002,
            -0.00002,
            -0.00004,
            -0.00008,
            -0.00014,
            -0.00022,
            -0.00031,
            -0.00042,
            -0.00053,
            -0.00064,
            -0.00075,
            -0.00085,
            -0.00094,
            -0.00101,
            -0.00105,
            -0.00107,
            -0.00107,
            -0.00104,
            -0.001,
            -0.00094,
            -0.00087,
            -0.0008,
            -0.00073,
            -0.00067,
            -0.00061,
            -0.00055,
            -0.00049,
            -0.00043,
            -0.00036,
            -0.00027,
            -0.00017,
            -0.00004,
            0.00011,
            0.00028,
            0.00047,
            0.00067,
            0.00087,
            0.00108,
            0.00127
        ],
        "scan_amp_C7":[
            -0.00019,
            -0.00024,
            -0.00026,
            -0.00024,
            -0.00019,
            -0.00012,
            -0.00006,
            0.0,
            0.00004,
            0.00004,
            0.0,
            -0.00007,
            -0.00018,
            -0.00032,
            -0.00049,
            -0.00066,
            -0.00082,
            -0.00098,
            -0.00111,
            -0.00121,
            -0.00128,
            -0.00131,
            -0.00132,
            -0.0013,
            -0.00125,
            -0.00119,
            -0.00112,
            -0.00103,
            -0.00094,
            -0.00084,
            -0.00073,
            -0.00062,
            -0.0005,
            -0.00036,
            -0.00021,
            -0.00005,
            0.00012,
            0.00031,
            0.00051,
            0.00073,
            0.00096,
            0.00119,
            0.00144,
            0.00168,
            0.00193,
            0.00217,
            0.0024,
            0.00261,
            0.00281,
            0.00297,
            0.00311,
            0.00321,
            0.00328,
            0.00331,
            0.0033,
            0.00325,
            0.00316,
            0.00304,
            0.00288,
            0.00269,
            0.00248,
            0.00225,
            0.002,
            0.00173,
            0.00146,
            0.00119,
            0.00093,
            0.00067,
            0.00044,
            0.00023,
            0.00005,
            -0.00009
        ],
        "scan_angles":[
            0.0,
            5.0,
            10.0,
            15.0,
            20.0,
            25.0,
            30.0,
            35.0,
            40.0,
            45.0,
            50.0,
            55.0,
            60.0,
            65.0,
            70.0,
            75.0,
            80.0,
            85.0,
            90.0,
            95.0,
            100.0,
            105.0,
            110.0,
            115.0,
            120.0,
            125.0,
            130.0,
            135.0,
            140.0,
            145.0,
            150.0,
            155.0,
            160.0,
            165.0,
            170.0,
            175.0,
            180.0,
            185.0,
            190.0,
            195.0,
            200.0,
            205.0,
            210.0,
            215.0,
            220.0,
            225.0,
            230.0,
            235.0,
            240.0,
            245.0,
            250.0,
            255.0,
            260.0,
            265.0,
            270.0,
            275.0,
            280.0,
            285.0,
            290.0,
            295.0,
            300.0,
            305.0,
            310.0,
            315.0,
            320.0,
            325.0,
            330.0,
            335.0,
            340.0,
            345.0,
            350.0,
            355.0
        ],
        "ci":[
            [
                -0.004797995,
                0.0064242807
            ],
            [
                -0.0049099522,
                0.0063819522
            ],
            [
                -0.0050035996,
                0.0063115996
            ],
            [
                -0.0050666568,
                0.0062112283
            ],
            [
                -0.0050973255,
                0.0060836112
            ],
            [
                -0.005096182,
                0.005940182
            ],
            [
                -0.0050715845,
                0.0057892988
            ],
            [
                -0.0050333165,
                0.0056487451
            ],
            [
                -0.0049940857,
                0.0055266571
            ],
            [
                -0.0049890329,
                0.0054553186
            ],
            [
                -0.0050243521,
                0.0054352093
            ],
            [
                -0.005120264,
                0.0054848354
            ],
            [
                -0.0052813452,
                0.0055996309
            ],
            [
                -0.0054910701,
                0.0057510701
            ],
            [
                -0.0057403006,
                0.0059294435
            ],
            [
                -0.0060092948,
                0.0061087233
            ],
            [
                -0.0062802305,
                0.0062733734
            ],
            [
                -0.0065395499,
                0.0064012642
            ],
            [
                -0.006785555,
                0.0064992693
            ],
            [
                -0.0070118827,
                0.0065621684
            ],
            [
                -0.007213868,
                0.0065932965
            ],
            [
                -0.0074018395,
                0.0066064109
            ],
            [
                -0.0075627818,
                0.0065959247
            ],
            [
                -0.0076961811,
                0.0065738954
            ],
            [
                -0.0077935813,
                0.0065375813
            ],
            [
                -0.0078522644,
                0.0064922644
            ],
            [
                -0.0078603237,
                0.0064266094
            ],
            [
                -0.0078196609,
                0.0063493752
            ],
            [
                -0.0077218344,
                0.0062515487
            ],
            [
                -0.0075744092,
                0.0061361235
            ],
            [
                -0.0073819368,
                0.0060122225
            ],
            [
                -0.0071490433,
                0.0058741861
            ],
            [
                -0.0068946446,
                0.0057369303
            ],
            [
                -0.006618812,
                0.0055976691
            ],
            [
                -0.006342752,
                0.0054696091
            ],
            [
                -0.0060813075,
                0.0053613075
            ],
            [
                -0.0058296892,
                0.005266832
            ],
            [
                -0.0056201601,
                0.0052110172
            ],
            [
                -0.0054451019,
                0.0051845304
            ],
            [
                -0.0053125551,
                0.0051954122
            ],
            [
                -0.0052263667,
                0.0052377953
            ],
            [
                -0.0051740113,
                0.0053077256
            ],
            [
                -0.0051497298,
                0.0053948727
            ],
            [
                -0.0051356119,
                0.0054858976
            ],
            [
                -0.0051251822,
                0.0055703251
            ],
            [
                -0.0051088711,
                0.0056408711
            ],
            [
                -0.0050687678,
                0.0056853393
            ],
            [
                -0.0050099003,
                0.0057001861
            ],
            [
                -0.0049265776,
                0.0056865776
            ],
            [
                -0.004815465,
                0.0056423222
            ],
            [
                -0.0046867256,
                0.0055775827
            ],
            [
                -0.0045417376,
                0.0054937376
            ],
            [
                -0.0043923082,
                0.0054008796
            ],
            [
                -0.0042428237,
                0.0053108237
            ],
            [
                -0.0041042526,
                0.0052293954
            ],
            [
                -0.0039720776,
                0.0051577919
            ],
            [
                -0.0038555827,
                0.0051018684
            ],
            [
                -0.003754605,
                0.0050694622
            ],
            [
                -0.0036740259,
                0.0050620259
            ],
            [
                -0.0036093806,
                0.0050790949
            ],
            [
                -0.0035693181,
                0.0051241752
            ],
            [
                -0.0035608629,
                0.0052048629
            ],
            [
                -0.0035772178,
                0.0053126464
            ],
            [
                -0.0036230913,
                0.0054459484
            ],
            [
                -0.0037049316,
                0.005605503
            ],
            [
                -0.0038101498,
                0.005775864
            ],
            [
                -0.0039380605,
                0.0059466319
            ],
            [
                -0.004079749,
                0.0061003204
            ],
            [
                -0.0042273082,
                0.0062330225
            ],
            [
                -0.0043794217,
                0.0063354217
            ],
            [
                -0.0045280569,
                0.0064029141
            ],
            [
                -0.0046680274,
                0.0064325988
            ]
        ]
    },
    "B612":{
        "chl_id":"B612",
        "loc_res_Mg":2.53,
        "scan_amp_C2":[
            0.00274,
            0.00274,
            0.00275,
            0.00274,
            0.00271,
            0.00267,
            0.00259,
            0.00249,
            0.00237,
            0.00221,
            0.00203,
            0.00184,
            0.00164,
            0.00145,
            0.00128,
            0.00112,
            0.00099,
            0.0009,
            0.00083,
            0.0008,
            0.00079,
            0.00082,
            0.00087,
            0.00095,
            0.00106,
            0.00118,
            0.00133,
            0.00149,
            0.00167,
            0.00186,
            0.00205,
            0.00224,
            0.00242,
            0.00258,
            0.00273,
            0.00285,
            0.00296,
            0.00304,
            0.00311,
            0.00318,
            0.00325,
            0.00333,
            0.00343,
            0.00354,
            0.00369,
            0.00384,
            0.00401,
            0.00417,
            0.00432,
            0.00444,
            0.00452,
            0.00455,
            0.00453,
            0.00446,
            0.00433,
            0.00417,
            0.00398,
            0.00377,
            0.00356,
            0.00336,
            0.00318,
            0.00303,
            0.00291,
            0.00282,
            0.00276,
            0.00272,
            0.0027,
            0.0027,
            0.0027,
            0.00271,
            0.00272,
            0.00273
        ],
        "scan_amp_C7":[
            0.00126,
            0.00131,
            0.00127,
            0.00114,
            0.00091,
            0.00059,
            0.0002,
            -0.00025,
            -0.00074,
            -0.00124,
            -0.00172,
            -0.00217,
            -0.00257,
            -0.00289,
            -0.00315,
            -0.00334,
            -0.00347,
            -0.00354,
            -0.00359,
            -0.00362,
            -0.00364,
            -0.00368,
            -0.00373,
            -0.00379,
            -0.00386,
            -0.00394,
            -0.00402,
            -0.00407,
            -0.0041,
            -0.0041,
            -0.00405,
            -0.00396,
            -0.00384,
            -0.00368,
            -0.00349,
            -0.00328,
            -0.00305,
            -0.00282,
            -0.00258,
            -0.00235,
            -0.00213,
            -0.00192,
            -0.00173,
            -0.00156,
            -0.00142,
            -0.00131,
            -0.00122,
            -0.00117,
            -0.00115,
            -0.00116,
            -0.00119,
            -0.00125,
            -0.00132,
            -0.0014,
            -0.00148,
            -0.00155,
            -0.00161,
            -0.00164,
            -0.00165,
            -0.00162,
            -0.00154,
            -0.00142,
            -0.00126,
            -0.00105,
            -0.00081,
            -0.00053,
            -0.00023,
            0.00008,
            0.00039,
            0.00068,
            0.00093,
            0.00113
        ],
        "scan_angles":[
            0.0,
            5.0,
            10.0,
            15.0,
            20.0,
            25.0,
            30.0,
            35.0,
            40.0,
            45.0,
            50.0,
            55.0,
            60.0,
            65.0,
            70.0,
            75.0,
            80.0,
            85.0,
            90.0,
            95.0,
            100.0,
            105.0,
            110.0,
            115.0,
            120.0,
            125.0,
            130.0,
            135.0,
            140.0,
            145.0,
            150.0,
            155.0,
            160.0,
            165.0,
            170.0,
            175.0,
            180.0,
            185.0,
            190.0,
            195.0,
            200.0,
            205.0,
            210.0,
            215.0,
            220.0,
            225.0,
            230.0,
            235.0,
            240.0,
            245.0,
            250.0,
            255.0,
            260.0,
            265.0,
            270.0,
            275.0,
            280.0,
            285.0,
            290.0,
            295.0,
            300.0,
            305.0,
            310.0,
            315.0,
            320.0,
            325.0,
            330.0,
            335.0,
            340.0,
            345.0,
            350.0,
            355.0
        ],
        "ci":[
            [
                -0.004797995,
                0.0064242807
            ],
            [
                -0.0049099522,
                0.0063819522
            ],
            [
                -0.0050035996,
                0.0063115996
            ],
            [
                -0.0050666568,
                0.0062112283
            ],
            [
                -0.0050973255,
                0.0060836112
            ],
            [
                -0.005096182,
                0.005940182
            ],
            [
                -0.0050715845,
                0.0057892988
            ],
            [
                -0.0050333165,
                0.0056487451
            ],
            [
                -0.0049940857,
                0.0055266571
            ],
            [
                -0.0049890329,
                0.0054553186
            ],
            [
                -0.0050243521,
                0.0054352093
            ],
            [
                -0.005120264,
                0.0054848354
            ],
            [
                -0.0052813452,
                0.0055996309
            ],
            [
                -0.0054910701,
                0.0057510701
            ],
            [
                -0.0057403006,
                0.0059294435
            ],
            [
                -0.0060092948,
                0.0061087233
            ],
            [
                -0.0062802305,
                0.0062733734
            ],
            [
                -0.0065395499,
                0.0064012642
            ],
            [
                -0.006785555,
                0.0064992693
            ],
            [
                -0.0070118827,
                0.0065621684
            ],
            [
                -0.007213868,
                0.0065932965
            ],
            [
                -0.0074018395,
                0.0066064109
            ],
            [
                -0.0075627818,
                0.0065959247
            ],
            [
                -0.0076961811,
                0.0065738954
            ],
            [
                -0.0077935813,
                0.0065375813
            ],
            [
                -0.0078522644,
                0.0064922644
            ],
            [
                -0.0078603237,
                0.0064266094
            ],
            [
                -0.0078196609,
                0.0063493752
            ],
            [
                -0.0077218344,
                0.0062515487
            ],
            [
                -0.0075744092,
                0.0061361235
            ],
            [
                -0.0073819368,
                0.0060122225
            ],
            [
                -0.0071490433,
                0.0058741861
            ],
            [
                -0.0068946446,
                0.0057369303
            ],
            [
                -0.006618812,
                0.0055976691
            ],
            [
                -0.006342752,
                0.0054696091
            ],
            [
                -0.0060813075,
                0.0053613075
            ],
            [
                -0.0058296892,
                0.005266832
            ],
            [
                -0.0056201601,
                0.0052110172
            ],
            [
                -0.0054451019,
                0.0051845304
            ],
            [
                -0.0053125551,
                0.0051954122
            ],
            [
                -0.0052263667,
                0.0052377953
            ],
            [
                -0.0051740113,
                0.0053077256
            ],
            [
                -0.0051497298,
                0.0053948727
            ],
            [
                -0.0051356119,
                0.0054858976
            ],
            [
                -0.0051251822,
                0.0055703251
            ],
            [
                -0.0051088711,
                0.0056408711
            ],
            [
                -0.0050687678,
                0.0056853393
            ],
            [
                -0.0050099003,
                0.0057001861
            ],
            [
                -0.0049265776,
                0.0056865776
            ],
            [
                -0.004815465,
                0.0056423222
            ],
            [
                -0.0046867256,
                0.0055775827
            ],
            [
                -0.0045417376,
                0.0054937376
            ],
            [
                -0.0043923082,
                0.0054008796
            ],
            [
                -0.0042428237,
                0.0053108237
            ],
            [
                -0.0041042526,
                0.0052293954
            ],
            [
                -0.0039720776,
                0.0051577919
            ],
            [
                -0.0038555827,
                0.0051018684
            ],
            [
                -0.003754605,
                0.0050694622
            ],
            [
                -0.0036740259,
                0.0050620259
            ],
            [
                -0.0036093806,
                0.0050790949
            ],
            [
                -0.0035693181,
                0.0051241752
            ],
            [
                -0.0035608629,
                0.0052048629
            ],
            [
                -0.0035772178,
                0.0053126464
            ],
            [
                -0.0036230913,
                0.0054459484
            ],
            [
                -0.0037049316,
                0.005605503
            ],
            [
                -0.0038101498,
                0.005775864
            ],
            [
                -0.0039380605,
                0.0059466319
            ],
            [
                -0.004079749,
                0.0061003204
            ],
            [
                -0.0042273082,
                0.0062330225
            ],
            [
                -0.0043794217,
                0.0063354217
            ],
            [
                -0.0045280569,
                0.0064029141
            ],
            [
                -0.0046680274,
                0.0064325988
            ]
        ]
    },
    "B613":{
        "chl_id":"B613",
        "loc_res_Mg":2.51,
        "scan_amp_C2":[
            -0.00066,
            -0.00059,
            -0.00047,
            -0.00032,
            -0.00013,
            0.00007,
            0.00028,
            0.0005,
            0.00071,
            0.00091,
            0.0011,
            0.00127,
            0.00143,
            0.00157,
            0.0017,
            0.00182,
            0.00194,
            0.00207,
            0.0022,
            0.00235,
            0.00251,
            0.00268,
            0.00287,
            0.00306,
            0.00326,
            0.00344,
            0.00361,
            0.00375,
            0.00386,
            0.00393,
            0.00398,
            0.00399,
            0.00399,
            0.00397,
            0.00395,
            0.00394,
            0.00394,
            0.00398,
            0.00404,
            0.00414,
            0.00426,
            0.00439,
            0.00454,
            0.00468,
            0.00481,
            0.00491,
            0.00498,
            0.00501,
            0.00499,
            0.00494,
            0.00484,
            0.00472,
            0.00455,
            0.00437,
            0.00415,
            0.00391,
            0.00364,
            0.00335,
            0.00303,
            0.00268,
            0.0023,
            0.00191,
            0.00151,
            0.00111,
            0.00073,
            0.00038,
            0.00006,
            -0.0002,
            -0.00042,
            -0.00057,
            -0.00065,
            -0.00069
        ],
        "scan_amp_C7":[
            0.0014,
            0.00155,
            0.00168,
            0.00179,
            0.00189,
            0.00198,
            0.00208,
            0.00218,
            0.0023,
            0.00242,
            0.00255,
            0.00267,
            0.00277,
            0.00284,
            0.00287,
            0.00284,
            0.00275,
            0.00258,
            0.00233,
            0.00201,
            0.00163,
            0.0012,
            0.00073,
            0.00023,
            -0.00027,
            -0.00075,
            -0.00122,
            -0.00164,
            -0.00202,
            -0.00235,
            -0.00261,
            -0.00281,
            -0.00296,
            -0.00305,
            -0.0031,
            -0.00312,
            -0.0031,
            -0.00308,
            -0.00305,
            -0.00303,
            -0.00302,
            -0.00303,
            -0.00306,
            -0.0031,
            -0.00316,
            -0.00323,
            -0.00331,
            -0.00339,
            -0.00346,
            -0.00352,
            -0.00357,
            -0.00358,
            -0.00357,
            -0.00352,
            -0.00344,
            -0.00331,
            -0.00314,
            -0.00293,
            -0.00268,
            -0.00239,
            -0.00208,
            -0.00175,
            -0.0014,
            -0.00105,
            -0.0007,
            -0.00036,
            -0.00004,
            0.00026,
            0.00055,
            0.0008,
            0.00103,
            0.00123
        ],
        "scan_angles":[
            0.0,
            5.0,
            10.0,
            15.0,
            20.0,
            25.0,
            30.0,
            35.0,
            40.0,
            45.0,
            50.0,
            55.0,
            60.0,
            65.0,
            70.0,
            75.0,
            80.0,
            85.0,
            90.0,
            95.0,
            100.0,
            105.0,
            110.0,
            115.0,
            120.0,
            125.0,
            130.0,
            135.0,
            140.0,
            145.0,
            150.0,
            155.0,
            160.0,
            165.0,
            170.0,
            175.0,
            180.0,
            185.0,
            190.0,
            195.0,
            200.0,
            205.0,
            210.0,
            215.0,
            220.0,
            225.0,
            230.0,
            235.0,
            240.0,
            245.0,
            250.0,
            255.0,
            260.0,
            265.0,
            270.0,
            275.0,
            280.0,
            285.0,
            290.0,
            295.0,
            300.0,
            305.0,
            310.0,
            315.0,
            320.0,
            325.0,
            330.0,
            335.0,
            340.0,
            345.0,
            350.0,
            355.0
        ],
        "ci":[
            [
                -0.004797995,
                0.0064242807
            ],
            [
                -0.0049099522,
                0.0063819522
            ],
            [
                -0.0050035996,
                0.0063115996
            ],
            [
                -0.0050666568,
                0.0062112283
            ],
            [
                -0.0050973255,
                0.0060836112
            ],
            [
                -0.005096182,
                0.005940182
            ],
            [
                -0.0050715845,
                0.0057892988
            ],
            [
                -0.0050333165,
                0.0056487451
            ],
            [
                -0.0049940857,
                0.0055266571
            ],
            [
                -0.0049890329,
                0.0054553186
            ],
            [
                -0.0050243521,
                0.0054352093
            ],
            [
                -0.005120264,
                0.0054848354
            ],
            [
                -0.0052813452,
                0.0055996309
            ],
            [
                -0.0054910701,
                0.0057510701
            ],
            [
                -0.0057403006,
                0.0059294435
            ],
            [
                -0.0060092948,
                0.0061087233
            ],
            [
                -0.0062802305,
                0.0062733734
            ],
            [
                -0.0065395499,
                0.0064012642
            ],
            [
                -0.006785555,
                0.0064992693
            ],
            [
                -0.0070118827,
                0.0065621684
            ],
            [
                -0.007213868,
                0.0065932965
            ],
            [
                -0.0074018395,
                0.0066064109
            ],
            [
                -0.0075627818,
                0.0065959247
            ],
            [
                -0.0076961811,
                0.0065738954
            ],
            [
                -0.0077935813,
                0.0065375813
            ],
            [
                -0.0078522644,
                0.0064922644
            ],
            [
                -0.0078603237,
                0.0064266094
            ],
            [
                -0.0078196609,
                0.0063493752
            ],
            [
                -0.0077218344,
                0.0062515487
            ],
            [
                -0.0075744092,
                0.0061361235
            ],
            [
                -0.0073819368,
                0.0060122225
            ],
            [
                -0.0071490433,
                0.0058741861
            ],
            [
                -0.0068946446,
                0.0057369303
            ],
            [
                -0.006618812,
                0.0055976691
            ],
            [
                -0.006342752,
                0.0054696091
            ],
            [
                -0.0060813075,
                0.0053613075
            ],
            [
                -0.0058296892,
                0.005266832
            ],
            [
                -0.0056201601,
                0.0052110172
            ],
            [
                -0.0054451019,
                0.0051845304
            ],
            [
                -0.0053125551,
                0.0051954122
            ],
            [
                -0.0052263667,
                0.0052377953
            ],
            [
                -0.0051740113,
                0.0053077256
            ],
            [
                -0.0051497298,
                0.0053948727
            ],
            [
                -0.0051356119,
                0.0054858976
            ],
            [
                -0.0051251822,
                0.0055703251
            ],
            [
                -0.0051088711,
                0.0056408711
            ],
            [
                -0.0050687678,
                0.0056853393
            ],
            [
                -0.0050099003,
                0.0057001861
            ],
            [
                -0.0049265776,
                0.0056865776
            ],
            [
                -0.004815465,
                0.0056423222
            ],
            [
                -0.0046867256,
                0.0055775827
            ],
            [
                -0.0045417376,
                0.0054937376
            ],
            [
                -0.0043923082,
                0.0054008796
            ],
            [
                -0.0042428237,
                0.0053108237
            ],
            [
                -0.0041042526,
                0.0052293954
            ],
            [
                -0.0039720776,
                0.0051577919
            ],
            [
                -0.0038555827,
                0.0051018684
            ],
            [
                -0.003754605,
                0.0050694622
            ],
            [
                -0.0036740259,
                0.0050620259
            ],
            [
                -0.0036093806,
                0.0050790949
            ],
            [
                -0.0035693181,
                0.0051241752
            ],
            [
                -0.0035608629,
                0.0052048629
            ],
            [
                -0.0035772178,
                0.0053126464
            ],
            [
                -0.0036230913,
                0.0054459484
            ],
            [
                -0.0037049316,
                0.005605503
            ],
            [
                -0.0038101498,
                0.005775864
            ],
            [
                -0.0039380605,
                0.0059466319
            ],
            [
                -0.004079749,
                0.0061003204
            ],
            [
                -0.0042273082,
                0.0062330225
            ],
            [
                -0.0043794217,
                0.0063354217
            ],
            [
                -0.0045280569,
                0.0064029141
            ],
            [
                -0.0046680274,
                0.0064325988
            ]
        ]
    },
    "B614":{
        "chl_id":"B614",
        "loc_res_Mg":2.48,
        "scan_amp_C2":[
            0.00285,
            0.00312,
            0.00348,
            0.00393,
            0.00444,
            0.00499,
            0.00554,
            0.00605,
            0.00647,
            0.0068,
            0.00698,
            0.00702,
            0.00689,
            0.00661,
            0.00617,
            0.0056,
            0.00493,
            0.00417,
            0.00337,
            0.00255,
            0.00174,
            0.00097,
            0.00027,
            -0.00035,
            -0.00086,
            -0.00125,
            -0.00153,
            -0.00168,
            -0.00172,
            -0.00166,
            -0.00151,
            -0.00128,
            -0.00099,
            -0.00066,
            -0.0003,
            0.00007,
            0.00044,
            0.00081,
            0.00118,
            0.00154,
            0.0019,
            0.00225,
            0.00259,
            0.00292,
            0.00324,
            0.00354,
            0.00382,
            0.00407,
            0.00428,
            0.00446,
            0.00459,
            0.0047,
            0.00476,
            0.0048,
            0.00481,
            0.00481,
            0.00478,
            0.00474,
            0.00468,
            0.0046,
            0.00449,
            0.00436,
            0.00419,
            0.00399,
            0.00376,
            0.00351,
            0.00327,
            0.00304,
            0.00285,
            0.00271,
            0.00266,
            0.0027
        ],
        "scan_amp_C7":[
            0.00185,
            0.00153,
            0.0012,
            0.00089,
            0.00061,
            0.00039,
            0.00022,
            0.00012,
            0.00008,
            0.0001,
            0.00017,
            0.00028,
            0.00042,
            0.00056,
            0.00071,
            0.00083,
            0.00094,
            0.001,
            0.00103,
            0.00102,
            0.00096,
            0.00088,
            0.00076,
            0.00063,
            0.00049,
            0.00037,
            0.00026,
            0.00018,
            0.00014,
            0.00016,
            0.00023,
            0.00037,
            0.00057,
            0.00085,
            0.00118,
            0.00157,
            0.002,
            0.00247,
            0.00294,
            0.00342,
            0.00386,
            0.00426,
            0.0046,
            0.00485,
            0.00502,
            0.0051,
            0.00509,
            0.00499,
            0.00481,
            0.00457,
            0.00429,
            0.00399,
            0.00367,
            0.00337,
            0.00309,
            0.00285,
            0.00266,
            0.00252,
            0.00244,
            0.00242,
            0.00244,
            0.00251,
            0.00259,
            0.00269,
            0.00278,
            0.00285,
            0.00288,
            0.00286,
            0.00278,
            0.00263,
            0.00242,
            0.00216
        ],
        "scan_angles":[
            0.0,
            5.0,
            10.0,
            15.0,
            20.0,
            25.0,
            30.0,
            35.0,
            40.0,
            45.0,
            50.0,
            55.0,
            60.0,
            65.0,
            70.0,
            75.0,
            80.0,
            85.0,
            90.0,
            95.0,
            100.0,
            105.0,
            110.0,
            115.0,
            120.0,
            125.0,
            130.0,
            135.0,
            140.0,
            145.0,
            150.0,
            155.0,
            160.0,
            165.0,
            170.0,
            175.0,
            180.0,
            185.0,
            190.0,
            195.0,
            200.0,
            205.0,
            210.0,
            215.0,
            220.0,
            225.0,
            230.0,
            235.0,
            240.0,
            245.0,
            250.0,
            255.0,
            260.0,
            265.0,
            270.0,
            275.0,
            280.0,
            285.0,
            290.0,
            295.0,
            300.0,
            305.0,
            310.0,
            315.0,
            320.0,
            325.0,
            330.0,
            335.0,
            340.0,
            345.0,
            350.0,
            355.0
        ],
        "ci":[
            [
                -0.004797995,
                0.0064242807
            ],
            [
                -0.0049099522,
                0.0063819522
            ],
            [
                -0.0050035996,
                0.0063115996
            ],
            [
                -0.0050666568,
                0.0062112283
            ],
            [
                -0.0050973255,
                0.0060836112
            ],
            [
                -0.005096182,
                0.005940182
            ],
            [
                -0.0050715845,
                0.0057892988
            ],
            [
                -0.0050333165,
                0.0056487451
            ],
            [
                -0.0049940857,
                0.0055266571
            ],
            [
                -0.0049890329,
                0.0054553186
            ],
            [
                -0.0050243521,
                0.0054352093
            ],
            [
                -0.005120264,
                0.0054848354
            ],
            [
                -0.0052813452,
                0.0055996309
            ],
            [
                -0.0054910701,
                0.0057510701
            ],
            [
                -0.0057403006,
                0.0059294435
            ],
            [
                -0.0060092948,
                0.0061087233
            ],
            [
                -0.0062802305,
                0.0062733734
            ],
            [
                -0.0065395499,
                0.0064012642
            ],
            [
                -0.006785555,
                0.0064992693
            ],
            [
                -0.0070118827,
                0.0065621684
            ],
            [
                -0.007213868,
                0.0065932965
            ],
            [
                -0.0074018395,
                0.0066064109
            ],
            [
                -0.0075627818,
                0.0065959247
            ],
            [
                -0.0076961811,
                0.0065738954
            ],
            [
                -0.0077935813,
                0.0065375813
            ],
            [
                -0.0078522644,
                0.0064922644
            ],
            [
                -0.0078603237,
                0.0064266094
            ],
            [
                -0.0078196609,
                0.0063493752
            ],
            [
                -0.0077218344,
                0.0062515487
            ],
            [
                -0.0075744092,
                0.0061361235
            ],
            [
                -0.0073819368,
                0.0060122225
            ],
            [
                -0.0071490433,
                0.0058741861
            ],
            [
                -0.0068946446,
                0.0057369303
            ],
            [
                -0.006618812,
                0.0055976691
            ],
            [
                -0.006342752,
                0.0054696091
            ],
            [
                -0.0060813075,
                0.0053613075
            ],
            [
                -0.0058296892,
                0.005266832
            ],
            [
                -0.0056201601,
                0.0052110172
            ],
            [
                -0.0054451019,
                0.0051845304
            ],
            [
                -0.0053125551,
                0.0051954122
            ],
            [
                -0.0052263667,
                0.0052377953
            ],
            [
                -0.0051740113,
                0.0053077256
            ],
            [
                -0.0051497298,
                0.0053948727
            ],
            [
                -0.0051356119,
                0.0054858976
            ],
            [
                -0.0051251822,
                0.0055703251
            ],
            [
                -0.0051088711,
                0.0056408711
            ],
            [
                -0.0050687678,
                0.0056853393
            ],
            [
                -0.0050099003,
                0.0057001861
            ],
            [
                -0.0049265776,
                0.0056865776
            ],
            [
                -0.004815465,
                0.0056423222
            ],
            [
                -0.0046867256,
                0.0055775827
            ],
            [
                -0.0045417376,
                0.0054937376
            ],
            [
                -0.0043923082,
                0.0054008796
            ],
            [
                -0.0042428237,
                0.0053108237
            ],
            [
                -0.0041042526,
                0.0052293954
            ],
            [
                -0.0039720776,
                0.0051577919
            ],
            [
                -0.0038555827,
                0.0051018684
            ],
            [
                -0.003754605,
                0.0050694622
            ],
            [
                -0.0036740259,
                0.0050620259
            ],
            [
                -0.0036093806,
                0.0050790949
            ],
            [
                -0.0035693181,
                0.0051241752
            ],
            [
                -0.0035608629,
                0.0052048629
            ],
            [
                -0.0035772178,
                0.0053126464
            ],
            [
                -0.0036230913,
                0.0054459484
            ],
            [
                -0.0037049316,
                0.005605503
            ],
            [
                -0.0038101498,
                0.005775864
            ],
            [
                -0.0039380605,
                0.0059466319
            ],
            [
                -0.004079749,
                0.0061003204
            ],
            [
                -0.0042273082,
                0.0062330225
            ],
            [
                -0.0043794217,
                0.0063354217
            ],
            [
                -0.0045280569,
                0.0064029141
            ],
            [
                -0.0046680274,
                0.0064325988
            ]
        ]
    },
    "B615":{
        "chl_id":"B615",
        "loc_res_Mg":2.57,
        "scan_amp_C2":[
            0.00772,
            0.00775,
            0.00772,
            0.00765,
            0.00753,
            0.00738,
            0.00721,
            0.00704,
            0.00688,
            0.00672,
            0.00659,
            0.00649,
            0.00642,
            0.00639,
            0.00638,
            0.00639,
            0.00641,
            0.00644,
            0.00645,
            0.00643,
            0.00638,
            0.00628,
            0.00611,
            0.00587,
            0.00555,
            0.00517,
            0.00471,
            0.00421,
            0.00366,
            0.00309,
            0.00253,
            0.00199,
            0.00149,
            0.00105,
            0.00069,
            0.0004,
            0.00019,
            0.00005,
            -0.00001,
            -0.00002,
            0.00002,
            0.00008,
            0.00017,
            0.00026,
            0.00035,
            0.00042,
            0.00047,
            0.00051,
            0.00053,
            0.00054,
            0.00055,
            0.00057,
            0.00061,
            0.00069,
            0.00081,
            0.00098,
            0.00122,
            0.00153,
            0.0019,
            0.00234,
            0.00283,
            0.00337,
            0.00392,
            0.00449,
            0.00506,
            0.00559,
            0.00609,
            0.00653,
            0.00691,
            0.00722,
            0.00746,
            0.00762
        ],
        "scan_amp_C7":[
            0.00021,
            0.00013,
            0.00006,
            0.0,
            -0.00006,
            -0.00013,
            -0.0002,
            -0.00028,
            -0.00037,
            -0.00048,
            -0.0006,
            -0.00074,
            -0.00089,
            -0.00105,
            -0.00121,
            -0.00137,
            -0.00152,
            -0.00164,
            -0.00174,
            -0.0018,
            -0.00181,
            -0.00179,
            -0.00171,
            -0.0016,
            -0.00144,
            -0.00125,
            -0.00103,
            -0.00079,
            -0.00054,
            -0.00029,
            -0.00004,
            0.0002,
            0.00042,
            0.00062,
            0.00079,
            0.00094,
            0.00106,
            0.00116,
            0.00123,
            0.00127,
            0.00129,
            0.0013,
            0.0013,
            0.00128,
            0.00126,
            0.00124,
            0.00122,
            0.0012,
            0.0012,
            0.00122,
            0.00124,
            0.00129,
            0.00134,
            0.00141,
            0.00149,
            0.00156,
            0.00162,
            0.00167,
            0.0017,
            0.0017,
            0.00167,
            0.00161,
            0.00152,
            0.0014,
            0.00126,
            0.00112,
            0.00096,
            0.00081,
            0.00066,
            0.00052,
            0.0004,
            0.0003
        ],
        "scan_angles":[
            0.0,
            5.0,
            10.0,
            15.0,
            20.0,
            25.0,
            30.0,
            35.0,
            40.0,
            45.0,
            50.0,
            55.0,
            60.0,
            65.0,
            70.0,
            75.0,
            80.0,
            85.0,
            90.0,
            95.0,
            100.0,
            105.0,
            110.0,
            115.0,
            120.0,
            125.0,
            130.0,
            135.0,
            140.0,
            145.0,
            150.0,
            155.0,
            160.0,
            165.0,
            170.0,
            175.0,
            180.0,
            185.0,
            190.0,
            195.0,
            200.0,
            205.0,
            210.0,
            215.0,
            220.0,
            225.0,
            230.0,
            235.0,
            240.0,
            245.0,
            250.0,
            255.0,
            260.0,
            265.0,
            270.0,
            275.0,
            280.0,
            285.0,
            290.0,
            295.0,
            300.0,
            305.0,
            310.0,
            315.0,
            320.0,
            325.0,
            330.0,
            335.0,
            340.0,
            345.0,
            350.0,
            355.0
        ],
        "ci":[
            [
                -0.004797995,
                0.0064242807
            ],
            [
                -0.0049099522,
                0.0063819522
            ],
            [
                -0.0050035996,
                0.0063115996
            ],
            [
                -0.0050666568,
                0.0062112283
            ],
            [
                -0.0050973255,
                0.0060836112
            ],
            [
                -0.005096182,
                0.005940182
            ],
            [
                -0.0050715845,
                0.0057892988
            ],
            [
                -0.0050333165,
                0.0056487451
            ],
            [
                -0.0049940857,
                0.0055266571
            ],
            [
                -0.0049890329,
                0.0054553186
            ],
            [
                -0.0050243521,
                0.0054352093
            ],
            [
                -0.005120264,
                0.0054848354
            ],
            [
                -0.0052813452,
                0.0055996309
            ],
            [
                -0.0054910701,
                0.0057510701
            ],
            [
                -0.0057403006,
                0.0059294435
            ],
            [
                -0.0060092948,
                0.0061087233
            ],
            [
                -0.0062802305,
                0.0062733734
            ],
            [
                -0.0065395499,
                0.0064012642
            ],
            [
                -0.006785555,
                0.0064992693
            ],
            [
                -0.0070118827,
                0.0065621684
            ],
            [
                -0.007213868,
                0.0065932965
            ],
            [
                -0.0074018395,
                0.0066064109
            ],
            [
                -0.0075627818,
                0.0065959247
            ],
            [
                -0.0076961811,
                0.0065738954
            ],
            [
                -0.0077935813,
                0.0065375813
            ],
            [
                -0.0078522644,
                0.0064922644
            ],
            [
                -0.0078603237,
                0.0064266094
            ],
            [
                -0.0078196609,
                0.0063493752
            ],
            [
                -0.0077218344,
                0.0062515487
            ],
            [
                -0.0075744092,
                0.0061361235
            ],
            [
                -0.0073819368,
                0.0060122225
            ],
            [
                -0.0071490433,
                0.0058741861
            ],
            [
                -0.0068946446,
                0.0057369303
            ],
            [
                -0.006618812,
                0.0055976691
            ],
            [
                -0.006342752,
                0.0054696091
            ],
            [
                -0.0060813075,
                0.0053613075
            ],
            [
                -0.0058296892,
                0.005266832
            ],
            [
                -0.0056201601,
                0.0052110172
            ],
            [
                -0.0054451019,
                0.0051845304
            ],
            [
                -0.0053125551,
                0.0051954122
            ],
            [
                -0.0052263667,
                0.0052377953
            ],
            [
                -0.0051740113,
                0.0053077256
            ],
            [
                -0.0051497298,
                0.0053948727
            ],
            [
                -0.0051356119,
                0.0054858976
            ],
            [
                -0.0051251822,
                0.0055703251
            ],
            [
                -0.0051088711,
                0.0056408711
            ],
            [
                -0.0050687678,
                0.0056853393
            ],
            [
                -0.0050099003,
                0.0057001861
            ],
            [
                -0.0049265776,
                0.0056865776
            ],
            [
                -0.004815465,
                0.0056423222
            ],
            [
                -0.0046867256,
                0.0055775827
            ],
            [
                -0.0045417376,
                0.0054937376
            ],
            [
                -0.0043923082,
                0.0054008796
            ],
            [
                -0.0042428237,
                0.0053108237
            ],
            [
                -0.0041042526,
                0.0052293954
            ],
            [
                -0.0039720776,
                0.0051577919
            ],
            [
                -0.0038555827,
                0.0051018684
            ],
            [
                -0.003754605,
                0.0050694622
            ],
            [
                -0.0036740259,
                0.0050620259
            ],
            [
                -0.0036093806,
                0.0050790949
            ],
            [
                -0.0035693181,
                0.0051241752
            ],
            [
                -0.0035608629,
                0.0052048629
            ],
            [
                -0.0035772178,
                0.0053126464
            ],
            [
                -0.0036230913,
                0.0054459484
            ],
            [
                -0.0037049316,
                0.005605503
            ],
            [
                -0.0038101498,
                0.005775864
            ],
            [
                -0.0039380605,
                0.0059466319
            ],
            [
                -0.004079749,
                0.0061003204
            ],
            [
                -0.0042273082,
                0.0062330225
            ],
            [
                -0.0043794217,
                0.0063354217
            ],
            [
                -0.0045280569,
                0.0064029141
            ],
            [
                -0.0046680274,
                0.0064325988
            ]
        ]
    },
    "B616":{
        "chl_id":"B616",
        "loc_res_Mg":2.6,
        "scan_amp_C2":[
            0.00097,
            0.00097,
            0.00098,
            0.00099,
            0.001,
            0.001,
            0.00099,
            0.00095,
            0.0009,
            0.00083,
            0.00074,
            0.00064,
            0.00053,
            0.00041,
            0.0003,
            0.0002,
            0.00011,
            0.00004,
            -0.00002,
            -0.00006,
            -0.00009,
            -0.0001,
            -0.0001,
            -0.00009,
            -0.00007,
            -0.00005,
            -0.00002,
            0.00002,
            0.00006,
            0.00011,
            0.00016,
            0.00022,
            0.00029,
            0.00036,
            0.00043,
            0.00051,
            0.00058,
            0.00065,
            0.00072,
            0.00078,
            0.00083,
            0.00087,
            0.0009,
            0.00092,
            0.00093,
            0.00093,
            0.00093,
            0.00092,
            0.00092,
            0.00092,
            0.00092,
            0.00095,
            0.00098,
            0.00102,
            0.00108,
            0.00115,
            0.00122,
            0.00129,
            0.00136,
            0.00141,
            0.00145,
            0.00147,
            0.00146,
            0.00144,
            0.00139,
            0.00134,
            0.00127,
            0.0012,
            0.00113,
            0.00107,
            0.00102,
            0.00099
        ],
        "scan_amp_C7":[
            0.00512,
            0.00497,
            0.00479,
            0.00458,
            0.00433,
            0.00406,
            0.00377,
            0.00347,
            0.00315,
            0.0028,
            0.00243,
            0.00204,
            0.00163,
            0.00118,
            0.00072,
            0.00023,
            -0.00026,
            -0.00077,
            -0.00126,
            -0.00174,
            -0.00218,
            -0.00258,
            -0.00293,
            -0.00321,
            -0.00341,
            -0.00353,
            -0.00358,
            -0.00354,
            -0.00341,
            -0.00322,
            -0.00295,
            -0.00263,
            -0.00226,
            -0.00185,
            -0.00142,
            -0.00098,
            -0.00053,
            -0.00011,
            0.0003,
            0.00067,
            0.001,
            0.00129,
            0.00153,
            0.00173,
            0.0019,
            0.00203,
            0.00215,
            0.00225,
            0.00235,
            0.00246,
            0.00257,
            0.0027,
            0.00283,
            0.00298,
            0.00314,
            0.0033,
            0.00345,
            0.00361,
            0.00377,
            0.00392,
            0.00408,
            0.00424,
            0.0044,
            0.00456,
            0.00472,
            0.00488,
            0.00502,
            0.00513,
            0.00521,
            0.00526,
            0.00526,
            0.00521
        ],
        "scan_angles":[
            0.0,
            5.0,
            10.0,
            15.0,
            20.0,
            25.0,
            30.0,
            35.0,
            40.0,
            45.0,
            50.0,
            55.0,
            60.0,
            65.0,
            70.0,
            75.0,
            80.0,
            85.0,
            90.0,
            95.0,
            100.0,
            105.0,
            110.0,
            115.0,
            120.0,
            125.0,
            130.0,
            135.0,
            140.0,
            145.0,
            150.0,
            155.0,
            160.0,
            165.0,
            170.0,
            175.0,
            180.0,
            185.0,
            190.0,
            195.0,
            200.0,
            205.0,
            210.0,
            215.0,
            220.0,
            225.0,
            230.0,
            235.0,
            240.0,
            245.0,
            250.0,
            255.0,
            260.0,
            265.0,
            270.0,
            275.0,
            280.0,
            285.0,
            290.0,
            295.0,
            300.0,
            305.0,
            310.0,
            315.0,
            320.0,
            325.0,
            330.0,
            335.0,
            340.0,
            345.0,
            350.0,
            355.0
        ],
        "ci":[
            [
                -0.004797995,
                0.0064242807
            ],
            [
                -0.0049099522,
                0.0063819522
            ],
            [
                -0.0050035996,
                0.0063115996
            ],
            [
                -0.0050666568,
                0.0062112283
            ],
            [
                -0.0050973255,
                0.0060836112
            ],
            [
                -0.005096182,
                0.005940182
            ],
            [
                -0.0050715845,
                0.0057892988
            ],
            [
                -0.0050333165,
                0.0056487451
            ],
            [
                -0.0049940857,
                0.0055266571
            ],
            [
                -0.0049890329,
                0.0054553186
            ],
            [
                -0.0050243521,
                0.0054352093
            ],
            [
                -0.005120264,
                0.0054848354
            ],
            [
                -0.0052813452,
                0.0055996309
            ],
            [
                -0.0054910701,
                0.0057510701
            ],
            [
                -0.0057403006,
                0.0059294435
            ],
            [
                -0.0060092948,
                0.0061087233
            ],
            [
                -0.0062802305,
                0.0062733734
            ],
            [
                -0.0065395499,
                0.0064012642
            ],
            [
                -0.006785555,
                0.0064992693
            ],
            [
                -0.0070118827,
                0.0065621684
            ],
            [
                -0.007213868,
                0.0065932965
            ],
            [
                -0.0074018395,
                0.0066064109
            ],
            [
                -0.0075627818,
                0.0065959247
            ],
            [
                -0.0076961811,
                0.0065738954
            ],
            [
                -0.0077935813,
                0.0065375813
            ],
            [
                -0.0078522644,
                0.0064922644
            ],
            [
                -0.0078603237,
                0.0064266094
            ],
            [
                -0.0078196609,
                0.0063493752
            ],
            [
                -0.0077218344,
                0.0062515487
            ],
            [
                -0.0075744092,
                0.0061361235
            ],
            [
                -0.0073819368,
                0.0060122225
            ],
            [
                -0.0071490433,
                0.0058741861
            ],
            [
                -0.0068946446,
                0.0057369303
            ],
            [
                -0.006618812,
                0.0055976691
            ],
            [
                -0.006342752,
                0.0054696091
            ],
            [
                -0.0060813075,
                0.0053613075
            ],
            [
                -0.0058296892,
                0.005266832
            ],
            [
                -0.0056201601,
                0.0052110172
            ],
            [
                -0.0054451019,
                0.0051845304
            ],
            [
                -0.0053125551,
                0.0051954122
            ],
            [
                -0.0052263667,
                0.0052377953
            ],
            [
                -0.0051740113,
                0.0053077256
            ],
            [
                -0.0051497298,
                0.0053948727
            ],
            [
                -0.0051356119,
                0.0054858976
            ],
            [
                -0.0051251822,
                0.0055703251
            ],
            [
                -0.0051088711,
                0.0056408711
            ],
            [
                -0.0050687678,
                0.0056853393
            ],
            [
                -0.0050099003,
                0.0057001861
            ],
            [
                -0.0049265776,
                0.0056865776
            ],
            [
                -0.004815465,
                0.0056423222
            ],
            [
                -0.0046867256,
                0.0055775827
            ],
            [
                -0.0045417376,
                0.0054937376
            ],
            [
                -0.0043923082,
                0.0054008796
            ],
            [
                -0.0042428237,
                0.0053108237
            ],
            [
                -0.0041042526,
                0.0052293954
            ],
            [
                -0.0039720776,
                0.0051577919
            ],
            [
                -0.0038555827,
                0.0051018684
            ],
            [
                -0.003754605,
                0.0050694622
            ],
            [
                -0.0036740259,
                0.0050620259
            ],
            [
                -0.0036093806,
                0.0050790949
            ],
            [
                -0.0035693181,
                0.0051241752
            ],
            [
                -0.0035608629,
                0.0052048629
            ],
            [
                -0.0035772178,
                0.0053126464
            ],
            [
                -0.0036230913,
                0.0054459484
            ],
            [
                -0.0037049316,
                0.005605503
            ],
            [
                -0.0038101498,
                0.005775864
            ],
            [
                -0.0039380605,
                0.0059466319
            ],
            [
                -0.004079749,
                0.0061003204
            ],
            [
                -0.0042273082,
                0.0062330225
            ],
            [
                -0.0043794217,
                0.0063354217
            ],
            [
                -0.0045280569,
                0.0064029141
            ],
            [
                -0.0046680274,
                0.0064325988
            ]
        ]
    },
    "B617":{
        "chl_id":"B617",
        "loc_res_Mg":2.67,
        "scan_amp_C2":[
            0.002,
            0.00183,
            0.00167,
            0.00151,
            0.00137,
            0.00126,
            0.00117,
            0.00111,
            0.00107,
            0.00105,
            0.00105,
            0.00106,
            0.00108,
            0.00111,
            0.00113,
            0.00115,
            0.00117,
            0.00117,
            0.00117,
            0.00115,
            0.00111,
            0.00106,
            0.001,
            0.00093,
            0.00085,
            0.00076,
            0.00068,
            0.00059,
            0.00052,
            0.00046,
            0.00041,
            0.00039,
            0.00039,
            0.00041,
            0.00046,
            0.00053,
            0.00063,
            0.00075,
            0.00088,
            0.00103,
            0.00118,
            0.00133,
            0.00147,
            0.0016,
            0.0017,
            0.00177,
            0.0018,
            0.0018,
            0.00176,
            0.00168,
            0.00158,
            0.00146,
            0.00134,
            0.00124,
            0.00116,
            0.00112,
            0.00112,
            0.00118,
            0.00128,
            0.00142,
            0.0016,
            0.00179,
            0.00198,
            0.00216,
            0.00231,
            0.00242,
            0.00249,
            0.00251,
            0.00249,
            0.00241,
            0.0023,
            0.00216
        ],
        "scan_amp_C7":[
            -0.00214,
            -0.00267,
            -0.00316,
            -0.00358,
            -0.00392,
            -0.00414,
            -0.00425,
            -0.00424,
            -0.00411,
            -0.0039,
            -0.00361,
            -0.00326,
            -0.00289,
            -0.00252,
            -0.00215,
            -0.00181,
            -0.00151,
            -0.00125,
            -0.00103,
            -0.00086,
            -0.00073,
            -0.00063,
            -0.00056,
            -0.00052,
            -0.00049,
            -0.00047,
            -0.00044,
            -0.00041,
            -0.00035,
            -0.00026,
            -0.00013,
            0.00005,
            0.00027,
            0.00055,
            0.00089,
            0.00127,
            0.00168,
            0.00213,
            0.00258,
            0.00303,
            0.00345,
            0.00382,
            0.00414,
            0.00439,
            0.00455,
            0.00463,
            0.00462,
            0.00453,
            0.00436,
            0.00412,
            0.00382,
            0.00348,
            0.00312,
            0.00275,
            0.00239,
            0.00205,
            0.00174,
            0.00148,
            0.00126,
            0.0011,
            0.00097,
            0.00088,
            0.00081,
            0.00074,
            0.00065,
            0.00052,
            0.00034,
            0.00009,
            -0.00024,
            -0.00064,
            -0.0011,
            -0.00161
        ],
        "scan_angles":[
            0.0,
            5.0,
            10.0,
            15.0,
            20.0,
            25.0,
            30.0,
            35.0,
            40.0,
            45.0,
            50.0,
            55.0,
            60.0,
            65.0,
            70.0,
            75.0,
            80.0,
            85.0,
            90.0,
            95.0,
            100.0,
            105.0,
            110.0,
            115.0,
            120.0,
            125.0,
            130.0,
            135.0,
            140.0,
            145.0,
            150.0,
            155.0,
            160.0,
            165.0,
            170.0,
            175.0,
            180.0,
            185.0,
            190.0,
            195.0,
            200.0,
            205.0,
            210.0,
            215.0,
            220.0,
            225.0,
            230.0,
            235.0,
            240.0,
            245.0,
            250.0,
            255.0,
            260.0,
            265.0,
            270.0,
            275.0,
            280.0,
            285.0,
            290.0,
            295.0,
            300.0,
            305.0,
            310.0,
            315.0,
            320.0,
            325.0,
            330.0,
            335.0,
            340.0,
            345.0,
            350.0,
            355.0
        ],
        "ci":[
            [
                -0.004797995,
                0.0064242807
            ],
            [
                -0.0049099522,
                0.0063819522
            ],
            [
                -0.0050035996,
                0.0063115996
            ],
            [
                -0.0050666568,
                0.0062112283
            ],
            [
                -0.0050973255,
                0.0060836112
            ],
            [
                -0.005096182,
                0.005940182
            ],
            [
                -0.0050715845,
                0.0057892988
            ],
            [
                -0.0050333165,
                0.0056487451
            ],
            [
                -0.0049940857,
                0.0055266571
            ],
            [
                -0.0049890329,
                0.0054553186
            ],
            [
                -0.0050243521,
                0.0054352093
            ],
            [
                -0.005120264,
                0.0054848354
            ],
            [
                -0.0052813452,
                0.0055996309
            ],
            [
                -0.0054910701,
                0.0057510701
            ],
            [
                -0.0057403006,
                0.0059294435
            ],
            [
                -0.0060092948,
                0.0061087233
            ],
            [
                -0.0062802305,
                0.0062733734
            ],
            [
                -0.0065395499,
                0.0064012642
            ],
            [
                -0.006785555,
                0.0064992693
            ],
            [
                -0.0070118827,
                0.0065621684
            ],
            [
                -0.007213868,
                0.0065932965
            ],
            [
                -0.0074018395,
                0.0066064109
            ],
            [
                -0.0075627818,
                0.0065959247
            ],
            [
                -0.0076961811,
                0.0065738954
            ],
            [
                -0.0077935813,
                0.0065375813
            ],
            [
                -0.0078522644,
                0.0064922644
            ],
            [
                -0.0078603237,
                0.0064266094
            ],
            [
                -0.0078196609,
                0.0063493752
            ],
            [
                -0.0077218344,
                0.0062515487
            ],
            [
                -0.0075744092,
                0.0061361235
            ],
            [
                -0.0073819368,
                0.0060122225
            ],
            [
                -0.0071490433,
                0.0058741861
            ],
            [
                -0.0068946446,
                0.0057369303
            ],
            [
                -0.006618812,
                0.0055976691
            ],
            [
                -0.006342752,
                0.0054696091
            ],
            [
                -0.0060813075,
                0.0053613075
            ],
            [
                -0.0058296892,
                0.005266832
            ],
            [
                -0.0056201601,
                0.0052110172
            ],
            [
                -0.0054451019,
                0.0051845304
            ],
            [
                -0.0053125551,
                0.0051954122
            ],
            [
                -0.0052263667,
                0.0052377953
            ],
            [
                -0.0051740113,
                0.0053077256
            ],
            [
                -0.0051497298,
                0.0053948727
            ],
            [
                -0.0051356119,
                0.0054858976
            ],
            [
                -0.0051251822,
                0.0055703251
            ],
            [
                -0.0051088711,
                0.0056408711
            ],
            [
                -0.0050687678,
                0.0056853393
            ],
            [
                -0.0050099003,
                0.0057001861
            ],
            [
                -0.0049265776,
                0.0056865776
            ],
            [
                -0.004815465,
                0.0056423222
            ],
            [
                -0.0046867256,
                0.0055775827
            ],
            [
                -0.0045417376,
                0.0054937376
            ],
            [
                -0.0043923082,
                0.0054008796
            ],
            [
                -0.0042428237,
                0.0053108237
            ],
            [
                -0.0041042526,
                0.0052293954
            ],
            [
                -0.0039720776,
                0.0051577919
            ],
            [
                -0.0038555827,
                0.0051018684
            ],
            [
                -0.003754605,
                0.0050694622
            ],
            [
                -0.0036740259,
                0.0050620259
            ],
            [
                -0.0036093806,
                0.0050790949
            ],
            [
                -0.0035693181,
                0.0051241752
            ],
            [
                -0.0035608629,
                0.0052048629
            ],
            [
                -0.0035772178,
                0.0053126464
            ],
            [
                -0.0036230913,
                0.0054459484
            ],
            [
                -0.0037049316,
                0.005605503
            ],
            [
                -0.0038101498,
                0.005775864
            ],
            [
                -0.0039380605,
                0.0059466319
            ],
            [
                -0.004079749,
                0.0061003204
            ],
            [
                -0.0042273082,
                0.0062330225
            ],
            [
                -0.0043794217,
                0.0063354217
            ],
            [
                -0.0045280569,
                0.0064029141
            ],
            [
                -0.0046680274,
                0.0064325988
            ]
        ]
    },
    "C501":{
        "chl_id":"C501",
        "loc_res_Mg":2.82,
        "scan_amp_C2":[
            0.00139,
            0.00114,
            0.00086,
            0.00057,
            0.00029,
            0.00002,
            -0.00022,
            -0.00042,
            -0.00058,
            -0.00069,
            -0.00077,
            -0.00082,
            -0.00083,
            -0.0008,
            -0.00075,
            -0.00068,
            -0.00057,
            -0.00044,
            -0.00029,
            -0.00011,
            0.00008,
            0.0003,
            0.00053,
            0.00076,
            0.001,
            0.00122,
            0.00144,
            0.00165,
            0.00184,
            0.00202,
            0.00217,
            0.00231,
            0.00243,
            0.00254,
            0.00263,
            0.00271,
            0.00277,
            0.00282,
            0.00285,
            0.00286,
            0.00284,
            0.0028,
            0.00273,
            0.00263,
            0.00251,
            0.00235,
            0.00218,
            0.00199,
            0.00179,
            0.00159,
            0.0014,
            0.00123,
            0.00108,
            0.00097,
            0.00089,
            0.00085,
            0.00085,
            0.00088,
            0.00096,
            0.00106,
            0.00119,
            0.00134,
            0.00149,
            0.00164,
            0.00178,
            0.00189,
            0.00197,
            0.002,
            0.00198,
            0.00191,
            0.00179,
            0.00162
        ],
        "scan_amp_C7":[
            0.00124,
            0.00098,
            0.0007,
            0.00041,
            0.00011,
            -0.00019,
            -0.0005,
            -0.00081,
            -0.00112,
            -0.00142,
            -0.00172,
            -0.002,
            -0.00226,
            -0.00248,
            -0.00267,
            -0.0028,
            -0.00286,
            -0.00287,
            -0.00281,
            -0.0027,
            -0.00253,
            -0.00233,
            -0.00211,
            -0.00189,
            -0.00167,
            -0.00147,
            -0.00131,
            -0.00118,
            -0.00109,
            -0.00104,
            -0.00103,
            -0.00104,
            -0.00109,
            -0.00115,
            -0.00123,
            -0.00132,
            -0.00142,
            -0.00152,
            -0.00162,
            -0.00172,
            -0.00182,
            -0.00189,
            -0.00196,
            -0.002,
            -0.00201,
            -0.00199,
            -0.00193,
            -0.00184,
            -0.00172,
            -0.00156,
            -0.00137,
            -0.00115,
            -0.00091,
            -0.00065,
            -0.00039,
            -0.00011,
            0.00016,
            0.00044,
            0.0007,
            0.00096,
            0.0012,
            0.00142,
            0.00162,
            0.00179,
            0.00192,
            0.002,
            0.00204,
            0.00202,
            0.00196,
            0.00184,
            0.00168,
            0.00148
        ],
        "scan_angles":[
            0.0,
            5.0,
            10.0,
            15.0,
            20.0,
            25.0,
            30.0,
            35.0,
            40.0,
            45.0,
            50.0,
            55.0,
            60.0,
            65.0,
            70.0,
            75.0,
            80.0,
            85.0,
            90.0,
            95.0,
            100.0,
            105.0,
            110.0,
            115.0,
            120.0,
            125.0,
            130.0,
            135.0,
            140.0,
            145.0,
            150.0,
            155.0,
            160.0,
            165.0,
            170.0,
            175.0,
            180.0,
            185.0,
            190.0,
            195.0,
            200.0,
            205.0,
            210.0,
            215.0,
            220.0,
            225.0,
            230.0,
            235.0,
            240.0,
            245.0,
            250.0,
            255.0,
            260.0,
            265.0,
            270.0,
            275.0,
            280.0,
            285.0,
            290.0,
            295.0,
            300.0,
            305.0,
            310.0,
            315.0,
            320.0,
            325.0,
            330.0,
            335.0,
            340.0,
            345.0,
            350.0,
            355.0
        ],
        "ci":[
            [
                -0.004797995,
                0.0064242807
            ],
            [
                -0.0049099522,
                0.0063819522
            ],
            [
                -0.0050035996,
                0.0063115996
            ],
            [
                -0.0050666568,
                0.0062112283
            ],
            [
                -0.0050973255,
                0.0060836112
            ],
            [
                -0.005096182,
                0.005940182
            ],
            [
                -0.0050715845,
                0.0057892988
            ],
            [
                -0.0050333165,
                0.0056487451
            ],
            [
                -0.0049940857,
                0.0055266571
            ],
            [
                -0.0049890329,
                0.0054553186
            ],
            [
                -0.0050243521,
                0.0054352093
            ],
            [
                -0.005120264,
                0.0054848354
            ],
            [
                -0.0052813452,
                0.0055996309
            ],
            [
                -0.0054910701,
                0.0057510701
            ],
            [
                -0.0057403006,
                0.0059294435
            ],
            [
                -0.0060092948,
                0.0061087233
            ],
            [
                -0.0062802305,
                0.0062733734
            ],
            [
                -0.0065395499,
                0.0064012642
            ],
            [
                -0.006785555,
                0.0064992693
            ],
            [
                -0.0070118827,
                0.0065621684
            ],
            [
                -0.007213868,
                0.0065932965
            ],
            [
                -0.0074018395,
                0.0066064109
            ],
            [
                -0.0075627818,
                0.0065959247
            ],
            [
                -0.0076961811,
                0.0065738954
            ],
            [
                -0.0077935813,
                0.0065375813
            ],
            [
                -0.0078522644,
                0.0064922644
            ],
            [
                -0.0078603237,
                0.0064266094
            ],
            [
                -0.0078196609,
                0.0063493752
            ],
            [
                -0.0077218344,
                0.0062515487
            ],
            [
                -0.0075744092,
                0.0061361235
            ],
            [
                -0.0073819368,
                0.0060122225
            ],
            [
                -0.0071490433,
                0.0058741861
            ],
            [
                -0.0068946446,
                0.0057369303
            ],
            [
                -0.006618812,
                0.0055976691
            ],
            [
                -0.006342752,
                0.0054696091
            ],
            [
                -0.0060813075,
                0.0053613075
            ],
            [
                -0.0058296892,
                0.005266832
            ],
            [
                -0.0056201601,
                0.0052110172
            ],
            [
                -0.0054451019,
                0.0051845304
            ],
            [
                -0.0053125551,
                0.0051954122
            ],
            [
                -0.0052263667,
                0.0052377953
            ],
            [
                -0.0051740113,
                0.0053077256
            ],
            [
                -0.0051497298,
                0.0053948727
            ],
            [
                -0.0051356119,
                0.0054858976
            ],
            [
                -0.0051251822,
                0.0055703251
            ],
            [
                -0.0051088711,
                0.0056408711
            ],
            [
                -0.0050687678,
                0.0056853393
            ],
            [
                -0.0050099003,
                0.0057001861
            ],
            [
                -0.0049265776,
                0.0056865776
            ],
            [
                -0.004815465,
                0.0056423222
            ],
            [
                -0.0046867256,
                0.0055775827
            ],
            [
                -0.0045417376,
                0.0054937376
            ],
            [
                -0.0043923082,
                0.0054008796
            ],
            [
                -0.0042428237,
                0.0053108237
            ],
            [
                -0.0041042526,
                0.0052293954
            ],
            [
                -0.0039720776,
                0.0051577919
            ],
            [
                -0.0038555827,
                0.0051018684
            ],
            [
                -0.003754605,
                0.0050694622
            ],
            [
                -0.0036740259,
                0.0050620259
            ],
            [
                -0.0036093806,
                0.0050790949
            ],
            [
                -0.0035693181,
                0.0051241752
            ],
            [
                -0.0035608629,
                0.0052048629
            ],
            [
                -0.0035772178,
                0.0053126464
            ],
            [
                -0.0036230913,
                0.0054459484
            ],
            [
                -0.0037049316,
                0.005605503
            ],
            [
                -0.0038101498,
                0.005775864
            ],
            [
                -0.0039380605,
                0.0059466319
            ],
            [
                -0.004079749,
                0.0061003204
            ],
            [
                -0.0042273082,
                0.0062330225
            ],
            [
                -0.0043794217,
                0.0063354217
            ],
            [
                -0.0045280569,
                0.0064029141
            ],
            [
                -0.0046680274,
                0.0064325988
            ]
        ]
    },
    "C502":{
        "chl_id":"C502",
        "loc_res_Mg":2.75,
        "scan_amp_C2":[
            0.00228,
            0.00239,
            0.00247,
            0.00251,
            0.00253,
            0.00251,
            0.00246,
            0.00238,
            0.00228,
            0.00216,
            0.00202,
            0.00185,
            0.00166,
            0.00146,
            0.00124,
            0.001,
            0.00076,
            0.00052,
            0.00029,
            0.00007,
            -0.00012,
            -0.00028,
            -0.00039,
            -0.00045,
            -0.00045,
            -0.00039,
            -0.00027,
            -0.00009,
            0.00013,
            0.00041,
            0.00071,
            0.00103,
            0.00135,
            0.00165,
            0.00193,
            0.00217,
            0.00235,
            0.00248,
            0.00256,
            0.00258,
            0.00255,
            0.00248,
            0.00237,
            0.00224,
            0.0021,
            0.00196,
            0.00181,
            0.00166,
            0.00153,
            0.0014,
            0.00128,
            0.00116,
            0.00106,
            0.00096,
            0.00087,
            0.00079,
            0.00073,
            0.00067,
            0.00063,
            0.0006,
            0.0006,
            0.00062,
            0.00067,
            0.00075,
            0.00087,
            0.00101,
            0.00118,
            0.00137,
            0.00157,
            0.00177,
            0.00196,
            0.00213
        ],
        "scan_amp_C7":[
            0.00044,
            0.00058,
            0.00072,
            0.00086,
            0.00098,
            0.00108,
            0.00114,
            0.00116,
            0.00114,
            0.00107,
            0.00095,
            0.00077,
            0.00054,
            0.00026,
            -0.00007,
            -0.00044,
            -0.00084,
            -0.00124,
            -0.00163,
            -0.002,
            -0.00232,
            -0.00259,
            -0.00278,
            -0.00288,
            -0.0029,
            -0.00283,
            -0.00267,
            -0.00244,
            -0.00216,
            -0.00184,
            -0.0015,
            -0.00116,
            -0.00084,
            -0.00056,
            -0.00033,
            -0.00016,
            -0.00007,
            -0.00004,
            -0.00007,
            -0.00016,
            -0.00029,
            -0.00044,
            -0.0006,
            -0.00076,
            -0.00088,
            -0.00097,
            -0.001,
            -0.00098,
            -0.0009,
            -0.00077,
            -0.00059,
            -0.00038,
            -0.00016,
            0.00007,
            0.00028,
            0.00047,
            0.00061,
            0.00071,
            0.00075,
            0.00075,
            0.0007,
            0.00062,
            0.00051,
            0.00039,
            0.00028,
            0.00019,
            0.00012,
            0.00008,
            0.00008,
            0.00012,
            0.0002,
            0.00031
        ],
        "scan_angles":[
            0.0,
            5.0,
            10.0,
            15.0,
            20.0,
            25.0,
            30.0,
            35.0,
            40.0,
            45.0,
            50.0,
            55.0,
            60.0,
            65.0,
            70.0,
            75.0,
            80.0,
            85.0,
            90.0,
            95.0,
            100.0,
            105.0,
            110.0,
            115.0,
            120.0,
            125.0,
            130.0,
            135.0,
            140.0,
            145.0,
            150.0,
            155.0,
            160.0,
            165.0,
            170.0,
            175.0,
            180.0,
            185.0,
            190.0,
            195.0,
            200.0,
            205.0,
            210.0,
            215.0,
            220.0,
            225.0,
            230.0,
            235.0,
            240.0,
            245.0,
            250.0,
            255.0,
            260.0,
            265.0,
            270.0,
            275.0,
            280.0,
            285.0,
            290.0,
            295.0,
            300.0,
            305.0,
            310.0,
            315.0,
            320.0,
            325.0,
            330.0,
            335.0,
            340.0,
            345.0,
            350.0,
            355.0
        ],
        "ci":[
            [
                -0.004797995,
                0.0064242807
            ],
            [
                -0.0049099522,
                0.0063819522
            ],
            [
                -0.0050035996,
                0.0063115996
            ],
            [
                -0.0050666568,
                0.0062112283
            ],
            [
                -0.0050973255,
                0.0060836112
            ],
            [
                -0.005096182,
                0.005940182
            ],
            [
                -0.0050715845,
                0.0057892988
            ],
            [
                -0.0050333165,
                0.0056487451
            ],
            [
                -0.0049940857,
                0.0055266571
            ],
            [
                -0.0049890329,
                0.0054553186
            ],
            [
                -0.0050243521,
                0.0054352093
            ],
            [
                -0.005120264,
                0.0054848354
            ],
            [
                -0.0052813452,
                0.0055996309
            ],
            [
                -0.0054910701,
                0.0057510701
            ],
            [
                -0.0057403006,
                0.0059294435
            ],
            [
                -0.0060092948,
                0.0061087233
            ],
            [
                -0.0062802305,
                0.0062733734
            ],
            [
                -0.0065395499,
                0.0064012642
            ],
            [
                -0.006785555,
                0.0064992693
            ],
            [
                -0.0070118827,
                0.0065621684
            ],
            [
                -0.007213868,
                0.0065932965
            ],
            [
                -0.0074018395,
                0.0066064109
            ],
            [
                -0.0075627818,
                0.0065959247
            ],
            [
                -0.0076961811,
                0.0065738954
            ],
            [
                -0.0077935813,
                0.0065375813
            ],
            [
                -0.0078522644,
                0.0064922644
            ],
            [
                -0.0078603237,
                0.0064266094
            ],
            [
                -0.0078196609,
                0.0063493752
            ],
            [
                -0.0077218344,
                0.0062515487
            ],
            [
                -0.0075744092,
                0.0061361235
            ],
            [
                -0.0073819368,
                0.0060122225
            ],
            [
                -0.0071490433,
                0.0058741861
            ],
            [
                -0.0068946446,
                0.0057369303
            ],
            [
                -0.006618812,
                0.0055976691
            ],
            [
                -0.006342752,
                0.0054696091
            ],
            [
                -0.0060813075,
                0.0053613075
            ],
            [
                -0.0058296892,
                0.005266832
            ],
            [
                -0.0056201601,
                0.0052110172
            ],
            [
                -0.0054451019,
                0.0051845304
            ],
            [
                -0.0053125551,
                0.0051954122
            ],
            [
                -0.0052263667,
                0.0052377953
            ],
            [
                -0.0051740113,
                0.0053077256
            ],
            [
                -0.0051497298,
                0.0053948727
            ],
            [
                -0.0051356119,
                0.0054858976
            ],
            [
                -0.0051251822,
                0.0055703251
            ],
            [
                -0.0051088711,
                0.0056408711
            ],
            [
                -0.0050687678,
                0.0056853393
            ],
            [
                -0.0050099003,
                0.0057001861
            ],
            [
                -0.0049265776,
                0.0056865776
            ],
            [
                -0.004815465,
                0.0056423222
            ],
            [
                -0.0046867256,
                0.0055775827
            ],
            [
                -0.0045417376,
                0.0054937376
            ],
            [
                -0.0043923082,
                0.0054008796
            ],
            [
                -0.0042428237,
                0.0053108237
            ],
            [
                -0.0041042526,
                0.0052293954
            ],
            [
                -0.0039720776,
                0.0051577919
            ],
            [
                -0.0038555827,
                0.0051018684
            ],
            [
                -0.003754605,
                0.0050694622
            ],
            [
                -0.0036740259,
                0.0050620259
            ],
            [
                -0.0036093806,
                0.0050790949
            ],
            [
                -0.0035693181,
                0.0051241752
            ],
            [
                -0.0035608629,
                0.0052048629
            ],
            [
                -0.0035772178,
                0.0053126464
            ],
            [
                -0.0036230913,
                0.0054459484
            ],
            [
                -0.0037049316,
                0.005605503
            ],
            [
                -0.0038101498,
                0.005775864
            ],
            [
                -0.0039380605,
                0.0059466319
            ],
            [
                -0.004079749,
                0.0061003204
            ],
            [
                -0.0042273082,
                0.0062330225
            ],
            [
                -0.0043794217,
                0.0063354217
            ],
            [
                -0.0045280569,
                0.0064029141
            ],
            [
                -0.0046680274,
                0.0064325988
            ]
        ]
    },
    "C503":{
        "chl_id":"C503",
        "loc_res_Mg":2.99,
        "scan_amp_C2":[
            0.00077,
            0.00076,
            0.00074,
            0.00069,
            0.00064,
            0.00057,
            0.0005,
            0.00042,
            0.00034,
            0.00026,
            0.00019,
            0.00013,
            0.00008,
            0.00005,
            0.00004,
            0.00004,
            0.00005,
            0.00007,
            0.0001,
            0.00012,
            0.00014,
            0.00016,
            0.00017,
            0.00018,
            0.00018,
            0.00017,
            0.00017,
            0.00016,
            0.00016,
            0.00016,
            0.00017,
            0.00019,
            0.00021,
            0.00025,
            0.00029,
            0.00033,
            0.00038,
            0.00043,
            0.00048,
            0.00053,
            0.00056,
            0.00058,
            0.00059,
            0.00057,
            0.00054,
            0.00048,
            0.0004,
            0.0003,
            0.00018,
            0.00006,
            -0.00007,
            -0.0002,
            -0.00032,
            -0.00042,
            -0.0005,
            -0.00055,
            -0.00057,
            -0.00056,
            -0.00052,
            -0.00044,
            -0.00033,
            -0.00021,
            -0.00007,
            0.00007,
            0.00021,
            0.00034,
            0.00046,
            0.00056,
            0.00064,
            0.0007,
            0.00074,
            0.00077
        ],
        "scan_amp_C7":[
            -0.00064,
            -0.00068,
            -0.0007,
            -0.0007,
            -0.00068,
            -0.00063,
            -0.00057,
            -0.00048,
            -0.00038,
            -0.00026,
            -0.00014,
            0.0,
            0.00014,
            0.00028,
            0.00041,
            0.00053,
            0.00065,
            0.00074,
            0.00081,
            0.00085,
            0.00086,
            0.00084,
            0.00078,
            0.0007,
            0.00059,
            0.00046,
            0.00031,
            0.00015,
            -0.00001,
            -0.00017,
            -0.00032,
            -0.00045,
            -0.00056,
            -0.00064,
            -0.00069,
            -0.0007,
            -0.00068,
            -0.00064,
            -0.00056,
            -0.00047,
            -0.00037,
            -0.00027,
            -0.00016,
            -0.00006,
            0.00002,
            0.00009,
            0.00014,
            0.00017,
            0.00018,
            0.00019,
            0.00018,
            0.00016,
            0.00014,
            0.00012,
            0.0001,
            0.00008,
            0.00007,
            0.00006,
            0.00005,
            0.00004,
            0.00003,
            0.00001,
            -0.00002,
            -0.00005,
            -0.0001,
            -0.00015,
            -0.00022,
            -0.00029,
            -0.00037,
            -0.00045,
            -0.00052,
            -0.00059
        ],
        "scan_angles":[
            0.0,
            5.0,
            10.0,
            15.0,
            20.0,
            25.0,
            30.0,
            35.0,
            40.0,
            45.0,
            50.0,
            55.0,
            60.0,
            65.0,
            70.0,
            75.0,
            80.0,
            85.0,
            90.0,
            95.0,
            100.0,
            105.0,
            110.0,
            115.0,
            120.0,
            125.0,
            130.0,
            135.0,
            140.0,
            145.0,
            150.0,
            155.0,
            160.0,
            165.0,
            170.0,
            175.0,
            180.0,
            185.0,
            190.0,
            195.0,
            200.0,
            205.0,
            210.0,
            215.0,
            220.0,
            225.0,
            230.0,
            235.0,
            240.0,
            245.0,
            250.0,
            255.0,
            260.0,
            265.0,
            270.0,
            275.0,
            280.0,
            285.0,
            290.0,
            295.0,
            300.0,
            305.0,
            310.0,
            315.0,
            320.0,
            325.0,
            330.0,
            335.0,
            340.0,
            345.0,
            350.0,
            355.0
        ],
        "ci":[
            [
                -0.004797995,
                0.0064242807
            ],
            [
                -0.0049099522,
                0.0063819522
            ],
            [
                -0.0050035996,
                0.0063115996
            ],
            [
                -0.0050666568,
                0.0062112283
            ],
            [
                -0.0050973255,
                0.0060836112
            ],
            [
                -0.005096182,
                0.005940182
            ],
            [
                -0.0050715845,
                0.0057892988
            ],
            [
                -0.0050333165,
                0.0056487451
            ],
            [
                -0.0049940857,
                0.0055266571
            ],
            [
                -0.0049890329,
                0.0054553186
            ],
            [
                -0.0050243521,
                0.0054352093
            ],
            [
                -0.005120264,
                0.0054848354
            ],
            [
                -0.0052813452,
                0.0055996309
            ],
            [
                -0.0054910701,
                0.0057510701
            ],
            [
                -0.0057403006,
                0.0059294435
            ],
            [
                -0.0060092948,
                0.0061087233
            ],
            [
                -0.0062802305,
                0.0062733734
            ],
            [
                -0.0065395499,
                0.0064012642
            ],
            [
                -0.006785555,
                0.0064992693
            ],
            [
                -0.0070118827,
                0.0065621684
            ],
            [
                -0.007213868,
                0.0065932965
            ],
            [
                -0.0074018395,
                0.0066064109
            ],
            [
                -0.0075627818,
                0.0065959247
            ],
            [
                -0.0076961811,
                0.0065738954
            ],
            [
                -0.0077935813,
                0.0065375813
            ],
            [
                -0.0078522644,
                0.0064922644
            ],
            [
                -0.0078603237,
                0.0064266094
            ],
            [
                -0.0078196609,
                0.0063493752
            ],
            [
                -0.0077218344,
                0.0062515487
            ],
            [
                -0.0075744092,
                0.0061361235
            ],
            [
                -0.0073819368,
                0.0060122225
            ],
            [
                -0.0071490433,
                0.0058741861
            ],
            [
                -0.0068946446,
                0.0057369303
            ],
            [
                -0.006618812,
                0.0055976691
            ],
            [
                -0.006342752,
                0.0054696091
            ],
            [
                -0.0060813075,
                0.0053613075
            ],
            [
                -0.0058296892,
                0.005266832
            ],
            [
                -0.0056201601,
                0.0052110172
            ],
            [
                -0.0054451019,
                0.0051845304
            ],
            [
                -0.0053125551,
                0.0051954122
            ],
            [
                -0.0052263667,
                0.0052377953
            ],
            [
                -0.0051740113,
                0.0053077256
            ],
            [
                -0.0051497298,
                0.0053948727
            ],
            [
                -0.0051356119,
                0.0054858976
            ],
            [
                -0.0051251822,
                0.0055703251
            ],
            [
                -0.0051088711,
                0.0056408711
            ],
            [
                -0.0050687678,
                0.0056853393
            ],
            [
                -0.0050099003,
                0.0057001861
            ],
            [
                -0.0049265776,
                0.0056865776
            ],
            [
                -0.004815465,
                0.0056423222
            ],
            [
                -0.0046867256,
                0.0055775827
            ],
            [
                -0.0045417376,
                0.0054937376
            ],
            [
                -0.0043923082,
                0.0054008796
            ],
            [
                -0.0042428237,
                0.0053108237
            ],
            [
                -0.0041042526,
                0.0052293954
            ],
            [
                -0.0039720776,
                0.0051577919
            ],
            [
                -0.0038555827,
                0.0051018684
            ],
            [
                -0.003754605,
                0.0050694622
            ],
            [
                -0.0036740259,
                0.0050620259
            ],
            [
                -0.0036093806,
                0.0050790949
            ],
            [
                -0.0035693181,
                0.0051241752
            ],
            [
                -0.0035608629,
                0.0052048629
            ],
            [
                -0.0035772178,
                0.0053126464
            ],
            [
                -0.0036230913,
                0.0054459484
            ],
            [
                -0.0037049316,
                0.005605503
            ],
            [
                -0.0038101498,
                0.005775864
            ],
            [
                -0.0039380605,
                0.0059466319
            ],
            [
                -0.004079749,
                0.0061003204
            ],
            [
                -0.0042273082,
                0.0062330225
            ],
            [
                -0.0043794217,
                0.0063354217
            ],
            [
                -0.0045280569,
                0.0064029141
            ],
            [
                -0.0046680274,
                0.0064325988
            ]
        ]
    },
    "C504":{
        "chl_id":"C504",
        "loc_res_Mg":2.88,
        "scan_amp_C2":[
            -0.00223,
            -0.00274,
            -0.00323,
            -0.0037,
            -0.00412,
            -0.00448,
            -0.00476,
            -0.00496,
            -0.00506,
            -0.00507,
            -0.00499,
            -0.00483,
            -0.0046,
            -0.00431,
            -0.00398,
            -0.00363,
            -0.00327,
            -0.00293,
            -0.00261,
            -0.00232,
            -0.00209,
            -0.00191,
            -0.00179,
            -0.00172,
            -0.0017,
            -0.00173,
            -0.00181,
            -0.00191,
            -0.00203,
            -0.00217,
            -0.00232,
            -0.00246,
            -0.00259,
            -0.00272,
            -0.00282,
            -0.0029,
            -0.00296,
            -0.00298,
            -0.00298,
            -0.00295,
            -0.0029,
            -0.00282,
            -0.00272,
            -0.0026,
            -0.00248,
            -0.00234,
            -0.00219,
            -0.00204,
            -0.00187,
            -0.00171,
            -0.00153,
            -0.00135,
            -0.00115,
            -0.00096,
            -0.00076,
            -0.00055,
            -0.00035,
            -0.00016,
            0.00002,
            0.00017,
            0.0003,
            0.00039,
            0.00044,
            0.00044,
            0.00039,
            0.00027,
            0.00009,
            -0.00016,
            -0.00048,
            -0.00085,
            -0.00127,
            -0.00174
        ],
        "scan_amp_C7":[
            -0.0039,
            -0.0041,
            -0.00425,
            -0.00433,
            -0.00434,
            -0.00427,
            -0.00412,
            -0.00391,
            -0.00363,
            -0.00331,
            -0.00297,
            -0.00263,
            -0.00232,
            -0.00207,
            -0.00188,
            -0.00177,
            -0.00175,
            -0.00181,
            -0.00195,
            -0.00215,
            -0.00239,
            -0.00265,
            -0.00291,
            -0.00314,
            -0.00332,
            -0.00345,
            -0.00349,
            -0.00346,
            -0.00335,
            -0.00316,
            -0.00291,
            -0.00261,
            -0.00227,
            -0.00191,
            -0.00155,
            -0.00119,
            -0.00084,
            -0.00051,
            -0.00021,
            0.00007,
            0.00032,
            0.00055,
            0.00076,
            0.00095,
            0.00112,
            0.00127,
            0.0014,
            0.00151,
            0.00159,
            0.00163,
            0.00165,
            0.00162,
            0.00156,
            0.00146,
            0.00132,
            0.00114,
            0.00093,
            0.00068,
            0.00042,
            0.00013,
            -0.00018,
            -0.0005,
            -0.00082,
            -0.00114,
            -0.00147,
            -0.0018,
            -0.00212,
            -0.00245,
            -0.00277,
            -0.00308,
            -0.00338,
            -0.00365
        ],
        "scan_angles":[
            0.0,
            5.0,
            10.0,
            15.0,
            20.0,
            25.0,
            30.0,
            35.0,
            40.0,
            45.0,
            50.0,
            55.0,
            60.0,
            65.0,
            70.0,
            75.0,
            80.0,
            85.0,
            90.0,
            95.0,
            100.0,
            105.0,
            110.0,
            115.0,
            120.0,
            125.0,
            130.0,
            135.0,
            140.0,
            145.0,
            150.0,
            155.0,
            160.0,
            165.0,
            170.0,
            175.0,
            180.0,
            185.0,
            190.0,
            195.0,
            200.0,
            205.0,
            210.0,
            215.0,
            220.0,
            225.0,
            230.0,
            235.0,
            240.0,
            245.0,
            250.0,
            255.0,
            260.0,
            265.0,
            270.0,
            275.0,
            280.0,
            285.0,
            290.0,
            295.0,
            300.0,
            305.0,
            310.0,
            315.0,
            320.0,
            325.0,
            330.0,
            335.0,
            340.0,
            345.0,
            350.0,
            355.0
        ],
        "ci":[
            [
                -0.004797995,
                0.0064242807
            ],
            [
                -0.0049099522,
                0.0063819522
            ],
            [
                -0.0050035996,
                0.0063115996
            ],
            [
                -0.0050666568,
                0.0062112283
            ],
            [
                -0.0050973255,
                0.0060836112
            ],
            [
                -0.005096182,
                0.005940182
            ],
            [
                -0.0050715845,
                0.0057892988
            ],
            [
                -0.0050333165,
                0.0056487451
            ],
            [
                -0.0049940857,
                0.0055266571
            ],
            [
                -0.0049890329,
                0.0054553186
            ],
            [
                -0.0050243521,
                0.0054352093
            ],
            [
                -0.005120264,
                0.0054848354
            ],
            [
                -0.0052813452,
                0.0055996309
            ],
            [
                -0.0054910701,
                0.0057510701
            ],
            [
                -0.0057403006,
                0.0059294435
            ],
            [
                -0.0060092948,
                0.0061087233
            ],
            [
                -0.0062802305,
                0.0062733734
            ],
            [
                -0.0065395499,
                0.0064012642
            ],
            [
                -0.006785555,
                0.0064992693
            ],
            [
                -0.0070118827,
                0.0065621684
            ],
            [
                -0.007213868,
                0.0065932965
            ],
            [
                -0.0074018395,
                0.0066064109
            ],
            [
                -0.0075627818,
                0.0065959247
            ],
            [
                -0.0076961811,
                0.0065738954
            ],
            [
                -0.0077935813,
                0.0065375813
            ],
            [
                -0.0078522644,
                0.0064922644
            ],
            [
                -0.0078603237,
                0.0064266094
            ],
            [
                -0.0078196609,
                0.0063493752
            ],
            [
                -0.0077218344,
                0.0062515487
            ],
            [
                -0.0075744092,
                0.0061361235
            ],
            [
                -0.0073819368,
                0.0060122225
            ],
            [
                -0.0071490433,
                0.0058741861
            ],
            [
                -0.0068946446,
                0.0057369303
            ],
            [
                -0.006618812,
                0.0055976691
            ],
            [
                -0.006342752,
                0.0054696091
            ],
            [
                -0.0060813075,
                0.0053613075
            ],
            [
                -0.0058296892,
                0.005266832
            ],
            [
                -0.0056201601,
                0.0052110172
            ],
            [
                -0.0054451019,
                0.0051845304
            ],
            [
                -0.0053125551,
                0.0051954122
            ],
            [
                -0.0052263667,
                0.0052377953
            ],
            [
                -0.0051740113,
                0.0053077256
            ],
            [
                -0.0051497298,
                0.0053948727
            ],
            [
                -0.0051356119,
                0.0054858976
            ],
            [
                -0.0051251822,
                0.0055703251
            ],
            [
                -0.0051088711,
                0.0056408711
            ],
            [
                -0.0050687678,
                0.0056853393
            ],
            [
                -0.0050099003,
                0.0057001861
            ],
            [
                -0.0049265776,
                0.0056865776
            ],
            [
                -0.004815465,
                0.0056423222
            ],
            [
                -0.0046867256,
                0.0055775827
            ],
            [
                -0.0045417376,
                0.0054937376
            ],
            [
                -0.0043923082,
                0.0054008796
            ],
            [
                -0.0042428237,
                0.0053108237
            ],
            [
                -0.0041042526,
                0.0052293954
            ],
            [
                -0.0039720776,
                0.0051577919
            ],
            [
                -0.0038555827,
                0.0051018684
            ],
            [
                -0.003754605,
                0.0050694622
            ],
            [
                -0.0036740259,
                0.0050620259
            ],
            [
                -0.0036093806,
                0.0050790949
            ],
            [
                -0.0035693181,
                0.0051241752
            ],
            [
                -0.0035608629,
                0.0052048629
            ],
            [
                -0.0035772178,
                0.0053126464
            ],
            [
                -0.0036230913,
                0.0054459484
            ],
            [
                -0.0037049316,
                0.005605503
            ],
            [
                -0.0038101498,
                0.005775864
            ],
            [
                -0.0039380605,
                0.0059466319
            ],
            [
                -0.004079749,
                0.0061003204
            ],
            [
                -0.0042273082,
                0.0062330225
            ],
            [
                -0.0043794217,
                0.0063354217
            ],
            [
                -0.0045280569,
                0.0064029141
            ],
            [
                -0.0046680274,
                0.0064325988
            ]
        ]
    },
    "C505":{
        "chl_id":"C505",
        "loc_res_Mg":2.66,
        "scan_amp_C2":[
            0.00319,
            0.00331,
            0.00335,
            0.00331,
            0.00321,
            0.00305,
            0.00285,
            0.00263,
            0.00239,
            0.00215,
            0.00192,
            0.0017,
            0.0015,
            0.0013,
            0.00111,
            0.00093,
            0.00074,
            0.00056,
            0.00038,
            0.0002,
            0.00004,
            -0.00011,
            -0.00025,
            -0.00036,
            -0.00044,
            -0.0005,
            -0.00053,
            -0.00053,
            -0.00051,
            -0.00046,
            -0.0004,
            -0.00031,
            -0.00019,
            -0.00005,
            0.00012,
            0.00032,
            0.00056,
            0.00084,
            0.00115,
            0.0015,
            0.00187,
            0.00224,
            0.00262,
            0.00298,
            0.0033,
            0.00357,
            0.00376,
            0.00387,
            0.00389,
            0.0038,
            0.00363,
            0.00338,
            0.00306,
            0.00269,
            0.0023,
            0.00191,
            0.00153,
            0.0012,
            0.00093,
            0.00073,
            0.0006,
            0.00056,
            0.0006,
            0.00073,
            0.00092,
            0.00117,
            0.00147,
            0.0018,
            0.00213,
            0.00246,
            0.00275,
            0.003
        ],
        "scan_amp_C7":[
            -0.00086,
            -0.001,
            -0.00116,
            -0.00132,
            -0.00147,
            -0.00161,
            -0.00172,
            -0.00178,
            -0.0018,
            -0.00178,
            -0.00172,
            -0.00163,
            -0.0015,
            -0.00137,
            -0.00122,
            -0.00108,
            -0.00095,
            -0.00083,
            -0.00074,
            -0.00066,
            -0.00061,
            -0.00057,
            -0.00055,
            -0.00055,
            -0.00055,
            -0.00055,
            -0.00055,
            -0.00055,
            -0.00055,
            -0.00054,
            -0.00052,
            -0.0005,
            -0.00048,
            -0.00045,
            -0.00041,
            -0.00037,
            -0.00032,
            -0.00026,
            -0.00019,
            -0.00011,
            -0.00001,
            0.00011,
            0.00024,
            0.00039,
            0.00054,
            0.00069,
            0.00084,
            0.00097,
            0.00108,
            0.00117,
            0.00122,
            0.00123,
            0.0012,
            0.00113,
            0.00103,
            0.0009,
            0.00073,
            0.00056,
            0.00037,
            0.00019,
            0.00002,
            -0.00013,
            -0.00025,
            -0.00034,
            -0.00041,
            -0.00045,
            -0.00048,
            -0.00051,
            -0.00053,
            -0.00058,
            -0.00064,
            -0.00074
        ],
        "scan_angles":[
            0.0,
            5.0,
            10.0,
            15.0,
            20.0,
            25.0,
            30.0,
            35.0,
            40.0,
            45.0,
            50.0,
            55.0,
            60.0,
            65.0,
            70.0,
            75.0,
            80.0,
            85.0,
            90.0,
            95.0,
            100.0,
            105.0,
            110.0,
            115.0,
            120.0,
            125.0,
            130.0,
            135.0,
            140.0,
            145.0,
            150.0,
            155.0,
            160.0,
            165.0,
            170.0,
            175.0,
            180.0,
            185.0,
            190.0,
            195.0,
            200.0,
            205.0,
            210.0,
            215.0,
            220.0,
            225.0,
            230.0,
            235.0,
            240.0,
            245.0,
            250.0,
            255.0,
            260.0,
            265.0,
            270.0,
            275.0,
            280.0,
            285.0,
            290.0,
            295.0,
            300.0,
            305.0,
            310.0,
            315.0,
            320.0,
            325.0,
            330.0,
            335.0,
            340.0,
            345.0,
            350.0,
            355.0
        ],
        "ci":[
            [
                -0.004797995,
                0.0064242807
            ],
            [
                -0.0049099522,
                0.0063819522
            ],
            [
                -0.0050035996,
                0.0063115996
            ],
            [
                -0.0050666568,
                0.0062112283
            ],
            [
                -0.0050973255,
                0.0060836112
            ],
            [
                -0.005096182,
                0.005940182
            ],
            [
                -0.0050715845,
                0.0057892988
            ],
            [
                -0.0050333165,
                0.0056487451
            ],
            [
                -0.0049940857,
                0.0055266571
            ],
            [
                -0.0049890329,
                0.0054553186
            ],
            [
                -0.0050243521,
                0.0054352093
            ],
            [
                -0.005120264,
                0.0054848354
            ],
            [
                -0.0052813452,
                0.0055996309
            ],
            [
                -0.0054910701,
                0.0057510701
            ],
            [
                -0.0057403006,
                0.0059294435
            ],
            [
                -0.0060092948,
                0.0061087233
            ],
            [
                -0.0062802305,
                0.0062733734
            ],
            [
                -0.0065395499,
                0.0064012642
            ],
            [
                -0.006785555,
                0.0064992693
            ],
            [
                -0.0070118827,
                0.0065621684
            ],
            [
                -0.007213868,
                0.0065932965
            ],
            [
                -0.0074018395,
                0.0066064109
            ],
            [
                -0.0075627818,
                0.0065959247
            ],
            [
                -0.0076961811,
                0.0065738954
            ],
            [
                -0.0077935813,
                0.0065375813
            ],
            [
                -0.0078522644,
                0.0064922644
            ],
            [
                -0.0078603237,
                0.0064266094
            ],
            [
                -0.0078196609,
                0.0063493752
            ],
            [
                -0.0077218344,
                0.0062515487
            ],
            [
                -0.0075744092,
                0.0061361235
            ],
            [
                -0.0073819368,
                0.0060122225
            ],
            [
                -0.0071490433,
                0.0058741861
            ],
            [
                -0.0068946446,
                0.0057369303
            ],
            [
                -0.006618812,
                0.0055976691
            ],
            [
                -0.006342752,
                0.0054696091
            ],
            [
                -0.0060813075,
                0.0053613075
            ],
            [
                -0.0058296892,
                0.005266832
            ],
            [
                -0.0056201601,
                0.0052110172
            ],
            [
                -0.0054451019,
                0.0051845304
            ],
            [
                -0.0053125551,
                0.0051954122
            ],
            [
                -0.0052263667,
                0.0052377953
            ],
            [
                -0.0051740113,
                0.0053077256
            ],
            [
                -0.0051497298,
                0.0053948727
            ],
            [
                -0.0051356119,
                0.0054858976
            ],
            [
                -0.0051251822,
                0.0055703251
            ],
            [
                -0.0051088711,
                0.0056408711
            ],
            [
                -0.0050687678,
                0.0056853393
            ],
            [
                -0.0050099003,
                0.0057001861
            ],
            [
                -0.0049265776,
                0.0056865776
            ],
            [
                -0.004815465,
                0.0056423222
            ],
            [
                -0.0046867256,
                0.0055775827
            ],
            [
                -0.0045417376,
                0.0054937376
            ],
            [
                -0.0043923082,
                0.0054008796
            ],
            [
                -0.0042428237,
                0.0053108237
            ],
            [
                -0.0041042526,
                0.0052293954
            ],
            [
                -0.0039720776,
                0.0051577919
            ],
            [
                -0.0038555827,
                0.0051018684
            ],
            [
                -0.003754605,
                0.0050694622
            ],
            [
                -0.0036740259,
                0.0050620259
            ],
            [
                -0.0036093806,
                0.0050790949
            ],
            [
                -0.0035693181,
                0.0051241752
            ],
            [
                -0.0035608629,
                0.0052048629
            ],
            [
                -0.0035772178,
                0.0053126464
            ],
            [
                -0.0036230913,
                0.0054459484
            ],
            [
                -0.0037049316,
                0.005605503
            ],
            [
                -0.0038101498,
                0.005775864
            ],
            [
                -0.0039380605,
                0.0059466319
            ],
            [
                -0.004079749,
                0.0061003204
            ],
            [
                -0.0042273082,
                0.0062330225
            ],
            [
                -0.0043794217,
                0.0063354217
            ],
            [
                -0.0045280569,
                0.0064029141
            ],
            [
                -0.0046680274,
                0.0064325988
            ]
        ]
    },
    "C506":{
        "chl_id":"C506",
        "loc_res_Mg":2.89,
        "scan_amp_C2":[
            -0.00018,
            -0.00068,
            -0.00112,
            -0.0015,
            -0.00181,
            -0.00205,
            -0.00224,
            -0.00236,
            -0.00243,
            -0.00246,
            -0.00245,
            -0.0024,
            -0.00231,
            -0.00219,
            -0.00203,
            -0.00183,
            -0.0016,
            -0.00134,
            -0.00105,
            -0.00074,
            -0.00042,
            -0.00008,
            0.00025,
            0.00056,
            0.00085,
            0.00109,
            0.00129,
            0.00142,
            0.0015,
            0.00151,
            0.00146,
            0.00136,
            0.0012,
            0.00101,
            0.00079,
            0.00055,
            0.00031,
            0.00008,
            -0.00013,
            -0.00031,
            -0.00047,
            -0.00059,
            -0.00067,
            -0.00071,
            -0.00071,
            -0.00067,
            -0.00059,
            -0.00047,
            -0.0003,
            -0.0001,
            0.00015,
            0.00044,
            0.00076,
            0.00111,
            0.00149,
            0.00187,
            0.00225,
            0.00262,
            0.00296,
            0.00325,
            0.00349,
            0.00364,
            0.0037,
            0.00367,
            0.00353,
            0.00328,
            0.00294,
            0.00252,
            0.00202,
            0.00148,
            0.00092,
            0.00036
        ],
        "scan_amp_C7":[
            -0.00028,
            -0.00033,
            -0.00036,
            -0.00036,
            -0.00034,
            -0.0003,
            -0.00025,
            -0.0002,
            -0.00016,
            -0.00015,
            -0.00017,
            -0.00024,
            -0.00035,
            -0.0005,
            -0.00068,
            -0.00087,
            -0.00105,
            -0.00122,
            -0.00136,
            -0.00144,
            -0.00147,
            -0.00146,
            -0.00139,
            -0.00128,
            -0.00115,
            -0.001,
            -0.00086,
            -0.00073,
            -0.00063,
            -0.00056,
            -0.00052,
            -0.00051,
            -0.00054,
            -0.00058,
            -0.00064,
            -0.00069,
            -0.00072,
            -0.00074,
            -0.00072,
            -0.00066,
            -0.00057,
            -0.00045,
            -0.0003,
            -0.00014,
            0.00004,
            0.00021,
            0.00036,
            0.0005,
            0.0006,
            0.00066,
            0.00069,
            0.00069,
            0.00066,
            0.0006,
            0.00052,
            0.00044,
            0.00036,
            0.00029,
            0.00022,
            0.00018,
            0.00014,
            0.00012,
            0.00011,
            0.00011,
            0.0001,
            0.00009,
            0.00007,
            0.00004,
            -0.00001,
            -0.00008,
            -0.00014,
            -0.00021
        ],
        "scan_angles":[
            0.0,
            5.0,
            10.0,
            15.0,
            20.0,
            25.0,
            30.0,
            35.0,
            40.0,
            45.0,
            50.0,
            55.0,
            60.0,
            65.0,
            70.0,
            75.0,
            80.0,
            85.0,
            90.0,
            95.0,
            100.0,
            105.0,
            110.0,
            115.0,
            120.0,
            125.0,
            130.0,
            135.0,
            140.0,
            145.0,
            150.0,
            155.0,
            160.0,
            165.0,
            170.0,
            175.0,
            180.0,
            185.0,
            190.0,
            195.0,
            200.0,
            205.0,
            210.0,
            215.0,
            220.0,
            225.0,
            230.0,
            235.0,
            240.0,
            245.0,
            250.0,
            255.0,
            260.0,
            265.0,
            270.0,
            275.0,
            280.0,
            285.0,
            290.0,
            295.0,
            300.0,
            305.0,
            310.0,
            315.0,
            320.0,
            325.0,
            330.0,
            335.0,
            340.0,
            345.0,
            350.0,
            355.0
        ],
        "ci":[
            [
                -0.004797995,
                0.0064242807
            ],
            [
                -0.0049099522,
                0.0063819522
            ],
            [
                -0.0050035996,
                0.0063115996
            ],
            [
                -0.0050666568,
                0.0062112283
            ],
            [
                -0.0050973255,
                0.0060836112
            ],
            [
                -0.005096182,
                0.005940182
            ],
            [
                -0.0050715845,
                0.0057892988
            ],
            [
                -0.0050333165,
                0.0056487451
            ],
            [
                -0.0049940857,
                0.0055266571
            ],
            [
                -0.0049890329,
                0.0054553186
            ],
            [
                -0.0050243521,
                0.0054352093
            ],
            [
                -0.005120264,
                0.0054848354
            ],
            [
                -0.0052813452,
                0.0055996309
            ],
            [
                -0.0054910701,
                0.0057510701
            ],
            [
                -0.0057403006,
                0.0059294435
            ],
            [
                -0.0060092948,
                0.0061087233
            ],
            [
                -0.0062802305,
                0.0062733734
            ],
            [
                -0.0065395499,
                0.0064012642
            ],
            [
                -0.006785555,
                0.0064992693
            ],
            [
                -0.0070118827,
                0.0065621684
            ],
            [
                -0.007213868,
                0.0065932965
            ],
            [
                -0.0074018395,
                0.0066064109
            ],
            [
                -0.0075627818,
                0.0065959247
            ],
            [
                -0.0076961811,
                0.0065738954
            ],
            [
                -0.0077935813,
                0.0065375813
            ],
            [
                -0.0078522644,
                0.0064922644
            ],
            [
                -0.0078603237,
                0.0064266094
            ],
            [
                -0.0078196609,
                0.0063493752
            ],
            [
                -0.0077218344,
                0.0062515487
            ],
            [
                -0.0075744092,
                0.0061361235
            ],
            [
                -0.0073819368,
                0.0060122225
            ],
            [
                -0.0071490433,
                0.0058741861
            ],
            [
                -0.0068946446,
                0.0057369303
            ],
            [
                -0.006618812,
                0.0055976691
            ],
            [
                -0.006342752,
                0.0054696091
            ],
            [
                -0.0060813075,
                0.0053613075
            ],
            [
                -0.0058296892,
                0.005266832
            ],
            [
                -0.0056201601,
                0.0052110172
            ],
            [
                -0.0054451019,
                0.0051845304
            ],
            [
                -0.0053125551,
                0.0051954122
            ],
            [
                -0.0052263667,
                0.0052377953
            ],
            [
                -0.0051740113,
                0.0053077256
            ],
            [
                -0.0051497298,
                0.0053948727
            ],
            [
                -0.0051356119,
                0.0054858976
            ],
            [
                -0.0051251822,
                0.0055703251
            ],
            [
                -0.0051088711,
                0.0056408711
            ],
            [
                -0.0050687678,
                0.0056853393
            ],
            [
                -0.0050099003,
                0.0057001861
            ],
            [
                -0.0049265776,
                0.0056865776
            ],
            [
                -0.004815465,
                0.0056423222
            ],
            [
                -0.0046867256,
                0.0055775827
            ],
            [
                -0.0045417376,
                0.0054937376
            ],
            [
                -0.0043923082,
                0.0054008796
            ],
            [
                -0.0042428237,
                0.0053108237
            ],
            [
                -0.0041042526,
                0.0052293954
            ],
            [
                -0.0039720776,
                0.0051577919
            ],
            [
                -0.0038555827,
                0.0051018684
            ],
            [
                -0.003754605,
                0.0050694622
            ],
            [
                -0.0036740259,
                0.0050620259
            ],
            [
                -0.0036093806,
                0.0050790949
            ],
            [
                -0.0035693181,
                0.0051241752
            ],
            [
                -0.0035608629,
                0.0052048629
            ],
            [
                -0.0035772178,
                0.0053126464
            ],
            [
                -0.0036230913,
                0.0054459484
            ],
            [
                -0.0037049316,
                0.005605503
            ],
            [
                -0.0038101498,
                0.005775864
            ],
            [
                -0.0039380605,
                0.0059466319
            ],
            [
                -0.004079749,
                0.0061003204
            ],
            [
                -0.0042273082,
                0.0062330225
            ],
            [
                -0.0043794217,
                0.0063354217
            ],
            [
                -0.0045280569,
                0.0064029141
            ],
            [
                -0.0046680274,
                0.0064325988
            ]
        ]
    },
    "C507":{
        "chl_id":"C507",
        "loc_res_Mg":2.74,
        "scan_amp_C2":[
            0.00494,
            0.0049,
            0.00479,
            0.00462,
            0.00441,
            0.00417,
            0.00391,
            0.00364,
            0.00337,
            0.00312,
            0.00288,
            0.00266,
            0.00245,
            0.00226,
            0.00208,
            0.00191,
            0.00175,
            0.00159,
            0.00144,
            0.00129,
            0.00114,
            0.001,
            0.00086,
            0.00073,
            0.0006,
            0.00047,
            0.00034,
            0.00022,
            0.00009,
            -0.00004,
            -0.00016,
            -0.00028,
            -0.00038,
            -0.00045,
            -0.00049,
            -0.00049,
            -0.00044,
            -0.00032,
            -0.00014,
            0.0001,
            0.00041,
            0.00076,
            0.00115,
            0.00156,
            0.00197,
            0.00237,
            0.00273,
            0.00304,
            0.00328,
            0.00345,
            0.00354,
            0.00356,
            0.00351,
            0.00341,
            0.00327,
            0.00311,
            0.00295,
            0.00281,
            0.0027,
            0.00264,
            0.00264,
            0.00271,
            0.00284,
            0.00303,
            0.00328,
            0.00355,
            0.00384,
            0.00413,
            0.0044,
            0.00463,
            0.0048,
            0.0049
        ],
        "scan_amp_C7":[
            0.00472,
            0.00437,
            0.004,
            0.00363,
            0.00326,
            0.00292,
            0.00261,
            0.00233,
            0.00207,
            0.00182,
            0.00157,
            0.00131,
            0.00102,
            0.00069,
            0.00032,
            -0.00008,
            -0.00052,
            -0.00098,
            -0.00144,
            -0.00189,
            -0.0023,
            -0.00267,
            -0.00296,
            -0.00317,
            -0.00329,
            -0.00331,
            -0.00325,
            -0.00309,
            -0.00286,
            -0.00258,
            -0.00225,
            -0.0019,
            -0.00155,
            -0.00121,
            -0.00091,
            -0.00066,
            -0.00046,
            -0.00032,
            -0.00025,
            -0.00023,
            -0.00028,
            -0.00037,
            -0.00051,
            -0.00067,
            -0.00085,
            -0.00103,
            -0.00119,
            -0.00133,
            -0.00143,
            -0.00148,
            -0.00146,
            -0.00137,
            -0.0012,
            -0.00095,
            -0.00063,
            -0.00023,
            0.00023,
            0.00075,
            0.00131,
            0.0019,
            0.0025,
            0.00309,
            0.00365,
            0.00416,
            0.00461,
            0.00497,
            0.00524,
            0.0054,
            0.00545,
            0.0054,
            0.00525,
            0.00502
        ],
        "scan_angles":[
            0.0,
            5.0,
            10.0,
            15.0,
            20.0,
            25.0,
            30.0,
            35.0,
            40.0,
            45.0,
            50.0,
            55.0,
            60.0,
            65.0,
            70.0,
            75.0,
            80.0,
            85.0,
            90.0,
            95.0,
            100.0,
            105.0,
            110.0,
            115.0,
            120.0,
            125.0,
            130.0,
            135.0,
            140.0,
            145.0,
            150.0,
            155.0,
            160.0,
            165.0,
            170.0,
            175.0,
            180.0,
            185.0,
            190.0,
            195.0,
            200.0,
            205.0,
            210.0,
            215.0,
            220.0,
            225.0,
            230.0,
            235.0,
            240.0,
            245.0,
            250.0,
            255.0,
            260.0,
            265.0,
            270.0,
            275.0,
            280.0,
            285.0,
            290.0,
            295.0,
            300.0,
            305.0,
            310.0,
            315.0,
            320.0,
            325.0,
            330.0,
            335.0,
            340.0,
            345.0,
            350.0,
            355.0
        ],
        "ci":[
            [
                -0.004797995,
                0.0064242807
            ],
            [
                -0.0049099522,
                0.0063819522
            ],
            [
                -0.0050035996,
                0.0063115996
            ],
            [
                -0.0050666568,
                0.0062112283
            ],
            [
                -0.0050973255,
                0.0060836112
            ],
            [
                -0.005096182,
                0.005940182
            ],
            [
                -0.0050715845,
                0.0057892988
            ],
            [
                -0.0050333165,
                0.0056487451
            ],
            [
                -0.0049940857,
                0.0055266571
            ],
            [
                -0.0049890329,
                0.0054553186
            ],
            [
                -0.0050243521,
                0.0054352093
            ],
            [
                -0.005120264,
                0.0054848354
            ],
            [
                -0.0052813452,
                0.0055996309
            ],
            [
                -0.0054910701,
                0.0057510701
            ],
            [
                -0.0057403006,
                0.0059294435
            ],
            [
                -0.0060092948,
                0.0061087233
            ],
            [
                -0.0062802305,
                0.0062733734
            ],
            [
                -0.0065395499,
                0.0064012642
            ],
            [
                -0.006785555,
                0.0064992693
            ],
            [
                -0.0070118827,
                0.0065621684
            ],
            [
                -0.007213868,
                0.0065932965
            ],
            [
                -0.0074018395,
                0.0066064109
            ],
            [
                -0.0075627818,
                0.0065959247
            ],
            [
                -0.0076961811,
                0.0065738954
            ],
            [
                -0.0077935813,
                0.0065375813
            ],
            [
                -0.0078522644,
                0.0064922644
            ],
            [
                -0.0078603237,
                0.0064266094
            ],
            [
                -0.0078196609,
                0.0063493752
            ],
            [
                -0.0077218344,
                0.0062515487
            ],
            [
                -0.0075744092,
                0.0061361235
            ],
            [
                -0.0073819368,
                0.0060122225
            ],
            [
                -0.0071490433,
                0.0058741861
            ],
            [
                -0.0068946446,
                0.0057369303
            ],
            [
                -0.006618812,
                0.0055976691
            ],
            [
                -0.006342752,
                0.0054696091
            ],
            [
                -0.0060813075,
                0.0053613075
            ],
            [
                -0.0058296892,
                0.005266832
            ],
            [
                -0.0056201601,
                0.0052110172
            ],
            [
                -0.0054451019,
                0.0051845304
            ],
            [
                -0.0053125551,
                0.0051954122
            ],
            [
                -0.0052263667,
                0.0052377953
            ],
            [
                -0.0051740113,
                0.0053077256
            ],
            [
                -0.0051497298,
                0.0053948727
            ],
            [
                -0.0051356119,
                0.0054858976
            ],
            [
                -0.0051251822,
                0.0055703251
            ],
            [
                -0.0051088711,
                0.0056408711
            ],
            [
                -0.0050687678,
                0.0056853393
            ],
            [
                -0.0050099003,
                0.0057001861
            ],
            [
                -0.0049265776,
                0.0056865776
            ],
            [
                -0.004815465,
                0.0056423222
            ],
            [
                -0.0046867256,
                0.0055775827
            ],
            [
                -0.0045417376,
                0.0054937376
            ],
            [
                -0.0043923082,
                0.0054008796
            ],
            [
                -0.0042428237,
                0.0053108237
            ],
            [
                -0.0041042526,
                0.0052293954
            ],
            [
                -0.0039720776,
                0.0051577919
            ],
            [
                -0.0038555827,
                0.0051018684
            ],
            [
                -0.003754605,
                0.0050694622
            ],
            [
                -0.0036740259,
                0.0050620259
            ],
            [
                -0.0036093806,
                0.0050790949
            ],
            [
                -0.0035693181,
                0.0051241752
            ],
            [
                -0.0035608629,
                0.0052048629
            ],
            [
                -0.0035772178,
                0.0053126464
            ],
            [
                -0.0036230913,
                0.0054459484
            ],
            [
                -0.0037049316,
                0.005605503
            ],
            [
                -0.0038101498,
                0.005775864
            ],
            [
                -0.0039380605,
                0.0059466319
            ],
            [
                -0.004079749,
                0.0061003204
            ],
            [
                -0.0042273082,
                0.0062330225
            ],
            [
                -0.0043794217,
                0.0063354217
            ],
            [
                -0.0045280569,
                0.0064029141
            ],
            [
                -0.0046680274,
                0.0064325988
            ]
        ]
    },
    "C508":{
        "chl_id":"C508",
        "loc_res_Mg":2.64,
        "scan_amp_C2":[
            0.00238,
            0.00262,
            0.00291,
            0.00323,
            0.00357,
            0.00391,
            0.00424,
            0.00454,
            0.00482,
            0.00508,
            0.0053,
            0.0055,
            0.00567,
            0.00583,
            0.00596,
            0.00607,
            0.00616,
            0.00622,
            0.00626,
            0.00626,
            0.00622,
            0.00614,
            0.00602,
            0.00586,
            0.00565,
            0.0054,
            0.00511,
            0.0048,
            0.00447,
            0.00413,
            0.00379,
            0.00347,
            0.00317,
            0.0029,
            0.00267,
            0.00248,
            0.00234,
            0.00225,
            0.00222,
            0.00223,
            0.0023,
            0.00241,
            0.00257,
            0.00276,
            0.00298,
            0.00322,
            0.00348,
            0.00374,
            0.004,
            0.00425,
            0.00449,
            0.0047,
            0.00489,
            0.00504,
            0.00514,
            0.00519,
            0.00519,
            0.00512,
            0.00498,
            0.00478,
            0.00453,
            0.00422,
            0.00388,
            0.00352,
            0.00316,
            0.00283,
            0.00253,
            0.00231,
            0.00215,
            0.00208,
            0.0021,
            0.0022
        ],
        "scan_amp_C7":[
            0.0021,
            0.00212,
            0.00209,
            0.00201,
            0.00189,
            0.00173,
            0.00153,
            0.00131,
            0.00105,
            0.00077,
            0.00046,
            0.00013,
            -0.00023,
            -0.0006,
            -0.001,
            -0.00141,
            -0.00183,
            -0.00224,
            -0.00263,
            -0.00299,
            -0.00329,
            -0.00353,
            -0.0037,
            -0.00378,
            -0.00379,
            -0.00372,
            -0.00359,
            -0.00341,
            -0.0032,
            -0.00298,
            -0.00277,
            -0.00257,
            -0.00239,
            -0.00224,
            -0.00212,
            -0.00201,
            -0.0019,
            -0.0018,
            -0.00168,
            -0.00155,
            -0.0014,
            -0.00124,
            -0.00106,
            -0.00087,
            -0.00069,
            -0.00053,
            -0.00038,
            -0.00028,
            -0.00021,
            -0.00018,
            -0.00019,
            -0.00024,
            -0.00031,
            -0.00039,
            -0.00048,
            -0.00056,
            -0.00061,
            -0.00063,
            -0.00061,
            -0.00054,
            -0.00042,
            -0.00026,
            -0.00005,
            0.0002,
            0.00046,
            0.00074,
            0.00103,
            0.00129,
            0.00153,
            0.00174,
            0.00191,
            0.00203
        ],
        "scan_angles":[
            0.0,
            5.0,
            10.0,
            15.0,
            20.0,
            25.0,
            30.0,
            35.0,
            40.0,
            45.0,
            50.0,
            55.0,
            60.0,
            65.0,
            70.0,
            75.0,
            80.0,
            85.0,
            90.0,
            95.0,
            100.0,
            105.0,
            110.0,
            115.0,
            120.0,
            125.0,
            130.0,
            135.0,
            140.0,
            145.0,
            150.0,
            155.0,
            160.0,
            165.0,
            170.0,
            175.0,
            180.0,
            185.0,
            190.0,
            195.0,
            200.0,
            205.0,
            210.0,
            215.0,
            220.0,
            225.0,
            230.0,
            235.0,
            240.0,
            245.0,
            250.0,
            255.0,
            260.0,
            265.0,
            270.0,
            275.0,
            280.0,
            285.0,
            290.0,
            295.0,
            300.0,
            305.0,
            310.0,
            315.0,
            320.0,
            325.0,
            330.0,
            335.0,
            340.0,
            345.0,
            350.0,
            355.0
        ],
        "ci":[
            [
                -0.004797995,
                0.0064242807
            ],
            [
                -0.0049099522,
                0.0063819522
            ],
            [
                -0.0050035996,
                0.0063115996
            ],
            [
                -0.0050666568,
                0.0062112283
            ],
            [
                -0.0050973255,
                0.0060836112
            ],
            [
                -0.005096182,
                0.005940182
            ],
            [
                -0.0050715845,
                0.0057892988
            ],
            [
                -0.0050333165,
                0.0056487451
            ],
            [
                -0.0049940857,
                0.0055266571
            ],
            [
                -0.0049890329,
                0.0054553186
            ],
            [
                -0.0050243521,
                0.0054352093
            ],
            [
                -0.005120264,
                0.0054848354
            ],
            [
                -0.0052813452,
                0.0055996309
            ],
            [
                -0.0054910701,
                0.0057510701
            ],
            [
                -0.0057403006,
                0.0059294435
            ],
            [
                -0.0060092948,
                0.0061087233
            ],
            [
                -0.0062802305,
                0.0062733734
            ],
            [
                -0.0065395499,
                0.0064012642
            ],
            [
                -0.006785555,
                0.0064992693
            ],
            [
                -0.0070118827,
                0.0065621684
            ],
            [
                -0.007213868,
                0.0065932965
            ],
            [
                -0.0074018395,
                0.0066064109
            ],
            [
                -0.0075627818,
                0.0065959247
            ],
            [
                -0.0076961811,
                0.0065738954
            ],
            [
                -0.0077935813,
                0.0065375813
            ],
            [
                -0.0078522644,
                0.0064922644
            ],
            [
                -0.0078603237,
                0.0064266094
            ],
            [
                -0.0078196609,
                0.0063493752
            ],
            [
                -0.0077218344,
                0.0062515487
            ],
            [
                -0.0075744092,
                0.0061361235
            ],
            [
                -0.0073819368,
                0.0060122225
            ],
            [
                -0.0071490433,
                0.0058741861
            ],
            [
                -0.0068946446,
                0.0057369303
            ],
            [
                -0.006618812,
                0.0055976691
            ],
            [
                -0.006342752,
                0.0054696091
            ],
            [
                -0.0060813075,
                0.0053613075
            ],
            [
                -0.0058296892,
                0.005266832
            ],
            [
                -0.0056201601,
                0.0052110172
            ],
            [
                -0.0054451019,
                0.0051845304
            ],
            [
                -0.0053125551,
                0.0051954122
            ],
            [
                -0.0052263667,
                0.0052377953
            ],
            [
                -0.0051740113,
                0.0053077256
            ],
            [
                -0.0051497298,
                0.0053948727
            ],
            [
                -0.0051356119,
                0.0054858976
            ],
            [
                -0.0051251822,
                0.0055703251
            ],
            [
                -0.0051088711,
                0.0056408711
            ],
            [
                -0.0050687678,
                0.0056853393
            ],
            [
                -0.0050099003,
                0.0057001861
            ],
            [
                -0.0049265776,
                0.0056865776
            ],
            [
                -0.004815465,
                0.0056423222
            ],
            [
                -0.0046867256,
                0.0055775827
            ],
            [
                -0.0045417376,
                0.0054937376
            ],
            [
                -0.0043923082,
                0.0054008796
            ],
            [
                -0.0042428237,
                0.0053108237
            ],
            [
                -0.0041042526,
                0.0052293954
            ],
            [
                -0.0039720776,
                0.0051577919
            ],
            [
                -0.0038555827,
                0.0051018684
            ],
            [
                -0.003754605,
                0.0050694622
            ],
            [
                -0.0036740259,
                0.0050620259
            ],
            [
                -0.0036093806,
                0.0050790949
            ],
            [
                -0.0035693181,
                0.0051241752
            ],
            [
                -0.0035608629,
                0.0052048629
            ],
            [
                -0.0035772178,
                0.0053126464
            ],
            [
                -0.0036230913,
                0.0054459484
            ],
            [
                -0.0037049316,
                0.005605503
            ],
            [
                -0.0038101498,
                0.005775864
            ],
            [
                -0.0039380605,
                0.0059466319
            ],
            [
                -0.004079749,
                0.0061003204
            ],
            [
                -0.0042273082,
                0.0062330225
            ],
            [
                -0.0043794217,
                0.0063354217
            ],
            [
                -0.0045280569,
                0.0064029141
            ],
            [
                -0.0046680274,
                0.0064325988
            ]
        ]
    },
    "C509":{
        "chl_id":"C509",
        "loc_res_Mg":2.76,
        "scan_amp_C2":[
            -0.00051,
            -0.00104,
            -0.00151,
            -0.00193,
            -0.00228,
            -0.00254,
            -0.00273,
            -0.00282,
            -0.00283,
            -0.00276,
            -0.00261,
            -0.00239,
            -0.00211,
            -0.00177,
            -0.0014,
            -0.001,
            -0.00061,
            -0.00023,
            0.00012,
            0.00042,
            0.00066,
            0.00084,
            0.00096,
            0.00102,
            0.00102,
            0.00098,
            0.00091,
            0.00082,
            0.00072,
            0.00064,
            0.00057,
            0.00054,
            0.00055,
            0.0006,
            0.0007,
            0.00084,
            0.00101,
            0.00121,
            0.00142,
            0.00163,
            0.00182,
            0.00199,
            0.00211,
            0.0022,
            0.00223,
            0.00223,
            0.00218,
            0.00211,
            0.00203,
            0.00195,
            0.00189,
            0.00187,
            0.00189,
            0.00197,
            0.00211,
            0.0023,
            0.00252,
            0.00277,
            0.00303,
            0.00326,
            0.00345,
            0.00357,
            0.0036,
            0.00354,
            0.00338,
            0.00311,
            0.00275,
            0.0023,
            0.00179,
            0.00123,
            0.00065,
            0.00006
        ],
        "scan_amp_C7":[
            -0.0002,
            -0.00021,
            -0.00018,
            -0.00011,
            0.00001,
            0.00016,
            0.00035,
            0.00057,
            0.0008,
            0.00103,
            0.00126,
            0.00147,
            0.00165,
            0.00179,
            0.00188,
            0.00192,
            0.00192,
            0.00186,
            0.00176,
            0.00163,
            0.00147,
            0.0013,
            0.00112,
            0.00095,
            0.00079,
            0.00066,
            0.00056,
            0.00048,
            0.00044,
            0.00043,
            0.00043,
            0.00046,
            0.00049,
            0.00052,
            0.00054,
            0.00055,
            0.00054,
            0.0005,
            0.00042,
            0.00032,
            0.00018,
            0.00003,
            -0.00015,
            -0.00032,
            -0.00049,
            -0.00063,
            -0.00073,
            -0.00079,
            -0.00079,
            -0.00073,
            -0.00061,
            -0.00044,
            -0.00024,
            0.0,
            0.00024,
            0.00047,
            0.00069,
            0.00087,
            0.001,
            0.00109,
            0.00112,
            0.00111,
            0.00105,
            0.00094,
            0.00081,
            0.00066,
            0.0005,
            0.00034,
            0.00019,
            0.00005,
            -0.00007,
            -0.00015
        ],
        "scan_angles":[
            0.0,
            5.0,
            10.0,
            15.0,
            20.0,
            25.0,
            30.0,
            35.0,
            40.0,
            45.0,
            50.0,
            55.0,
            60.0,
            65.0,
            70.0,
            75.0,
            80.0,
            85.0,
            90.0,
            95.0,
            100.0,
            105.0,
            110.0,
            115.0,
            120.0,
            125.0,
            130.0,
            135.0,
            140.0,
            145.0,
            150.0,
            155.0,
            160.0,
            165.0,
            170.0,
            175.0,
            180.0,
            185.0,
            190.0,
            195.0,
            200.0,
            205.0,
            210.0,
            215.0,
            220.0,
            225.0,
            230.0,
            235.0,
            240.0,
            245.0,
            250.0,
            255.0,
            260.0,
            265.0,
            270.0,
            275.0,
            280.0,
            285.0,
            290.0,
            295.0,
            300.0,
            305.0,
            310.0,
            315.0,
            320.0,
            325.0,
            330.0,
            335.0,
            340.0,
            345.0,
            350.0,
            355.0
        ],
        "ci":[
            [
                -0.004797995,
                0.0064242807
            ],
            [
                -0.0049099522,
                0.0063819522
            ],
            [
                -0.0050035996,
                0.0063115996
            ],
            [
                -0.0050666568,
                0.0062112283
            ],
            [
                -0.0050973255,
                0.0060836112
            ],
            [
                -0.005096182,
                0.005940182
            ],
            [
                -0.0050715845,
                0.0057892988
            ],
            [
                -0.0050333165,
                0.0056487451
            ],
            [
                -0.0049940857,
                0.0055266571
            ],
            [
                -0.0049890329,
                0.0054553186
            ],
            [
                -0.0050243521,
                0.0054352093
            ],
            [
                -0.005120264,
                0.0054848354
            ],
            [
                -0.0052813452,
                0.0055996309
            ],
            [
                -0.0054910701,
                0.0057510701
            ],
            [
                -0.0057403006,
                0.0059294435
            ],
            [
                -0.0060092948,
                0.0061087233
            ],
            [
                -0.0062802305,
                0.0062733734
            ],
            [
                -0.0065395499,
                0.0064012642
            ],
            [
                -0.006785555,
                0.0064992693
            ],
            [
                -0.0070118827,
                0.0065621684
            ],
            [
                -0.007213868,
                0.0065932965
            ],
            [
                -0.0074018395,
                0.0066064109
            ],
            [
                -0.0075627818,
                0.0065959247
            ],
            [
                -0.0076961811,
                0.0065738954
            ],
            [
                -0.0077935813,
                0.0065375813
            ],
            [
                -0.0078522644,
                0.0064922644
            ],
            [
                -0.0078603237,
                0.0064266094
            ],
            [
                -0.0078196609,
                0.0063493752
            ],
            [
                -0.0077218344,
                0.0062515487
            ],
            [
                -0.0075744092,
                0.0061361235
            ],
            [
                -0.0073819368,
                0.0060122225
            ],
            [
                -0.0071490433,
                0.0058741861
            ],
            [
                -0.0068946446,
                0.0057369303
            ],
            [
                -0.006618812,
                0.0055976691
            ],
            [
                -0.006342752,
                0.0054696091
            ],
            [
                -0.0060813075,
                0.0053613075
            ],
            [
                -0.0058296892,
                0.005266832
            ],
            [
                -0.0056201601,
                0.0052110172
            ],
            [
                -0.0054451019,
                0.0051845304
            ],
            [
                -0.0053125551,
                0.0051954122
            ],
            [
                -0.0052263667,
                0.0052377953
            ],
            [
                -0.0051740113,
                0.0053077256
            ],
            [
                -0.0051497298,
                0.0053948727
            ],
            [
                -0.0051356119,
                0.0054858976
            ],
            [
                -0.0051251822,
                0.0055703251
            ],
            [
                -0.0051088711,
                0.0056408711
            ],
            [
                -0.0050687678,
                0.0056853393
            ],
            [
                -0.0050099003,
                0.0057001861
            ],
            [
                -0.0049265776,
                0.0056865776
            ],
            [
                -0.004815465,
                0.0056423222
            ],
            [
                -0.0046867256,
                0.0055775827
            ],
            [
                -0.0045417376,
                0.0054937376
            ],
            [
                -0.0043923082,
                0.0054008796
            ],
            [
                -0.0042428237,
                0.0053108237
            ],
            [
                -0.0041042526,
                0.0052293954
            ],
            [
                -0.0039720776,
                0.0051577919
            ],
            [
                -0.0038555827,
                0.0051018684
            ],
            [
                -0.003754605,
                0.0050694622
            ],
            [
                -0.0036740259,
                0.0050620259
            ],
            [
                -0.0036093806,
                0.0050790949
            ],
            [
                -0.0035693181,
                0.0051241752
            ],
            [
                -0.0035608629,
                0.0052048629
            ],
            [
                -0.0035772178,
                0.0053126464
            ],
            [
                -0.0036230913,
                0.0054459484
            ],
            [
                -0.0037049316,
                0.005605503
            ],
            [
                -0.0038101498,
                0.005775864
            ],
            [
                -0.0039380605,
                0.0059466319
            ],
            [
                -0.004079749,
                0.0061003204
            ],
            [
                -0.0042273082,
                0.0062330225
            ],
            [
                -0.0043794217,
                0.0063354217
            ],
            [
                -0.0045280569,
                0.0064029141
            ],
            [
                -0.0046680274,
                0.0064325988
            ]
        ]
    },
    "C510":{
        "chl_id":"C510",
        "loc_res_Mg":2.75,
        "scan_amp_C2":[
            -0.00128,
            -0.00072,
            -0.00011,
            0.00053,
            0.00115,
            0.00171,
            0.0022,
            0.00256,
            0.00277,
            0.00283,
            0.00273,
            0.00246,
            0.00205,
            0.00152,
            0.0009,
            0.00021,
            -0.0005,
            -0.00122,
            -0.0019,
            -0.00253,
            -0.00308,
            -0.00354,
            -0.00389,
            -0.00415,
            -0.00429,
            -0.00434,
            -0.0043,
            -0.00418,
            -0.00399,
            -0.00374,
            -0.00345,
            -0.00311,
            -0.00274,
            -0.00235,
            -0.00194,
            -0.00151,
            -0.00108,
            -0.00064,
            -0.00021,
            0.00021,
            0.00061,
            0.00099,
            0.00134,
            0.00165,
            0.00191,
            0.00212,
            0.00227,
            0.00235,
            0.00236,
            0.00231,
            0.00219,
            0.00202,
            0.00178,
            0.0015,
            0.00118,
            0.00083,
            0.00046,
            0.00007,
            -0.00033,
            -0.00072,
            -0.00111,
            -0.00148,
            -0.00181,
            -0.00211,
            -0.00235,
            -0.00254,
            -0.00265,
            -0.00267,
            -0.0026,
            -0.00242,
            -0.00214,
            -0.00176
        ],
        "scan_amp_C7":[
            0.00195,
            0.00186,
            0.0018,
            0.00178,
            0.0018,
            0.00185,
            0.00193,
            0.00204,
            0.00216,
            0.00229,
            0.00241,
            0.00252,
            0.0026,
            0.00263,
            0.00261,
            0.00253,
            0.00237,
            0.00214,
            0.00184,
            0.00148,
            0.00106,
            0.00059,
            0.00009,
            -0.00043,
            -0.00094,
            -0.00143,
            -0.00188,
            -0.00228,
            -0.00262,
            -0.00289,
            -0.00309,
            -0.00322,
            -0.00328,
            -0.00328,
            -0.00324,
            -0.00318,
            -0.0031,
            -0.00301,
            -0.00293,
            -0.00285,
            -0.00278,
            -0.00271,
            -0.00263,
            -0.00252,
            -0.00237,
            -0.00218,
            -0.00193,
            -0.00161,
            -0.00123,
            -0.00079,
            -0.0003,
            0.00023,
            0.00077,
            0.00131,
            0.00183,
            0.0023,
            0.00272,
            0.00307,
            0.00334,
            0.00353,
            0.00364,
            0.00367,
            0.00364,
            0.00354,
            0.0034,
            0.00322,
            0.00302,
            0.00281,
            0.0026,
            0.0024,
            0.00222,
            0.00207
        ],
        "scan_angles":[
            0.0,
            5.0,
            10.0,
            15.0,
            20.0,
            25.0,
            30.0,
            35.0,
            40.0,
            45.0,
            50.0,
            55.0,
            60.0,
            65.0,
            70.0,
            75.0,
            80.0,
            85.0,
            90.0,
            95.0,
            100.0,
            105.0,
            110.0,
            115.0,
            120.0,
            125.0,
            130.0,
            135.0,
            140.0,
            145.0,
            150.0,
            155.0,
            160.0,
            165.0,
            170.0,
            175.0,
            180.0,
            185.0,
            190.0,
            195.0,
            200.0,
            205.0,
            210.0,
            215.0,
            220.0,
            225.0,
            230.0,
            235.0,
            240.0,
            245.0,
            250.0,
            255.0,
            260.0,
            265.0,
            270.0,
            275.0,
            280.0,
            285.0,
            290.0,
            295.0,
            300.0,
            305.0,
            310.0,
            315.0,
            320.0,
            325.0,
            330.0,
            335.0,
            340.0,
            345.0,
            350.0,
            355.0
        ],
        "ci":[
            [
                -0.004797995,
                0.0064242807
            ],
            [
                -0.0049099522,
                0.0063819522
            ],
            [
                -0.0050035996,
                0.0063115996
            ],
            [
                -0.0050666568,
                0.0062112283
            ],
            [
                -0.0050973255,
                0.0060836112
            ],
            [
                -0.005096182,
                0.005940182
            ],
            [
                -0.0050715845,
                0.0057892988
            ],
            [
                -0.0050333165,
                0.0056487451
            ],
            [
                -0.0049940857,
                0.0055266571
            ],
            [
                -0.0049890329,
                0.0054553186
            ],
            [
                -0.0050243521,
                0.0054352093
            ],
            [
                -0.005120264,
                0.0054848354
            ],
            [
                -0.0052813452,
                0.0055996309
            ],
            [
                -0.0054910701,
                0.0057510701
            ],
            [
                -0.0057403006,
                0.0059294435
            ],
            [
                -0.0060092948,
                0.0061087233
            ],
            [
                -0.0062802305,
                0.0062733734
            ],
            [
                -0.0065395499,
                0.0064012642
            ],
            [
                -0.006785555,
                0.0064992693
            ],
            [
                -0.0070118827,
                0.0065621684
            ],
            [
                -0.007213868,
                0.0065932965
            ],
            [
                -0.0074018395,
                0.0066064109
            ],
            [
                -0.0075627818,
                0.0065959247
            ],
            [
                -0.0076961811,
                0.0065738954
            ],
            [
                -0.0077935813,
                0.0065375813
            ],
            [
                -0.0078522644,
                0.0064922644
            ],
            [
                -0.0078603237,
                0.0064266094
            ],
            [
                -0.0078196609,
                0.0063493752
            ],
            [
                -0.0077218344,
                0.0062515487
            ],
            [
                -0.0075744092,
                0.0061361235
            ],
            [
                -0.0073819368,
                0.0060122225
            ],
            [
                -0.0071490433,
                0.0058741861
            ],
            [
                -0.0068946446,
                0.0057369303
            ],
            [
                -0.006618812,
                0.0055976691
            ],
            [
                -0.006342752,
                0.0054696091
            ],
            [
                -0.0060813075,
                0.0053613075
            ],
            [
                -0.0058296892,
                0.005266832
            ],
            [
                -0.0056201601,
                0.0052110172
            ],
            [
                -0.0054451019,
                0.0051845304
            ],
            [
                -0.0053125551,
                0.0051954122
            ],
            [
                -0.0052263667,
                0.0052377953
            ],
            [
                -0.0051740113,
                0.0053077256
            ],
            [
                -0.0051497298,
                0.0053948727
            ],
            [
                -0.0051356119,
                0.0054858976
            ],
            [
                -0.0051251822,
                0.0055703251
            ],
            [
                -0.0051088711,
                0.0056408711
            ],
            [
                -0.0050687678,
                0.0056853393
            ],
            [
                -0.0050099003,
                0.0057001861
            ],
            [
                -0.0049265776,
                0.0056865776
            ],
            [
                -0.004815465,
                0.0056423222
            ],
            [
                -0.0046867256,
                0.0055775827
            ],
            [
                -0.0045417376,
                0.0054937376
            ],
            [
                -0.0043923082,
                0.0054008796
            ],
            [
                -0.0042428237,
                0.0053108237
            ],
            [
                -0.0041042526,
                0.0052293954
            ],
            [
                -0.0039720776,
                0.0051577919
            ],
            [
                -0.0038555827,
                0.0051018684
            ],
            [
                -0.003754605,
                0.0050694622
            ],
            [
                -0.0036740259,
                0.0050620259
            ],
            [
                -0.0036093806,
                0.0050790949
            ],
            [
                -0.0035693181,
                0.0051241752
            ],
            [
                -0.0035608629,
                0.0052048629
            ],
            [
                -0.0035772178,
                0.0053126464
            ],
            [
                -0.0036230913,
                0.0054459484
            ],
            [
                -0.0037049316,
                0.005605503
            ],
            [
                -0.0038101498,
                0.005775864
            ],
            [
                -0.0039380605,
                0.0059466319
            ],
            [
                -0.004079749,
                0.0061003204
            ],
            [
                -0.0042273082,
                0.0062330225
            ],
            [
                -0.0043794217,
                0.0063354217
            ],
            [
                -0.0045280569,
                0.0064029141
            ],
            [
                -0.0046680274,
                0.0064325988
            ]
        ]
    },
    "C511":{
        "chl_id":"C511",
        "loc_res_Mg":2.82,
        "scan_amp_C2":[
            0.00081,
            0.00075,
            0.00072,
            0.00071,
            0.00072,
            0.00073,
            0.00072,
            0.00069,
            0.00063,
            0.00052,
            0.00038,
            0.00021,
            0.0,
            -0.00022,
            -0.00045,
            -0.00068,
            -0.00088,
            -0.00104,
            -0.00116,
            -0.00123,
            -0.00124,
            -0.0012,
            -0.00112,
            -0.001,
            -0.00086,
            -0.00071,
            -0.00056,
            -0.00044,
            -0.00034,
            -0.00028,
            -0.00026,
            -0.00028,
            -0.00034,
            -0.00043,
            -0.00054,
            -0.00066,
            -0.00078,
            -0.00088,
            -0.00096,
            -0.00101,
            -0.00102,
            -0.00099,
            -0.00091,
            -0.00079,
            -0.00063,
            -0.00043,
            -0.00018,
            0.0001,
            0.00041,
            0.00075,
            0.00112,
            0.00149,
            0.00187,
            0.00225,
            0.0026,
            0.00291,
            0.00318,
            0.00338,
            0.00351,
            0.00357,
            0.00354,
            0.00343,
            0.00326,
            0.00302,
            0.00275,
            0.00244,
            0.00213,
            0.00182,
            0.00154,
            0.00129,
            0.00108,
            0.00092
        ],
        "scan_amp_C7":[
            -0.00185,
            -0.00172,
            -0.00156,
            -0.00139,
            -0.00121,
            -0.00104,
            -0.00087,
            -0.00072,
            -0.00059,
            -0.00049,
            -0.00043,
            -0.00041,
            -0.00041,
            -0.00046,
            -0.00053,
            -0.00062,
            -0.00072,
            -0.00081,
            -0.0009,
            -0.00096,
            -0.00099,
            -0.00098,
            -0.00093,
            -0.00084,
            -0.00072,
            -0.00057,
            -0.0004,
            -0.00021,
            -0.00001,
            0.0002,
            0.0004,
            0.0006,
            0.00081,
            0.00101,
            0.00122,
            0.00142,
            0.00162,
            0.00182,
            0.00201,
            0.00219,
            0.00235,
            0.00248,
            0.00259,
            0.00267,
            0.0027,
            0.00269,
            0.00264,
            0.00255,
            0.00241,
            0.00224,
            0.00202,
            0.00178,
            0.00152,
            0.00123,
            0.00093,
            0.00063,
            0.00033,
            0.00004,
            -0.00025,
            -0.00052,
            -0.00078,
            -0.00103,
            -0.00125,
            -0.00145,
            -0.00163,
            -0.00178,
            -0.0019,
            -0.00199,
            -0.00204,
            -0.00205,
            -0.00202,
            -0.00195
        ],
        "scan_angles":[
            0.0,
            5.0,
            10.0,
            15.0,
            20.0,
            25.0,
            30.0,
            35.0,
            40.0,
            45.0,
            50.0,
            55.0,
            60.0,
            65.0,
            70.0,
            75.0,
            80.0,
            85.0,
            90.0,
            95.0,
            100.0,
            105.0,
            110.0,
            115.0,
            120.0,
            125.0,
            130.0,
            135.0,
            140.0,
            145.0,
            150.0,
            155.0,
            160.0,
            165.0,
            170.0,
            175.0,
            180.0,
            185.0,
            190.0,
            195.0,
            200.0,
            205.0,
            210.0,
            215.0,
            220.0,
            225.0,
            230.0,
            235.0,
            240.0,
            245.0,
            250.0,
            255.0,
            260.0,
            265.0,
            270.0,
            275.0,
            280.0,
            285.0,
            290.0,
            295.0,
            300.0,
            305.0,
            310.0,
            315.0,
            320.0,
            325.0,
            330.0,
            335.0,
            340.0,
            345.0,
            350.0,
            355.0
        ],
        "ci":[
            [
                -0.004797995,
                0.0064242807
            ],
            [
                -0.0049099522,
                0.0063819522
            ],
            [
                -0.0050035996,
                0.0063115996
            ],
            [
                -0.0050666568,
                0.0062112283
            ],
            [
                -0.0050973255,
                0.0060836112
            ],
            [
                -0.005096182,
                0.005940182
            ],
            [
                -0.0050715845,
                0.0057892988
            ],
            [
                -0.0050333165,
                0.0056487451
            ],
            [
                -0.0049940857,
                0.0055266571
            ],
            [
                -0.0049890329,
                0.0054553186
            ],
            [
                -0.0050243521,
                0.0054352093
            ],
            [
                -0.005120264,
                0.0054848354
            ],
            [
                -0.0052813452,
                0.0055996309
            ],
            [
                -0.0054910701,
                0.0057510701
            ],
            [
                -0.0057403006,
                0.0059294435
            ],
            [
                -0.0060092948,
                0.0061087233
            ],
            [
                -0.0062802305,
                0.0062733734
            ],
            [
                -0.0065395499,
                0.0064012642
            ],
            [
                -0.006785555,
                0.0064992693
            ],
            [
                -0.0070118827,
                0.0065621684
            ],
            [
                -0.007213868,
                0.0065932965
            ],
            [
                -0.0074018395,
                0.0066064109
            ],
            [
                -0.0075627818,
                0.0065959247
            ],
            [
                -0.0076961811,
                0.0065738954
            ],
            [
                -0.0077935813,
                0.0065375813
            ],
            [
                -0.0078522644,
                0.0064922644
            ],
            [
                -0.0078603237,
                0.0064266094
            ],
            [
                -0.0078196609,
                0.0063493752
            ],
            [
                -0.0077218344,
                0.0062515487
            ],
            [
                -0.0075744092,
                0.0061361235
            ],
            [
                -0.0073819368,
                0.0060122225
            ],
            [
                -0.0071490433,
                0.0058741861
            ],
            [
                -0.0068946446,
                0.0057369303
            ],
            [
                -0.006618812,
                0.0055976691
            ],
            [
                -0.006342752,
                0.0054696091
            ],
            [
                -0.0060813075,
                0.0053613075
            ],
            [
                -0.0058296892,
                0.005266832
            ],
            [
                -0.0056201601,
                0.0052110172
            ],
            [
                -0.0054451019,
                0.0051845304
            ],
            [
                -0.0053125551,
                0.0051954122
            ],
            [
                -0.0052263667,
                0.0052377953
            ],
            [
                -0.0051740113,
                0.0053077256
            ],
            [
                -0.0051497298,
                0.0053948727
            ],
            [
                -0.0051356119,
                0.0054858976
            ],
            [
                -0.0051251822,
                0.0055703251
            ],
            [
                -0.0051088711,
                0.0056408711
            ],
            [
                -0.0050687678,
                0.0056853393
            ],
            [
                -0.0050099003,
                0.0057001861
            ],
            [
                -0.0049265776,
                0.0056865776
            ],
            [
                -0.004815465,
                0.0056423222
            ],
            [
                -0.0046867256,
                0.0055775827
            ],
            [
                -0.0045417376,
                0.0054937376
            ],
            [
                -0.0043923082,
                0.0054008796
            ],
            [
                -0.0042428237,
                0.0053108237
            ],
            [
                -0.0041042526,
                0.0052293954
            ],
            [
                -0.0039720776,
                0.0051577919
            ],
            [
                -0.0038555827,
                0.0051018684
            ],
            [
                -0.003754605,
                0.0050694622
            ],
            [
                -0.0036740259,
                0.0050620259
            ],
            [
                -0.0036093806,
                0.0050790949
            ],
            [
                -0.0035693181,
                0.0051241752
            ],
            [
                -0.0035608629,
                0.0052048629
            ],
            [
                -0.0035772178,
                0.0053126464
            ],
            [
                -0.0036230913,
                0.0054459484
            ],
            [
                -0.0037049316,
                0.005605503
            ],
            [
                -0.0038101498,
                0.005775864
            ],
            [
                -0.0039380605,
                0.0059466319
            ],
            [
                -0.004079749,
                0.0061003204
            ],
            [
                -0.0042273082,
                0.0062330225
            ],
            [
                -0.0043794217,
                0.0063354217
            ],
            [
                -0.0045280569,
                0.0064029141
            ],
            [
                -0.0046680274,
                0.0064325988
            ]
        ]
    },
    "C512":{
        "chl_id":"C512",
        "loc_res_Mg":2.87,
        "scan_amp_C2":[
            -0.00003,
            -0.00003,
            -0.00002,
            0.00001,
            0.00005,
            0.0001,
            0.00016,
            0.00022,
            0.0003,
            0.00037,
            0.00045,
            0.00052,
            0.00059,
            0.00065,
            0.00071,
            0.00076,
            0.00079,
            0.00082,
            0.00085,
            0.00086,
            0.00087,
            0.00087,
            0.00087,
            0.00086,
            0.00084,
            0.00083,
            0.0008,
            0.00077,
            0.00074,
            0.00069,
            0.00064,
            0.00058,
            0.00051,
            0.00043,
            0.00035,
            0.00026,
            0.00018,
            0.00011,
            0.00005,
            0.0,
            -0.00003,
            -0.00004,
            -0.00003,
            0.0,
            0.00004,
            0.00009,
            0.00014,
            0.00019,
            0.00023,
            0.00026,
            0.00028,
            0.00028,
            0.00027,
            0.00025,
            0.00022,
            0.00019,
            0.00016,
            0.00013,
            0.00011,
            0.00009,
            0.00009,
            0.00009,
            0.00009,
            0.00009,
            0.00009,
            0.00009,
            0.00008,
            0.00006,
            0.00004,
            0.00001,
            -0.00001,
            -0.00002
        ],
        "scan_amp_C7":[
            0.00342,
            0.00326,
            0.00303,
            0.00275,
            0.00243,
            0.00209,
            0.00174,
            0.0014,
            0.00106,
            0.00075,
            0.00046,
            0.00019,
            -0.00006,
            -0.00031,
            -0.00056,
            -0.00084,
            -0.00114,
            -0.00147,
            -0.00185,
            -0.00227,
            -0.00272,
            -0.00319,
            -0.00368,
            -0.00415,
            -0.00461,
            -0.00502,
            -0.00537,
            -0.00566,
            -0.00586,
            -0.00597,
            -0.00599,
            -0.00592,
            -0.00576,
            -0.00552,
            -0.00522,
            -0.00485,
            -0.00444,
            -0.00399,
            -0.00352,
            -0.00302,
            -0.00252,
            -0.00202,
            -0.00151,
            -0.00102,
            -0.00055,
            -0.0001,
            0.00033,
            0.00073,
            0.00109,
            0.0014,
            0.00168,
            0.0019,
            0.00207,
            0.0022,
            0.00229,
            0.00234,
            0.00237,
            0.00238,
            0.0024,
            0.00243,
            0.00247,
            0.00254,
            0.00264,
            0.00276,
            0.0029,
            0.00306,
            0.00322,
            0.00336,
            0.00347,
            0.00354,
            0.00357,
            0.00353
        ],
        "scan_angles":[
            0.0,
            5.0,
            10.0,
            15.0,
            20.0,
            25.0,
            30.0,
            35.0,
            40.0,
            45.0,
            50.0,
            55.0,
            60.0,
            65.0,
            70.0,
            75.0,
            80.0,
            85.0,
            90.0,
            95.0,
            100.0,
            105.0,
            110.0,
            115.0,
            120.0,
            125.0,
            130.0,
            135.0,
            140.0,
            145.0,
            150.0,
            155.0,
            160.0,
            165.0,
            170.0,
            175.0,
            180.0,
            185.0,
            190.0,
            195.0,
            200.0,
            205.0,
            210.0,
            215.0,
            220.0,
            225.0,
            230.0,
            235.0,
            240.0,
            245.0,
            250.0,
            255.0,
            260.0,
            265.0,
            270.0,
            275.0,
            280.0,
            285.0,
            290.0,
            295.0,
            300.0,
            305.0,
            310.0,
            315.0,
            320.0,
            325.0,
            330.0,
            335.0,
            340.0,
            345.0,
            350.0,
            355.0
        ],
        "ci":[
            [
                -0.004797995,
                0.0064242807
            ],
            [
                -0.0049099522,
                0.0063819522
            ],
            [
                -0.0050035996,
                0.0063115996
            ],
            [
                -0.0050666568,
                0.0062112283
            ],
            [
                -0.0050973255,
                0.0060836112
            ],
            [
                -0.005096182,
                0.005940182
            ],
            [
                -0.0050715845,
                0.0057892988
            ],
            [
                -0.0050333165,
                0.0056487451
            ],
            [
                -0.0049940857,
                0.0055266571
            ],
            [
                -0.0049890329,
                0.0054553186
            ],
            [
                -0.0050243521,
                0.0054352093
            ],
            [
                -0.005120264,
                0.0054848354
            ],
            [
                -0.0052813452,
                0.0055996309
            ],
            [
                -0.0054910701,
                0.0057510701
            ],
            [
                -0.0057403006,
                0.0059294435
            ],
            [
                -0.0060092948,
                0.0061087233
            ],
            [
                -0.0062802305,
                0.0062733734
            ],
            [
                -0.0065395499,
                0.0064012642
            ],
            [
                -0.006785555,
                0.0064992693
            ],
            [
                -0.0070118827,
                0.0065621684
            ],
            [
                -0.007213868,
                0.0065932965
            ],
            [
                -0.0074018395,
                0.0066064109
            ],
            [
                -0.0075627818,
                0.0065959247
            ],
            [
                -0.0076961811,
                0.0065738954
            ],
            [
                -0.0077935813,
                0.0065375813
            ],
            [
                -0.0078522644,
                0.0064922644
            ],
            [
                -0.0078603237,
                0.0064266094
            ],
            [
                -0.0078196609,
                0.0063493752
            ],
            [
                -0.0077218344,
                0.0062515487
            ],
            [
                -0.0075744092,
                0.0061361235
            ],
            [
                -0.0073819368,
                0.0060122225
            ],
            [
                -0.0071490433,
                0.0058741861
            ],
            [
                -0.0068946446,
                0.0057369303
            ],
            [
                -0.006618812,
                0.0055976691
            ],
            [
                -0.006342752,
                0.0054696091
            ],
            [
                -0.0060813075,
                0.0053613075
            ],
            [
                -0.0058296892,
                0.005266832
            ],
            [
                -0.0056201601,
                0.0052110172
            ],
            [
                -0.0054451019,
                0.0051845304
            ],
            [
                -0.0053125551,
                0.0051954122
            ],
            [
                -0.0052263667,
                0.0052377953
            ],
            [
                -0.0051740113,
                0.0053077256
            ],
            [
                -0.0051497298,
                0.0053948727
            ],
            [
                -0.0051356119,
                0.0054858976
            ],
            [
                -0.0051251822,
                0.0055703251
            ],
            [
                -0.0051088711,
                0.0056408711
            ],
            [
                -0.0050687678,
                0.0056853393
            ],
            [
                -0.0050099003,
                0.0057001861
            ],
            [
                -0.0049265776,
                0.0056865776
            ],
            [
                -0.004815465,
                0.0056423222
            ],
            [
                -0.0046867256,
                0.0055775827
            ],
            [
                -0.0045417376,
                0.0054937376
            ],
            [
                -0.0043923082,
                0.0054008796
            ],
            [
                -0.0042428237,
                0.0053108237
            ],
            [
                -0.0041042526,
                0.0052293954
            ],
            [
                -0.0039720776,
                0.0051577919
            ],
            [
                -0.0038555827,
                0.0051018684
            ],
            [
                -0.003754605,
                0.0050694622
            ],
            [
                -0.0036740259,
                0.0050620259
            ],
            [
                -0.0036093806,
                0.0050790949
            ],
            [
                -0.0035693181,
                0.0051241752
            ],
            [
                -0.0035608629,
                0.0052048629
            ],
            [
                -0.0035772178,
                0.0053126464
            ],
            [
                -0.0036230913,
                0.0054459484
            ],
            [
                -0.0037049316,
                0.005605503
            ],
            [
                -0.0038101498,
                0.005775864
            ],
            [
                -0.0039380605,
                0.0059466319
            ],
            [
                -0.004079749,
                0.0061003204
            ],
            [
                -0.0042273082,
                0.0062330225
            ],
            [
                -0.0043794217,
                0.0063354217
            ],
            [
                -0.0045280569,
                0.0064029141
            ],
            [
                -0.0046680274,
                0.0064325988
            ]
        ]
    },
    "C513":{
        "chl_id":"C513",
        "loc_res_Mg":3.01,
        "scan_amp_C2":[
            0.00087,
            0.00101,
            0.00111,
            0.00119,
            0.00122,
            0.00122,
            0.00119,
            0.00112,
            0.00104,
            0.00093,
            0.00081,
            0.0007,
            0.0006,
            0.00051,
            0.00043,
            0.00038,
            0.00035,
            0.00032,
            0.00031,
            0.0003,
            0.0003,
            0.00029,
            0.00027,
            0.00025,
            0.00023,
            0.0002,
            0.00017,
            0.00015,
            0.00015,
            0.00015,
            0.00018,
            0.00024,
            0.00032,
            0.00043,
            0.00057,
            0.00074,
            0.00094,
            0.00116,
            0.00139,
            0.00164,
            0.00189,
            0.00213,
            0.00237,
            0.00259,
            0.00278,
            0.00295,
            0.00308,
            0.00316,
            0.0032,
            0.00319,
            0.00312,
            0.00299,
            0.00281,
            0.00257,
            0.00229,
            0.00198,
            0.00164,
            0.0013,
            0.00096,
            0.00065,
            0.00037,
            0.00015,
            -0.00002,
            -0.00012,
            -0.00016,
            -0.00014,
            -0.00006,
            0.00005,
            0.0002,
            0.00037,
            0.00054,
            0.00071
        ],
        "scan_amp_C7":[
            -0.00032,
            -0.00042,
            -0.00054,
            -0.00067,
            -0.0008,
            -0.00092,
            -0.00103,
            -0.00111,
            -0.00118,
            -0.00122,
            -0.00123,
            -0.00121,
            -0.00117,
            -0.00111,
            -0.00104,
            -0.00095,
            -0.00086,
            -0.00076,
            -0.00066,
            -0.00057,
            -0.00048,
            -0.00039,
            -0.0003,
            -0.00022,
            -0.00013,
            -0.00003,
            0.00008,
            0.0002,
            0.00034,
            0.00049,
            0.00064,
            0.0008,
            0.00096,
            0.0011,
            0.00123,
            0.00132,
            0.00139,
            0.00143,
            0.00143,
            0.0014,
            0.00134,
            0.00127,
            0.00117,
            0.00107,
            0.00097,
            0.00087,
            0.00077,
            0.00068,
            0.0006,
            0.00053,
            0.00048,
            0.00043,
            0.00038,
            0.00034,
            0.00031,
            0.00027,
            0.00024,
            0.00021,
            0.00018,
            0.00015,
            0.00012,
            0.00009,
            0.00007,
            0.00005,
            0.00004,
            0.00002,
            0.0,
            -0.00002,
            -0.00005,
            -0.00009,
            -0.00015,
            -0.00023
        ],
        "scan_angles":[
            0.0,
            5.0,
            10.0,
            15.0,
            20.0,
            25.0,
            30.0,
            35.0,
            40.0,
            45.0,
            50.0,
            55.0,
            60.0,
            65.0,
            70.0,
            75.0,
            80.0,
            85.0,
            90.0,
            95.0,
            100.0,
            105.0,
            110.0,
            115.0,
            120.0,
            125.0,
            130.0,
            135.0,
            140.0,
            145.0,
            150.0,
            155.0,
            160.0,
            165.0,
            170.0,
            175.0,
            180.0,
            185.0,
            190.0,
            195.0,
            200.0,
            205.0,
            210.0,
            215.0,
            220.0,
            225.0,
            230.0,
            235.0,
            240.0,
            245.0,
            250.0,
            255.0,
            260.0,
            265.0,
            270.0,
            275.0,
            280.0,
            285.0,
            290.0,
            295.0,
            300.0,
            305.0,
            310.0,
            315.0,
            320.0,
            325.0,
            330.0,
            335.0,
            340.0,
            345.0,
            350.0,
            355.0
        ],
        "ci":[
            [
                -0.004797995,
                0.0064242807
            ],
            [
                -0.0049099522,
                0.0063819522
            ],
            [
                -0.0050035996,
                0.0063115996
            ],
            [
                -0.0050666568,
                0.0062112283
            ],
            [
                -0.0050973255,
                0.0060836112
            ],
            [
                -0.005096182,
                0.005940182
            ],
            [
                -0.0050715845,
                0.0057892988
            ],
            [
                -0.0050333165,
                0.0056487451
            ],
            [
                -0.0049940857,
                0.0055266571
            ],
            [
                -0.0049890329,
                0.0054553186
            ],
            [
                -0.0050243521,
                0.0054352093
            ],
            [
                -0.005120264,
                0.0054848354
            ],
            [
                -0.0052813452,
                0.0055996309
            ],
            [
                -0.0054910701,
                0.0057510701
            ],
            [
                -0.0057403006,
                0.0059294435
            ],
            [
                -0.0060092948,
                0.0061087233
            ],
            [
                -0.0062802305,
                0.0062733734
            ],
            [
                -0.0065395499,
                0.0064012642
            ],
            [
                -0.006785555,
                0.0064992693
            ],
            [
                -0.0070118827,
                0.0065621684
            ],
            [
                -0.007213868,
                0.0065932965
            ],
            [
                -0.0074018395,
                0.0066064109
            ],
            [
                -0.0075627818,
                0.0065959247
            ],
            [
                -0.0076961811,
                0.0065738954
            ],
            [
                -0.0077935813,
                0.0065375813
            ],
            [
                -0.0078522644,
                0.0064922644
            ],
            [
                -0.0078603237,
                0.0064266094
            ],
            [
                -0.0078196609,
                0.0063493752
            ],
            [
                -0.0077218344,
                0.0062515487
            ],
            [
                -0.0075744092,
                0.0061361235
            ],
            [
                -0.0073819368,
                0.0060122225
            ],
            [
                -0.0071490433,
                0.0058741861
            ],
            [
                -0.0068946446,
                0.0057369303
            ],
            [
                -0.006618812,
                0.0055976691
            ],
            [
                -0.006342752,
                0.0054696091
            ],
            [
                -0.0060813075,
                0.0053613075
            ],
            [
                -0.0058296892,
                0.005266832
            ],
            [
                -0.0056201601,
                0.0052110172
            ],
            [
                -0.0054451019,
                0.0051845304
            ],
            [
                -0.0053125551,
                0.0051954122
            ],
            [
                -0.0052263667,
                0.0052377953
            ],
            [
                -0.0051740113,
                0.0053077256
            ],
            [
                -0.0051497298,
                0.0053948727
            ],
            [
                -0.0051356119,
                0.0054858976
            ],
            [
                -0.0051251822,
                0.0055703251
            ],
            [
                -0.0051088711,
                0.0056408711
            ],
            [
                -0.0050687678,
                0.0056853393
            ],
            [
                -0.0050099003,
                0.0057001861
            ],
            [
                -0.0049265776,
                0.0056865776
            ],
            [
                -0.004815465,
                0.0056423222
            ],
            [
                -0.0046867256,
                0.0055775827
            ],
            [
                -0.0045417376,
                0.0054937376
            ],
            [
                -0.0043923082,
                0.0054008796
            ],
            [
                -0.0042428237,
                0.0053108237
            ],
            [
                -0.0041042526,
                0.0052293954
            ],
            [
                -0.0039720776,
                0.0051577919
            ],
            [
                -0.0038555827,
                0.0051018684
            ],
            [
                -0.003754605,
                0.0050694622
            ],
            [
                -0.0036740259,
                0.0050620259
            ],
            [
                -0.0036093806,
                0.0050790949
            ],
            [
                -0.0035693181,
                0.0051241752
            ],
            [
                -0.0035608629,
                0.0052048629
            ],
            [
                -0.0035772178,
                0.0053126464
            ],
            [
                -0.0036230913,
                0.0054459484
            ],
            [
                -0.0037049316,
                0.005605503
            ],
            [
                -0.0038101498,
                0.005775864
            ],
            [
                -0.0039380605,
                0.0059466319
            ],
            [
                -0.004079749,
                0.0061003204
            ],
            [
                -0.0042273082,
                0.0062330225
            ],
            [
                -0.0043794217,
                0.0063354217
            ],
            [
                -0.0045280569,
                0.0064029141
            ],
            [
                -0.0046680274,
                0.0064325988
            ]
        ]
    },
    "D402":{
        "chl_id":"D402",
        "loc_res_Mg":2.43,
        "scan_amp_C2":[
            -0.00043,
            -0.00023,
            0.00003,
            0.00035,
            0.00069,
            0.00102,
            0.00133,
            0.00158,
            0.00176,
            0.00184,
            0.00184,
            0.00173,
            0.00154,
            0.00126,
            0.00092,
            0.00052,
            0.00009,
            -0.00036,
            -0.00082,
            -0.00126,
            -0.00169,
            -0.00209,
            -0.00243,
            -0.00273,
            -0.00296,
            -0.00312,
            -0.0032,
            -0.0032,
            -0.00312,
            -0.00297,
            -0.00273,
            -0.00243,
            -0.00207,
            -0.00167,
            -0.00122,
            -0.00076,
            -0.00029,
            0.00018,
            0.00063,
            0.00105,
            0.00145,
            0.0018,
            0.00211,
            0.00237,
            0.00258,
            0.00275,
            0.00287,
            0.00294,
            0.00297,
            0.00296,
            0.00293,
            0.00286,
            0.00278,
            0.00268,
            0.00257,
            0.00245,
            0.00232,
            0.00218,
            0.00202,
            0.00184,
            0.00163,
            0.0014,
            0.00115,
            0.00088,
            0.0006,
            0.00031,
            0.00004,
            -0.00019,
            -0.00039,
            -0.00052,
            -0.00058,
            -0.00055
        ],
        "scan_amp_C7":[
            0.00125,
            0.00135,
            0.00148,
            0.00164,
            0.00185,
            0.0021,
            0.00239,
            0.00272,
            0.00307,
            0.00344,
            0.0038,
            0.00414,
            0.00446,
            0.00473,
            0.00494,
            0.00509,
            0.00517,
            0.00519,
            0.00513,
            0.00501,
            0.00483,
            0.00461,
            0.00435,
            0.00408,
            0.00381,
            0.00354,
            0.00328,
            0.00303,
            0.0028,
            0.00258,
            0.00238,
            0.00217,
            0.00196,
            0.00174,
            0.0015,
            0.00126,
            0.00102,
            0.00077,
            0.00054,
            0.00033,
            0.00015,
            0.00001,
            -0.00009,
            -0.00013,
            -0.00014,
            -0.0001,
            -0.00003,
            0.00007,
            0.00017,
            0.00027,
            0.00036,
            0.00043,
            0.00047,
            0.00048,
            0.00047,
            0.00044,
            0.00039,
            0.00034,
            0.0003,
            0.00027,
            0.00027,
            0.00029,
            0.00034,
            0.00042,
            0.00051,
            0.00062,
            0.00072,
            0.00083,
            0.00092,
            0.00101,
            0.00109,
            0.00117
        ],
        "scan_angles":[
            0.0,
            5.0,
            10.0,
            15.0,
            20.0,
            25.0,
            30.0,
            35.0,
            40.0,
            45.0,
            50.0,
            55.0,
            60.0,
            65.0,
            70.0,
            75.0,
            80.0,
            85.0,
            90.0,
            95.0,
            100.0,
            105.0,
            110.0,
            115.0,
            120.0,
            125.0,
            130.0,
            135.0,
            140.0,
            145.0,
            150.0,
            155.0,
            160.0,
            165.0,
            170.0,
            175.0,
            180.0,
            185.0,
            190.0,
            195.0,
            200.0,
            205.0,
            210.0,
            215.0,
            220.0,
            225.0,
            230.0,
            235.0,
            240.0,
            245.0,
            250.0,
            255.0,
            260.0,
            265.0,
            270.0,
            275.0,
            280.0,
            285.0,
            290.0,
            295.0,
            300.0,
            305.0,
            310.0,
            315.0,
            320.0,
            325.0,
            330.0,
            335.0,
            340.0,
            345.0,
            350.0,
            355.0
        ],
        "ci":[
            [
                -0.004797995,
                0.0064242807
            ],
            [
                -0.0049099522,
                0.0063819522
            ],
            [
                -0.0050035996,
                0.0063115996
            ],
            [
                -0.0050666568,
                0.0062112283
            ],
            [
                -0.0050973255,
                0.0060836112
            ],
            [
                -0.005096182,
                0.005940182
            ],
            [
                -0.0050715845,
                0.0057892988
            ],
            [
                -0.0050333165,
                0.0056487451
            ],
            [
                -0.0049940857,
                0.0055266571
            ],
            [
                -0.0049890329,
                0.0054553186
            ],
            [
                -0.0050243521,
                0.0054352093
            ],
            [
                -0.005120264,
                0.0054848354
            ],
            [
                -0.0052813452,
                0.0055996309
            ],
            [
                -0.0054910701,
                0.0057510701
            ],
            [
                -0.0057403006,
                0.0059294435
            ],
            [
                -0.0060092948,
                0.0061087233
            ],
            [
                -0.0062802305,
                0.0062733734
            ],
            [
                -0.0065395499,
                0.0064012642
            ],
            [
                -0.006785555,
                0.0064992693
            ],
            [
                -0.0070118827,
                0.0065621684
            ],
            [
                -0.007213868,
                0.0065932965
            ],
            [
                -0.0074018395,
                0.0066064109
            ],
            [
                -0.0075627818,
                0.0065959247
            ],
            [
                -0.0076961811,
                0.0065738954
            ],
            [
                -0.0077935813,
                0.0065375813
            ],
            [
                -0.0078522644,
                0.0064922644
            ],
            [
                -0.0078603237,
                0.0064266094
            ],
            [
                -0.0078196609,
                0.0063493752
            ],
            [
                -0.0077218344,
                0.0062515487
            ],
            [
                -0.0075744092,
                0.0061361235
            ],
            [
                -0.0073819368,
                0.0060122225
            ],
            [
                -0.0071490433,
                0.0058741861
            ],
            [
                -0.0068946446,
                0.0057369303
            ],
            [
                -0.006618812,
                0.0055976691
            ],
            [
                -0.006342752,
                0.0054696091
            ],
            [
                -0.0060813075,
                0.0053613075
            ],
            [
                -0.0058296892,
                0.005266832
            ],
            [
                -0.0056201601,
                0.0052110172
            ],
            [
                -0.0054451019,
                0.0051845304
            ],
            [
                -0.0053125551,
                0.0051954122
            ],
            [
                -0.0052263667,
                0.0052377953
            ],
            [
                -0.0051740113,
                0.0053077256
            ],
            [
                -0.0051497298,
                0.0053948727
            ],
            [
                -0.0051356119,
                0.0054858976
            ],
            [
                -0.0051251822,
                0.0055703251
            ],
            [
                -0.0051088711,
                0.0056408711
            ],
            [
                -0.0050687678,
                0.0056853393
            ],
            [
                -0.0050099003,
                0.0057001861
            ],
            [
                -0.0049265776,
                0.0056865776
            ],
            [
                -0.004815465,
                0.0056423222
            ],
            [
                -0.0046867256,
                0.0055775827
            ],
            [
                -0.0045417376,
                0.0054937376
            ],
            [
                -0.0043923082,
                0.0054008796
            ],
            [
                -0.0042428237,
                0.0053108237
            ],
            [
                -0.0041042526,
                0.0052293954
            ],
            [
                -0.0039720776,
                0.0051577919
            ],
            [
                -0.0038555827,
                0.0051018684
            ],
            [
                -0.003754605,
                0.0050694622
            ],
            [
                -0.0036740259,
                0.0050620259
            ],
            [
                -0.0036093806,
                0.0050790949
            ],
            [
                -0.0035693181,
                0.0051241752
            ],
            [
                -0.0035608629,
                0.0052048629
            ],
            [
                -0.0035772178,
                0.0053126464
            ],
            [
                -0.0036230913,
                0.0054459484
            ],
            [
                -0.0037049316,
                0.005605503
            ],
            [
                -0.0038101498,
                0.005775864
            ],
            [
                -0.0039380605,
                0.0059466319
            ],
            [
                -0.004079749,
                0.0061003204
            ],
            [
                -0.0042273082,
                0.0062330225
            ],
            [
                -0.0043794217,
                0.0063354217
            ],
            [
                -0.0045280569,
                0.0064029141
            ],
            [
                -0.0046680274,
                0.0064325988
            ]
        ]
    },
    "D403":{
        "chl_id":"D403",
        "loc_res_Mg":2.92,
        "scan_amp_C2":[
            0.00117,
            0.00115,
            0.00111,
            0.00107,
            0.00101,
            0.00096,
            0.00092,
            0.00089,
            0.00088,
            0.00089,
            0.00092,
            0.00098,
            0.00107,
            0.00117,
            0.00129,
            0.00143,
            0.00157,
            0.00171,
            0.00184,
            0.00196,
            0.00205,
            0.00212,
            0.00215,
            0.00215,
            0.00211,
            0.00203,
            0.00192,
            0.00178,
            0.00161,
            0.00142,
            0.00121,
            0.00099,
            0.00076,
            0.00052,
            0.0003,
            0.00008,
            -0.00013,
            -0.00033,
            -0.0005,
            -0.00065,
            -0.00078,
            -0.00087,
            -0.00094,
            -0.00097,
            -0.00098,
            -0.00095,
            -0.00089,
            -0.00082,
            -0.00072,
            -0.0006,
            -0.00048,
            -0.00034,
            -0.00021,
            -0.00008,
            0.00005,
            0.00017,
            0.00028,
            0.00038,
            0.00047,
            0.00055,
            0.00062,
            0.00068,
            0.00074,
            0.0008,
            0.00086,
            0.00092,
            0.00098,
            0.00104,
            0.00109,
            0.00114,
            0.00116,
            0.00118
        ],
        "scan_amp_C7":[
            -0.00059,
            -0.00062,
            -0.00064,
            -0.00065,
            -0.00064,
            -0.00063,
            -0.00061,
            -0.00058,
            -0.00055,
            -0.00053,
            -0.00052,
            -0.00053,
            -0.00056,
            -0.00061,
            -0.00068,
            -0.00077,
            -0.00086,
            -0.00095,
            -0.00103,
            -0.00109,
            -0.00113,
            -0.00114,
            -0.00111,
            -0.00105,
            -0.00095,
            -0.00081,
            -0.00064,
            -0.00044,
            -0.00023,
            0.0,
            0.00023,
            0.00046,
            0.00068,
            0.00088,
            0.00106,
            0.00121,
            0.00133,
            0.00142,
            0.00147,
            0.00148,
            0.00144,
            0.00137,
            0.00125,
            0.0011,
            0.00091,
            0.0007,
            0.00046,
            0.00021,
            -0.00004,
            -0.00029,
            -0.00053,
            -0.00075,
            -0.00093,
            -0.00108,
            -0.00118,
            -0.00125,
            -0.00127,
            -0.00125,
            -0.00121,
            -0.00113,
            -0.00103,
            -0.00093,
            -0.00082,
            -0.00073,
            -0.00064,
            -0.00057,
            -0.00052,
            -0.0005,
            -0.00049,
            -0.0005,
            -0.00053,
            -0.00056
        ],
        "scan_angles":[
            0.0,
            5.0,
            10.0,
            15.0,
            20.0,
            25.0,
            30.0,
            35.0,
            40.0,
            45.0,
            50.0,
            55.0,
            60.0,
            65.0,
            70.0,
            75.0,
            80.0,
            85.0,
            90.0,
            95.0,
            100.0,
            105.0,
            110.0,
            115.0,
            120.0,
            125.0,
            130.0,
            135.0,
            140.0,
            145.0,
            150.0,
            155.0,
            160.0,
            165.0,
            170.0,
            175.0,
            180.0,
            185.0,
            190.0,
            195.0,
            200.0,
            205.0,
            210.0,
            215.0,
            220.0,
            225.0,
            230.0,
            235.0,
            240.0,
            245.0,
            250.0,
            255.0,
            260.0,
            265.0,
            270.0,
            275.0,
            280.0,
            285.0,
            290.0,
            295.0,
            300.0,
            305.0,
            310.0,
            315.0,
            320.0,
            325.0,
            330.0,
            335.0,
            340.0,
            345.0,
            350.0,
            355.0
        ],
        "ci":[
            [
                -0.004797995,
                0.0064242807
            ],
            [
                -0.0049099522,
                0.0063819522
            ],
            [
                -0.0050035996,
                0.0063115996
            ],
            [
                -0.0050666568,
                0.0062112283
            ],
            [
                -0.0050973255,
                0.0060836112
            ],
            [
                -0.005096182,
                0.005940182
            ],
            [
                -0.0050715845,
                0.0057892988
            ],
            [
                -0.0050333165,
                0.0056487451
            ],
            [
                -0.0049940857,
                0.0055266571
            ],
            [
                -0.0049890329,
                0.0054553186
            ],
            [
                -0.0050243521,
                0.0054352093
            ],
            [
                -0.005120264,
                0.0054848354
            ],
            [
                -0.0052813452,
                0.0055996309
            ],
            [
                -0.0054910701,
                0.0057510701
            ],
            [
                -0.0057403006,
                0.0059294435
            ],
            [
                -0.0060092948,
                0.0061087233
            ],
            [
                -0.0062802305,
                0.0062733734
            ],
            [
                -0.0065395499,
                0.0064012642
            ],
            [
                -0.006785555,
                0.0064992693
            ],
            [
                -0.0070118827,
                0.0065621684
            ],
            [
                -0.007213868,
                0.0065932965
            ],
            [
                -0.0074018395,
                0.0066064109
            ],
            [
                -0.0075627818,
                0.0065959247
            ],
            [
                -0.0076961811,
                0.0065738954
            ],
            [
                -0.0077935813,
                0.0065375813
            ],
            [
                -0.0078522644,
                0.0064922644
            ],
            [
                -0.0078603237,
                0.0064266094
            ],
            [
                -0.0078196609,
                0.0063493752
            ],
            [
                -0.0077218344,
                0.0062515487
            ],
            [
                -0.0075744092,
                0.0061361235
            ],
            [
                -0.0073819368,
                0.0060122225
            ],
            [
                -0.0071490433,
                0.0058741861
            ],
            [
                -0.0068946446,
                0.0057369303
            ],
            [
                -0.006618812,
                0.0055976691
            ],
            [
                -0.006342752,
                0.0054696091
            ],
            [
                -0.0060813075,
                0.0053613075
            ],
            [
                -0.0058296892,
                0.005266832
            ],
            [
                -0.0056201601,
                0.0052110172
            ],
            [
                -0.0054451019,
                0.0051845304
            ],
            [
                -0.0053125551,
                0.0051954122
            ],
            [
                -0.0052263667,
                0.0052377953
            ],
            [
                -0.0051740113,
                0.0053077256
            ],
            [
                -0.0051497298,
                0.0053948727
            ],
            [
                -0.0051356119,
                0.0054858976
            ],
            [
                -0.0051251822,
                0.0055703251
            ],
            [
                -0.0051088711,
                0.0056408711
            ],
            [
                -0.0050687678,
                0.0056853393
            ],
            [
                -0.0050099003,
                0.0057001861
            ],
            [
                -0.0049265776,
                0.0056865776
            ],
            [
                -0.004815465,
                0.0056423222
            ],
            [
                -0.0046867256,
                0.0055775827
            ],
            [
                -0.0045417376,
                0.0054937376
            ],
            [
                -0.0043923082,
                0.0054008796
            ],
            [
                -0.0042428237,
                0.0053108237
            ],
            [
                -0.0041042526,
                0.0052293954
            ],
            [
                -0.0039720776,
                0.0051577919
            ],
            [
                -0.0038555827,
                0.0051018684
            ],
            [
                -0.003754605,
                0.0050694622
            ],
            [
                -0.0036740259,
                0.0050620259
            ],
            [
                -0.0036093806,
                0.0050790949
            ],
            [
                -0.0035693181,
                0.0051241752
            ],
            [
                -0.0035608629,
                0.0052048629
            ],
            [
                -0.0035772178,
                0.0053126464
            ],
            [
                -0.0036230913,
                0.0054459484
            ],
            [
                -0.0037049316,
                0.005605503
            ],
            [
                -0.0038101498,
                0.005775864
            ],
            [
                -0.0039380605,
                0.0059466319
            ],
            [
                -0.004079749,
                0.0061003204
            ],
            [
                -0.0042273082,
                0.0062330225
            ],
            [
                -0.0043794217,
                0.0063354217
            ],
            [
                -0.0045280569,
                0.0064029141
            ],
            [
                -0.0046680274,
                0.0064325988
            ]
        ]
    }
}
