# Supplementary material for: Structure of a dimeric photosystem II complex from a cyanobacterium acclimated to far-red light
Source: J Biol Chem. 2022 Dec 20;299(1):102815. doi: 10.1016/j.jbc.2022.102815 (PMC9843442; doi:10.1016/j.jbc.2022.102815)
Supplement: Supplementray data 1 [file mmc2.zip › supplementary_data_1/supplementary_data_1/FRL-PSII_7335_2022_cone_scans_html.txt]

###delete this line and convert to .html file extension before use
<!DOCTYPE html>
<html>
<head><meta charset="utf-8" />
<meta name="viewport" content="width=device-width, initial-scale=1.0">

<title>FRL-PSII_7335_2022_cone_scans</title><script src="https://cdnjs.cloudflare.com/ajax/libs/require.js/2.1.10/require.min.js"></script>


<style type="text/css">
    pre { line-height: 125%; }
td.linenos .normal { color: inherit; background-color: transparent; padding-left: 5px; padding-right: 5px; }
span.linenos { color: inherit; background-color: transparent; padding-left: 5px; padding-right: 5px; }
td.linenos .special { color: #000000; background-color: #ffffc0; padding-left: 5px; padding-right: 5px; }
span.linenos.special { color: #000000; background-color: #ffffc0; padding-left: 5px; padding-right: 5px; }
.highlight .hll { background-color: var(--jp-cell-editor-active-background) }
.highlight { background: var(--jp-cell-editor-background); color: var(--jp-mirror-editor-variable-color) }
.highlight .c { color: var(--jp-mirror-editor-comment-color); font-style: italic } /* Comment */
.highlight .err { color: var(--jp-mirror-editor-error-color) } /* Error */
.highlight .k { color: var(--jp-mirror-editor-keyword-color); font-weight: bold } /* Keyword */
.highlight .o { color: var(--jp-mirror-editor-operator-color); font-weight: bold } /* Operator */
.highlight .p { color: var(--jp-mirror-editor-punctuation-color) } /* Punctuation */
.highlight .ch { color: var(--jp-mirror-editor-comment-color); font-style: italic } /* Comment.Hashbang */
.highlight .cm { color: var(--jp-mirror-editor-comment-color); font-style: italic } /* Comment.Multiline */
.highlight .cp { color: var(--jp-mirror-editor-comment-color); font-style: italic } /* Comment.Preproc */
.highlight .cpf { color: var(--jp-mirror-editor-comment-color); font-style: italic } /* Comment.PreprocFile */
.highlight .c1 { color: var(--jp-mirror-editor-comment-color); font-style: italic } /* Comment.Single */
.highlight .cs { color: var(--jp-mirror-editor-comment-color); font-style: italic } /* Comment.Special */
.highlight .kc { color: var(--jp-mirror-editor-keyword-color); font-weight: bold } /* Keyword.Constant */
.highlight .kd { color: var(--jp-mirror-editor-keyword-color); font-weight: bold } /* Keyword.Declaration */
.highlight .kn { color: var(--jp-mirror-editor-keyword-color); font-weight: bold } /* Keyword.Namespace */
.highlight .kp { color: var(--jp-mirror-editor-keyword-color); font-weight: bold } /* Keyword.Pseudo */
.highlight .kr { color: var(--jp-mirror-editor-keyword-color); font-weight: bold } /* Keyword.Reserved */
.highlight .kt { color: var(--jp-mirror-editor-keyword-color); font-weight: bold } /* Keyword.Type */
.highlight .m { color: var(--jp-mirror-editor-number-color) } /* Literal.Number */
.highlight .s { color: var(--jp-mirror-editor-string-color) } /* Literal.String */
.highlight .ow { color: var(--jp-mirror-editor-operator-color); font-weight: bold } /* Operator.Word */
.highlight .w { color: var(--jp-mirror-editor-variable-color) } /* Text.Whitespace */
.highlight .mb { color: var(--jp-mirror-editor-number-color) } /* Literal.Number.Bin */
.highlight .mf { color: var(--jp-mirror-editor-number-color) } /* Literal.Number.Float */
.highlight .mh { color: var(--jp-mirror-editor-number-color) } /* Literal.Number.Hex */
.highlight .mi { color: var(--jp-mirror-editor-number-color) } /* Literal.Number.Integer */
.highlight .mo { color: var(--jp-mirror-editor-number-color) } /* Literal.Number.Oct */
.highlight .sa { color: var(--jp-mirror-editor-string-color) } /* Literal.String.Affix */
.highlight .sb { color: var(--jp-mirror-editor-string-color) } /* Literal.String.Backtick */
.highlight .sc { color: var(--jp-mirror-editor-string-color) } /* Literal.String.Char */
.highlight .dl { color: var(--jp-mirror-editor-string-color) } /* Literal.String.Delimiter */
.highlight .sd { color: var(--jp-mirror-editor-string-color) } /* Literal.String.Doc */
.highlight .s2 { color: var(--jp-mirror-editor-string-color) } /* Literal.String.Double */
.highlight .se { color: var(--jp-mirror-editor-string-color) } /* Literal.String.Escape */
.highlight .sh { color: var(--jp-mirror-editor-string-color) } /* Literal.String.Heredoc */
.highlight .si { color: var(--jp-mirror-editor-string-color) } /* Literal.String.Interpol */
.highlight .sx { color: var(--jp-mirror-editor-string-color) } /* Literal.String.Other */
.highlight .sr { color: var(--jp-mirror-editor-string-color) } /* Literal.String.Regex */
.highlight .s1 { color: var(--jp-mirror-editor-string-color) } /* Literal.String.Single */
.highlight .ss { color: var(--jp-mirror-editor-string-color) } /* Literal.String.Symbol */
.highlight .il { color: var(--jp-mirror-editor-number-color) } /* Literal.Number.Integer.Long */
  </style>


<style type="text/css">
/*-----------------------------------------------------------------------------
| Copyright (c) Jupyter Development Team.
| Distributed under the terms of the Modified BSD License.
|----------------------------------------------------------------------------*/

/*
 * Mozilla scrollbar styling
 */

/* use standard opaque scrollbars for most nodes */
[data-jp-theme-scrollbars='true'] {
  scrollbar-color: rgb(var(--jp-scrollbar-thumb-color))
    var(--jp-scrollbar-background-color);
}

/* for code nodes, use a transparent style of scrollbar. These selectors
 * will match lower in the tree, and so will override the above */
[data-jp-theme-scrollbars='true'] .CodeMirror-hscrollbar,
[data-jp-theme-scrollbars='true'] .CodeMirror-vscrollbar {
  scrollbar-color: rgba(var(--jp-scrollbar-thumb-color), 0.5) transparent;
}

/* tiny scrollbar */

.jp-scrollbar-tiny {
  scrollbar-color: rgba(var(--jp-scrollbar-thumb-color), 0.5) transparent;
  scrollbar-width: thin;
}

/*
 * Webkit scrollbar styling
 */

/* use standard opaque scrollbars for most nodes */

[data-jp-theme-scrollbars='true'] ::-webkit-scrollbar,
[data-jp-theme-scrollbars='true'] ::-webkit-scrollbar-corner {
  background: var(--jp-scrollbar-background-color);
}

[data-jp-theme-scrollbars='true'] ::-webkit-scrollbar-thumb {
  background: rgb(var(--jp-scrollbar-thumb-color));
  border: var(--jp-scrollbar-thumb-margin) solid transparent;
  background-clip: content-box;
  border-radius: var(--jp-scrollbar-thumb-radius);
}

[data-jp-theme-scrollbars='true'] ::-webkit-scrollbar-track:horizontal {
  border-left: var(--jp-scrollbar-endpad) solid
    var(--jp-scrollbar-background-color);
  border-right: var(--jp-scrollbar-endpad) solid
    var(--jp-scrollbar-background-color);
}

[data-jp-theme-scrollbars='true'] ::-webkit-scrollbar-track:vertical {
  border-top: var(--jp-scrollbar-endpad) solid
    var(--jp-scrollbar-background-color);
  border-bottom: var(--jp-scrollbar-endpad) solid
    var(--jp-scrollbar-background-color);
}

/* for code nodes, use a transparent style of scrollbar */

[data-jp-theme-scrollbars='true'] .CodeMirror-hscrollbar::-webkit-scrollbar,
[data-jp-theme-scrollbars='true'] .CodeMirror-vscrollbar::-webkit-scrollbar,
[data-jp-theme-scrollbars='true']
  .CodeMirror-hscrollbar::-webkit-scrollbar-corner,
[data-jp-theme-scrollbars='true']
  .CodeMirror-vscrollbar::-webkit-scrollbar-corner {
  background-color: transparent;
}

[data-jp-theme-scrollbars='true']
  .CodeMirror-hscrollbar::-webkit-scrollbar-thumb,
[data-jp-theme-scrollbars='true']
  .CodeMirror-vscrollbar::-webkit-scrollbar-thumb {
  background: rgba(var(--jp-scrollbar-thumb-color), 0.5);
  border: var(--jp-scrollbar-thumb-margin) solid transparent;
  background-clip: content-box;
  border-radius: var(--jp-scrollbar-thumb-radius);
}

[data-jp-theme-scrollbars='true']
  .CodeMirror-hscrollbar::-webkit-scrollbar-track:horizontal {
  border-left: var(--jp-scrollbar-endpad) solid transparent;
  border-right: var(--jp-scrollbar-endpad) solid transparent;
}

[data-jp-theme-scrollbars='true']
  .CodeMirror-vscrollbar::-webkit-scrollbar-track:vertical {
  border-top: var(--jp-scrollbar-endpad) solid transparent;
  border-bottom: var(--jp-scrollbar-endpad) solid transparent;
}

/* tiny scrollbar */

.jp-scrollbar-tiny::-webkit-scrollbar,
.jp-scrollbar-tiny::-webkit-scrollbar-corner {
  background-color: transparent;
  height: 4px;
  width: 4px;
}

.jp-scrollbar-tiny::-webkit-scrollbar-thumb {
  background: rgba(var(--jp-scrollbar-thumb-color), 0.5);
}

.jp-scrollbar-tiny::-webkit-scrollbar-track:horizontal {
  border-left: 0px solid transparent;
  border-right: 0px solid transparent;
}

.jp-scrollbar-tiny::-webkit-scrollbar-track:vertical {
  border-top: 0px solid transparent;
  border-bottom: 0px solid transparent;
}

/*
 * Phosphor
 */

.lm-ScrollBar[data-orientation='horizontal'] {
  min-height: 16px;
  max-height: 16px;
  min-width: 45px;
  border-top: 1px solid #a0a0a0;
}

.lm-ScrollBar[data-orientation='vertical'] {
  min-width: 16px;
  max-width: 16px;
  min-height: 45px;
  border-left: 1px solid #a0a0a0;
}

.lm-ScrollBar-button {
  background-color: #f0f0f0;
  background-position: center center;
  min-height: 15px;
  max-height: 15px;
  min-width: 15px;
  max-width: 15px;
}

.lm-ScrollBar-button:hover {
  background-color: #dadada;
}

.lm-ScrollBar-button.lm-mod-active {
  background-color: #cdcdcd;
}

.lm-ScrollBar-track {
  background: #f0f0f0;
}

.lm-ScrollBar-thumb {
  background: #cdcdcd;
}

.lm-ScrollBar-thumb:hover {
  background: #bababa;
}

.lm-ScrollBar-thumb.lm-mod-active {
  background: #a0a0a0;
}

.lm-ScrollBar[data-orientation='horizontal'] .lm-ScrollBar-thumb {
  height: 100%;
  min-width: 15px;
  border-left: 1px solid #a0a0a0;
  border-right: 1px solid #a0a0a0;
}

.lm-ScrollBar[data-orientation='vertical'] .lm-ScrollBar-thumb {
  width: 100%;
  min-height: 15px;
  border-top: 1px solid #a0a0a0;
  border-bottom: 1px solid #a0a0a0;
}

.lm-ScrollBar[data-orientation='horizontal']
  .lm-ScrollBar-button[data-action='decrement'] {
  background-image: var(--jp-icon-caret-left);
  background-size: 17px;
}

.lm-ScrollBar[data-orientation='horizontal']
  .lm-ScrollBar-button[data-action='increment'] {
  background-image: var(--jp-icon-caret-right);
  background-size: 17px;
}

.lm-ScrollBar[data-orientation='vertical']
  .lm-ScrollBar-button[data-action='decrement'] {
  background-image: var(--jp-icon-caret-up);
  background-size: 17px;
}

.lm-ScrollBar[data-orientation='vertical']
  .lm-ScrollBar-button[data-action='increment'] {
  background-image: var(--jp-icon-caret-down);
  background-size: 17px;
}

/*-----------------------------------------------------------------------------
| Copyright (c) Jupyter Development Team.
| Copyright (c) 2014-2017, PhosphorJS Contributors
|
| Distributed under the terms of the BSD 3-Clause License.
|
| The full license is in the file LICENSE, distributed with this software.
|----------------------------------------------------------------------------*/


/* <DEPRECATED> */ .p-Widget, /* </DEPRECATED> */
.lm-Widget {
  box-sizing: border-box;
  position: relative;
  overflow: hidden;
  cursor: default;
}


/* <DEPRECATED> */ .p-Widget.p-mod-hidden, /* </DEPRECATED> */
.lm-Widget.lm-mod-hidden {
  display: none !important;
}

/*-----------------------------------------------------------------------------
| Copyright (c) Jupyter Development Team.
| Copyright (c) 2014-2017, PhosphorJS Contributors
|
| Distributed under the terms of the BSD 3-Clause License.
|
| The full license is in the file LICENSE, distributed with this software.
|----------------------------------------------------------------------------*/


/* <DEPRECATED> */ .p-CommandPalette, /* </DEPRECATED> */
.lm-CommandPalette {
  display: flex;
  flex-direction: column;
  -webkit-user-select: none;
  -moz-user-select: none;
  -ms-user-select: none;
  user-select: none;
}


/* <DEPRECATED> */ .p-CommandPalette-search, /* </DEPRECATED> */
.lm-CommandPalette-search {
  flex: 0 0 auto;
}


/* <DEPRECATED> */ .p-CommandPalette-content, /* </DEPRECATED> */
.lm-CommandPalette-content {
  flex: 1 1 auto;
  margin: 0;
  padding: 0;
  min-height: 0;
  overflow: auto;
  list-style-type: none;
}


/* <DEPRECATED> */ .p-CommandPalette-header, /* </DEPRECATED> */
.lm-CommandPalette-header {
  overflow: hidden;
  white-space: nowrap;
  text-overflow: ellipsis;
}


/* <DEPRECATED> */ .p-CommandPalette-item, /* </DEPRECATED> */
.lm-CommandPalette-item {
  display: flex;
  flex-direction: row;
}


/* <DEPRECATED> */ .p-CommandPalette-itemIcon, /* </DEPRECATED> */
.lm-CommandPalette-itemIcon {
  flex: 0 0 auto;
}


/* <DEPRECATED> */ .p-CommandPalette-itemContent, /* </DEPRECATED> */
.lm-CommandPalette-itemContent {
  flex: 1 1 auto;
  overflow: hidden;
}


/* <DEPRECATED> */ .p-CommandPalette-itemShortcut, /* </DEPRECATED> */
.lm-CommandPalette-itemShortcut {
  flex: 0 0 auto;
}


/* <DEPRECATED> */ .p-CommandPalette-itemLabel, /* </DEPRECATED> */
.lm-CommandPalette-itemLabel {
  overflow: hidden;
  white-space: nowrap;
  text-overflow: ellipsis;
}

.lm-close-icon {
	border:1px solid transparent;
  background-color: transparent;
  position: absolute;
	z-index:1;
	right:3%;
	top: 0;
	bottom: 0;
	margin: auto;
	padding: 7px 0;
	display: none;
	vertical-align: middle;
  outline: 0;
  cursor: pointer;
}
.lm-close-icon:after {
	content: "X";
	display: block;
	width: 15px;
	height: 15px;
	text-align: center;
	color:#000;
	font-weight: normal;
	font-size: 12px;
	cursor: pointer;
}

/*-----------------------------------------------------------------------------
| Copyright (c) Jupyter Development Team.
| Copyright (c) 2014-2017, PhosphorJS Contributors
|
| Distributed under the terms of the BSD 3-Clause License.
|
| The full license is in the file LICENSE, distributed with this software.
|----------------------------------------------------------------------------*/


/* <DEPRECATED> */ .p-DockPanel, /* </DEPRECATED> */
.lm-DockPanel {
  z-index: 0;
}


/* <DEPRECATED> */ .p-DockPanel-widget, /* </DEPRECATED> */
.lm-DockPanel-widget {
  z-index: 0;
}


/* <DEPRECATED> */ .p-DockPanel-tabBar, /* </DEPRECATED> */
.lm-DockPanel-tabBar {
  z-index: 1;
}


/* <DEPRECATED> */ .p-DockPanel-handle, /* </DEPRECATED> */
.lm-DockPanel-handle {
  z-index: 2;
}


/* <DEPRECATED> */ .p-DockPanel-handle.p-mod-hidden, /* </DEPRECATED> */
.lm-DockPanel-handle.lm-mod-hidden {
  display: none !important;
}


/* <DEPRECATED> */ .p-DockPanel-handle:after, /* </DEPRECATED> */
.lm-DockPanel-handle:after {
  position: absolute;
  top: 0;
  left: 0;
  width: 100%;
  height: 100%;
  content: '';
}


/* <DEPRECATED> */
.p-DockPanel-handle[data-orientation='horizontal'],
/* </DEPRECATED> */
.lm-DockPanel-handle[data-orientation='horizontal'] {
  cursor: ew-resize;
}


/* <DEPRECATED> */
.p-DockPanel-handle[data-orientation='vertical'],
/* </DEPRECATED> */
.lm-DockPanel-handle[data-orientation='vertical'] {
  cursor: ns-resize;
}


/* <DEPRECATED> */
.p-DockPanel-handle[data-orientation='horizontal']:after,
/* </DEPRECATED> */
.lm-DockPanel-handle[data-orientation='horizontal']:after {
  left: 50%;
  min-width: 8px;
  transform: translateX(-50%);
}


/* <DEPRECATED> */
.p-DockPanel-handle[data-orientation='vertical']:after,
/* </DEPRECATED> */
.lm-DockPanel-handle[data-orientation='vertical']:after {
  top: 50%;
  min-height: 8px;
  transform: translateY(-50%);
}


/* <DEPRECATED> */ .p-DockPanel-overlay, /* </DEPRECATED> */
.lm-DockPanel-overlay {
  z-index: 3;
  box-sizing: border-box;
  pointer-events: none;
}


/* <DEPRECATED> */ .p-DockPanel-overlay.p-mod-hidden, /* </DEPRECATED> */
.lm-DockPanel-overlay.lm-mod-hidden {
  display: none !important;
}

/*-----------------------------------------------------------------------------
| Copyright (c) Jupyter Development Team.
| Copyright (c) 2014-2017, PhosphorJS Contributors
|
| Distributed under the terms of the BSD 3-Clause License.
|
| The full license is in the file LICENSE, distributed with this software.
|----------------------------------------------------------------------------*/


/* <DEPRECATED> */ .p-Menu, /* </DEPRECATED> */
.lm-Menu {
  z-index: 10000;
  position: absolute;
  white-space: nowrap;
  overflow-x: hidden;
  overflow-y: auto;
  outline: none;
  -webkit-user-select: none;
  -moz-user-select: none;
  -ms-user-select: none;
  user-select: none;
}


/* <DEPRECATED> */ .p-Menu-content, /* </DEPRECATED> */
.lm-Menu-content {
  margin: 0;
  padding: 0;
  display: table;
  list-style-type: none;
}


/* <DEPRECATED> */ .p-Menu-item, /* </DEPRECATED> */
.lm-Menu-item {
  display: table-row;
}


/* <DEPRECATED> */
.p-Menu-item.p-mod-hidden,
.p-Menu-item.p-mod-collapsed,
/* </DEPRECATED> */
.lm-Menu-item.lm-mod-hidden,
.lm-Menu-item.lm-mod-collapsed {
  display: none !important;
}


/* <DEPRECATED> */
.p-Menu-itemIcon,
.p-Menu-itemSubmenuIcon,
/* </DEPRECATED> */
.lm-Menu-itemIcon,
.lm-Menu-itemSubmenuIcon {
  display: table-cell;
  text-align: center;
}


/* <DEPRECATED> */ .p-Menu-itemLabel, /* </DEPRECATED> */
.lm-Menu-itemLabel {
  display: table-cell;
  text-align: left;
}


/* <DEPRECATED> */ .p-Menu-itemShortcut, /* </DEPRECATED> */
.lm-Menu-itemShortcut {
  display: table-cell;
  text-align: right;
}

/*-----------------------------------------------------------------------------
| Copyright (c) Jupyter Development Team.
| Copyright (c) 2014-2017, PhosphorJS Contributors
|
| Distributed under the terms of the BSD 3-Clause License.
|
| The full license is in the file LICENSE, distributed with this software.
|----------------------------------------------------------------------------*/


/* <DEPRECATED> */ .p-MenuBar, /* </DEPRECATED> */
.lm-MenuBar {
  outline: none;
  -webkit-user-select: none;
  -moz-user-select: none;
  -ms-user-select: none;
  user-select: none;
}


/* <DEPRECATED> */ .p-MenuBar-content, /* </DEPRECATED> */
.lm-MenuBar-content {
  margin: 0;
  padding: 0;
  display: flex;
  flex-direction: row;
  list-style-type: none;
}


/* <DEPRECATED> */ .p--MenuBar-item, /* </DEPRECATED> */
.lm-MenuBar-item {
  box-sizing: border-box;
}


/* <DEPRECATED> */
.p-MenuBar-itemIcon,
.p-MenuBar-itemLabel,
/* </DEPRECATED> */
.lm-MenuBar-itemIcon,
.lm-MenuBar-itemLabel {
  display: inline-block;
}

/*-----------------------------------------------------------------------------
| Copyright (c) Jupyter Development Team.
| Copyright (c) 2014-2017, PhosphorJS Contributors
|
| Distributed under the terms of the BSD 3-Clause License.
|
| The full license is in the file LICENSE, distributed with this software.
|----------------------------------------------------------------------------*/


/* <DEPRECATED> */ .p-ScrollBar, /* </DEPRECATED> */
.lm-ScrollBar {
  display: flex;
  -webkit-user-select: none;
  -moz-user-select: none;
  -ms-user-select: none;
  user-select: none;
}


/* <DEPRECATED> */
.p-ScrollBar[data-orientation='horizontal'],
/* </DEPRECATED> */
.lm-ScrollBar[data-orientation='horizontal'] {
  flex-direction: row;
}


/* <DEPRECATED> */
.p-ScrollBar[data-orientation='vertical'],
/* </DEPRECATED> */
.lm-ScrollBar[data-orientation='vertical'] {
  flex-direction: column;
}


/* <DEPRECATED> */ .p-ScrollBar-button, /* </DEPRECATED> */
.lm-ScrollBar-button {
  box-sizing: border-box;
  flex: 0 0 auto;
}


/* <DEPRECATED> */ .p-ScrollBar-track, /* </DEPRECATED> */
.lm-ScrollBar-track {
  box-sizing: border-box;
  position: relative;
  overflow: hidden;
  flex: 1 1 auto;
}


/* <DEPRECATED> */ .p-ScrollBar-thumb, /* </DEPRECATED> */
.lm-ScrollBar-thumb {
  box-sizing: border-box;
  position: absolute;
}

/*-----------------------------------------------------------------------------
| Copyright (c) Jupyter Development Team.
| Copyright (c) 2014-2017, PhosphorJS Contributors
|
| Distributed under the terms of the BSD 3-Clause License.
|
| The full license is in the file LICENSE, distributed with this software.
|----------------------------------------------------------------------------*/


/* <DEPRECATED> */ .p-SplitPanel-child, /* </DEPRECATED> */
.lm-SplitPanel-child {
  z-index: 0;
}


/* <DEPRECATED> */ .p-SplitPanel-handle, /* </DEPRECATED> */
.lm-SplitPanel-handle {
  z-index: 1;
}


/* <DEPRECATED> */ .p-SplitPanel-handle.p-mod-hidden, /* </DEPRECATED> */
.lm-SplitPanel-handle.lm-mod-hidden {
  display: none !important;
}


/* <DEPRECATED> */ .p-SplitPanel-handle:after, /* </DEPRECATED> */
.lm-SplitPanel-handle:after {
  position: absolute;
  top: 0;
  left: 0;
  width: 100%;
  height: 100%;
  content: '';
}


/* <DEPRECATED> */
.p-SplitPanel[data-orientation='horizontal'] > .p-SplitPanel-handle,
/* </DEPRECATED> */
.lm-SplitPanel[data-orientation='horizontal'] > .lm-SplitPanel-handle {
  cursor: ew-resize;
}


/* <DEPRECATED> */
.p-SplitPanel[data-orientation='vertical'] > .p-SplitPanel-handle,
/* </DEPRECATED> */
.lm-SplitPanel[data-orientation='vertical'] > .lm-SplitPanel-handle {
  cursor: ns-resize;
}


/* <DEPRECATED> */
.p-SplitPanel[data-orientation='horizontal'] > .p-SplitPanel-handle:after,
/* </DEPRECATED> */
.lm-SplitPanel[data-orientation='horizontal'] > .lm-SplitPanel-handle:after {
  left: 50%;
  min-width: 8px;
  transform: translateX(-50%);
}


/* <DEPRECATED> */
.p-SplitPanel[data-orientation='vertical'] > .p-SplitPanel-handle:after,
/* </DEPRECATED> */
.lm-SplitPanel[data-orientation='vertical'] > .lm-SplitPanel-handle:after {
  top: 50%;
  min-height: 8px;
  transform: translateY(-50%);
}

/*-----------------------------------------------------------------------------
| Copyright (c) Jupyter Development Team.
| Copyright (c) 2014-2017, PhosphorJS Contributors
|
| Distributed under the terms of the BSD 3-Clause License.
|
| The full license is in the file LICENSE, distributed with this software.
|----------------------------------------------------------------------------*/


/* <DEPRECATED> */ .p-TabBar, /* </DEPRECATED> */
.lm-TabBar {
  display: flex;
  -webkit-user-select: none;
  -moz-user-select: none;
  -ms-user-select: none;
  user-select: none;
}


/* <DEPRECATED> */ .p-TabBar[data-orientation='horizontal'], /* </DEPRECATED> */
.lm-TabBar[data-orientation='horizontal'] {
  flex-direction: row;
  align-items: flex-end;
}


/* <DEPRECATED> */ .p-TabBar[data-orientation='vertical'], /* </DEPRECATED> */
.lm-TabBar[data-orientation='vertical'] {
  flex-direction: column;
  align-items: flex-end;
}


/* <DEPRECATED> */ .p-TabBar-content, /* </DEPRECATED> */
.lm-TabBar-content {
  margin: 0;
  padding: 0;
  display: flex;
  flex: 1 1 auto;
  list-style-type: none;
}


/* <DEPRECATED> */
.p-TabBar[data-orientation='horizontal'] > .p-TabBar-content,
/* </DEPRECATED> */
.lm-TabBar[data-orientation='horizontal'] > .lm-TabBar-content {
  flex-direction: row;
}


/* <DEPRECATED> */
.p-TabBar[data-orientation='vertical'] > .p-TabBar-content,
/* </DEPRECATED> */
.lm-TabBar[data-orientation='vertical'] > .lm-TabBar-content {
  flex-direction: column;
}


/* <DEPRECATED> */ .p-TabBar-tab, /* </DEPRECATED> */
.lm-TabBar-tab {
  display: flex;
  flex-direction: row;
  box-sizing: border-box;
  overflow: hidden;
}


/* <DEPRECATED> */
.p-TabBar-tabIcon,
.p-TabBar-tabCloseIcon,
/* </DEPRECATED> */
.lm-TabBar-tabIcon,
.lm-TabBar-tabCloseIcon {
  flex: 0 0 auto;
}


/* <DEPRECATED> */ .p-TabBar-tabLabel, /* </DEPRECATED> */
.lm-TabBar-tabLabel {
  flex: 1 1 auto;
  overflow: hidden;
  white-space: nowrap;
}


.lm-TabBar-tabInput {
  user-select: all;
  width: 100%;
  box-sizing : border-box;
}


/* <DEPRECATED> */ .p-TabBar-tab.p-mod-hidden, /* </DEPRECATED> */
.lm-TabBar-tab.lm-mod-hidden {
  display: none !important;
}


.lm-TabBar-addButton.lm-mod-hidden {
  display: none !important;
}


/* <DEPRECATED> */ .p-TabBar.p-mod-dragging .p-TabBar-tab, /* </DEPRECATED> */
.lm-TabBar.lm-mod-dragging .lm-TabBar-tab {
  position: relative;
}


/* <DEPRECATED> */
.p-TabBar.p-mod-dragging[data-orientation='horizontal'] .p-TabBar-tab,
/* </DEPRECATED> */
.lm-TabBar.lm-mod-dragging[data-orientation='horizontal'] .lm-TabBar-tab {
  left: 0;
  transition: left 150ms ease;
}


/* <DEPRECATED> */
.p-TabBar.p-mod-dragging[data-orientation='vertical'] .p-TabBar-tab,
/* </DEPRECATED> */
.lm-TabBar.lm-mod-dragging[data-orientation='vertical'] .lm-TabBar-tab {
  top: 0;
  transition: top 150ms ease;
}


/* <DEPRECATED> */
.p-TabBar.p-mod-dragging .p-TabBar-tab.p-mod-dragging,
/* </DEPRECATED> */
.lm-TabBar.lm-mod-dragging .lm-TabBar-tab.lm-mod-dragging {
  transition: none;
}

.lm-TabBar-tabLabel .lm-TabBar-tabInput {
  user-select: all;
  width: 100%;
  box-sizing : border-box;
  background: inherit;
}

/*-----------------------------------------------------------------------------
| Copyright (c) Jupyter Development Team.
| Copyright (c) 2014-2017, PhosphorJS Contributors
|
| Distributed under the terms of the BSD 3-Clause License.
|
| The full license is in the file LICENSE, distributed with this software.
|----------------------------------------------------------------------------*/


/* <DEPRECATED> */ .p-TabPanel-tabBar, /* </DEPRECATED> */
.lm-TabPanel-tabBar {
  z-index: 1;
}


/* <DEPRECATED> */ .p-TabPanel-stackedPanel, /* </DEPRECATED> */
.lm-TabPanel-stackedPanel {
  z-index: 0;
}

/*-----------------------------------------------------------------------------
| Copyright (c) Jupyter Development Team.
| Copyright (c) 2014-2017, PhosphorJS Contributors
|
| Distributed under the terms of the BSD 3-Clause License.
|
| The full license is in the file LICENSE, distributed with this software.
|----------------------------------------------------------------------------*/

@charset "UTF-8";
html{
  -webkit-box-sizing:border-box;
          box-sizing:border-box; }

*,
*::before,
*::after{
  -webkit-box-sizing:inherit;
          box-sizing:inherit; }

body{
  font-size:14px;
  font-weight:400;
  letter-spacing:0;
  line-height:1.28581;
  text-transform:none;
  color:#182026;
  font-family:-apple-system, "BlinkMacSystemFont", "Segoe UI", "Roboto", "Oxygen", "Ubuntu", "Cantarell", "Open Sans", "Helvetica Neue", "Icons16", sans-serif; }

p{
  margin-bottom:10px;
  margin-top:0; }

small{
  font-size:12px; }

strong{
  font-weight:600; }

::-moz-selection{
  background:rgba(125, 188, 255, 0.6); }

::selection{
  background:rgba(125, 188, 255, 0.6); }
.bp3-heading{
  color:#182026;
  font-weight:600;
  margin:0 0 10px;
  padding:0; }
  .bp3-dark .bp3-heading{
    color:#f5f8fa; }

h1.bp3-heading, .bp3-running-text h1{
  font-size:36px;
  line-height:40px; }

h2.bp3-heading, .bp3-running-text h2{
  font-size:28px;
  line-height:32px; }

h3.bp3-heading, .bp3-running-text h3{
  font-size:22px;
  line-height:25px; }

h4.bp3-heading, .bp3-running-text h4{
  font-size:18px;
  line-height:21px; }

h5.bp3-heading, .bp3-running-text h5{
  font-size:16px;
  line-height:19px; }

h6.bp3-heading, .bp3-running-text h6{
  font-size:14px;
  line-height:16px; }
.bp3-ui-text{
  font-size:14px;
  font-weight:400;
  letter-spacing:0;
  line-height:1.28581;
  text-transform:none; }

.bp3-monospace-text{
  font-family:monospace;
  text-transform:none; }

.bp3-text-muted{
  color:#5c7080; }
  .bp3-dark .bp3-text-muted{
    color:#a7b6c2; }

.bp3-text-disabled{
  color:rgba(92, 112, 128, 0.6); }
  .bp3-dark .bp3-text-disabled{
    color:rgba(167, 182, 194, 0.6); }

.bp3-text-overflow-ellipsis{
  overflow:hidden;
  text-overflow:ellipsis;
  white-space:nowrap;
  word-wrap:normal; }
.bp3-running-text{
  font-size:14px;
  line-height:1.5; }
  .bp3-running-text h1{
    color:#182026;
    font-weight:600;
    margin-bottom:20px;
    margin-top:40px; }
    .bp3-dark .bp3-running-text h1{
      color:#f5f8fa; }
  .bp3-running-text h2{
    color:#182026;
    font-weight:600;
    margin-bottom:20px;
    margin-top:40px; }
    .bp3-dark .bp3-running-text h2{
      color:#f5f8fa; }
  .bp3-running-text h3{
    color:#182026;
    font-weight:600;
    margin-bottom:20px;
    margin-top:40px; }
    .bp3-dark .bp3-running-text h3{
      color:#f5f8fa; }
  .bp3-running-text h4{
    color:#182026;
    font-weight:600;
    margin-bottom:20px;
    margin-top:40px; }
    .bp3-dark .bp3-running-text h4{
      color:#f5f8fa; }
  .bp3-running-text h5{
    color:#182026;
    font-weight:600;
    margin-bottom:20px;
    margin-top:40px; }
    .bp3-dark .bp3-running-text h5{
      color:#f5f8fa; }
  .bp3-running-text h6{
    color:#182026;
    font-weight:600;
    margin-bottom:20px;
    margin-top:40px; }
    .bp3-dark .bp3-running-text h6{
      color:#f5f8fa; }
  .bp3-running-text hr{
    border:none;
    border-bottom:1px solid rgba(16, 22, 26, 0.15);
    margin:20px 0; }
    .bp3-dark .bp3-running-text hr{
      border-color:rgba(255, 255, 255, 0.15); }
  .bp3-running-text p{
    margin:0 0 10px;
    padding:0; }

.bp3-text-large{
  font-size:16px; }

.bp3-text-small{
  font-size:12px; }
a{
  color:#106ba3;
  text-decoration:none; }
  a:hover{
    color:#106ba3;
    cursor:pointer;
    text-decoration:underline; }
  a .bp3-icon, a .bp3-icon-standard, a .bp3-icon-large{
    color:inherit; }
  a code,
  .bp3-dark a code{
    color:inherit; }
  .bp3-dark a,
  .bp3-dark a:hover{
    color:#48aff0; }
    .bp3-dark a .bp3-icon, .bp3-dark a .bp3-icon-standard, .bp3-dark a .bp3-icon-large,
    .bp3-dark a:hover .bp3-icon,
    .bp3-dark a:hover .bp3-icon-standard,
    .bp3-dark a:hover .bp3-icon-large{
      color:inherit; }
.bp3-running-text code, .bp3-code{
  font-family:monospace;
  text-transform:none;
  background:rgba(255, 255, 255, 0.7);
  border-radius:3px;
  -webkit-box-shadow:inset 0 0 0 1px rgba(16, 22, 26, 0.2);
          box-shadow:inset 0 0 0 1px rgba(16, 22, 26, 0.2);
  color:#5c7080;
  font-size:smaller;
  padding:2px 5px; }
  .bp3-dark .bp3-running-text code, .bp3-running-text .bp3-dark code, .bp3-dark .bp3-code{
    background:rgba(16, 22, 26, 0.3);
    -webkit-box-shadow:inset 0 0 0 1px rgba(16, 22, 26, 0.4);
            box-shadow:inset 0 0 0 1px rgba(16, 22, 26, 0.4);
    color:#a7b6c2; }
  .bp3-running-text a > code, a > .bp3-code{
    color:#137cbd; }
    .bp3-dark .bp3-running-text a > code, .bp3-running-text .bp3-dark a > code, .bp3-dark a > .bp3-code{
      color:inherit; }

.bp3-running-text pre, .bp3-code-block{
  font-family:monospace;
  text-transform:none;
  background:rgba(255, 255, 255, 0.7);
  border-radius:3px;
  -webkit-box-shadow:inset 0 0 0 1px rgba(16, 22, 26, 0.15);
          box-shadow:inset 0 0 0 1px rgba(16, 22, 26, 0.15);
  color:#182026;
  display:block;
  font-size:13px;
  line-height:1.4;
  margin:10px 0;
  padding:13px 15px 12px;
  word-break:break-all;
  word-wrap:break-word; }
  .bp3-dark .bp3-running-text pre, .bp3-running-text .bp3-dark pre, .bp3-dark .bp3-code-block{
    background:rgba(16, 22, 26, 0.3);
    -webkit-box-shadow:inset 0 0 0 1px rgba(16, 22, 26, 0.4);
            box-shadow:inset 0 0 0 1px rgba(16, 22, 26, 0.4);
    color:#f5f8fa; }
  .bp3-running-text pre > code, .bp3-code-block > code{
    background:none;
    -webkit-box-shadow:none;
            box-shadow:none;
    color:inherit;
    font-size:inherit;
    padding:0; }

.bp3-running-text kbd, .bp3-key{
  -webkit-box-align:center;
      -ms-flex-align:center;
          align-items:center;
  background:#ffffff;
  border-radius:3px;
  -webkit-box-shadow:0 0 0 1px rgba(16, 22, 26, 0.1), 0 0 0 rgba(16, 22, 26, 0), 0 1px 1px rgba(16, 22, 26, 0.2);
          box-shadow:0 0 0 1px rgba(16, 22, 26, 0.1), 0 0 0 rgba(16, 22, 26, 0), 0 1px 1px rgba(16, 22, 26, 0.2);
  color:#5c7080;
  display:-webkit-inline-box;
  display:-ms-inline-flexbox;
  display:inline-flex;
  font-family:inherit;
  font-size:12px;
  height:24px;
  -webkit-box-pack:center;
      -ms-flex-pack:center;
          justify-content:center;
  line-height:24px;
  min-width:24px;
  padding:3px 6px;
  vertical-align:middle; }
  .bp3-running-text kbd .bp3-icon, .bp3-key .bp3-icon, .bp3-running-text kbd .bp3-icon-standard, .bp3-key .bp3-icon-standard, .bp3-running-text kbd .bp3-icon-large, .bp3-key .bp3-icon-large{
    margin-right:5px; }
  .bp3-dark .bp3-running-text kbd, .bp3-running-text .bp3-dark kbd, .bp3-dark .bp3-key{
    background:#394b59;
    -webkit-box-shadow:0 0 0 1px rgba(16, 22, 26, 0.2), 0 0 0 rgba(16, 22, 26, 0), 0 1px 1px rgba(16, 22, 26, 0.4);
            box-shadow:0 0 0 1px rgba(16, 22, 26, 0.2), 0 0 0 rgba(16, 22, 26, 0), 0 1px 1px rgba(16, 22, 26, 0.4);
    color:#a7b6c2; }
.bp3-running-text blockquote, .bp3-blockquote{
  border-left:solid 4px rgba(167, 182, 194, 0.5);
  margin:0 0 10px;
  padding:0 20px; }
  .bp3-dark .bp3-running-text blockquote, .bp3-running-text .bp3-dark blockquote, .bp3-dark .bp3-blockquote{
    border-color:rgba(115, 134, 148, 0.5); }
.bp3-running-text ul,
.bp3-running-text ol, .bp3-list{
  margin:10px 0;
  padding-left:30px; }
  .bp3-running-text ul li:not(:last-child), .bp3-running-text ol li:not(:last-child), .bp3-list li:not(:last-child){
    margin-bottom:5px; }
  .bp3-running-text ul ol, .bp3-running-text ol ol, .bp3-list ol,
  .bp3-running-text ul ul,
  .bp3-running-text ol ul,
  .bp3-list ul{
    margin-top:5px; }

.bp3-list-unstyled{
  list-style:none;
  margin:0;
  padding:0; }
  .bp3-list-unstyled li{
    padding:0; }
.bp3-rtl{
  text-align:right; }

.bp3-dark{
  color:#f5f8fa; }

:focus{
  outline:rgba(19, 124, 189, 0.6) auto 2px;
  outline-offset:2px;
  -moz-outline-radius:6px; }

.bp3-focus-disabled :focus{
  outline:none !important; }
  .bp3-focus-disabled :focus ~ .bp3-control-indicator{
    outline:none !important; }

.bp3-alert{
  max-width:400px;
  padding:20px; }

.bp3-alert-body{
  display:-webkit-box;
  display:-ms-flexbox;
  display:flex; }
  .bp3-alert-body .bp3-icon{
    font-size:40px;
    margin-right:20px;
    margin-top:0; }

.bp3-alert-contents{
  word-break:break-word; }

.bp3-alert-footer{
  display:-webkit-box;
  display:-ms-flexbox;
  display:flex;
  -webkit-box-orient:horizontal;
  -webkit-box-direction:reverse;
      -ms-flex-direction:row-reverse;
          flex-direction:row-reverse;
  margin-top:10px; }
  .bp3-alert-footer .bp3-button{
    margin-left:10px; }
.bp3-breadcrumbs{
  -webkit-box-align:center;
      -ms-flex-align:center;
          align-items:center;
  cursor:default;
  display:-webkit-box;
  display:-ms-flexbox;
  display:flex;
  -ms-flex-wrap:wrap;
      flex-wrap:wrap;
  height:30px;
  list-style:none;
  margin:0;
  padding:0; }
  .bp3-breadcrumbs > li{
    -webkit-box-align:center;
        -ms-flex-align:center;
            align-items:center;
    display:-webkit-box;
    display:-ms-flexbox;
    display:flex; }
    .bp3-breadcrumbs > li::after{
      background:url("data:image/svg+xml,%3csvg xmlns='http://www.w3.org/2000/svg' viewBox='0 0 16 16'%3e%3cpath fill-rule='evenodd' clip-rule='evenodd' d='M10.71 7.29l-4-4a1.003 1.003 0 00-1.42 1.42L8.59 8 5.3 11.29c-.19.18-.3.43-.3.71a1.003 1.003 0 001.71.71l4-4c.18-.18.29-.43.29-.71 0-.28-.11-.53-.29-.71z' fill='%235C7080'/%3e%3c/svg%3e");
      content:"";
      display:block;
      height:16px;
      margin:0 5px;
      width:16px; }
    .bp3-breadcrumbs > li:last-of-type::after{
      display:none; }

.bp3-breadcrumb,
.bp3-breadcrumb-current,
.bp3-breadcrumbs-collapsed{
  -webkit-box-align:center;
      -ms-flex-align:center;
          align-items:center;
  display:-webkit-inline-box;
  display:-ms-inline-flexbox;
  display:inline-flex;
  font-size:16px; }

.bp3-breadcrumb,
.bp3-breadcrumbs-collapsed{
  color:#5c7080; }

.bp3-breadcrumb:hover{
  text-decoration:none; }

.bp3-breadcrumb.bp3-disabled{
  color:rgba(92, 112, 128, 0.6);
  cursor:not-allowed; }

.bp3-breadcrumb .bp3-icon{
  margin-right:5px; }

.bp3-breadcrumb-current{
  color:inherit;
  font-weight:600; }
  .bp3-breadcrumb-current .bp3-input{
    font-size:inherit;
    font-weight:inherit;
    vertical-align:baseline; }

.bp3-breadcrumbs-collapsed{
  background:#ced9e0;
  border:none;
  border-radius:3px;
  cursor:pointer;
  margin-right:2px;
  padding:1px 5px;
  vertical-align:text-bottom; }
  .bp3-breadcrumbs-collapsed::before{
    background:url("data:image/svg+xml,%3csvg xmlns='http://www.w3.org/2000/svg' viewBox='0 0 16 16'%3e%3cg fill='%235C7080'%3e%3ccircle cx='2' cy='8.03' r='2'/%3e%3ccircle cx='14' cy='8.03' r='2'/%3e%3ccircle cx='8' cy='8.03' r='2'/%3e%3c/g%3e%3c/svg%3e") center no-repeat;
    content:"";
    display:block;
    height:16px;
    width:16px; }
  .bp3-breadcrumbs-collapsed:hover{
    background:#bfccd6;
    color:#182026;
    text-decoration:none; }

.bp3-dark .bp3-breadcrumb,
.bp3-dark .bp3-breadcrumbs-collapsed{
  color:#a7b6c2; }

.bp3-dark .bp3-breadcrumbs > li::after{
  color:#a7b6c2; }

.bp3-dark .bp3-breadcrumb.bp3-disabled{
  color:rgba(167, 182, 194, 0.6); }

.bp3-dark .bp3-breadcrumb-current{
  color:#f5f8fa; }

.bp3-dark .bp3-breadcrumbs-collapsed{
  background:rgba(16, 22, 26, 0.4); }
  .bp3-dark .bp3-breadcrumbs-collapsed:hover{
    background:rgba(16, 22, 26, 0.6);
    color:#f5f8fa; }
.bp3-button{
  display:-webkit-inline-box;
  display:-ms-inline-flexbox;
  display:inline-flex;
  -webkit-box-orient:horizontal;
  -webkit-box-direction:normal;
      -ms-flex-direction:row;
          flex-direction:row;
  -webkit-box-align:center;
      -ms-flex-align:center;
          align-items:center;
  border:none;
  border-radius:3px;
  cursor:pointer;
  font-size:14px;
  -webkit-box-pack:center;
      -ms-flex-pack:center;
          justify-content:center;
  padding:5px 10px;
  text-align:left;
  vertical-align:middle;
  min-height:30px;
  min-width:30px; }
  .bp3-button > *{
    -webkit-box-flex:0;
        -ms-flex-positive:0;
            flex-grow:0;
    -ms-flex-negative:0;
        flex-shrink:0; }
  .bp3-button > .bp3-fill{
    -webkit-box-flex:1;
        -ms-flex-positive:1;
            flex-grow:1;
    -ms-flex-negative:1;
        flex-shrink:1; }
  .bp3-button::before,
  .bp3-button > *{
    margin-right:7px; }
  .bp3-button:empty::before,
  .bp3-button > :last-child{
    margin-right:0; }
  .bp3-button:empty{
    padding:0 !important; }
  .bp3-button:disabled, .bp3-button.bp3-disabled{
    cursor:not-allowed; }
  .bp3-button.bp3-fill{
    display:-webkit-box;
    display:-ms-flexbox;
    display:flex;
    width:100%; }
  .bp3-button.bp3-align-right,
  .bp3-align-right .bp3-button{
    text-align:right; }
  .bp3-button.bp3-align-left,
  .bp3-align-left .bp3-button{
    text-align:left; }
  .bp3-button:not([class*="bp3-intent-"]){
    background-color:#f5f8fa;
    background-image:-webkit-gradient(linear, left top, left bottom, from(rgba(255, 255, 255, 0.8)), to(rgba(255, 255, 255, 0)));
    background-image:linear-gradient(to bottom, rgba(255, 255, 255, 0.8), rgba(255, 255, 255, 0));
    -webkit-box-shadow:inset 0 0 0 1px rgba(16, 22, 26, 0.2), inset 0 -1px 0 rgba(16, 22, 26, 0.1);
            box-shadow:inset 0 0 0 1px rgba(16, 22, 26, 0.2), inset 0 -1px 0 rgba(16, 22, 26, 0.1);
    color:#182026; }
    .bp3-button:not([class*="bp3-intent-"]):hover{
      background-clip:padding-box;
      background-color:#ebf1f5;
      -webkit-box-shadow:inset 0 0 0 1px rgba(16, 22, 26, 0.2), inset 0 -1px 0 rgba(16, 22, 26, 0.1);
              box-shadow:inset 0 0 0 1px rgba(16, 22, 26, 0.2), inset 0 -1px 0 rgba(16, 22, 26, 0.1); }
    .bp3-button:not([class*="bp3-intent-"]):active, .bp3-button:not([class*="bp3-intent-"]).bp3-active{
      background-color:#d8e1e8;
      background-image:none;
      -webkit-box-shadow:inset 0 0 0 1px rgba(16, 22, 26, 0.2), inset 0 1px 2px rgba(16, 22, 26, 0.2);
              box-shadow:inset 0 0 0 1px rgba(16, 22, 26, 0.2), inset 0 1px 2px rgba(16, 22, 26, 0.2); }
    .bp3-button:not([class*="bp3-intent-"]):disabled, .bp3-button:not([class*="bp3-intent-"]).bp3-disabled{
      background-color:rgba(206, 217, 224, 0.5);
      background-image:none;
      -webkit-box-shadow:none;
              box-shadow:none;
      color:rgba(92, 112, 128, 0.6);
      cursor:not-allowed;
      outline:none; }
      .bp3-button:not([class*="bp3-intent-"]):disabled.bp3-active, .bp3-button:not([class*="bp3-intent-"]):disabled.bp3-active:hover, .bp3-button:not([class*="bp3-intent-"]).bp3-disabled.bp3-active, .bp3-button:not([class*="bp3-intent-"]).bp3-disabled.bp3-active:hover{
        background:rgba(206, 217, 224, 0.7); }
  .bp3-button.bp3-intent-primary{
    background-color:#137cbd;
    background-image:-webkit-gradient(linear, left top, left bottom, from(rgba(255, 255, 255, 0.1)), to(rgba(255, 255, 255, 0)));
    background-image:linear-gradient(to bottom, rgba(255, 255, 255, 0.1), rgba(255, 255, 255, 0));
    -webkit-box-shadow:inset 0 0 0 1px rgba(16, 22, 26, 0.4), inset 0 -1px 0 rgba(16, 22, 26, 0.2);
            box-shadow:inset 0 0 0 1px rgba(16, 22, 26, 0.4), inset 0 -1px 0 rgba(16, 22, 26, 0.2);
    color:#ffffff; }
    .bp3-button.bp3-intent-primary:hover, .bp3-button.bp3-intent-primary:active, .bp3-button.bp3-intent-primary.bp3-active{
      color:#ffffff; }
    .bp3-button.bp3-intent-primary:hover{
      background-color:#106ba3;
      -webkit-box-shadow:inset 0 0 0 1px rgba(16, 22, 26, 0.4), inset 0 -1px 0 rgba(16, 22, 26, 0.2);
              box-shadow:inset 0 0 0 1px rgba(16, 22, 26, 0.4), inset 0 -1px 0 rgba(16, 22, 26, 0.2); }
    .bp3-button.bp3-intent-primary:active, .bp3-button.bp3-intent-primary.bp3-active{
      background-color:#0e5a8a;
      background-image:none;
      -webkit-box-shadow:inset 0 0 0 1px rgba(16, 22, 26, 0.4), inset 0 1px 2px rgba(16, 22, 26, 0.2);
              box-shadow:inset 0 0 0 1px rgba(16, 22, 26, 0.4), inset 0 1px 2px rgba(16, 22, 26, 0.2); }
    .bp3-button.bp3-intent-primary:disabled, .bp3-button.bp3-intent-primary.bp3-disabled{
      background-color:rgba(19, 124, 189, 0.5);
      background-image:none;
      border-color:transparent;
      -webkit-box-shadow:none;
              box-shadow:none;
      color:rgba(255, 255, 255, 0.6); }
  .bp3-button.bp3-intent-success{
    background-color:#0f9960;
    background-image:-webkit-gradient(linear, left top, left bottom, from(rgba(255, 255, 255, 0.1)), to(rgba(255, 255, 255, 0)));
    background-image:linear-gradient(to bottom, rgba(255, 255, 255, 0.1), rgba(255, 255, 255, 0));
    -webkit-box-shadow:inset 0 0 0 1px rgba(16, 22, 26, 0.4), inset 0 -1px 0 rgba(16, 22, 26, 0.2);
            box-shadow:inset 0 0 0 1px rgba(16, 22, 26, 0.4), inset 0 -1px 0 rgba(16, 22, 26, 0.2);
    color:#ffffff; }
    .bp3-button.bp3-intent-success:hover, .bp3-button.bp3-intent-success:active, .bp3-button.bp3-intent-success.bp3-active{
      color:#ffffff; }
    .bp3-button.bp3-intent-success:hover{
      background-color:#0d8050;
      -webkit-box-shadow:inset 0 0 0 1px rgba(16, 22, 26, 0.4), inset 0 -1px 0 rgba(16, 22, 26, 0.2);
              box-shadow:inset 0 0 0 1px rgba(16, 22, 26, 0.4), inset 0 -1px 0 rgba(16, 22, 26, 0.2); }
    .bp3-button.bp3-intent-success:active, .bp3-button.bp3-intent-success.bp3-active{
      background-color:#0a6640;
      background-image:none;
      -webkit-box-shadow:inset 0 0 0 1px rgba(16, 22, 26, 0.4), inset 0 1px 2px rgba(16, 22, 26, 0.2);
              box-shadow:inset 0 0 0 1px rgba(16, 22, 26, 0.4), inset 0 1px 2px rgba(16, 22, 26, 0.2); }
    .bp3-button.bp3-intent-success:disabled, .bp3-button.bp3-intent-success.bp3-disabled{
      background-color:rgba(15, 153, 96, 0.5);
      background-image:none;
      border-color:transparent;
      -webkit-box-shadow:none;
              box-shadow:none;
      color:rgba(255, 255, 255, 0.6); }
  .bp3-button.bp3-intent-warning{
    background-color:#d9822b;
    background-image:-webkit-gradient(linear, left top, left bottom, from(rgba(255, 255, 255, 0.1)), to(rgba(255, 255, 255, 0)));
    background-image:linear-gradient(to bottom, rgba(255, 255, 255, 0.1), rgba(255, 255, 255, 0));
    -webkit-box-shadow:inset 0 0 0 1px rgba(16, 22, 26, 0.4), inset 0 -1px 0 rgba(16, 22, 26, 0.2);
            box-shadow:inset 0 0 0 1px rgba(16, 22, 26, 0.4), inset 0 -1px 0 rgba(16, 22, 26, 0.2);
    color:#ffffff; }
    .bp3-button.bp3-intent-warning:hover, .bp3-button.bp3-intent-warning:active, .bp3-button.bp3-intent-warning.bp3-active{
      color:#ffffff; }
    .bp3-button.bp3-intent-warning:hover{
      background-color:#bf7326;
      -webkit-box-shadow:inset 0 0 0 1px rgba(16, 22, 26, 0.4), inset 0 -1px 0 rgba(16, 22, 26, 0.2);
              box-shadow:inset 0 0 0 1px rgba(16, 22, 26, 0.4), inset 0 -1px 0 rgba(16, 22, 26, 0.2); }
    .bp3-button.bp3-intent-warning:active, .bp3-button.bp3-intent-warning.bp3-active{
      background-color:#a66321;
      background-image:none;
      -webkit-box-shadow:inset 0 0 0 1px rgba(16, 22, 26, 0.4), inset 0 1px 2px rgba(16, 22, 26, 0.2);
              box-shadow:inset 0 0 0 1px rgba(16, 22, 26, 0.4), inset 0 1px 2px rgba(16, 22, 26, 0.2); }
    .bp3-button.bp3-intent-warning:disabled, .bp3-button.bp3-intent-warning.bp3-disabled{
      background-color:rgba(217, 130, 43, 0.5);
      background-image:none;
      border-color:transparent;
      -webkit-box-shadow:none;
              box-shadow:none;
      color:rgba(255, 255, 255, 0.6); }
  .bp3-button.bp3-intent-danger{
    background-color:#db3737;
    background-image:-webkit-gradient(linear, left top, left bottom, from(rgba(255, 255, 255, 0.1)), to(rgba(255, 255, 255, 0)));
    background-image:linear-gradient(to bottom, rgba(255, 255, 255, 0.1), rgba(255, 255, 255, 0));
    -webkit-box-shadow:inset 0 0 0 1px rgba(16, 22, 26, 0.4), inset 0 -1px 0 rgba(16, 22, 26, 0.2);
            box-shadow:inset 0 0 0 1px rgba(16, 22, 26, 0.4), inset 0 -1px 0 rgba(16, 22, 26, 0.2);
    color:#ffffff; }
    .bp3-button.bp3-intent-danger:hover, .bp3-button.bp3-intent-danger:active, .bp3-button.bp3-intent-danger.bp3-active{
      color:#ffffff; }
    .bp3-button.bp3-intent-danger:hover{
      background-color:#c23030;
      -webkit-box-shadow:inset 0 0 0 1px rgba(16, 22, 26, 0.4), inset 0 -1px 0 rgba(16, 22, 26, 0.2);
              box-shadow:inset 0 0 0 1px rgba(16, 22, 26, 0.4), inset 0 -1px 0 rgba(16, 22, 26, 0.2); }
    .bp3-button.bp3-intent-danger:active, .bp3-button.bp3-intent-danger.bp3-active{
      background-color:#a82a2a;
      background-image:none;
      -webkit-box-shadow:inset 0 0 0 1px rgba(16, 22, 26, 0.4), inset 0 1px 2px rgba(16, 22, 26, 0.2);
              box-shadow:inset 0 0 0 1px rgba(16, 22, 26, 0.4), inset 0 1px 2px rgba(16, 22, 26, 0.2); }
    .bp3-button.bp3-intent-danger:disabled, .bp3-button.bp3-intent-danger.bp3-disabled{
      background-color:rgba(219, 55, 55, 0.5);
      background-image:none;
      border-color:transparent;
      -webkit-box-shadow:none;
              box-shadow:none;
      color:rgba(255, 255, 255, 0.6); }
  .bp3-button[class*="bp3-intent-"] .bp3-button-spinner .bp3-spinner-head{
    stroke:#ffffff; }
  .bp3-button.bp3-large,
  .bp3-large .bp3-button{
    min-height:40px;
    min-width:40px;
    font-size:16px;
    padding:5px 15px; }
    .bp3-button.bp3-large::before,
    .bp3-button.bp3-large > *,
    .bp3-large .bp3-button::before,
    .bp3-large .bp3-button > *{
      margin-right:10px; }
    .bp3-button.bp3-large:empty::before,
    .bp3-button.bp3-large > :last-child,
    .bp3-large .bp3-button:empty::before,
    .bp3-large .bp3-button > :last-child{
      margin-right:0; }
  .bp3-button.bp3-small,
  .bp3-small .bp3-button{
    min-height:24px;
    min-width:24px;
    padding:0 7px; }
  .bp3-button.bp3-loading{
    position:relative; }
    .bp3-button.bp3-loading[class*="bp3-icon-"]::before{
      visibility:hidden; }
    .bp3-button.bp3-loading .bp3-button-spinner{
      margin:0;
      position:absolute; }
    .bp3-button.bp3-loading > :not(.bp3-button-spinner){
      visibility:hidden; }
  .bp3-button[class*="bp3-icon-"]::before{
    font-family:"Icons16", sans-serif;
    font-size:16px;
    font-style:normal;
    font-weight:400;
    line-height:1;
    -moz-osx-font-smoothing:grayscale;
    -webkit-font-smoothing:antialiased;
    color:#5c7080; }
  .bp3-button .bp3-icon, .bp3-button .bp3-icon-standard, .bp3-button .bp3-icon-large{
    color:#5c7080; }
    .bp3-button .bp3-icon.bp3-align-right, .bp3-button .bp3-icon-standard.bp3-align-right, .bp3-button .bp3-icon-large.bp3-align-right{
      margin-left:7px; }
  .bp3-button .bp3-icon:first-child:last-child,
  .bp3-button .bp3-spinner + .bp3-icon:last-child{
    margin:0 -7px; }
  .bp3-dark .bp3-button:not([class*="bp3-intent-"]){
    background-color:#394b59;
    background-image:-webkit-gradient(linear, left top, left bottom, from(rgba(255, 255, 255, 0.05)), to(rgba(255, 255, 255, 0)));
    background-image:linear-gradient(to bottom, rgba(255, 255, 255, 0.05), rgba(255, 255, 255, 0));
    -webkit-box-shadow:0 0 0 1px rgba(16, 22, 26, 0.4);
            box-shadow:0 0 0 1px rgba(16, 22, 26, 0.4);
    color:#f5f8fa; }
    .bp3-dark .bp3-button:not([class*="bp3-intent-"]):hover, .bp3-dark .bp3-button:not([class*="bp3-intent-"]):active, .bp3-dark .bp3-button:not([class*="bp3-intent-"]).bp3-active{
      color:#f5f8fa; }
    .bp3-dark .bp3-button:not([class*="bp3-intent-"]):hover{
      background-color:#30404d;
      -webkit-box-shadow:0 0 0 1px rgba(16, 22, 26, 0.4);
              box-shadow:0 0 0 1px rgba(16, 22, 26, 0.4); }
    .bp3-dark .bp3-button:not([class*="bp3-intent-"]):active, .bp3-dark .bp3-button:not([class*="bp3-intent-"]).bp3-active{
      background-color:#202b33;
      background-image:none;
      -webkit-box-shadow:0 0 0 1px rgba(16, 22, 26, 0.6), inset 0 1px 2px rgba(16, 22, 26, 0.2);
              box-shadow:0 0 0 1px rgba(16, 22, 26, 0.6), inset 0 1px 2px rgba(16, 22, 26, 0.2); }
    .bp3-dark .bp3-button:not([class*="bp3-intent-"]):disabled, .bp3-dark .bp3-button:not([class*="bp3-intent-"]).bp3-disabled{
      background-color:rgba(57, 75, 89, 0.5);
      background-image:none;
      -webkit-box-shadow:none;
              box-shadow:none;
      color:rgba(167, 182, 194, 0.6); }
      .bp3-dark .bp3-button:not([class*="bp3-intent-"]):disabled.bp3-active, .bp3-dark .bp3-button:not([class*="bp3-intent-"]).bp3-disabled.bp3-active{
        background:rgba(57, 75, 89, 0.7); }
    .bp3-dark .bp3-button:not([class*="bp3-intent-"]) .bp3-button-spinner .bp3-spinner-head{
      background:rgba(16, 22, 26, 0.5);
      stroke:#8a9ba8; }
    .bp3-dark .bp3-button:not([class*="bp3-intent-"])[class*="bp3-icon-"]::before{
      color:#a7b6c2; }
    .bp3-dark .bp3-button:not([class*="bp3-intent-"]) .bp3-icon, .bp3-dark .bp3-button:not([class*="bp3-intent-"]) .bp3-icon-standard, .bp3-dark .bp3-button:not([class*="bp3-intent-"]) .bp3-icon-large{
      color:#a7b6c2; }
  .bp3-dark .bp3-button[class*="bp3-intent-"]{
    -webkit-box-shadow:0 0 0 1px rgba(16, 22, 26, 0.4);
            box-shadow:0 0 0 1px rgba(16, 22, 26, 0.4); }
    .bp3-dark .bp3-button[class*="bp3-intent-"]:hover{
      -webkit-box-shadow:0 0 0 1px rgba(16, 22, 26, 0.4);
              box-shadow:0 0 0 1px rgba(16, 22, 26, 0.4); }
    .bp3-dark .bp3-button[class*="bp3-intent-"]:active, .bp3-dark .bp3-button[class*="bp3-intent-"].bp3-active{
      -webkit-box-shadow:0 0 0 1px rgba(16, 22, 26, 0.4), inset 0 1px 2px rgba(16, 22, 26, 0.2);
              box-shadow:0 0 0 1px rgba(16, 22, 26, 0.4), inset 0 1px 2px rgba(16, 22, 26, 0.2); }
    .bp3-dark .bp3-button[class*="bp3-intent-"]:disabled, .bp3-dark .bp3-button[class*="bp3-intent-"].bp3-disabled{
      background-image:none;
      -webkit-box-shadow:none;
              box-shadow:none;
      color:rgba(255, 255, 255, 0.3); }
    .bp3-dark .bp3-button[class*="bp3-intent-"] .bp3-button-spinner .bp3-spinner-head{
      stroke:#8a9ba8; }
  .bp3-button:disabled::before,
  .bp3-button:disabled .bp3-icon, .bp3-button:disabled .bp3-icon-standard, .bp3-button:disabled .bp3-icon-large, .bp3-button.bp3-disabled::before,
  .bp3-button.bp3-disabled .bp3-icon, .bp3-button.bp3-disabled .bp3-icon-standard, .bp3-button.bp3-disabled .bp3-icon-large, .bp3-button[class*="bp3-intent-"]::before,
  .bp3-button[class*="bp3-intent-"] .bp3-icon, .bp3-button[class*="bp3-intent-"] .bp3-icon-standard, .bp3-button[class*="bp3-intent-"] .bp3-icon-large{
    color:inherit !important; }
  .bp3-button.bp3-minimal{
    background:none;
    -webkit-box-shadow:none;
            box-shadow:none; }
    .bp3-button.bp3-minimal:hover{
      background:rgba(167, 182, 194, 0.3);
      -webkit-box-shadow:none;
              box-shadow:none;
      color:#182026;
      text-decoration:none; }
    .bp3-button.bp3-minimal:active, .bp3-button.bp3-minimal.bp3-active{
      background:rgba(115, 134, 148, 0.3);
      -webkit-box-shadow:none;
              box-shadow:none;
      color:#182026; }
    .bp3-button.bp3-minimal:disabled, .bp3-button.bp3-minimal:disabled:hover, .bp3-button.bp3-minimal.bp3-disabled, .bp3-button.bp3-minimal.bp3-disabled:hover{
      background:none;
      color:rgba(92, 112, 128, 0.6);
      cursor:not-allowed; }
      .bp3-button.bp3-minimal:disabled.bp3-active, .bp3-button.bp3-minimal:disabled:hover.bp3-active, .bp3-button.bp3-minimal.bp3-disabled.bp3-active, .bp3-button.bp3-minimal.bp3-disabled:hover.bp3-active{
        background:rgba(115, 134, 148, 0.3); }
    .bp3-dark .bp3-button.bp3-minimal{
      background:none;
      -webkit-box-shadow:none;
              box-shadow:none;
      color:inherit; }
      .bp3-dark .bp3-button.bp3-minimal:hover, .bp3-dark .bp3-button.bp3-minimal:active, .bp3-dark .bp3-button.bp3-minimal.bp3-active{
        background:none;
        -webkit-box-shadow:none;
                box-shadow:none; }
      .bp3-dark .bp3-button.bp3-minimal:hover{
        background:rgba(138, 155, 168, 0.15); }
      .bp3-dark .bp3-button.bp3-minimal:active, .bp3-dark .bp3-button.bp3-minimal.bp3-active{
        background:rgba(138, 155, 168, 0.3);
        color:#f5f8fa; }
      .bp3-dark .bp3-button.bp3-minimal:disabled, .bp3-dark .bp3-button.bp3-minimal:disabled:hover, .bp3-dark .bp3-button.bp3-minimal.bp3-disabled, .bp3-dark .bp3-button.bp3-minimal.bp3-disabled:hover{
        background:none;
        color:rgba(167, 182, 194, 0.6);
        cursor:not-allowed; }
        .bp3-dark .bp3-button.bp3-minimal:disabled.bp3-active, .bp3-dark .bp3-button.bp3-minimal:disabled:hover.bp3-active, .bp3-dark .bp3-button.bp3-minimal.bp3-disabled.bp3-active, .bp3-dark .bp3-button.bp3-minimal.bp3-disabled:hover.bp3-active{
          background:rgba(138, 155, 168, 0.3); }
    .bp3-button.bp3-minimal.bp3-intent-primary{
      color:#106ba3; }
      .bp3-button.bp3-minimal.bp3-intent-primary:hover, .bp3-button.bp3-minimal.bp3-intent-primary:active, .bp3-button.bp3-minimal.bp3-intent-primary.bp3-active{
        background:none;
        -webkit-box-shadow:none;
                box-shadow:none;
        color:#106ba3; }
      .bp3-button.bp3-minimal.bp3-intent-primary:hover{
        background:rgba(19, 124, 189, 0.15);
        color:#106ba3; }
      .bp3-button.bp3-minimal.bp3-intent-primary:active, .bp3-button.bp3-minimal.bp3-intent-primary.bp3-active{
        background:rgba(19, 124, 189, 0.3);
        color:#106ba3; }
      .bp3-button.bp3-minimal.bp3-intent-primary:disabled, .bp3-button.bp3-minimal.bp3-intent-primary.bp3-disabled{
        background:none;
        color:rgba(16, 107, 163, 0.5); }
        .bp3-button.bp3-minimal.bp3-intent-primary:disabled.bp3-active, .bp3-button.bp3-minimal.bp3-intent-primary.bp3-disabled.bp3-active{
          background:rgba(19, 124, 189, 0.3); }
      .bp3-button.bp3-minimal.bp3-intent-primary .bp3-button-spinner .bp3-spinner-head{
        stroke:#106ba3; }
      .bp3-dark .bp3-button.bp3-minimal.bp3-intent-primary{
        color:#48aff0; }
        .bp3-dark .bp3-button.bp3-minimal.bp3-intent-primary:hover{
          background:rgba(19, 124, 189, 0.2);
          color:#48aff0; }
        .bp3-dark .bp3-button.bp3-minimal.bp3-intent-primary:active, .bp3-dark .bp3-button.bp3-minimal.bp3-intent-primary.bp3-active{
          background:rgba(19, 124, 189, 0.3);
          color:#48aff0; }
        .bp3-dark .bp3-button.bp3-minimal.bp3-intent-primary:disabled, .bp3-dark .bp3-button.bp3-minimal.bp3-intent-primary.bp3-disabled{
          background:none;
          color:rgba(72, 175, 240, 0.5); }
          .bp3-dark .bp3-button.bp3-minimal.bp3-intent-primary:disabled.bp3-active, .bp3-dark .bp3-button.bp3-minimal.bp3-intent-primary.bp3-disabled.bp3-active{
            background:rgba(19, 124, 189, 0.3); }
    .bp3-button.bp3-minimal.bp3-intent-success{
      color:#0d8050; }
      .bp3-button.bp3-minimal.bp3-intent-success:hover, .bp3-button.bp3-minimal.bp3-intent-success:active, .bp3-button.bp3-minimal.bp3-intent-success.bp3-active{
        background:none;
        -webkit-box-shadow:none;
                box-shadow:none;
        color:#0d8050; }
      .bp3-button.bp3-minimal.bp3-intent-success:hover{
        background:rgba(15, 153, 96, 0.15);
        color:#0d8050; }
      .bp3-button.bp3-minimal.bp3-intent-success:active, .bp3-button.bp3-minimal.bp3-intent-success.bp3-active{
        background:rgba(15, 153, 96, 0.3);
        color:#0d8050; }
      .bp3-button.bp3-minimal.bp3-intent-success:disabled, .bp3-button.bp3-minimal.bp3-intent-success.bp3-disabled{
        background:none;
        color:rgba(13, 128, 80, 0.5); }
        .bp3-button.bp3-minimal.bp3-intent-success:disabled.bp3-active, .bp3-button.bp3-minimal.bp3-intent-success.bp3-disabled.bp3-active{
          background:rgba(15, 153, 96, 0.3); }
      .bp3-button.bp3-minimal.bp3-intent-success .bp3-button-spinner .bp3-spinner-head{
        stroke:#0d8050; }
      .bp3-dark .bp3-button.bp3-minimal.bp3-intent-success{
        color:#3dcc91; }
        .bp3-dark .bp3-button.bp3-minimal.bp3-intent-success:hover{
          background:rgba(15, 153, 96, 0.2);
          color:#3dcc91; }
        .bp3-dark .bp3-button.bp3-minimal.bp3-intent-success:active, .bp3-dark .bp3-button.bp3-minimal.bp3-intent-success.bp3-active{
          background:rgba(15, 153, 96, 0.3);
          color:#3dcc91; }
        .bp3-dark .bp3-button.bp3-minimal.bp3-intent-success:disabled, .bp3-dark .bp3-button.bp3-minimal.bp3-intent-success.bp3-disabled{
          background:none;
          color:rgba(61, 204, 145, 0.5); }
          .bp3-dark .bp3-button.bp3-minimal.bp3-intent-success:disabled.bp3-active, .bp3-dark .bp3-button.bp3-minimal.bp3-intent-success.bp3-disabled.bp3-active{
            background:rgba(15, 153, 96, 0.3); }
    .bp3-button.bp3-minimal.bp3-intent-warning{
      color:#bf7326; }
      .bp3-button.bp3-minimal.bp3-intent-warning:hover, .bp3-button.bp3-minimal.bp3-intent-warning:active, .bp3-button.bp3-minimal.bp3-intent-warning.bp3-active{
        background:none;
        -webkit-box-shadow:none;
                box-shadow:none;
        color:#bf7326; }
      .bp3-button.bp3-minimal.bp3-intent-warning:hover{
        background:rgba(217, 130, 43, 0.15);
        color:#bf7326; }
      .bp3-button.bp3-minimal.bp3-intent-warning:active, .bp3-button.bp3-minimal.bp3-intent-warning.bp3-active{
        background:rgba(217, 130, 43, 0.3);
        color:#bf7326; }
      .bp3-button.bp3-minimal.bp3-intent-warning:disabled, .bp3-button.bp3-minimal.bp3-intent-warning.bp3-disabled{
        background:none;
        color:rgba(191, 115, 38, 0.5); }
        .bp3-button.bp3-minimal.bp3-intent-warning:disabled.bp3-active, .bp3-button.bp3-minimal.bp3-intent-warning.bp3-disabled.bp3-active{
          background:rgba(217, 130, 43, 0.3); }
      .bp3-button.bp3-minimal.bp3-intent-warning .bp3-button-spinner .bp3-spinner-head{
        stroke:#bf7326; }
      .bp3-dark .bp3-button.bp3-minimal.bp3-intent-warning{
        color:#ffb366; }
        .bp3-dark .bp3-button.bp3-minimal.bp3-intent-warning:hover{
          background:rgba(217, 130, 43, 0.2);
          color:#ffb366; }
        .bp3-dark .bp3-button.bp3-minimal.bp3-intent-warning:active, .bp3-dark .bp3-button.bp3-minimal.bp3-intent-warning.bp3-active{
          background:rgba(217, 130, 43, 0.3);
          color:#ffb366; }
        .bp3-dark .bp3-button.bp3-minimal.bp3-intent-warning:disabled, .bp3-dark .bp3-button.bp3-minimal.bp3-intent-warning.bp3-disabled{
          background:none;
          color:rgba(255, 179, 102, 0.5); }
          .bp3-dark .bp3-button.bp3-minimal.bp3-intent-warning:disabled.bp3-active, .bp3-dark .bp3-button.bp3-minimal.bp3-intent-warning.bp3-disabled.bp3-active{
            background:rgba(217, 130, 43, 0.3); }
    .bp3-button.bp3-minimal.bp3-intent-danger{
      color:#c23030; }
      .bp3-button.bp3-minimal.bp3-intent-danger:hover, .bp3-button.bp3-minimal.bp3-intent-danger:active, .bp3-button.bp3-minimal.bp3-intent-danger.bp3-active{
        background:none;
        -webkit-box-shadow:none;
                box-shadow:none;
        color:#c23030; }
      .bp3-button.bp3-minimal.bp3-intent-danger:hover{
        background:rgba(219, 55, 55, 0.15);
        color:#c23030; }
      .bp3-button.bp3-minimal.bp3-intent-danger:active, .bp3-button.bp3-minimal.bp3-intent-danger.bp3-active{
        background:rgba(219, 55, 55, 0.3);
        color:#c23030; }
      .bp3-button.bp3-minimal.bp3-intent-danger:disabled, .bp3-button.bp3-minimal.bp3-intent-danger.bp3-disabled{
        background:none;
        color:rgba(194, 48, 48, 0.5); }
        .bp3-button.bp3-minimal.bp3-intent-danger:disabled.bp3-active, .bp3-button.bp3-minimal.bp3-intent-danger.bp3-disabled.bp3-active{
          background:rgba(219, 55, 55, 0.3); }
      .bp3-button.bp3-minimal.bp3-intent-danger .bp3-button-spinner .bp3-spinner-head{
        stroke:#c23030; }
      .bp3-dark .bp3-button.bp3-minimal.bp3-intent-danger{
        color:#ff7373; }
        .bp3-dark .bp3-button.bp3-minimal.bp3-intent-danger:hover{
          background:rgba(219, 55, 55, 0.2);
          color:#ff7373; }
        .bp3-dark .bp3-button.bp3-minimal.bp3-intent-danger:active, .bp3-dark .bp3-button.bp3-minimal.bp3-intent-danger.bp3-active{
          background:rgba(219, 55, 55, 0.3);
          color:#ff7373; }
        .bp3-dark .bp3-button.bp3-minimal.bp3-intent-danger:disabled, .bp3-dark .bp3-button.bp3-minimal.bp3-intent-danger.bp3-disabled{
          background:none;
          color:rgba(255, 115, 115, 0.5); }
          .bp3-dark .bp3-button.bp3-minimal.bp3-intent-danger:disabled.bp3-active, .bp3-dark .bp3-button.bp3-minimal.bp3-intent-danger.bp3-disabled.bp3-active{
            background:rgba(219, 55, 55, 0.3); }
  .bp3-button.bp3-outlined{
    background:none;
    -webkit-box-shadow:none;
            box-shadow:none;
    border:1px solid rgba(24, 32, 38, 0.2);
    -webkit-box-sizing:border-box;
            box-sizing:border-box; }
    .bp3-button.bp3-outlined:hover{
      background:rgba(167, 182, 194, 0.3);
      -webkit-box-shadow:none;
              box-shadow:none;
      color:#182026;
      text-decoration:none; }
    .bp3-button.bp3-outlined:active, .bp3-button.bp3-outlined.bp3-active{
      background:rgba(115, 134, 148, 0.3);
      -webkit-box-shadow:none;
              box-shadow:none;
      color:#182026; }
    .bp3-button.bp3-outlined:disabled, .bp3-button.bp3-outlined:disabled:hover, .bp3-button.bp3-outlined.bp3-disabled, .bp3-button.bp3-outlined.bp3-disabled:hover{
      background:none;
      color:rgba(92, 112, 128, 0.6);
      cursor:not-allowed; }
      .bp3-button.bp3-outlined:disabled.bp3-active, .bp3-button.bp3-outlined:disabled:hover.bp3-active, .bp3-button.bp3-outlined.bp3-disabled.bp3-active, .bp3-button.bp3-outlined.bp3-disabled:hover.bp3-active{
        background:rgba(115, 134, 148, 0.3); }
    .bp3-dark .bp3-button.bp3-outlined{
      background:none;
      -webkit-box-shadow:none;
              box-shadow:none;
      color:inherit; }
      .bp3-dark .bp3-button.bp3-outlined:hover, .bp3-dark .bp3-button.bp3-outlined:active, .bp3-dark .bp3-button.bp3-outlined.bp3-active{
        background:none;
        -webkit-box-shadow:none;
                box-shadow:none; }
      .bp3-dark .bp3-button.bp3-outlined:hover{
        background:rgba(138, 155, 168, 0.15); }
      .bp3-dark .bp3-button.bp3-outlined:active, .bp3-dark .bp3-button.bp3-outlined.bp3-active{
        background:rgba(138, 155, 168, 0.3);
        color:#f5f8fa; }
      .bp3-dark .bp3-button.bp3-outlined:disabled, .bp3-dark .bp3-button.bp3-outlined:disabled:hover, .bp3-dark .bp3-button.bp3-outlined.bp3-disabled, .bp3-dark .bp3-button.bp3-outlined.bp3-disabled:hover{
        background:none;
        color:rgba(167, 182, 194, 0.6);
        cursor:not-allowed; }
        .bp3-dark .bp3-button.bp3-outlined:disabled.bp3-active, .bp3-dark .bp3-button.bp3-outlined:disabled:hover.bp3-active, .bp3-dark .bp3-button.bp3-outlined.bp3-disabled.bp3-active, .bp3-dark .bp3-button.bp3-outlined.bp3-disabled:hover.bp3-active{
          background:rgba(138, 155, 168, 0.3); }
    .bp3-button.bp3-outlined.bp3-intent-primary{
      color:#106ba3; }
      .bp3-button.bp3-outlined.bp3-intent-primary:hover, .bp3-button.bp3-outlined.bp3-intent-primary:active, .bp3-button.bp3-outlined.bp3-intent-primary.bp3-active{
        background:none;
        -webkit-box-shadow:none;
                box-shadow:none;
        color:#106ba3; }
      .bp3-button.bp3-outlined.bp3-intent-primary:hover{
        background:rgba(19, 124, 189, 0.15);
        color:#106ba3; }
      .bp3-button.bp3-outlined.bp3-intent-primary:active, .bp3-button.bp3-outlined.bp3-intent-primary.bp3-active{
        background:rgba(19, 124, 189, 0.3);
        color:#106ba3; }
      .bp3-button.bp3-outlined.bp3-intent-primary:disabled, .bp3-button.bp3-outlined.bp3-intent-primary.bp3-disabled{
        background:none;
        color:rgba(16, 107, 163, 0.5); }
        .bp3-button.bp3-outlined.bp3-intent-primary:disabled.bp3-active, .bp3-button.bp3-outlined.bp3-intent-primary.bp3-disabled.bp3-active{
          background:rgba(19, 124, 189, 0.3); }
      .bp3-button.bp3-outlined.bp3-intent-primary .bp3-button-spinner .bp3-spinner-head{
        stroke:#106ba3; }
      .bp3-dark .bp3-button.bp3-outlined.bp3-intent-primary{
        color:#48aff0; }
        .bp3-dark .bp3-button.bp3-outlined.bp3-intent-primary:hover{
          background:rgba(19, 124, 189, 0.2);
          color:#48aff0; }
        .bp3-dark .bp3-button.bp3-outlined.bp3-intent-primary:active, .bp3-dark .bp3-button.bp3-outlined.bp3-intent-primary.bp3-active{
          background:rgba(19, 124, 189, 0.3);
          color:#48aff0; }
        .bp3-dark .bp3-button.bp3-outlined.bp3-intent-primary:disabled, .bp3-dark .bp3-button.bp3-outlined.bp3-intent-primary.bp3-disabled{
          background:none;
          color:rgba(72, 175, 240, 0.5); }
          .bp3-dark .bp3-button.bp3-outlined.bp3-intent-primary:disabled.bp3-active, .bp3-dark .bp3-button.bp3-outlined.bp3-intent-primary.bp3-disabled.bp3-active{
            background:rgba(19, 124, 189, 0.3); }
    .bp3-button.bp3-outlined.bp3-intent-success{
      color:#0d8050; }
      .bp3-button.bp3-outlined.bp3-intent-success:hover, .bp3-button.bp3-outlined.bp3-intent-success:active, .bp3-button.bp3-outlined.bp3-intent-success.bp3-active{
        background:none;
        -webkit-box-shadow:none;
                box-shadow:none;
        color:#0d8050; }
      .bp3-button.bp3-outlined.bp3-intent-success:hover{
        background:rgba(15, 153, 96, 0.15);
        color:#0d8050; }
      .bp3-button.bp3-outlined.bp3-intent-success:active, .bp3-button.bp3-outlined.bp3-intent-success.bp3-active{
        background:rgba(15, 153, 96, 0.3);
        color:#0d8050; }
      .bp3-button.bp3-outlined.bp3-intent-success:disabled, .bp3-button.bp3-outlined.bp3-intent-success.bp3-disabled{
        background:none;
        color:rgba(13, 128, 80, 0.5); }
        .bp3-button.bp3-outlined.bp3-intent-success:disabled.bp3-active, .bp3-button.bp3-outlined.bp3-intent-success.bp3-disabled.bp3-active{
          background:rgba(15, 153, 96, 0.3); }
      .bp3-button.bp3-outlined.bp3-intent-success .bp3-button-spinner .bp3-spinner-head{
        stroke:#0d8050; }
      .bp3-dark .bp3-button.bp3-outlined.bp3-intent-success{
        color:#3dcc91; }
        .bp3-dark .bp3-button.bp3-outlined.bp3-intent-success:hover{
          background:rgba(15, 153, 96, 0.2);
          color:#3dcc91; }
        .bp3-dark .bp3-button.bp3-outlined.bp3-intent-success:active, .bp3-dark .bp3-button.bp3-outlined.bp3-intent-success.bp3-active{
          background:rgba(15, 153, 96, 0.3);
          color:#3dcc91; }
        .bp3-dark .bp3-button.bp3-outlined.bp3-intent-success:disabled, .bp3-dark .bp3-button.bp3-outlined.bp3-intent-success.bp3-disabled{
          background:none;
          color:rgba(61, 204, 145, 0.5); }
          .bp3-dark .bp3-button.bp3-outlined.bp3-intent-success:disabled.bp3-active, .bp3-dark .bp3-button.bp3-outlined.bp3-intent-success.bp3-disabled.bp3-active{
            background:rgba(15, 153, 96, 0.3); }
    .bp3-button.bp3-outlined.bp3-intent-warning{
      color:#bf7326; }
      .bp3-button.bp3-outlined.bp3-intent-warning:hover, .bp3-button.bp3-outlined.bp3-intent-warning:active, .bp3-button.bp3-outlined.bp3-intent-warning.bp3-active{
        background:none;
        -webkit-box-shadow:none;
                box-shadow:none;
        color:#bf7326; }
      .bp3-button.bp3-outlined.bp3-intent-warning:hover{
        background:rgba(217, 130, 43, 0.15);
        color:#bf7326; }
      .bp3-button.bp3-outlined.bp3-intent-warning:active, .bp3-button.bp3-outlined.bp3-intent-warning.bp3-active{
        background:rgba(217, 130, 43, 0.3);
        color:#bf7326; }
      .bp3-button.bp3-outlined.bp3-intent-warning:disabled, .bp3-button.bp3-outlined.bp3-intent-warning.bp3-disabled{
        background:none;
        color:rgba(191, 115, 38, 0.5); }
        .bp3-button.bp3-outlined.bp3-intent-warning:disabled.bp3-active, .bp3-button.bp3-outlined.bp3-intent-warning.bp3-disabled.bp3-active{
          background:rgba(217, 130, 43, 0.3); }
      .bp3-button.bp3-outlined.bp3-intent-warning .bp3-button-spinner .bp3-spinner-head{
        stroke:#bf7326; }
      .bp3-dark .bp3-button.bp3-outlined.bp3-intent-warning{
        color:#ffb366; }
        .bp3-dark .bp3-button.bp3-outlined.bp3-intent-warning:hover{
          background:rgba(217, 130, 43, 0.2);
          color:#ffb366; }
        .bp3-dark .bp3-button.bp3-outlined.bp3-intent-warning:active, .bp3-dark .bp3-button.bp3-outlined.bp3-intent-warning.bp3-active{
          background:rgba(217, 130, 43, 0.3);
          color:#ffb366; }
        .bp3-dark .bp3-button.bp3-outlined.bp3-intent-warning:disabled, .bp3-dark .bp3-button.bp3-outlined.bp3-intent-warning.bp3-disabled{
          background:none;
          color:rgba(255, 179, 102, 0.5); }
          .bp3-dark .bp3-button.bp3-outlined.bp3-intent-warning:disabled.bp3-active, .bp3-dark .bp3-button.bp3-outlined.bp3-intent-warning.bp3-disabled.bp3-active{
            background:rgba(217, 130, 43, 0.3); }
    .bp3-button.bp3-outlined.bp3-intent-danger{
      color:#c23030; }
      .bp3-button.bp3-outlined.bp3-intent-danger:hover, .bp3-button.bp3-outlined.bp3-intent-danger:active, .bp3-button.bp3-outlined.bp3-intent-danger.bp3-active{
        background:none;
        -webkit-box-shadow:none;
                box-shadow:none;
        color:#c23030; }
      .bp3-button.bp3-outlined.bp3-intent-danger:hover{
        background:rgba(219, 55, 55, 0.15);
        color:#c23030; }
      .bp3-button.bp3-outlined.bp3-intent-danger:active, .bp3-button.bp3-outlined.bp3-intent-danger.bp3-active{
        background:rgba(219, 55, 55, 0.3);
        color:#c23030; }
      .bp3-button.bp3-outlined.bp3-intent-danger:disabled, .bp3-button.bp3-outlined.bp3-intent-danger.bp3-disabled{
        background:none;
        color:rgba(194, 48, 48, 0.5); }
        .bp3-button.bp3-outlined.bp3-intent-danger:disabled.bp3-active, .bp3-button.bp3-outlined.bp3-intent-danger.bp3-disabled.bp3-active{
          background:rgba(219, 55, 55, 0.3); }
      .bp3-button.bp3-outlined.bp3-intent-danger .bp3-button-spinner .bp3-spinner-head{
        stroke:#c23030; }
      .bp3-dark .bp3-button.bp3-outlined.bp3-intent-danger{
        color:#ff7373; }
        .bp3-dark .bp3-button.bp3-outlined.bp3-intent-danger:hover{
          background:rgba(219, 55, 55, 0.2);
          color:#ff7373; }
        .bp3-dark .bp3-button.bp3-outlined.bp3-intent-danger:active, .bp3-dark .bp3-button.bp3-outlined.bp3-intent-danger.bp3-active{
          background:rgba(219, 55, 55, 0.3);
          color:#ff7373; }
        .bp3-dark .bp3-button.bp3-outlined.bp3-intent-danger:disabled, .bp3-dark .bp3-button.bp3-outlined.bp3-intent-danger.bp3-disabled{
          background:none;
          color:rgba(255, 115, 115, 0.5); }
          .bp3-dark .bp3-button.bp3-outlined.bp3-intent-danger:disabled.bp3-active, .bp3-dark .bp3-button.bp3-outlined.bp3-intent-danger.bp3-disabled.bp3-active{
            background:rgba(219, 55, 55, 0.3); }
    .bp3-button.bp3-outlined:disabled, .bp3-button.bp3-outlined.bp3-disabled, .bp3-button.bp3-outlined:disabled:hover, .bp3-button.bp3-outlined.bp3-disabled:hover{
      border-color:rgba(92, 112, 128, 0.1); }
    .bp3-dark .bp3-button.bp3-outlined{
      border-color:rgba(255, 255, 255, 0.4); }
      .bp3-dark .bp3-button.bp3-outlined:disabled, .bp3-dark .bp3-button.bp3-outlined:disabled:hover, .bp3-dark .bp3-button.bp3-outlined.bp3-disabled, .bp3-dark .bp3-button.bp3-outlined.bp3-disabled:hover{
        border-color:rgba(255, 255, 255, 0.2); }
    .bp3-button.bp3-outlined.bp3-intent-primary{
      border-color:rgba(16, 107, 163, 0.6); }
      .bp3-button.bp3-outlined.bp3-intent-primary:disabled, .bp3-button.bp3-outlined.bp3-intent-primary.bp3-disabled{
        border-color:rgba(16, 107, 163, 0.2); }
      .bp3-dark .bp3-button.bp3-outlined.bp3-intent-primary{
        border-color:rgba(72, 175, 240, 0.6); }
        .bp3-dark .bp3-button.bp3-outlined.bp3-intent-primary:disabled, .bp3-dark .bp3-button.bp3-outlined.bp3-intent-primary.bp3-disabled{
          border-color:rgba(72, 175, 240, 0.2); }
    .bp3-button.bp3-outlined.bp3-intent-success{
      border-color:rgba(13, 128, 80, 0.6); }
      .bp3-button.bp3-outlined.bp3-intent-success:disabled, .bp3-button.bp3-outlined.bp3-intent-success.bp3-disabled{
        border-color:rgba(13, 128, 80, 0.2); }
      .bp3-dark .bp3-button.bp3-outlined.bp3-intent-success{
        border-color:rgba(61, 204, 145, 0.6); }
        .bp3-dark .bp3-button.bp3-outlined.bp3-intent-success:disabled, .bp3-dark .bp3-button.bp3-outlined.bp3-intent-success.bp3-disabled{
          border-color:rgba(61, 204, 145, 0.2); }
    .bp3-button.bp3-outlined.bp3-intent-warning{
      border-color:rgba(191, 115, 38, 0.6); }
      .bp3-button.bp3-outlined.bp3-intent-warning:disabled, .bp3-button.bp3-outlined.bp3-intent-warning.bp3-disabled{
        border-color:rgba(191, 115, 38, 0.2); }
      .bp3-dark .bp3-button.bp3-outlined.bp3-intent-warning{
        border-color:rgba(255, 179, 102, 0.6); }
        .bp3-dark .bp3-button.bp3-outlined.bp3-intent-warning:disabled, .bp3-dark .bp3-button.bp3-outlined.bp3-intent-warning.bp3-disabled{
          border-color:rgba(255, 179, 102, 0.2); }
    .bp3-button.bp3-outlined.bp3-intent-danger{
      border-color:rgba(194, 48, 48, 0.6); }
      .bp3-button.bp3-outlined.bp3-intent-danger:disabled, .bp3-button.bp3-outlined.bp3-intent-danger.bp3-disabled{
        border-color:rgba(194, 48, 48, 0.2); }
      .bp3-dark .bp3-button.bp3-outlined.bp3-intent-danger{
        border-color:rgba(255, 115, 115, 0.6); }
        .bp3-dark .bp3-button.bp3-outlined.bp3-intent-danger:disabled, .bp3-dark .bp3-button.bp3-outlined.bp3-intent-danger.bp3-disabled{
          border-color:rgba(255, 115, 115, 0.2); }

a.bp3-button{
  text-align:center;
  text-decoration:none;
  -webkit-transition:none;
  transition:none; }
  a.bp3-button, a.bp3-button:hover, a.bp3-button:active{
    color:#182026; }
  a.bp3-button.bp3-disabled{
    color:rgba(92, 112, 128, 0.6); }

.bp3-button-text{
  -webkit-box-flex:0;
      -ms-flex:0 1 auto;
          flex:0 1 auto; }

.bp3-button.bp3-align-left .bp3-button-text, .bp3-button.bp3-align-right .bp3-button-text,
.bp3-button-group.bp3-align-left .bp3-button-text,
.bp3-button-group.bp3-align-right .bp3-button-text{
  -webkit-box-flex:1;
      -ms-flex:1 1 auto;
          flex:1 1 auto; }
.bp3-button-group{
  display:-webkit-inline-box;
  display:-ms-inline-flexbox;
  display:inline-flex; }
  .bp3-button-group .bp3-button{
    -webkit-box-flex:0;
        -ms-flex:0 0 auto;
            flex:0 0 auto;
    position:relative;
    z-index:4; }
    .bp3-button-group .bp3-button:focus{
      z-index:5; }
    .bp3-button-group .bp3-button:hover{
      z-index:6; }
    .bp3-button-group .bp3-button:active, .bp3-button-group .bp3-button.bp3-active{
      z-index:7; }
    .bp3-button-group .bp3-button:disabled, .bp3-button-group .bp3-button.bp3-disabled{
      z-index:3; }
    .bp3-button-group .bp3-button[class*="bp3-intent-"]{
      z-index:9; }
      .bp3-button-group .bp3-button[class*="bp3-intent-"]:focus{
        z-index:10; }
      .bp3-button-group .bp3-button[class*="bp3-intent-"]:hover{
        z-index:11; }
      .bp3-button-group .bp3-button[class*="bp3-intent-"]:active, .bp3-button-group .bp3-button[class*="bp3-intent-"].bp3-active{
        z-index:12; }
      .bp3-button-group .bp3-button[class*="bp3-intent-"]:disabled, .bp3-button-group .bp3-button[class*="bp3-intent-"].bp3-disabled{
        z-index:8; }
  .bp3-button-group:not(.bp3-minimal) > .bp3-popover-wrapper:not(:first-child) .bp3-button,
  .bp3-button-group:not(.bp3-minimal) > .bp3-button:not(:first-child){
    border-bottom-left-radius:0;
    border-top-left-radius:0; }
  .bp3-button-group:not(.bp3-minimal) > .bp3-popover-wrapper:not(:last-child) .bp3-button,
  .bp3-button-group:not(.bp3-minimal) > .bp3-button:not(:last-child){
    border-bottom-right-radius:0;
    border-top-right-radius:0;
    margin-right:-1px; }
  .bp3-button-group.bp3-minimal .bp3-button{
    background:none;
    -webkit-box-shadow:none;
            box-shadow:none; }
    .bp3-button-group.bp3-minimal .bp3-button:hover{
      background:rgba(167, 182, 194, 0.3);
      -webkit-box-shadow:none;
              box-shadow:none;
      color:#182026;
      text-decoration:none; }
    .bp3-button-group.bp3-minimal .bp3-button:active, .bp3-button-group.bp3-minimal .bp3-button.bp3-active{
      background:rgba(115, 134, 148, 0.3);
      -webkit-box-shadow:none;
              box-shadow:none;
      color:#182026; }
    .bp3-button-group.bp3-minimal .bp3-button:disabled, .bp3-button-group.bp3-minimal .bp3-button:disabled:hover, .bp3-button-group.bp3-minimal .bp3-button.bp3-disabled, .bp3-button-group.bp3-minimal .bp3-button.bp3-disabled:hover{
      background:none;
      color:rgba(92, 112, 128, 0.6);
      cursor:not-allowed; }
      .bp3-button-group.bp3-minimal .bp3-button:disabled.bp3-active, .bp3-button-group.bp3-minimal .bp3-button:disabled:hover.bp3-active, .bp3-button-group.bp3-minimal .bp3-button.bp3-disabled.bp3-active, .bp3-button-group.bp3-minimal .bp3-button.bp3-disabled:hover.bp3-active{
        background:rgba(115, 134, 148, 0.3); }
    .bp3-dark .bp3-button-group.bp3-minimal .bp3-button{
      background:none;
      -webkit-box-shadow:none;
              box-shadow:none;
      color:inherit; }
      .bp3-dark .bp3-button-group.bp3-minimal .bp3-button:hover, .bp3-dark .bp3-button-group.bp3-minimal .bp3-button:active, .bp3-dark .bp3-button-group.bp3-minimal .bp3-button.bp3-active{
        background:none;
        -webkit-box-shadow:none;
                box-shadow:none; }
      .bp3-dark .bp3-button-group.bp3-minimal .bp3-button:hover{
        background:rgba(138, 155, 168, 0.15); }
      .bp3-dark .bp3-button-group.bp3-minimal .bp3-button:active, .bp3-dark .bp3-button-group.bp3-minimal .bp3-button.bp3-active{
        background:rgba(138, 155, 168, 0.3);
        color:#f5f8fa; }
      .bp3-dark .bp3-button-group.bp3-minimal .bp3-button:disabled, .bp3-dark .bp3-button-group.bp3-minimal .bp3-button:disabled:hover, .bp3-dark .bp3-button-group.bp3-minimal .bp3-button.bp3-disabled, .bp3-dark .bp3-button-group.bp3-minimal .bp3-button.bp3-disabled:hover{
        background:none;
        color:rgba(167, 182, 194, 0.6);
        cursor:not-allowed; }
        .bp3-dark .bp3-button-group.bp3-minimal .bp3-button:disabled.bp3-active, .bp3-dark .bp3-button-group.bp3-minimal .bp3-button:disabled:hover.bp3-active, .bp3-dark .bp3-button-group.bp3-minimal .bp3-button.bp3-disabled.bp3-active, .bp3-dark .bp3-button-group.bp3-minimal .bp3-button.bp3-disabled:hover.bp3-active{
          background:rgba(138, 155, 168, 0.3); }
    .bp3-button-group.bp3-minimal .bp3-button.bp3-intent-primary{
      color:#106ba3; }
      .bp3-button-group.bp3-minimal .bp3-button.bp3-intent-primary:hover, .bp3-button-group.bp3-minimal .bp3-button.bp3-intent-primary:active, .bp3-button-group.bp3-minimal .bp3-button.bp3-intent-primary.bp3-active{
        background:none;
        -webkit-box-shadow:none;
                box-shadow:none;
        color:#106ba3; }
      .bp3-button-group.bp3-minimal .bp3-button.bp3-intent-primary:hover{
        background:rgba(19, 124, 189, 0.15);
        color:#106ba3; }
      .bp3-button-group.bp3-minimal .bp3-button.bp3-intent-primary:active, .bp3-button-group.bp3-minimal .bp3-button.bp3-intent-primary.bp3-active{
        background:rgba(19, 124, 189, 0.3);
        color:#106ba3; }
      .bp3-button-group.bp3-minimal .bp3-button.bp3-intent-primary:disabled, .bp3-button-group.bp3-minimal .bp3-button.bp3-intent-primary.bp3-disabled{
        background:none;
        color:rgba(16, 107, 163, 0.5); }
        .bp3-button-group.bp3-minimal .bp3-button.bp3-intent-primary:disabled.bp3-active, .bp3-button-group.bp3-minimal .bp3-button.bp3-intent-primary.bp3-disabled.bp3-active{
          background:rgba(19, 124, 189, 0.3); }
      .bp3-button-group.bp3-minimal .bp3-button.bp3-intent-primary .bp3-button-spinner .bp3-spinner-head{
        stroke:#106ba3; }
      .bp3-dark .bp3-button-group.bp3-minimal .bp3-button.bp3-intent-primary{
        color:#48aff0; }
        .bp3-dark .bp3-button-group.bp3-minimal .bp3-button.bp3-intent-primary:hover{
          background:rgba(19, 124, 189, 0.2);
          color:#48aff0; }
        .bp3-dark .bp3-button-group.bp3-minimal .bp3-button.bp3-intent-primary:active, .bp3-dark .bp3-button-group.bp3-minimal .bp3-button.bp3-intent-primary.bp3-active{
          background:rgba(19, 124, 189, 0.3);
          color:#48aff0; }
        .bp3-dark .bp3-button-group.bp3-minimal .bp3-button.bp3-intent-primary:disabled, .bp3-dark .bp3-button-group.bp3-minimal .bp3-button.bp3-intent-primary.bp3-disabled{
          background:none;
          color:rgba(72, 175, 240, 0.5); }
          .bp3-dark .bp3-button-group.bp3-minimal .bp3-button.bp3-intent-primary:disabled.bp3-active, .bp3-dark .bp3-button-group.bp3-minimal .bp3-button.bp3-intent-primary.bp3-disabled.bp3-active{
            background:rgba(19, 124, 189, 0.3); }
    .bp3-button-group.bp3-minimal .bp3-button.bp3-intent-success{
      color:#0d8050; }
      .bp3-button-group.bp3-minimal .bp3-button.bp3-intent-success:hover, .bp3-button-group.bp3-minimal .bp3-button.bp3-intent-success:active, .bp3-button-group.bp3-minimal .bp3-button.bp3-intent-success.bp3-active{
        background:none;
        -webkit-box-shadow:none;
                box-shadow:none;
        color:#0d8050; }
      .bp3-button-group.bp3-minimal .bp3-button.bp3-intent-success:hover{
        background:rgba(15, 153, 96, 0.15);
        color:#0d8050; }
      .bp3-button-group.bp3-minimal .bp3-button.bp3-intent-success:active, .bp3-button-group.bp3-minimal .bp3-button.bp3-intent-success.bp3-active{
        background:rgba(15, 153, 96, 0.3);
        color:#0d8050; }
      .bp3-button-group.bp3-minimal .bp3-button.bp3-intent-success:disabled, .bp3-button-group.bp3-minimal .bp3-button.bp3-intent-success.bp3-disabled{
        background:none;
        color:rgba(13, 128, 80, 0.5); }
        .bp3-button-group.bp3-minimal .bp3-button.bp3-intent-success:disabled.bp3-active, .bp3-button-group.bp3-minimal .bp3-button.bp3-intent-success.bp3-disabled.bp3-active{
          background:rgba(15, 153, 96, 0.3); }
      .bp3-button-group.bp3-minimal .bp3-button.bp3-intent-success .bp3-button-spinner .bp3-spinner-head{
        stroke:#0d8050; }
      .bp3-dark .bp3-button-group.bp3-minimal .bp3-button.bp3-intent-success{
        color:#3dcc91; }
        .bp3-dark .bp3-button-group.bp3-minimal .bp3-button.bp3-intent-success:hover{
          background:rgba(15, 153, 96, 0.2);
          color:#3dcc91; }
        .bp3-dark .bp3-button-group.bp3-minimal .bp3-button.bp3-intent-success:active, .bp3-dark .bp3-button-group.bp3-minimal .bp3-button.bp3-intent-success.bp3-active{
          background:rgba(15, 153, 96, 0.3);
          color:#3dcc91; }
        .bp3-dark .bp3-button-group.bp3-minimal .bp3-button.bp3-intent-success:disabled, .bp3-dark .bp3-button-group.bp3-minimal .bp3-button.bp3-intent-success.bp3-disabled{
          background:none;
          color:rgba(61, 204, 145, 0.5); }
          .bp3-dark .bp3-button-group.bp3-minimal .bp3-button.bp3-intent-success:disabled.bp3-active, .bp3-dark .bp3-button-group.bp3-minimal .bp3-button.bp3-intent-success.bp3-disabled.bp3-active{
            background:rgba(15, 153, 96, 0.3); }
    .bp3-button-group.bp3-minimal .bp3-button.bp3-intent-warning{
      color:#bf7326; }
      .bp3-button-group.bp3-minimal .bp3-button.bp3-intent-warning:hover, .bp3-button-group.bp3-minimal .bp3-button.bp3-intent-warning:active, .bp3-button-group.bp3-minimal .bp3-button.bp3-intent-warning.bp3-active{
        background:none;
        -webkit-box-shadow:none;
                box-shadow:none;
        color:#bf7326; }
      .bp3-button-group.bp3-minimal .bp3-button.bp3-intent-warning:hover{
        background:rgba(217, 130, 43, 0.15);
        color:#bf7326; }
      .bp3-button-group.bp3-minimal .bp3-button.bp3-intent-warning:active, .bp3-button-group.bp3-minimal .bp3-button.bp3-intent-warning.bp3-active{
        background:rgba(217, 130, 43, 0.3);
        color:#bf7326; }
      .bp3-button-group.bp3-minimal .bp3-button.bp3-intent-warning:disabled, .bp3-button-group.bp3-minimal .bp3-button.bp3-intent-warning.bp3-disabled{
        background:none;
        color:rgba(191, 115, 38, 0.5); }
        .bp3-button-group.bp3-minimal .bp3-button.bp3-intent-warning:disabled.bp3-active, .bp3-button-group.bp3-minimal .bp3-button.bp3-intent-warning.bp3-disabled.bp3-active{
          background:rgba(217, 130, 43, 0.3); }
      .bp3-button-group.bp3-minimal .bp3-button.bp3-intent-warning .bp3-button-spinner .bp3-spinner-head{
        stroke:#bf7326; }
      .bp3-dark .bp3-button-group.bp3-minimal .bp3-button.bp3-intent-warning{
        color:#ffb366; }
        .bp3-dark .bp3-button-group.bp3-minimal .bp3-button.bp3-intent-warning:hover{
          background:rgba(217, 130, 43, 0.2);
          color:#ffb366; }
        .bp3-dark .bp3-button-group.bp3-minimal .bp3-button.bp3-intent-warning:active, .bp3-dark .bp3-button-group.bp3-minimal .bp3-button.bp3-intent-warning.bp3-active{
          background:rgba(217, 130, 43, 0.3);
          color:#ffb366; }
        .bp3-dark .bp3-button-group.bp3-minimal .bp3-button.bp3-intent-warning:disabled, .bp3-dark .bp3-button-group.bp3-minimal .bp3-button.bp3-intent-warning.bp3-disabled{
          background:none;
          color:rgba(255, 179, 102, 0.5); }
          .bp3-dark .bp3-button-group.bp3-minimal .bp3-button.bp3-intent-warning:disabled.bp3-active, .bp3-dark .bp3-button-group.bp3-minimal .bp3-button.bp3-intent-warning.bp3-disabled.bp3-active{
            background:rgba(217, 130, 43, 0.3); }
    .bp3-button-group.bp3-minimal .bp3-button.bp3-intent-danger{
      color:#c23030; }
      .bp3-button-group.bp3-minimal .bp3-button.bp3-intent-danger:hover, .bp3-button-group.bp3-minimal .bp3-button.bp3-intent-danger:active, .bp3-button-group.bp3-minimal .bp3-button.bp3-intent-danger.bp3-active{
        background:none;
        -webkit-box-shadow:none;
                box-shadow:none;
        color:#c23030; }
      .bp3-button-group.bp3-minimal .bp3-button.bp3-intent-danger:hover{
        background:rgba(219, 55, 55, 0.15);
        color:#c23030; }
      .bp3-button-group.bp3-minimal .bp3-button.bp3-intent-danger:active, .bp3-button-group.bp3-minimal .bp3-button.bp3-intent-danger.bp3-active{
        background:rgba(219, 55, 55, 0.3);
        color:#c23030; }
      .bp3-button-group.bp3-minimal .bp3-button.bp3-intent-danger:disabled, .bp3-button-group.bp3-minimal .bp3-button.bp3-intent-danger.bp3-disabled{
        background:none;
        color:rgba(194, 48, 48, 0.5); }
        .bp3-button-group.bp3-minimal .bp3-button.bp3-intent-danger:disabled.bp3-active, .bp3-button-group.bp3-minimal .bp3-button.bp3-intent-danger.bp3-disabled.bp3-active{
          background:rgba(219, 55, 55, 0.3); }
      .bp3-button-group.bp3-minimal .bp3-button.bp3-intent-danger .bp3-button-spinner .bp3-spinner-head{
        stroke:#c23030; }
      .bp3-dark .bp3-button-group.bp3-minimal .bp3-button.bp3-intent-danger{
        color:#ff7373; }
        .bp3-dark .bp3-button-group.bp3-minimal .bp3-button.bp3-intent-danger:hover{
          background:rgba(219, 55, 55, 0.2);
          color:#ff7373; }
        .bp3-dark .bp3-button-group.bp3-minimal .bp3-button.bp3-intent-danger:active, .bp3-dark .bp3-button-group.bp3-minimal .bp3-button.bp3-intent-danger.bp3-active{
          background:rgba(219, 55, 55, 0.3);
          color:#ff7373; }
        .bp3-dark .bp3-button-group.bp3-minimal .bp3-button.bp3-intent-danger:disabled, .bp3-dark .bp3-button-group.bp3-minimal .bp3-button.bp3-intent-danger.bp3-disabled{
          background:none;
          color:rgba(255, 115, 115, 0.5); }
          .bp3-dark .bp3-button-group.bp3-minimal .bp3-button.bp3-intent-danger:disabled.bp3-active, .bp3-dark .bp3-button-group.bp3-minimal .bp3-button.bp3-intent-danger.bp3-disabled.bp3-active{
            background:rgba(219, 55, 55, 0.3); }
  .bp3-button-group .bp3-popover-wrapper,
  .bp3-button-group .bp3-popover-target{
    display:-webkit-box;
    display:-ms-flexbox;
    display:flex;
    -webkit-box-flex:1;
        -ms-flex:1 1 auto;
            flex:1 1 auto; }
  .bp3-button-group.bp3-fill{
    display:-webkit-box;
    display:-ms-flexbox;
    display:flex;
    width:100%; }
  .bp3-button-group .bp3-button.bp3-fill,
  .bp3-button-group.bp3-fill .bp3-button:not(.bp3-fixed){
    -webkit-box-flex:1;
        -ms-flex:1 1 auto;
            flex:1 1 auto; }
  .bp3-button-group.bp3-vertical{
    -webkit-box-align:stretch;
        -ms-flex-align:stretch;
            align-items:stretch;
    -webkit-box-orient:vertical;
    -webkit-box-direction:normal;
        -ms-flex-direction:column;
            flex-direction:column;
    vertical-align:top; }
    .bp3-button-group.bp3-vertical.bp3-fill{
      height:100%;
      width:unset; }
    .bp3-button-group.bp3-vertical .bp3-button{
      margin-right:0 !important;
      width:100%; }
    .bp3-button-group.bp3-vertical:not(.bp3-minimal) > .bp3-popover-wrapper:first-child .bp3-button,
    .bp3-button-group.bp3-vertical:not(.bp3-minimal) > .bp3-button:first-child{
      border-radius:3px 3px 0 0; }
    .bp3-button-group.bp3-vertical:not(.bp3-minimal) > .bp3-popover-wrapper:last-child .bp3-button,
    .bp3-button-group.bp3-vertical:not(.bp3-minimal) > .bp3-button:last-child{
      border-radius:0 0 3px 3px; }
    .bp3-button-group.bp3-vertical:not(.bp3-minimal) > .bp3-popover-wrapper:not(:last-child) .bp3-button,
    .bp3-button-group.bp3-vertical:not(.bp3-minimal) > .bp3-button:not(:last-child){
      margin-bottom:-1px; }
  .bp3-button-group.bp3-align-left .bp3-button{
    text-align:left; }
  .bp3-dark .bp3-button-group:not(.bp3-minimal) > .bp3-popover-wrapper:not(:last-child) .bp3-button,
  .bp3-dark .bp3-button-group:not(.bp3-minimal) > .bp3-button:not(:last-child){
    margin-right:1px; }
  .bp3-dark .bp3-button-group.bp3-vertical > .bp3-popover-wrapper:not(:last-child) .bp3-button,
  .bp3-dark .bp3-button-group.bp3-vertical > .bp3-button:not(:last-child){
    margin-bottom:1px; }
.bp3-callout{
  font-size:14px;
  line-height:1.5;
  background-color:rgba(138, 155, 168, 0.15);
  border-radius:3px;
  padding:10px 12px 9px;
  position:relative;
  width:100%; }
  .bp3-callout[class*="bp3-icon-"]{
    padding-left:40px; }
    .bp3-callout[class*="bp3-icon-"]::before{
      font-family:"Icons20", sans-serif;
      font-size:20px;
      font-style:normal;
      font-weight:400;
      line-height:1;
      -moz-osx-font-smoothing:grayscale;
      -webkit-font-smoothing:antialiased;
      color:#5c7080;
      left:10px;
      position:absolute;
      top:10px; }
  .bp3-callout.bp3-callout-icon{
    padding-left:40px; }
    .bp3-callout.bp3-callout-icon > .bp3-icon:first-child{
      color:#5c7080;
      left:10px;
      position:absolute;
      top:10px; }
  .bp3-callout .bp3-heading{
    line-height:20px;
    margin-bottom:5px;
    margin-top:0; }
    .bp3-callout .bp3-heading:last-child{
      margin-bottom:0; }
  .bp3-dark .bp3-callout{
    background-color:rgba(138, 155, 168, 0.2); }
    .bp3-dark .bp3-callout[class*="bp3-icon-"]::before{
      color:#a7b6c2; }
  .bp3-callout.bp3-intent-primary{
    background-color:rgba(19, 124, 189, 0.15); }
    .bp3-callout.bp3-intent-primary[class*="bp3-icon-"]::before,
    .bp3-callout.bp3-intent-primary > .bp3-icon:first-child,
    .bp3-callout.bp3-intent-primary .bp3-heading{
      color:#106ba3; }
    .bp3-dark .bp3-callout.bp3-intent-primary{
      background-color:rgba(19, 124, 189, 0.25); }
      .bp3-dark .bp3-callout.bp3-intent-primary[class*="bp3-icon-"]::before,
      .bp3-dark .bp3-callout.bp3-intent-primary > .bp3-icon:first-child,
      .bp3-dark .bp3-callout.bp3-intent-primary .bp3-heading{
        color:#48aff0; }
  .bp3-callout.bp3-intent-success{
    background-color:rgba(15, 153, 96, 0.15); }
    .bp3-callout.bp3-intent-success[class*="bp3-icon-"]::before,
    .bp3-callout.bp3-intent-success > .bp3-icon:first-child,
    .bp3-callout.bp3-intent-success .bp3-heading{
      color:#0d8050; }
    .bp3-dark .bp3-callout.bp3-intent-success{
      background-color:rgba(15, 153, 96, 0.25); }
      .bp3-dark .bp3-callout.bp3-intent-success[class*="bp3-icon-"]::before,
      .bp3-dark .bp3-callout.bp3-intent-success > .bp3-icon:first-child,
      .bp3-dark .bp3-callout.bp3-intent-success .bp3-heading{
        color:#3dcc91; }
  .bp3-callout.bp3-intent-warning{
    background-color:rgba(217, 130, 43, 0.15); }
    .bp3-callout.bp3-intent-warning[class*="bp3-icon-"]::before,
    .bp3-callout.bp3-intent-warning > .bp3-icon:first-child,
    .bp3-callout.bp3-intent-warning .bp3-heading{
      color:#bf7326; }
    .bp3-dark .bp3-callout.bp3-intent-warning{
      background-color:rgba(217, 130, 43, 0.25); }
      .bp3-dark .bp3-callout.bp3-intent-warning[class*="bp3-icon-"]::before,
      .bp3-dark .bp3-callout.bp3-intent-warning > .bp3-icon:first-child,
      .bp3-dark .bp3-callout.bp3-intent-warning .bp3-heading{
        color:#ffb366; }
  .bp3-callout.bp3-intent-danger{
    background-color:rgba(219, 55, 55, 0.15); }
    .bp3-callout.bp3-intent-danger[class*="bp3-icon-"]::before,
    .bp3-callout.bp3-intent-danger > .bp3-icon:first-child,
    .bp3-callout.bp3-intent-danger .bp3-heading{
      color:#c23030; }
    .bp3-dark .bp3-callout.bp3-intent-danger{
      background-color:rgba(219, 55, 55, 0.25); }
      .bp3-dark .bp3-callout.bp3-intent-danger[class*="bp3-icon-"]::before,
      .bp3-dark .bp3-callout.bp3-intent-danger > .bp3-icon:first-child,
      .bp3-dark .bp3-callout.bp3-intent-danger .bp3-heading{
        color:#ff7373; }
  .bp3-running-text .bp3-callout{
    margin:20px 0; }
.bp3-card{
  background-color:#ffffff;
  border-radius:3px;
  -webkit-box-shadow:0 0 0 1px rgba(16, 22, 26, 0.15), 0 0 0 rgba(16, 22, 26, 0), 0 0 0 rgba(16, 22, 26, 0);
          box-shadow:0 0 0 1px rgba(16, 22, 26, 0.15), 0 0 0 rgba(16, 22, 26, 0), 0 0 0 rgba(16, 22, 26, 0);
  padding:20px;
  -webkit-transition:-webkit-transform 200ms cubic-bezier(0.4, 1, 0.75, 0.9), -webkit-box-shadow 200ms cubic-bezier(0.4, 1, 0.75, 0.9);
  transition:-webkit-transform 200ms cubic-bezier(0.4, 1, 0.75, 0.9), -webkit-box-shadow 200ms cubic-bezier(0.4, 1, 0.75, 0.9);
  transition:transform 200ms cubic-bezier(0.4, 1, 0.75, 0.9), box-shadow 200ms cubic-bezier(0.4, 1, 0.75, 0.9);
  transition:transform 200ms cubic-bezier(0.4, 1, 0.75, 0.9), box-shadow 200ms cubic-bezier(0.4, 1, 0.75, 0.9), -webkit-transform 200ms cubic-bezier(0.4, 1, 0.75, 0.9), -webkit-box-shadow 200ms cubic-bezier(0.4, 1, 0.75, 0.9); }
  .bp3-card.bp3-dark,
  .bp3-dark .bp3-card{
    background-color:#30404d;
    -webkit-box-shadow:0 0 0 1px rgba(16, 22, 26, 0.4), 0 0 0 rgba(16, 22, 26, 0), 0 0 0 rgba(16, 22, 26, 0);
            box-shadow:0 0 0 1px rgba(16, 22, 26, 0.4), 0 0 0 rgba(16, 22, 26, 0), 0 0 0 rgba(16, 22, 26, 0); }

.bp3-elevation-0{
  -webkit-box-shadow:0 0 0 1px rgba(16, 22, 26, 0.15), 0 0 0 rgba(16, 22, 26, 0), 0 0 0 rgba(16, 22, 26, 0);
          box-shadow:0 0 0 1px rgba(16, 22, 26, 0.15), 0 0 0 rgba(16, 22, 26, 0), 0 0 0 rgba(16, 22, 26, 0); }
  .bp3-elevation-0.bp3-dark,
  .bp3-dark .bp3-elevation-0{
    -webkit-box-shadow:0 0 0 1px rgba(16, 22, 26, 0.4), 0 0 0 rgba(16, 22, 26, 0), 0 0 0 rgba(16, 22, 26, 0);
            box-shadow:0 0 0 1px rgba(16, 22, 26, 0.4), 0 0 0 rgba(16, 22, 26, 0), 0 0 0 rgba(16, 22, 26, 0); }

.bp3-elevation-1{
  -webkit-box-shadow:0 0 0 1px rgba(16, 22, 26, 0.1), 0 0 0 rgba(16, 22, 26, 0), 0 1px 1px rgba(16, 22, 26, 0.2);
          box-shadow:0 0 0 1px rgba(16, 22, 26, 0.1), 0 0 0 rgba(16, 22, 26, 0), 0 1px 1px rgba(16, 22, 26, 0.2); }
  .bp3-elevation-1.bp3-dark,
  .bp3-dark .bp3-elevation-1{
    -webkit-box-shadow:0 0 0 1px rgba(16, 22, 26, 0.2), 0 0 0 rgba(16, 22, 26, 0), 0 1px 1px rgba(16, 22, 26, 0.4);
            box-shadow:0 0 0 1px rgba(16, 22, 26, 0.2), 0 0 0 rgba(16, 22, 26, 0), 0 1px 1px rgba(16, 22, 26, 0.4); }

.bp3-elevation-2{
  -webkit-box-shadow:0 0 0 1px rgba(16, 22, 26, 0.1), 0 1px 1px rgba(16, 22, 26, 0.2), 0 2px 6px rgba(16, 22, 26, 0.2);
          box-shadow:0 0 0 1px rgba(16, 22, 26, 0.1), 0 1px 1px rgba(16, 22, 26, 0.2), 0 2px 6px rgba(16, 22, 26, 0.2); }
  .bp3-elevation-2.bp3-dark,
  .bp3-dark .bp3-elevation-2{
    -webkit-box-shadow:0 0 0 1px rgba(16, 22, 26, 0.2), 0 1px 1px rgba(16, 22, 26, 0.4), 0 2px 6px rgba(16, 22, 26, 0.4);
            box-shadow:0 0 0 1px rgba(16, 22, 26, 0.2), 0 1px 1px rgba(16, 22, 26, 0.4), 0 2px 6px rgba(16, 22, 26, 0.4); }

.bp3-elevation-3{
  -webkit-box-shadow:0 0 0 1px rgba(16, 22, 26, 0.1), 0 2px 4px rgba(16, 22, 26, 0.2), 0 8px 24px rgba(16, 22, 26, 0.2);
          box-shadow:0 0 0 1px rgba(16, 22, 26, 0.1), 0 2px 4px rgba(16, 22, 26, 0.2), 0 8px 24px rgba(16, 22, 26, 0.2); }
  .bp3-elevation-3.bp3-dark,
  .bp3-dark .bp3-elevation-3{
    -webkit-box-shadow:0 0 0 1px rgba(16, 22, 26, 0.2), 0 2px 4px rgba(16, 22, 26, 0.4), 0 8px 24px rgba(16, 22, 26, 0.4);
            box-shadow:0 0 0 1px rgba(16, 22, 26, 0.2), 0 2px 4px rgba(16, 22, 26, 0.4), 0 8px 24px rgba(16, 22, 26, 0.4); }

.bp3-elevation-4{
  -webkit-box-shadow:0 0 0 1px rgba(16, 22, 26, 0.1), 0 4px 8px rgba(16, 22, 26, 0.2), 0 18px 46px 6px rgba(16, 22, 26, 0.2);
          box-shadow:0 0 0 1px rgba(16, 22, 26, 0.1), 0 4px 8px rgba(16, 22, 26, 0.2), 0 18px 46px 6px rgba(16, 22, 26, 0.2); }
  .bp3-elevation-4.bp3-dark,
  .bp3-dark .bp3-elevation-4{
    -webkit-box-shadow:0 0 0 1px rgba(16, 22, 26, 0.2), 0 4px 8px rgba(16, 22, 26, 0.4), 0 18px 46px 6px rgba(16, 22, 26, 0.4);
            box-shadow:0 0 0 1px rgba(16, 22, 26, 0.2), 0 4px 8px rgba(16, 22, 26, 0.4), 0 18px 46px 6px rgba(16, 22, 26, 0.4); }

.bp3-card.bp3-interactive:hover{
  -webkit-box-shadow:0 0 0 1px rgba(16, 22, 26, 0.1), 0 2px 4px rgba(16, 22, 26, 0.2), 0 8px 24px rgba(16, 22, 26, 0.2);
          box-shadow:0 0 0 1px rgba(16, 22, 26, 0.1), 0 2px 4px rgba(16, 22, 26, 0.2), 0 8px 24px rgba(16, 22, 26, 0.2);
  cursor:pointer; }
  .bp3-card.bp3-interactive:hover.bp3-dark,
  .bp3-dark .bp3-card.bp3-interactive:hover{
    -webkit-box-shadow:0 0 0 1px rgba(16, 22, 26, 0.2), 0 2px 4px rgba(16, 22, 26, 0.4), 0 8px 24px rgba(16, 22, 26, 0.4);
            box-shadow:0 0 0 1px rgba(16, 22, 26, 0.2), 0 2px 4px rgba(16, 22, 26, 0.4), 0 8px 24px rgba(16, 22, 26, 0.4); }

.bp3-card.bp3-interactive:active{
  -webkit-box-shadow:0 0 0 1px rgba(16, 22, 26, 0.1), 0 0 0 rgba(16, 22, 26, 0), 0 1px 1px rgba(16, 22, 26, 0.2);
          box-shadow:0 0 0 1px rgba(16, 22, 26, 0.1), 0 0 0 rgba(16, 22, 26, 0), 0 1px 1px rgba(16, 22, 26, 0.2);
  opacity:0.9;
  -webkit-transition-duration:0;
          transition-duration:0; }
  .bp3-card.bp3-interactive:active.bp3-dark,
  .bp3-dark .bp3-card.bp3-interactive:active{
    -webkit-box-shadow:0 0 0 1px rgba(16, 22, 26, 0.2), 0 0 0 rgba(16, 22, 26, 0), 0 1px 1px rgba(16, 22, 26, 0.4);
            box-shadow:0 0 0 1px rgba(16, 22, 26, 0.2), 0 0 0 rgba(16, 22, 26, 0), 0 1px 1px rgba(16, 22, 26, 0.4); }

.bp3-collapse{
  height:0;
  overflow-y:hidden;
  -webkit-transition:height 200ms cubic-bezier(0.4, 1, 0.75, 0.9);
  transition:height 200ms cubic-bezier(0.4, 1, 0.75, 0.9); }
  .bp3-collapse .bp3-collapse-body{
    -webkit-transition:-webkit-transform 200ms cubic-bezier(0.4, 1, 0.75, 0.9);
    transition:-webkit-transform 200ms cubic-bezier(0.4, 1, 0.75, 0.9);
    transition:transform 200ms cubic-bezier(0.4, 1, 0.75, 0.9);
    transition:transform 200ms cubic-bezier(0.4, 1, 0.75, 0.9), -webkit-transform 200ms cubic-bezier(0.4, 1, 0.75, 0.9); }
    .bp3-collapse .bp3-collapse-body[aria-hidden="true"]{
      display:none; }

.bp3-context-menu .bp3-popover-target{
  display:block; }

.bp3-context-menu-popover-target{
  position:fixed; }

.bp3-divider{
  border-bottom:1px solid rgba(16, 22, 26, 0.15);
  border-right:1px solid rgba(16, 22, 26, 0.15);
  margin:5px; }
  .bp3-dark .bp3-divider{
    border-color:rgba(16, 22, 26, 0.4); }
.bp3-dialog-container{
  opacity:1;
  -webkit-transform:scale(1);
          transform:scale(1);
  -webkit-box-align:center;
      -ms-flex-align:center;
          align-items:center;
  display:-webkit-box;
  display:-ms-flexbox;
  display:flex;
  -webkit-box-pack:center;
      -ms-flex-pack:center;
          justify-content:center;
  min-height:100%;
  pointer-events:none;
  -webkit-user-select:none;
     -moz-user-select:none;
      -ms-user-select:none;
          user-select:none;
  width:100%; }
  .bp3-dialog-container.bp3-overlay-enter > .bp3-dialog, .bp3-dialog-container.bp3-overlay-appear > .bp3-dialog{
    opacity:0;
    -webkit-transform:scale(0.5);
            transform:scale(0.5); }
  .bp3-dialog-container.bp3-overlay-enter-active > .bp3-dialog, .bp3-dialog-container.bp3-overlay-appear-active > .bp3-dialog{
    opacity:1;
    -webkit-transform:scale(1);
            transform:scale(1);
    -webkit-transition-delay:0;
            transition-delay:0;
    -webkit-transition-duration:300ms;
            transition-duration:300ms;
    -webkit-transition-property:opacity, -webkit-transform;
    transition-property:opacity, -webkit-transform;
    transition-property:opacity, transform;
    transition-property:opacity, transform, -webkit-transform;
    -webkit-transition-timing-function:cubic-bezier(0.54, 1.12, 0.38, 1.11);
            transition-timing-function:cubic-bezier(0.54, 1.12, 0.38, 1.11); }
  .bp3-dialog-container.bp3-overlay-exit > .bp3-dialog{
    opacity:1;
    -webkit-transform:scale(1);
            transform:scale(1); }
  .bp3-dialog-container.bp3-overlay-exit-active > .bp3-dialog{
    opacity:0;
    -webkit-transform:scale(0.5);
            transform:scale(0.5);
    -webkit-transition-delay:0;
            transition-delay:0;
    -webkit-transition-duration:300ms;
            transition-duration:300ms;
    -webkit-transition-property:opacity, -webkit-transform;
    transition-property:opacity, -webkit-transform;
    transition-property:opacity, transform;
    transition-property:opacity, transform, -webkit-transform;
    -webkit-transition-timing-function:cubic-bezier(0.54, 1.12, 0.38, 1.11);
            transition-timing-function:cubic-bezier(0.54, 1.12, 0.38, 1.11); }

.bp3-dialog{
  background:#ebf1f5;
  border-radius:6px;
  -webkit-box-shadow:0 0 0 1px rgba(16, 22, 26, 0.1), 0 4px 8px rgba(16, 22, 26, 0.2), 0 18px 46px 6px rgba(16, 22, 26, 0.2);
          box-shadow:0 0 0 1px rgba(16, 22, 26, 0.1), 0 4px 8px rgba(16, 22, 26, 0.2), 0 18px 46px 6px rgba(16, 22, 26, 0.2);
  display:-webkit-box;
  display:-ms-flexbox;
  display:flex;
  -webkit-box-orient:vertical;
  -webkit-box-direction:normal;
      -ms-flex-direction:column;
          flex-direction:column;
  margin:30px 0;
  padding-bottom:20px;
  pointer-events:all;
  -webkit-user-select:text;
     -moz-user-select:text;
      -ms-user-select:text;
          user-select:text;
  width:500px; }
  .bp3-dialog:focus{
    outline:0; }
  .bp3-dialog.bp3-dark,
  .bp3-dark .bp3-dialog{
    background:#293742;
    -webkit-box-shadow:0 0 0 1px rgba(16, 22, 26, 0.2), 0 4px 8px rgba(16, 22, 26, 0.4), 0 18px 46px 6px rgba(16, 22, 26, 0.4);
            box-shadow:0 0 0 1px rgba(16, 22, 26, 0.2), 0 4px 8px rgba(16, 22, 26, 0.4), 0 18px 46px 6px rgba(16, 22, 26, 0.4);
    color:#f5f8fa; }

.bp3-dialog-header{
  -webkit-box-align:center;
      -ms-flex-align:center;
          align-items:center;
  background:#ffffff;
  border-radius:6px 6px 0 0;
  -webkit-box-shadow:0 1px 0 rgba(16, 22, 26, 0.15);
          box-shadow:0 1px 0 rgba(16, 22, 26, 0.15);
  display:-webkit-box;
  display:-ms-flexbox;
  display:flex;
  -webkit-box-flex:0;
      -ms-flex:0 0 auto;
          flex:0 0 auto;
  min-height:40px;
  padding-left:20px;
  padding-right:5px;
  z-index:30; }
  .bp3-dialog-header .bp3-icon-large,
  .bp3-dialog-header .bp3-icon{
    color:#5c7080;
    -webkit-box-flex:0;
        -ms-flex:0 0 auto;
            flex:0 0 auto;
    margin-right:10px; }
  .bp3-dialog-header .bp3-heading{
    overflow:hidden;
    text-overflow:ellipsis;
    white-space:nowrap;
    word-wrap:normal;
    -webkit-box-flex:1;
        -ms-flex:1 1 auto;
            flex:1 1 auto;
    line-height:inherit;
    margin:0; }
    .bp3-dialog-header .bp3-heading:last-child{
      margin-right:20px; }
  .bp3-dark .bp3-dialog-header{
    background:#30404d;
    -webkit-box-shadow:0 1px 0 rgba(16, 22, 26, 0.4);
            box-shadow:0 1px 0 rgba(16, 22, 26, 0.4); }
    .bp3-dark .bp3-dialog-header .bp3-icon-large,
    .bp3-dark .bp3-dialog-header .bp3-icon{
      color:#a7b6c2; }

.bp3-dialog-body{
  -webkit-box-flex:1;
      -ms-flex:1 1 auto;
          flex:1 1 auto;
  line-height:18px;
  margin:20px; }

.bp3-dialog-footer{
  -webkit-box-flex:0;
      -ms-flex:0 0 auto;
          flex:0 0 auto;
  margin:0 20px; }

.bp3-dialog-footer-actions{
  display:-webkit-box;
  display:-ms-flexbox;
  display:flex;
  -webkit-box-pack:end;
      -ms-flex-pack:end;
          justify-content:flex-end; }
  .bp3-dialog-footer-actions .bp3-button{
    margin-left:10px; }
.bp3-multistep-dialog-panels{
  display:-webkit-box;
  display:-ms-flexbox;
  display:flex; }

.bp3-multistep-dialog-left-panel{
  display:-webkit-box;
  display:-ms-flexbox;
  display:flex;
  -webkit-box-flex:1;
      -ms-flex:1;
          flex:1;
  -webkit-box-orient:vertical;
  -webkit-box-direction:normal;
      -ms-flex-direction:column;
          flex-direction:column; }
  .bp3-dark .bp3-multistep-dialog-left-panel{
    background:#202b33; }

.bp3-multistep-dialog-right-panel{
  background-color:#f5f8fa;
  border-left:1px solid rgba(16, 22, 26, 0.15);
  border-radius:0 0 6px 0;
  -webkit-box-flex:3;
      -ms-flex:3;
          flex:3;
  min-width:0; }
  .bp3-dark .bp3-multistep-dialog-right-panel{
    background-color:#293742;
    border-left:1px solid rgba(16, 22, 26, 0.4); }

.bp3-multistep-dialog-footer{
  background-color:#ffffff;
  border-radius:0 0 6px 0;
  border-top:1px solid rgba(16, 22, 26, 0.15);
  padding:10px; }
  .bp3-dark .bp3-multistep-dialog-footer{
    background:#30404d;
    border-top:1px solid rgba(16, 22, 26, 0.4); }

.bp3-dialog-step-container{
  background-color:#f5f8fa;
  border-bottom:1px solid rgba(16, 22, 26, 0.15); }
  .bp3-dark .bp3-dialog-step-container{
    background:#293742;
    border-bottom:1px solid rgba(16, 22, 26, 0.4); }
  .bp3-dialog-step-container.bp3-dialog-step-viewed{
    background-color:#ffffff; }
    .bp3-dark .bp3-dialog-step-container.bp3-dialog-step-viewed{
      background:#30404d; }

.bp3-dialog-step{
  -webkit-box-align:center;
      -ms-flex-align:center;
          align-items:center;
  background-color:#f5f8fa;
  border-radius:6px;
  cursor:not-allowed;
  display:-webkit-box;
  display:-ms-flexbox;
  display:flex;
  margin:4px;
  padding:6px 14px; }
  .bp3-dark .bp3-dialog-step{
    background:#293742; }
  .bp3-dialog-step-viewed .bp3-dialog-step{
    background-color:#ffffff;
    cursor:pointer; }
    .bp3-dark .bp3-dialog-step-viewed .bp3-dialog-step{
      background:#30404d; }
  .bp3-dialog-step:hover{
    background-color:#f5f8fa; }
    .bp3-dark .bp3-dialog-step:hover{
      background:#293742; }

.bp3-dialog-step-icon{
  -webkit-box-align:center;
      -ms-flex-align:center;
          align-items:center;
  background-color:rgba(92, 112, 128, 0.6);
  border-radius:50%;
  color:#ffffff;
  display:-webkit-box;
  display:-ms-flexbox;
  display:flex;
  height:25px;
  -webkit-box-pack:center;
      -ms-flex-pack:center;
          justify-content:center;
  width:25px; }
  .bp3-dark .bp3-dialog-step-icon{
    background-color:rgba(167, 182, 194, 0.6); }
  .bp3-active.bp3-dialog-step-viewed .bp3-dialog-step-icon{
    background-color:#2b95d6; }
  .bp3-dialog-step-viewed .bp3-dialog-step-icon{
    background-color:#8a9ba8; }

.bp3-dialog-step-title{
  color:rgba(92, 112, 128, 0.6);
  -webkit-box-flex:1;
      -ms-flex:1;
          flex:1;
  padding-left:10px; }
  .bp3-dark .bp3-dialog-step-title{
    color:rgba(167, 182, 194, 0.6); }
  .bp3-active.bp3-dialog-step-viewed .bp3-dialog-step-title{
    color:#2b95d6; }
  .bp3-dialog-step-viewed:not(.bp3-active) .bp3-dialog-step-title{
    color:#182026; }
    .bp3-dark .bp3-dialog-step-viewed:not(.bp3-active) .bp3-dialog-step-title{
      color:#f5f8fa; }
.bp3-drawer{
  background:#ffffff;
  -webkit-box-shadow:0 0 0 1px rgba(16, 22, 26, 0.1), 0 4px 8px rgba(16, 22, 26, 0.2), 0 18px 46px 6px rgba(16, 22, 26, 0.2);
          box-shadow:0 0 0 1px rgba(16, 22, 26, 0.1), 0 4px 8px rgba(16, 22, 26, 0.2), 0 18px 46px 6px rgba(16, 22, 26, 0.2);
  display:-webkit-box;
  display:-ms-flexbox;
  display:flex;
  -webkit-box-orient:vertical;
  -webkit-box-direction:normal;
      -ms-flex-direction:column;
          flex-direction:column;
  margin:0;
  padding:0; }
  .bp3-drawer:focus{
    outline:0; }
  .bp3-drawer.bp3-position-top{
    height:50%;
    left:0;
    right:0;
    top:0; }
    .bp3-drawer.bp3-position-top.bp3-overlay-enter, .bp3-drawer.bp3-position-top.bp3-overlay-appear{
      -webkit-transform:translateY(-100%);
              transform:translateY(-100%); }
    .bp3-drawer.bp3-position-top.bp3-overlay-enter-active, .bp3-drawer.bp3-position-top.bp3-overlay-appear-active{
      -webkit-transform:translateY(0);
              transform:translateY(0);
      -webkit-transition-delay:0;
              transition-delay:0;
      -webkit-transition-duration:200ms;
              transition-duration:200ms;
      -webkit-transition-property:-webkit-transform;
      transition-property:-webkit-transform;
      transition-property:transform;
      transition-property:transform, -webkit-transform;
      -webkit-transition-timing-function:cubic-bezier(0.4, 1, 0.75, 0.9);
              transition-timing-function:cubic-bezier(0.4, 1, 0.75, 0.9); }
    .bp3-drawer.bp3-position-top.bp3-overlay-exit{
      -webkit-transform:translateY(0);
              transform:translateY(0); }
    .bp3-drawer.bp3-position-top.bp3-overlay-exit-active{
      -webkit-transform:translateY(-100%);
              transform:translateY(-100%);
      -webkit-transition-delay:0;
              transition-delay:0;
      -webkit-transition-duration:100ms;
              transition-duration:100ms;
      -webkit-transition-property:-webkit-transform;
      transition-property:-webkit-transform;
      transition-property:transform;
      transition-property:transform, -webkit-transform;
      -webkit-transition-timing-function:cubic-bezier(0.4, 1, 0.75, 0.9);
              transition-timing-function:cubic-bezier(0.4, 1, 0.75, 0.9); }
  .bp3-drawer.bp3-position-bottom{
    bottom:0;
    height:50%;
    left:0;
    right:0; }
    .bp3-drawer.bp3-position-bottom.bp3-overlay-enter, .bp3-drawer.bp3-position-bottom.bp3-overlay-appear{
      -webkit-transform:translateY(100%);
              transform:translateY(100%); }
    .bp3-drawer.bp3-position-bottom.bp3-overlay-enter-active, .bp3-drawer.bp3-position-bottom.bp3-overlay-appear-active{
      -webkit-transform:translateY(0);
              transform:translateY(0);
      -webkit-transition-delay:0;
              transition-delay:0;
      -webkit-transition-duration:200ms;
              transition-duration:200ms;
      -webkit-transition-property:-webkit-transform;
      transition-property:-webkit-transform;
      transition-property:transform;
      transition-property:transform, -webkit-transform;
      -webkit-transition-timing-function:cubic-bezier(0.4, 1, 0.75, 0.9);
              transition-timing-function:cubic-bezier(0.4, 1, 0.75, 0.9); }
    .bp3-drawer.bp3-position-bottom.bp3-overlay-exit{
      -webkit-transform:translateY(0);
              transform:translateY(0); }
    .bp3-drawer.bp3-position-bottom.bp3-overlay-exit-active{
      -webkit-transform:translateY(100%);
              transform:translateY(100%);
      -webkit-transition-delay:0;
              transition-delay:0;
      -webkit-transition-duration:100ms;
              transition-duration:100ms;
      -webkit-transition-property:-webkit-transform;
      transition-property:-webkit-transform;
      transition-property:transform;
      transition-property:transform, -webkit-transform;
      -webkit-transition-timing-function:cubic-bezier(0.4, 1, 0.75, 0.9);
              transition-timing-function:cubic-bezier(0.4, 1, 0.75, 0.9); }
  .bp3-drawer.bp3-position-left{
    bottom:0;
    left:0;
    top:0;
    width:50%; }
    .bp3-drawer.bp3-position-left.bp3-overlay-enter, .bp3-drawer.bp3-position-left.bp3-overlay-appear{
      -webkit-transform:translateX(-100%);
              transform:translateX(-100%); }
    .bp3-drawer.bp3-position-left.bp3-overlay-enter-active, .bp3-drawer.bp3-position-left.bp3-overlay-appear-active{
      -webkit-transform:translateX(0);
              transform:translateX(0);
      -webkit-transition-delay:0;
              transition-delay:0;
      -webkit-transition-duration:200ms;
              transition-duration:200ms;
      -webkit-transition-property:-webkit-transform;
      transition-property:-webkit-transform;
      transition-property:transform;
      transition-property:transform, -webkit-transform;
      -webkit-transition-timing-function:cubic-bezier(0.4, 1, 0.75, 0.9);
              transition-timing-function:cubic-bezier(0.4, 1, 0.75, 0.9); }
    .bp3-drawer.bp3-position-left.bp3-overlay-exit{
      -webkit-transform:translateX(0);
              transform:translateX(0); }
    .bp3-drawer.bp3-position-left.bp3-overlay-exit-active{
      -webkit-transform:translateX(-100%);
              transform:translateX(-100%);
      -webkit-transition-delay:0;
              transition-delay:0;
      -webkit-transition-duration:100ms;
              transition-duration:100ms;
      -webkit-transition-property:-webkit-transform;
      transition-property:-webkit-transform;
      transition-property:transform;
      transition-property:transform, -webkit-transform;
      -webkit-transition-timing-function:cubic-bezier(0.4, 1, 0.75, 0.9);
              transition-timing-function:cubic-bezier(0.4, 1, 0.75, 0.9); }
  .bp3-drawer.bp3-position-right{
    bottom:0;
    right:0;
    top:0;
    width:50%; }
    .bp3-drawer.bp3-position-right.bp3-overlay-enter, .bp3-drawer.bp3-position-right.bp3-overlay-appear{
      -webkit-transform:translateX(100%);
              transform:translateX(100%); }
    .bp3-drawer.bp3-position-right.bp3-overlay-enter-active, .bp3-drawer.bp3-position-right.bp3-overlay-appear-active{
      -webkit-transform:translateX(0);
              transform:translateX(0);
      -webkit-transition-delay:0;
              transition-delay:0;
      -webkit-transition-duration:200ms;
              transition-duration:200ms;
      -webkit-transition-property:-webkit-transform;
      transition-property:-webkit-transform;
      transition-property:transform;
      transition-property:transform, -webkit-transform;
      -webkit-transition-timing-function:cubic-bezier(0.4, 1, 0.75, 0.9);
              transition-timing-function:cubic-bezier(0.4, 1, 0.75, 0.9); }
    .bp3-drawer.bp3-position-right.bp3-overlay-exit{
      -webkit-transform:translateX(0);
              transform:translateX(0); }
    .bp3-drawer.bp3-position-right.bp3-overlay-exit-active{
      -webkit-transform:translateX(100%);
              transform:translateX(100%);
      -webkit-transition-delay:0;
              transition-delay:0;
      -webkit-transition-duration:100ms;
              transition-duration:100ms;
      -webkit-transition-property:-webkit-transform;
      transition-property:-webkit-transform;
      transition-property:transform;
      transition-property:transform, -webkit-transform;
      -webkit-transition-timing-function:cubic-bezier(0.4, 1, 0.75, 0.9);
              transition-timing-function:cubic-bezier(0.4, 1, 0.75, 0.9); }
  .bp3-drawer:not(.bp3-position-top):not(.bp3-position-bottom):not(.bp3-position-left):not(
  .bp3-position-right):not(.bp3-vertical){
    bottom:0;
    right:0;
    top:0;
    width:50%; }
    .bp3-drawer:not(.bp3-position-top):not(.bp3-position-bottom):not(.bp3-position-left):not(
    .bp3-position-right):not(.bp3-vertical).bp3-overlay-enter, .bp3-drawer:not(.bp3-position-top):not(.bp3-position-bottom):not(.bp3-position-left):not(
    .bp3-position-right):not(.bp3-vertical).bp3-overlay-appear{
      -webkit-transform:translateX(100%);
              transform:translateX(100%); }
    .bp3-drawer:not(.bp3-position-top):not(.bp3-position-bottom):not(.bp3-position-left):not(
    .bp3-position-right):not(.bp3-vertical).bp3-overlay-enter-active, .bp3-drawer:not(.bp3-position-top):not(.bp3-position-bottom):not(.bp3-position-left):not(
    .bp3-position-right):not(.bp3-vertical).bp3-overlay-appear-active{
      -webkit-transform:translateX(0);
              transform:translateX(0);
      -webkit-transition-delay:0;
              transition-delay:0;
      -webkit-transition-duration:200ms;
              transition-duration:200ms;
      -webkit-transition-property:-webkit-transform;
      transition-property:-webkit-transform;
      transition-property:transform;
      transition-property:transform, -webkit-transform;
      -webkit-transition-timing-function:cubic-bezier(0.4, 1, 0.75, 0.9);
              transition-timing-function:cubic-bezier(0.4, 1, 0.75, 0.9); }
    .bp3-drawer:not(.bp3-position-top):not(.bp3-position-bottom):not(.bp3-position-left):not(
    .bp3-position-right):not(.bp3-vertical).bp3-overlay-exit{
      -webkit-transform:translateX(0);
              transform:translateX(0); }
    .bp3-drawer:not(.bp3-position-top):not(.bp3-position-bottom):not(.bp3-position-left):not(
    .bp3-position-right):not(.bp3-vertical).bp3-overlay-exit-active{
      -webkit-transform:translateX(100%);
              transform:translateX(100%);
      -webkit-transition-delay:0;
              transition-delay:0;
      -webkit-transition-duration:100ms;
              transition-duration:100ms;
      -webkit-transition-property:-webkit-transform;
      transition-property:-webkit-transform;
      transition-property:transform;
      transition-property:transform, -webkit-transform;
      -webkit-transition-timing-function:cubic-bezier(0.4, 1, 0.75, 0.9);
              transition-timing-function:cubic-bezier(0.4, 1, 0.75, 0.9); }
  .bp3-drawer:not(.bp3-position-top):not(.bp3-position-bottom):not(.bp3-position-left):not(
  .bp3-position-right).bp3-vertical{
    bottom:0;
    height:50%;
    left:0;
    right:0; }
    .bp3-drawer:not(.bp3-position-top):not(.bp3-position-bottom):not(.bp3-position-left):not(
    .bp3-position-right).bp3-vertical.bp3-overlay-enter, .bp3-drawer:not(.bp3-position-top):not(.bp3-position-bottom):not(.bp3-position-left):not(
    .bp3-position-right).bp3-vertical.bp3-overlay-appear{
      -webkit-transform:translateY(100%);
              transform:translateY(100%); }
    .bp3-drawer:not(.bp3-position-top):not(.bp3-position-bottom):not(.bp3-position-left):not(
    .bp3-position-right).bp3-vertical.bp3-overlay-enter-active, .bp3-drawer:not(.bp3-position-top):not(.bp3-position-bottom):not(.bp3-position-left):not(
    .bp3-position-right).bp3-vertical.bp3-overlay-appear-active{
      -webkit-transform:translateY(0);
              transform:translateY(0);
      -webkit-transition-delay:0;
              transition-delay:0;
      -webkit-transition-duration:200ms;
              transition-duration:200ms;
      -webkit-transition-property:-webkit-transform;
      transition-property:-webkit-transform;
      transition-property:transform;
      transition-property:transform, -webkit-transform;
      -webkit-transition-timing-function:cubic-bezier(0.4, 1, 0.75, 0.9);
              transition-timing-function:cubic-bezier(0.4, 1, 0.75, 0.9); }
    .bp3-drawer:not(.bp3-position-top):not(.bp3-position-bottom):not(.bp3-position-left):not(
    .bp3-position-right).bp3-vertical.bp3-overlay-exit{
      -webkit-transform:translateY(0);
              transform:translateY(0); }
    .bp3-drawer:not(.bp3-position-top):not(.bp3-position-bottom):not(.bp3-position-left):not(
    .bp3-position-right).bp3-vertical.bp3-overlay-exit-active{
      -webkit-transform:translateY(100%);
              transform:translateY(100%);
      -webkit-transition-delay:0;
              transition-delay:0;
      -webkit-transition-duration:100ms;
              transition-duration:100ms;
      -webkit-transition-property:-webkit-transform;
      transition-property:-webkit-transform;
      transition-property:transform;
      transition-property:transform, -webkit-transform;
      -webkit-transition-timing-function:cubic-bezier(0.4, 1, 0.75, 0.9);
              transition-timing-function:cubic-bezier(0.4, 1, 0.75, 0.9); }
  .bp3-drawer.bp3-dark,
  .bp3-dark .bp3-drawer{
    background:#30404d;
    -webkit-box-shadow:0 0 0 1px rgba(16, 22, 26, 0.2), 0 4px 8px rgba(16, 22, 26, 0.4), 0 18px 46px 6px rgba(16, 22, 26, 0.4);
            box-shadow:0 0 0 1px rgba(16, 22, 26, 0.2), 0 4px 8px rgba(16, 22, 26, 0.4), 0 18px 46px 6px rgba(16, 22, 26, 0.4);
    color:#f5f8fa; }

.bp3-drawer-header{
  -webkit-box-align:center;
      -ms-flex-align:center;
          align-items:center;
  border-radius:0;
  -webkit-box-shadow:0 1px 0 rgba(16, 22, 26, 0.15);
          box-shadow:0 1px 0 rgba(16, 22, 26, 0.15);
  display:-webkit-box;
  display:-ms-flexbox;
  display:flex;
  -webkit-box-flex:0;
      -ms-flex:0 0 auto;
          flex:0 0 auto;
  min-height:40px;
  padding:5px;
  padding-left:20px;
  position:relative; }
  .bp3-drawer-header .bp3-icon-large,
  .bp3-drawer-header .bp3-icon{
    color:#5c7080;
    -webkit-box-flex:0;
        -ms-flex:0 0 auto;
            flex:0 0 auto;
    margin-right:10px; }
  .bp3-drawer-header .bp3-heading{
    overflow:hidden;
    text-overflow:ellipsis;
    white-space:nowrap;
    word-wrap:normal;
    -webkit-box-flex:1;
        -ms-flex:1 1 auto;
            flex:1 1 auto;
    line-height:inherit;
    margin:0; }
    .bp3-drawer-header .bp3-heading:last-child{
      margin-right:20px; }
  .bp3-dark .bp3-drawer-header{
    -webkit-box-shadow:0 1px 0 rgba(16, 22, 26, 0.4);
            box-shadow:0 1px 0 rgba(16, 22, 26, 0.4); }
    .bp3-dark .bp3-drawer-header .bp3-icon-large,
    .bp3-dark .bp3-drawer-header .bp3-icon{
      color:#a7b6c2; }

.bp3-drawer-body{
  -webkit-box-flex:1;
      -ms-flex:1 1 auto;
          flex:1 1 auto;
  line-height:18px;
  overflow:auto; }

.bp3-drawer-footer{
  -webkit-box-shadow:inset 0 1px 0 rgba(16, 22, 26, 0.15);
          box-shadow:inset 0 1px 0 rgba(16, 22, 26, 0.15);
  -webkit-box-flex:0;
      -ms-flex:0 0 auto;
          flex:0 0 auto;
  padding:10px 20px;
  position:relative; }
  .bp3-dark .bp3-drawer-footer{
    -webkit-box-shadow:inset 0 1px 0 rgba(16, 22, 26, 0.4);
            box-shadow:inset 0 1px 0 rgba(16, 22, 26, 0.4); }
.bp3-editable-text{
  cursor:text;
  display:inline-block;
  max-width:100%;
  position:relative;
  vertical-align:top;
  white-space:nowrap; }
  .bp3-editable-text::before{
    bottom:-3px;
    left:-3px;
    position:absolute;
    right:-3px;
    top:-3px;
    border-radius:3px;
    content:"";
    -webkit-transition:background-color 100ms cubic-bezier(0.4, 1, 0.75, 0.9), -webkit-box-shadow 100ms cubic-bezier(0.4, 1, 0.75, 0.9);
    transition:background-color 100ms cubic-bezier(0.4, 1, 0.75, 0.9), -webkit-box-shadow 100ms cubic-bezier(0.4, 1, 0.75, 0.9);
    transition:background-color 100ms cubic-bezier(0.4, 1, 0.75, 0.9), box-shadow 100ms cubic-bezier(0.4, 1, 0.75, 0.9);
    transition:background-color 100ms cubic-bezier(0.4, 1, 0.75, 0.9), box-shadow 100ms cubic-bezier(0.4, 1, 0.75, 0.9), -webkit-box-shadow 100ms cubic-bezier(0.4, 1, 0.75, 0.9); }
  .bp3-editable-text:hover::before{
    -webkit-box-shadow:0 0 0 0 rgba(19, 124, 189, 0), 0 0 0 0 rgba(19, 124, 189, 0), inset 0 0 0 1px rgba(16, 22, 26, 0.15);
            box-shadow:0 0 0 0 rgba(19, 124, 189, 0), 0 0 0 0 rgba(19, 124, 189, 0), inset 0 0 0 1px rgba(16, 22, 26, 0.15); }
  .bp3-editable-text.bp3-editable-text-editing::before{
    background-color:#ffffff;
    -webkit-box-shadow:0 0 0 1px #137cbd, 0 0 0 3px rgba(19, 124, 189, 0.3), inset 0 1px 1px rgba(16, 22, 26, 0.2);
            box-shadow:0 0 0 1px #137cbd, 0 0 0 3px rgba(19, 124, 189, 0.3), inset 0 1px 1px rgba(16, 22, 26, 0.2); }
  .bp3-editable-text.bp3-disabled::before{
    -webkit-box-shadow:none;
            box-shadow:none; }
  .bp3-editable-text.bp3-intent-primary .bp3-editable-text-input,
  .bp3-editable-text.bp3-intent-primary .bp3-editable-text-content{
    color:#137cbd; }
  .bp3-editable-text.bp3-intent-primary:hover::before{
    -webkit-box-shadow:0 0 0 0 rgba(19, 124, 189, 0), 0 0 0 0 rgba(19, 124, 189, 0), inset 0 0 0 1px rgba(19, 124, 189, 0.4);
            box-shadow:0 0 0 0 rgba(19, 124, 189, 0), 0 0 0 0 rgba(19, 124, 189, 0), inset 0 0 0 1px rgba(19, 124, 189, 0.4); }
  .bp3-editable-text.bp3-intent-primary.bp3-editable-text-editing::before{
    -webkit-box-shadow:0 0 0 1px #137cbd, 0 0 0 3px rgba(19, 124, 189, 0.3), inset 0 1px 1px rgba(16, 22, 26, 0.2);
            box-shadow:0 0 0 1px #137cbd, 0 0 0 3px rgba(19, 124, 189, 0.3), inset 0 1px 1px rgba(16, 22, 26, 0.2); }
  .bp3-editable-text.bp3-intent-success .bp3-editable-text-input,
  .bp3-editable-text.bp3-intent-success .bp3-editable-text-content{
    color:#0f9960; }
  .bp3-editable-text.bp3-intent-success:hover::before{
    -webkit-box-shadow:0 0 0 0 rgba(15, 153, 96, 0), 0 0 0 0 rgba(15, 153, 96, 0), inset 0 0 0 1px rgba(15, 153, 96, 0.4);
            box-shadow:0 0 0 0 rgba(15, 153, 96, 0), 0 0 0 0 rgba(15, 153, 96, 0), inset 0 0 0 1px rgba(15, 153, 96, 0.4); }
  .bp3-editable-text.bp3-intent-success.bp3-editable-text-editing::before{
    -webkit-box-shadow:0 0 0 1px #0f9960, 0 0 0 3px rgba(15, 153, 96, 0.3), inset 0 1px 1px rgba(16, 22, 26, 0.2);
            box-shadow:0 0 0 1px #0f9960, 0 0 0 3px rgba(15, 153, 96, 0.3), inset 0 1px 1px rgba(16, 22, 26, 0.2); }
  .bp3-editable-text.bp3-intent-warning .bp3-editable-text-input,
  .bp3-editable-text.bp3-intent-warning .bp3-editable-text-content{
    color:#d9822b; }
  .bp3-editable-text.bp3-intent-warning:hover::before{
    -webkit-box-shadow:0 0 0 0 rgba(217, 130, 43, 0), 0 0 0 0 rgba(217, 130, 43, 0), inset 0 0 0 1px rgba(217, 130, 43, 0.4);
            box-shadow:0 0 0 0 rgba(217, 130, 43, 0), 0 0 0 0 rgba(217, 130, 43, 0), inset 0 0 0 1px rgba(217, 130, 43, 0.4); }
  .bp3-editable-text.bp3-intent-warning.bp3-editable-text-editing::before{
    -webkit-box-shadow:0 0 0 1px #d9822b, 0 0 0 3px rgba(217, 130, 43, 0.3), inset 0 1px 1px rgba(16, 22, 26, 0.2);
            box-shadow:0 0 0 1px #d9822b, 0 0 0 3px rgba(217, 130, 43, 0.3), inset 0 1px 1px rgba(16, 22, 26, 0.2); }
  .bp3-editable-text.bp3-intent-danger .bp3-editable-text-input,
  .bp3-editable-text.bp3-intent-danger .bp3-editable-text-content{
    color:#db3737; }
  .bp3-editable-text.bp3-intent-danger:hover::before{
    -webkit-box-shadow:0 0 0 0 rgba(219, 55, 55, 0), 0 0 0 0 rgba(219, 55, 55, 0), inset 0 0 0 1px rgba(219, 55, 55, 0.4);
            box-shadow:0 0 0 0 rgba(219, 55, 55, 0), 0 0 0 0 rgba(219, 55, 55, 0), inset 0 0 0 1px rgba(219, 55, 55, 0.4); }
  .bp3-editable-text.bp3-intent-danger.bp3-editable-text-editing::before{
    -webkit-box-shadow:0 0 0 1px #db3737, 0 0 0 3px rgba(219, 55, 55, 0.3), inset 0 1px 1px rgba(16, 22, 26, 0.2);
            box-shadow:0 0 0 1px #db3737, 0 0 0 3px rgba(219, 55, 55, 0.3), inset 0 1px 1px rgba(16, 22, 26, 0.2); }
  .bp3-dark .bp3-editable-text:hover::before{
    -webkit-box-shadow:0 0 0 0 rgba(19, 124, 189, 0), 0 0 0 0 rgba(19, 124, 189, 0), inset 0 0 0 1px rgba(255, 255, 255, 0.15);
            box-shadow:0 0 0 0 rgba(19, 124, 189, 0), 0 0 0 0 rgba(19, 124, 189, 0), inset 0 0 0 1px rgba(255, 255, 255, 0.15); }
  .bp3-dark .bp3-editable-text.bp3-editable-text-editing::before{
    background-color:rgba(16, 22, 26, 0.3);
    -webkit-box-shadow:0 0 0 1px #137cbd, 0 0 0 3px rgba(19, 124, 189, 0.3), inset 0 0 0 1px rgba(16, 22, 26, 0.3), inset 0 1px 1px rgba(16, 22, 26, 0.4);
            box-shadow:0 0 0 1px #137cbd, 0 0 0 3px rgba(19, 124, 189, 0.3), inset 0 0 0 1px rgba(16, 22, 26, 0.3), inset 0 1px 1px rgba(16, 22, 26, 0.4); }
  .bp3-dark .bp3-editable-text.bp3-disabled::before{
    -webkit-box-shadow:none;
            box-shadow:none; }
  .bp3-dark .bp3-editable-text.bp3-intent-primary .bp3-editable-text-content{
    color:#48aff0; }
  .bp3-dark .bp3-editable-text.bp3-intent-primary:hover::before{
    -webkit-box-shadow:0 0 0 0 rgba(72, 175, 240, 0), 0 0 0 0 rgba(72, 175, 240, 0), inset 0 0 0 1px rgba(72, 175, 240, 0.4);
            box-shadow:0 0 0 0 rgba(72, 175, 240, 0), 0 0 0 0 rgba(72, 175, 240, 0), inset 0 0 0 1px rgba(72, 175, 240, 0.4); }
  .bp3-dark .bp3-editable-text.bp3-intent-primary.bp3-editable-text-editing::before{
    -webkit-box-shadow:0 0 0 1px #48aff0, 0 0 0 3px rgba(72, 175, 240, 0.3), inset 0 0 0 1px rgba(16, 22, 26, 0.3), inset 0 1px 1px rgba(16, 22, 26, 0.4);
            box-shadow:0 0 0 1px #48aff0, 0 0 0 3px rgba(72, 175, 240, 0.3), inset 0 0 0 1px rgba(16, 22, 26, 0.3), inset 0 1px 1px rgba(16, 22, 26, 0.4); }
  .bp3-dark .bp3-editable-text.bp3-intent-success .bp3-editable-text-content{
    color:#3dcc91; }
  .bp3-dark .bp3-editable-text.bp3-intent-success:hover::before{
    -webkit-box-shadow:0 0 0 0 rgba(61, 204, 145, 0), 0 0 0 0 rgba(61, 204, 145, 0), inset 0 0 0 1px rgba(61, 204, 145, 0.4);
            box-shadow:0 0 0 0 rgba(61, 204, 145, 0), 0 0 0 0 rgba(61, 204, 145, 0), inset 0 0 0 1px rgba(61, 204, 145, 0.4); }
  .bp3-dark .bp3-editable-text.bp3-intent-success.bp3-editable-text-editing::before{
    -webkit-box-shadow:0 0 0 1px #3dcc91, 0 0 0 3px rgba(61, 204, 145, 0.3), inset 0 0 0 1px rgba(16, 22, 26, 0.3), inset 0 1px 1px rgba(16, 22, 26, 0.4);
            box-shadow:0 0 0 1px #3dcc91, 0 0 0 3px rgba(61, 204, 145, 0.3), inset 0 0 0 1px rgba(16, 22, 26, 0.3), inset 0 1px 1px rgba(16, 22, 26, 0.4); }
  .bp3-dark .bp3-editable-text.bp3-intent-warning .bp3-editable-text-content{
    color:#ffb366; }
  .bp3-dark .bp3-editable-text.bp3-intent-warning:hover::before{
    -webkit-box-shadow:0 0 0 0 rgba(255, 179, 102, 0), 0 0 0 0 rgba(255, 179, 102, 0), inset 0 0 0 1px rgba(255, 179, 102, 0.4);
            box-shadow:0 0 0 0 rgba(255, 179, 102, 0), 0 0 0 0 rgba(255, 179, 102, 0), inset 0 0 0 1px rgba(255, 179, 102, 0.4); }
  .bp3-dark .bp3-editable-text.bp3-intent-warning.bp3-editable-text-editing::before{
    -webkit-box-shadow:0 0 0 1px #ffb366, 0 0 0 3px rgba(255, 179, 102, 0.3), inset 0 0 0 1px rgba(16, 22, 26, 0.3), inset 0 1px 1px rgba(16, 22, 26, 0.4);
            box-shadow:0 0 0 1px #ffb366, 0 0 0 3px rgba(255, 179, 102, 0.3), inset 0 0 0 1px rgba(16, 22, 26, 0.3), inset 0 1px 1px rgba(16, 22, 26, 0.4); }
  .bp3-dark .bp3-editable-text.bp3-intent-danger .bp3-editable-text-content{
    color:#ff7373; }
  .bp3-dark .bp3-editable-text.bp3-intent-danger:hover::before{
    -webkit-box-shadow:0 0 0 0 rgba(255, 115, 115, 0), 0 0 0 0 rgba(255, 115, 115, 0), inset 0 0 0 1px rgba(255, 115, 115, 0.4);
            box-shadow:0 0 0 0 rgba(255, 115, 115, 0), 0 0 0 0 rgba(255, 115, 115, 0), inset 0 0 0 1px rgba(255, 115, 115, 0.4); }
  .bp3-dark .bp3-editable-text.bp3-intent-danger.bp3-editable-text-editing::before{
    -webkit-box-shadow:0 0 0 1px #ff7373, 0 0 0 3px rgba(255, 115, 115, 0.3), inset 0 0 0 1px rgba(16, 22, 26, 0.3), inset 0 1px 1px rgba(16, 22, 26, 0.4);
            box-shadow:0 0 0 1px #ff7373, 0 0 0 3px rgba(255, 115, 115, 0.3), inset 0 0 0 1px rgba(16, 22, 26, 0.3), inset 0 1px 1px rgba(16, 22, 26, 0.4); }

.bp3-editable-text-input,
.bp3-editable-text-content{
  color:inherit;
  display:inherit;
  font:inherit;
  letter-spacing:inherit;
  max-width:inherit;
  min-width:inherit;
  position:relative;
  resize:none;
  text-transform:inherit;
  vertical-align:top; }

.bp3-editable-text-input{
  background:none;
  border:none;
  -webkit-box-shadow:none;
          box-shadow:none;
  padding:0;
  white-space:pre-wrap;
  width:100%; }
  .bp3-editable-text-input::-webkit-input-placeholder{
    color:rgba(92, 112, 128, 0.6);
    opacity:1; }
  .bp3-editable-text-input::-moz-placeholder{
    color:rgba(92, 112, 128, 0.6);
    opacity:1; }
  .bp3-editable-text-input:-ms-input-placeholder{
    color:rgba(92, 112, 128, 0.6);
    opacity:1; }
  .bp3-editable-text-input::-ms-input-placeholder{
    color:rgba(92, 112, 128, 0.6);
    opacity:1; }
  .bp3-editable-text-input::placeholder{
    color:rgba(92, 112, 128, 0.6);
    opacity:1; }
  .bp3-editable-text-input:focus{
    outline:none; }
  .bp3-editable-text-input::-ms-clear{
    display:none; }

.bp3-editable-text-content{
  overflow:hidden;
  padding-right:2px;
  text-overflow:ellipsis;
  white-space:pre; }
  .bp3-editable-text-editing > .bp3-editable-text-content{
    left:0;
    position:absolute;
    visibility:hidden; }
  .bp3-editable-text-placeholder > .bp3-editable-text-content{
    color:rgba(92, 112, 128, 0.6); }
    .bp3-dark .bp3-editable-text-placeholder > .bp3-editable-text-content{
      color:rgba(167, 182, 194, 0.6); }

.bp3-editable-text.bp3-multiline{
  display:block; }
  .bp3-editable-text.bp3-multiline .bp3-editable-text-content{
    overflow:auto;
    white-space:pre-wrap;
    word-wrap:break-word; }
.bp3-divider{
  border-bottom:1px solid rgba(16, 22, 26, 0.15);
  border-right:1px solid rgba(16, 22, 26, 0.15);
  margin:5px; }
  .bp3-dark .bp3-divider{
    border-color:rgba(16, 22, 26, 0.4); }
.bp3-control-group{
  -webkit-transform:translateZ(0);
          transform:translateZ(0);
  display:-webkit-box;
  display:-ms-flexbox;
  display:flex;
  -webkit-box-orient:horizontal;
  -webkit-box-direction:normal;
      -ms-flex-direction:row;
          flex-direction:row;
  -webkit-box-align:stretch;
      -ms-flex-align:stretch;
          align-items:stretch; }
  .bp3-control-group > *{
    -webkit-box-flex:0;
        -ms-flex-positive:0;
            flex-grow:0;
    -ms-flex-negative:0;
        flex-shrink:0; }
  .bp3-control-group > .bp3-fill{
    -webkit-box-flex:1;
        -ms-flex-positive:1;
            flex-grow:1;
    -ms-flex-negative:1;
        flex-shrink:1; }
  .bp3-control-group .bp3-button,
  .bp3-control-group .bp3-html-select,
  .bp3-control-group .bp3-input,
  .bp3-control-group .bp3-select{
    position:relative; }
  .bp3-control-group .bp3-input{
    border-radius:inherit;
    z-index:2; }
    .bp3-control-group .bp3-input:focus{
      border-radius:3px;
      z-index:14; }
    .bp3-control-group .bp3-input[class*="bp3-intent"]{
      z-index:13; }
      .bp3-control-group .bp3-input[class*="bp3-intent"]:focus{
        z-index:15; }
    .bp3-control-group .bp3-input[readonly], .bp3-control-group .bp3-input:disabled, .bp3-control-group .bp3-input.bp3-disabled{
      z-index:1; }
  .bp3-control-group .bp3-input-group[class*="bp3-intent"] .bp3-input{
    z-index:13; }
    .bp3-control-group .bp3-input-group[class*="bp3-intent"] .bp3-input:focus{
      z-index:15; }
  .bp3-control-group .bp3-button,
  .bp3-control-group .bp3-html-select select,
  .bp3-control-group .bp3-select select{
    -webkit-transform:translateZ(0);
            transform:translateZ(0);
    border-radius:inherit;
    z-index:4; }
    .bp3-control-group .bp3-button:focus,
    .bp3-control-group .bp3-html-select select:focus,
    .bp3-control-group .bp3-select select:focus{
      z-index:5; }
    .bp3-control-group .bp3-button:hover,
    .bp3-control-group .bp3-html-select select:hover,
    .bp3-control-group .bp3-select select:hover{
      z-index:6; }
    .bp3-control-group .bp3-button:active,
    .bp3-control-group .bp3-html-select select:active,
    .bp3-control-group .bp3-select select:active{
      z-index:7; }
    .bp3-control-group .bp3-button[readonly], .bp3-control-group .bp3-button:disabled, .bp3-control-group .bp3-button.bp3-disabled,
    .bp3-control-group .bp3-html-select select[readonly],
    .bp3-control-group .bp3-html-select select:disabled,
    .bp3-control-group .bp3-html-select select.bp3-disabled,
    .bp3-control-group .bp3-select select[readonly],
    .bp3-control-group .bp3-select select:disabled,
    .bp3-control-group .bp3-select select.bp3-disabled{
      z-index:3; }
    .bp3-control-group .bp3-button[class*="bp3-intent"],
    .bp3-control-group .bp3-html-select select[class*="bp3-intent"],
    .bp3-control-group .bp3-select select[class*="bp3-intent"]{
      z-index:9; }
      .bp3-control-group .bp3-button[class*="bp3-intent"]:focus,
      .bp3-control-group .bp3-html-select select[class*="bp3-intent"]:focus,
      .bp3-control-group .bp3-select select[class*="bp3-intent"]:focus{
        z-index:10; }
      .bp3-control-group .bp3-button[class*="bp3-intent"]:hover,
      .bp3-control-group .bp3-html-select select[class*="bp3-intent"]:hover,
      .bp3-control-group .bp3-select select[class*="bp3-intent"]:hover{
        z-index:11; }
      .bp3-control-group .bp3-button[class*="bp3-intent"]:active,
      .bp3-control-group .bp3-html-select select[class*="bp3-intent"]:active,
      .bp3-control-group .bp3-select select[class*="bp3-intent"]:active{
        z-index:12; }
      .bp3-control-group .bp3-button[class*="bp3-intent"][readonly], .bp3-control-group .bp3-button[class*="bp3-intent"]:disabled, .bp3-control-group .bp3-button[class*="bp3-intent"].bp3-disabled,
      .bp3-control-group .bp3-html-select select[class*="bp3-intent"][readonly],
      .bp3-control-group .bp3-html-select select[class*="bp3-intent"]:disabled,
      .bp3-control-group .bp3-html-select select[class*="bp3-intent"].bp3-disabled,
      .bp3-control-group .bp3-select select[class*="bp3-intent"][readonly],
      .bp3-control-group .bp3-select select[class*="bp3-intent"]:disabled,
      .bp3-control-group .bp3-select select[class*="bp3-intent"].bp3-disabled{
        z-index:8; }
  .bp3-control-group .bp3-input-group > .bp3-icon,
  .bp3-control-group .bp3-input-group > .bp3-button,
  .bp3-control-group .bp3-input-group > .bp3-input-left-container,
  .bp3-control-group .bp3-input-group > .bp3-input-action{
    z-index:16; }
  .bp3-control-group .bp3-select::after,
  .bp3-control-group .bp3-html-select::after,
  .bp3-control-group .bp3-select > .bp3-icon,
  .bp3-control-group .bp3-html-select > .bp3-icon{
    z-index:17; }
  .bp3-control-group .bp3-select:focus-within{
    z-index:5; }
  .bp3-control-group:not(.bp3-vertical) > *:not(.bp3-divider){
    margin-right:-1px; }
  .bp3-control-group:not(.bp3-vertical) > .bp3-divider:not(:first-child){
    margin-left:6px; }
  .bp3-dark .bp3-control-group:not(.bp3-vertical) > *:not(.bp3-divider){
    margin-right:0; }
  .bp3-dark .bp3-control-group:not(.bp3-vertical) > .bp3-button + .bp3-button{
    margin-left:1px; }
  .bp3-control-group .bp3-popover-wrapper,
  .bp3-control-group .bp3-popover-target{
    border-radius:inherit; }
  .bp3-control-group > :first-child{
    border-radius:3px 0 0 3px; }
  .bp3-control-group > :last-child{
    border-radius:0 3px 3px 0;
    margin-right:0; }
  .bp3-control-group > :only-child{
    border-radius:3px;
    margin-right:0; }
  .bp3-control-group .bp3-input-group .bp3-button{
    border-radius:3px; }
  .bp3-control-group .bp3-numeric-input:not(:first-child) .bp3-input-group{
    border-bottom-left-radius:0;
    border-top-left-radius:0; }
  .bp3-control-group.bp3-fill{
    width:100%; }
  .bp3-control-group > .bp3-fill{
    -webkit-box-flex:1;
        -ms-flex:1 1 auto;
            flex:1 1 auto; }
  .bp3-control-group.bp3-fill > *:not(.bp3-fixed){
    -webkit-box-flex:1;
        -ms-flex:1 1 auto;
            flex:1 1 auto; }
  .bp3-control-group.bp3-vertical{
    -webkit-box-orient:vertical;
    -webkit-box-direction:normal;
        -ms-flex-direction:column;
            flex-direction:column; }
    .bp3-control-group.bp3-vertical > *{
      margin-top:-1px; }
    .bp3-control-group.bp3-vertical > :first-child{
      border-radius:3px 3px 0 0;
      margin-top:0; }
    .bp3-control-group.bp3-vertical > :last-child{
      border-radius:0 0 3px 3px; }
.bp3-control{
  cursor:pointer;
  display:block;
  margin-bottom:10px;
  position:relative;
  text-transform:none; }
  .bp3-control input:checked ~ .bp3-control-indicator{
    background-color:#137cbd;
    background-image:-webkit-gradient(linear, left top, left bottom, from(rgba(255, 255, 255, 0.1)), to(rgba(255, 255, 255, 0)));
    background-image:linear-gradient(to bottom, rgba(255, 255, 255, 0.1), rgba(255, 255, 255, 0));
    -webkit-box-shadow:inset 0 0 0 1px rgba(16, 22, 26, 0.4), inset 0 -1px 0 rgba(16, 22, 26, 0.2);
            box-shadow:inset 0 0 0 1px rgba(16, 22, 26, 0.4), inset 0 -1px 0 rgba(16, 22, 26, 0.2);
    color:#ffffff; }
  .bp3-control:hover input:checked ~ .bp3-control-indicator{
    background-color:#106ba3;
    -webkit-box-shadow:inset 0 0 0 1px rgba(16, 22, 26, 0.4), inset 0 -1px 0 rgba(16, 22, 26, 0.2);
            box-shadow:inset 0 0 0 1px rgba(16, 22, 26, 0.4), inset 0 -1px 0 rgba(16, 22, 26, 0.2); }
  .bp3-control input:not(:disabled):active:checked ~ .bp3-control-indicator{
    background:#0e5a8a;
    -webkit-box-shadow:inset 0 0 0 1px rgba(16, 22, 26, 0.4), inset 0 1px 2px rgba(16, 22, 26, 0.2);
            box-shadow:inset 0 0 0 1px rgba(16, 22, 26, 0.4), inset 0 1px 2px rgba(16, 22, 26, 0.2); }
  .bp3-control input:disabled:checked ~ .bp3-control-indicator{
    background:rgba(19, 124, 189, 0.5);
    -webkit-box-shadow:none;
            box-shadow:none; }
  .bp3-dark .bp3-control input:checked ~ .bp3-control-indicator{
    -webkit-box-shadow:0 0 0 1px rgba(16, 22, 26, 0.4);
            box-shadow:0 0 0 1px rgba(16, 22, 26, 0.4); }
  .bp3-dark .bp3-control:hover input:checked ~ .bp3-control-indicator{
    background-color:#106ba3;
    -webkit-box-shadow:0 0 0 1px rgba(16, 22, 26, 0.4);
            box-shadow:0 0 0 1px rgba(16, 22, 26, 0.4); }
  .bp3-dark .bp3-control input:not(:disabled):active:checked ~ .bp3-control-indicator{
    background-color:#0e5a8a;
    -webkit-box-shadow:0 0 0 1px rgba(16, 22, 26, 0.4), inset 0 1px 2px rgba(16, 22, 26, 0.2);
            box-shadow:0 0 0 1px rgba(16, 22, 26, 0.4), inset 0 1px 2px rgba(16, 22, 26, 0.2); }
  .bp3-dark .bp3-control input:disabled:checked ~ .bp3-control-indicator{
    background:rgba(14, 90, 138, 0.5);
    -webkit-box-shadow:none;
            box-shadow:none; }
  .bp3-control:not(.bp3-align-right){
    padding-left:26px; }
    .bp3-control:not(.bp3-align-right) .bp3-control-indicator{
      margin-left:-26px; }
  .bp3-control.bp3-align-right{
    padding-right:26px; }
    .bp3-control.bp3-align-right .bp3-control-indicator{
      margin-right:-26px; }
  .bp3-control.bp3-disabled{
    color:rgba(92, 112, 128, 0.6);
    cursor:not-allowed; }
  .bp3-control.bp3-inline{
    display:inline-block;
    margin-right:20px; }
  .bp3-control input{
    left:0;
    opacity:0;
    position:absolute;
    top:0;
    z-index:-1; }
  .bp3-control .bp3-control-indicator{
    background-clip:padding-box;
    background-color:#f5f8fa;
    background-image:-webkit-gradient(linear, left top, left bottom, from(rgba(255, 255, 255, 0.8)), to(rgba(255, 255, 255, 0)));
    background-image:linear-gradient(to bottom, rgba(255, 255, 255, 0.8), rgba(255, 255, 255, 0));
    border:none;
    -webkit-box-shadow:inset 0 0 0 1px rgba(16, 22, 26, 0.2), inset 0 -1px 0 rgba(16, 22, 26, 0.1);
            box-shadow:inset 0 0 0 1px rgba(16, 22, 26, 0.2), inset 0 -1px 0 rgba(16, 22, 26, 0.1);
    cursor:pointer;
    display:inline-block;
    font-size:16px;
    height:1em;
    margin-right:10px;
    margin-top:-3px;
    position:relative;
    -webkit-user-select:none;
       -moz-user-select:none;
        -ms-user-select:none;
            user-select:none;
    vertical-align:middle;
    width:1em; }
    .bp3-control .bp3-control-indicator::before{
      content:"";
      display:block;
      height:1em;
      width:1em; }
  .bp3-control:hover .bp3-control-indicator{
    background-color:#ebf1f5; }
  .bp3-control input:not(:disabled):active ~ .bp3-control-indicator{
    background:#d8e1e8;
    -webkit-box-shadow:inset 0 0 0 1px rgba(16, 22, 26, 0.2), inset 0 1px 2px rgba(16, 22, 26, 0.2);
            box-shadow:inset 0 0 0 1px rgba(16, 22, 26, 0.2), inset 0 1px 2px rgba(16, 22, 26, 0.2); }
  .bp3-control input:disabled ~ .bp3-control-indicator{
    background:rgba(206, 217, 224, 0.5);
    -webkit-box-shadow:none;
            box-shadow:none;
    cursor:not-allowed; }
  .bp3-control input:focus ~ .bp3-control-indicator{
    outline:rgba(19, 124, 189, 0.6) auto 2px;
    outline-offset:2px;
    -moz-outline-radius:6px; }
  .bp3-control.bp3-align-right .bp3-control-indicator{
    float:right;
    margin-left:10px;
    margin-top:1px; }
  .bp3-control.bp3-large{
    font-size:16px; }
    .bp3-control.bp3-large:not(.bp3-align-right){
      padding-left:30px; }
      .bp3-control.bp3-large:not(.bp3-align-right) .bp3-control-indicator{
        margin-left:-30px; }
    .bp3-control.bp3-large.bp3-align-right{
      padding-right:30px; }
      .bp3-control.bp3-large.bp3-align-right .bp3-control-indicator{
        margin-right:-30px; }
    .bp3-control.bp3-large .bp3-control-indicator{
      font-size:20px; }
    .bp3-control.bp3-large.bp3-align-right .bp3-control-indicator{
      margin-top:0; }
  .bp3-control.bp3-checkbox input:indeterminate ~ .bp3-control-indicator{
    background-color:#137cbd;
    background-image:-webkit-gradient(linear, left top, left bottom, from(rgba(255, 255, 255, 0.1)), to(rgba(255, 255, 255, 0)));
    background-image:linear-gradient(to bottom, rgba(255, 255, 255, 0.1), rgba(255, 255, 255, 0));
    -webkit-box-shadow:inset 0 0 0 1px rgba(16, 22, 26, 0.4), inset 0 -1px 0 rgba(16, 22, 26, 0.2);
            box-shadow:inset 0 0 0 1px rgba(16, 22, 26, 0.4), inset 0 -1px 0 rgba(16, 22, 26, 0.2);
    color:#ffffff; }
  .bp3-control.bp3-checkbox:hover input:indeterminate ~ .bp3-control-indicator{
    background-color:#106ba3;
    -webkit-box-shadow:inset 0 0 0 1px rgba(16, 22, 26, 0.4), inset 0 -1px 0 rgba(16, 22, 26, 0.2);
            box-shadow:inset 0 0 0 1px rgba(16, 22, 26, 0.4), inset 0 -1px 0 rgba(16, 22, 26, 0.2); }
  .bp3-control.bp3-checkbox input:not(:disabled):active:indeterminate ~ .bp3-control-indicator{
    background:#0e5a8a;
    -webkit-box-shadow:inset 0 0 0 1px rgba(16, 22, 26, 0.4), inset 0 1px 2px rgba(16, 22, 26, 0.2);
            box-shadow:inset 0 0 0 1px rgba(16, 22, 26, 0.4), inset 0 1px 2px rgba(16, 22, 26, 0.2); }
  .bp3-control.bp3-checkbox input:disabled:indeterminate ~ .bp3-control-indicator{
    background:rgba(19, 124, 189, 0.5);
    -webkit-box-shadow:none;
            box-shadow:none; }
  .bp3-dark .bp3-control.bp3-checkbox input:indeterminate ~ .bp3-control-indicator{
    -webkit-box-shadow:0 0 0 1px rgba(16, 22, 26, 0.4);
            box-shadow:0 0 0 1px rgba(16, 22, 26, 0.4); }
  .bp3-dark .bp3-control.bp3-checkbox:hover input:indeterminate ~ .bp3-control-indicator{
    background-color:#106ba3;
    -webkit-box-shadow:0 0 0 1px rgba(16, 22, 26, 0.4);
            box-shadow:0 0 0 1px rgba(16, 22, 26, 0.4); }
  .bp3-dark .bp3-control.bp3-checkbox input:not(:disabled):active:indeterminate ~ .bp3-control-indicator{
    background-color:#0e5a8a;
    -webkit-box-shadow:0 0 0 1px rgba(16, 22, 26, 0.4), inset 0 1px 2px rgba(16, 22, 26, 0.2);
            box-shadow:0 0 0 1px rgba(16, 22, 26, 0.4), inset 0 1px 2px rgba(16, 22, 26, 0.2); }
  .bp3-dark .bp3-control.bp3-checkbox input:disabled:indeterminate ~ .bp3-control-indicator{
    background:rgba(14, 90, 138, 0.5);
    -webkit-box-shadow:none;
            box-shadow:none; }
  .bp3-control.bp3-checkbox .bp3-control-indicator{
    border-radius:3px; }
  .bp3-control.bp3-checkbox input:checked ~ .bp3-control-indicator::before{
    background-image:url("data:image/svg+xml,%3csvg xmlns='http://www.w3.org/2000/svg' viewBox='0 0 16 16'%3e%3cpath fill-rule='evenodd' clip-rule='evenodd' d='M12 5c-.28 0-.53.11-.71.29L7 9.59l-2.29-2.3a1.003 1.003 0 00-1.42 1.42l3 3c.18.18.43.29.71.29s.53-.11.71-.29l5-5A1.003 1.003 0 0012 5z' fill='white'/%3e%3c/svg%3e"); }
  .bp3-control.bp3-checkbox input:indeterminate ~ .bp3-control-indicator::before{
    background-image:url("data:image/svg+xml,%3csvg xmlns='http://www.w3.org/2000/svg' viewBox='0 0 16 16'%3e%3cpath fill-rule='evenodd' clip-rule='evenodd' d='M11 7H5c-.55 0-1 .45-1 1s.45 1 1 1h6c.55 0 1-.45 1-1s-.45-1-1-1z' fill='white'/%3e%3c/svg%3e"); }
  .bp3-control.bp3-radio .bp3-control-indicator{
    border-radius:50%; }
  .bp3-control.bp3-radio input:checked ~ .bp3-control-indicator::before{
    background-image:radial-gradient(#ffffff, #ffffff 28%, transparent 32%); }
  .bp3-control.bp3-radio input:checked:disabled ~ .bp3-control-indicator::before{
    opacity:0.5; }
  .bp3-control.bp3-radio input:focus ~ .bp3-control-indicator{
    -moz-outline-radius:16px; }
  .bp3-control.bp3-switch input ~ .bp3-control-indicator{
    background:rgba(167, 182, 194, 0.5); }
  .bp3-control.bp3-switch:hover input ~ .bp3-control-indicator{
    background:rgba(115, 134, 148, 0.5); }
  .bp3-control.bp3-switch input:not(:disabled):active ~ .bp3-control-indicator{
    background:rgba(92, 112, 128, 0.5); }
  .bp3-control.bp3-switch input:disabled ~ .bp3-control-indicator{
    background:rgba(206, 217, 224, 0.5); }
    .bp3-control.bp3-switch input:disabled ~ .bp3-control-indicator::before{
      background:rgba(255, 255, 255, 0.8); }
  .bp3-control.bp3-switch input:checked ~ .bp3-control-indicator{
    background:#137cbd; }
  .bp3-control.bp3-switch:hover input:checked ~ .bp3-control-indicator{
    background:#106ba3; }
  .bp3-control.bp3-switch input:checked:not(:disabled):active ~ .bp3-control-indicator{
    background:#0e5a8a; }
  .bp3-control.bp3-switch input:checked:disabled ~ .bp3-control-indicator{
    background:rgba(19, 124, 189, 0.5); }
    .bp3-control.bp3-switch input:checked:disabled ~ .bp3-control-indicator::before{
      background:rgba(255, 255, 255, 0.8); }
  .bp3-control.bp3-switch:not(.bp3-align-right){
    padding-left:38px; }
    .bp3-control.bp3-switch:not(.bp3-align-right) .bp3-control-indicator{
      margin-left:-38px; }
  .bp3-control.bp3-switch.bp3-align-right{
    padding-right:38px; }
    .bp3-control.bp3-switch.bp3-align-right .bp3-control-indicator{
      margin-right:-38px; }
  .bp3-control.bp3-switch .bp3-control-indicator{
    border:none;
    border-radius:1.75em;
    -webkit-box-shadow:none !important;
            box-shadow:none !important;
    min-width:1.75em;
    -webkit-transition:background-color 100ms cubic-bezier(0.4, 1, 0.75, 0.9);
    transition:background-color 100ms cubic-bezier(0.4, 1, 0.75, 0.9);
    width:auto; }
    .bp3-control.bp3-switch .bp3-control-indicator::before{
      background:#ffffff;
      border-radius:50%;
      -webkit-box-shadow:0 0 0 1px rgba(16, 22, 26, 0.2), 0 1px 1px rgba(16, 22, 26, 0.2);
              box-shadow:0 0 0 1px rgba(16, 22, 26, 0.2), 0 1px 1px rgba(16, 22, 26, 0.2);
      height:calc(1em - 4px);
      left:0;
      margin:2px;
      position:absolute;
      -webkit-transition:left 100ms cubic-bezier(0.4, 1, 0.75, 0.9);
      transition:left 100ms cubic-bezier(0.4, 1, 0.75, 0.9);
      width:calc(1em - 4px); }
  .bp3-control.bp3-switch input:checked ~ .bp3-control-indicator::before{
    left:calc(100% - 1em); }
  .bp3-control.bp3-switch.bp3-large:not(.bp3-align-right){
    padding-left:45px; }
    .bp3-control.bp3-switch.bp3-large:not(.bp3-align-right) .bp3-control-indicator{
      margin-left:-45px; }
  .bp3-control.bp3-switch.bp3-large.bp3-align-right{
    padding-right:45px; }
    .bp3-control.bp3-switch.bp3-large.bp3-align-right .bp3-control-indicator{
      margin-right:-45px; }
  .bp3-dark .bp3-control.bp3-switch input ~ .bp3-control-indicator{
    background:rgba(16, 22, 26, 0.5); }
  .bp3-dark .bp3-control.bp3-switch:hover input ~ .bp3-control-indicator{
    background:rgba(16, 22, 26, 0.7); }
  .bp3-dark .bp3-control.bp3-switch input:not(:disabled):active ~ .bp3-control-indicator{
    background:rgba(16, 22, 26, 0.9); }
  .bp3-dark .bp3-control.bp3-switch input:disabled ~ .bp3-control-indicator{
    background:rgba(57, 75, 89, 0.5); }
    .bp3-dark .bp3-control.bp3-switch input:disabled ~ .bp3-control-indicator::before{
      background:rgba(16, 22, 26, 0.4); }
  .bp3-dark .bp3-control.bp3-switch input:checked ~ .bp3-control-indicator{
    background:#137cbd; }
  .bp3-dark .bp3-control.bp3-switch:hover input:checked ~ .bp3-control-indicator{
    background:#106ba3; }
  .bp3-dark .bp3-control.bp3-switch input:checked:not(:disabled):active ~ .bp3-control-indicator{
    background:#0e5a8a; }
  .bp3-dark .bp3-control.bp3-switch input:checked:disabled ~ .bp3-control-indicator{
    background:rgba(14, 90, 138, 0.5); }
    .bp3-dark .bp3-control.bp3-switch input:checked:disabled ~ .bp3-control-indicator::before{
      background:rgba(16, 22, 26, 0.4); }
  .bp3-dark .bp3-control.bp3-switch .bp3-control-indicator::before{
    background:#394b59;
    -webkit-box-shadow:0 0 0 1px rgba(16, 22, 26, 0.4);
            box-shadow:0 0 0 1px rgba(16, 22, 26, 0.4); }
  .bp3-dark .bp3-control.bp3-switch input:checked ~ .bp3-control-indicator::before{
    -webkit-box-shadow:inset 0 0 0 1px rgba(16, 22, 26, 0.4);
            box-shadow:inset 0 0 0 1px rgba(16, 22, 26, 0.4); }
  .bp3-control.bp3-switch .bp3-switch-inner-text{
    font-size:0.7em;
    text-align:center; }
  .bp3-control.bp3-switch .bp3-control-indicator-child:first-child{
    line-height:0;
    margin-left:0.5em;
    margin-right:1.2em;
    visibility:hidden; }
  .bp3-control.bp3-switch .bp3-control-indicator-child:last-child{
    line-height:1em;
    margin-left:1.2em;
    margin-right:0.5em;
    visibility:visible; }
  .bp3-control.bp3-switch input:checked ~ .bp3-control-indicator .bp3-control-indicator-child:first-child{
    line-height:1em;
    visibility:visible; }
  .bp3-control.bp3-switch input:checked ~ .bp3-control-indicator .bp3-control-indicator-child:last-child{
    line-height:0;
    visibility:hidden; }
  .bp3-dark .bp3-control{
    color:#f5f8fa; }
    .bp3-dark .bp3-control.bp3-disabled{
      color:rgba(167, 182, 194, 0.6); }
    .bp3-dark .bp3-control .bp3-control-indicator{
      background-color:#394b59;
      background-image:-webkit-gradient(linear, left top, left bottom, from(rgba(255, 255, 255, 0.05)), to(rgba(255, 255, 255, 0)));
      background-image:linear-gradient(to bottom, rgba(255, 255, 255, 0.05), rgba(255, 255, 255, 0));
      -webkit-box-shadow:0 0 0 1px rgba(16, 22, 26, 0.4);
              box-shadow:0 0 0 1px rgba(16, 22, 26, 0.4); }
    .bp3-dark .bp3-control:hover .bp3-control-indicator{
      background-color:#30404d; }
    .bp3-dark .bp3-control input:not(:disabled):active ~ .bp3-control-indicator{
      background:#202b33;
      -webkit-box-shadow:0 0 0 1px rgba(16, 22, 26, 0.6), inset 0 1px 2px rgba(16, 22, 26, 0.2);
              box-shadow:0 0 0 1px rgba(16, 22, 26, 0.6), inset 0 1px 2px rgba(16, 22, 26, 0.2); }
    .bp3-dark .bp3-control input:disabled ~ .bp3-control-indicator{
      background:rgba(57, 75, 89, 0.5);
      -webkit-box-shadow:none;
              box-shadow:none;
      cursor:not-allowed; }
    .bp3-dark .bp3-control.bp3-checkbox input:disabled:checked ~ .bp3-control-indicator, .bp3-dark .bp3-control.bp3-checkbox input:disabled:indeterminate ~ .bp3-control-indicator{
      color:rgba(167, 182, 194, 0.6); }
.bp3-file-input{
  cursor:pointer;
  display:inline-block;
  height:30px;
  position:relative; }
  .bp3-file-input input{
    margin:0;
    min-width:200px;
    opacity:0; }
    .bp3-file-input input:disabled + .bp3-file-upload-input,
    .bp3-file-input input.bp3-disabled + .bp3-file-upload-input{
      background:rgba(206, 217, 224, 0.5);
      -webkit-box-shadow:none;
              box-shadow:none;
      color:rgba(92, 112, 128, 0.6);
      cursor:not-allowed;
      resize:none; }
      .bp3-file-input input:disabled + .bp3-file-upload-input::after,
      .bp3-file-input input.bp3-disabled + .bp3-file-upload-input::after{
        background-color:rgba(206, 217, 224, 0.5);
        background-image:none;
        -webkit-box-shadow:none;
                box-shadow:none;
        color:rgba(92, 112, 128, 0.6);
        cursor:not-allowed;
        outline:none; }
        .bp3-file-input input:disabled + .bp3-file-upload-input::after.bp3-active, .bp3-file-input input:disabled + .bp3-file-upload-input::after.bp3-active:hover,
        .bp3-file-input input.bp3-disabled + .bp3-file-upload-input::after.bp3-active,
        .bp3-file-input input.bp3-disabled + .bp3-file-upload-input::after.bp3-active:hover{
          background:rgba(206, 217, 224, 0.7); }
      .bp3-dark .bp3-file-input input:disabled + .bp3-file-upload-input, .bp3-dark
      .bp3-file-input input.bp3-disabled + .bp3-file-upload-input{
        background:rgba(57, 75, 89, 0.5);
        -webkit-box-shadow:none;
                box-shadow:none;
        color:rgba(167, 182, 194, 0.6); }
        .bp3-dark .bp3-file-input input:disabled + .bp3-file-upload-input::after, .bp3-dark
        .bp3-file-input input.bp3-disabled + .bp3-file-upload-input::after{
          background-color:rgba(57, 75, 89, 0.5);
          background-image:none;
          -webkit-box-shadow:none;
                  box-shadow:none;
          color:rgba(167, 182, 194, 0.6); }
          .bp3-dark .bp3-file-input input:disabled + .bp3-file-upload-input::after.bp3-active, .bp3-dark
          .bp3-file-input input.bp3-disabled + .bp3-file-upload-input::after.bp3-active{
            background:rgba(57, 75, 89, 0.7); }
  .bp3-file-input.bp3-file-input-has-selection .bp3-file-upload-input{
    color:#182026; }
  .bp3-dark .bp3-file-input.bp3-file-input-has-selection .bp3-file-upload-input{
    color:#f5f8fa; }
  .bp3-file-input.bp3-fill{
    width:100%; }
  .bp3-file-input.bp3-large,
  .bp3-large .bp3-file-input{
    height:40px; }
  .bp3-file-input .bp3-file-upload-input-custom-text::after{
    content:attr(bp3-button-text); }

.bp3-file-upload-input{
  -webkit-appearance:none;
     -moz-appearance:none;
          appearance:none;
  background:#ffffff;
  border:none;
  border-radius:3px;
  -webkit-box-shadow:0 0 0 0 rgba(19, 124, 189, 0), 0 0 0 0 rgba(19, 124, 189, 0), inset 0 0 0 1px rgba(16, 22, 26, 0.15), inset 0 1px 1px rgba(16, 22, 26, 0.2);
          box-shadow:0 0 0 0 rgba(19, 124, 189, 0), 0 0 0 0 rgba(19, 124, 189, 0), inset 0 0 0 1px rgba(16, 22, 26, 0.15), inset 0 1px 1px rgba(16, 22, 26, 0.2);
  color:#182026;
  font-size:14px;
  font-weight:400;
  height:30px;
  line-height:30px;
  outline:none;
  padding:0 10px;
  -webkit-transition:-webkit-box-shadow 100ms cubic-bezier(0.4, 1, 0.75, 0.9);
  transition:-webkit-box-shadow 100ms cubic-bezier(0.4, 1, 0.75, 0.9);
  transition:box-shadow 100ms cubic-bezier(0.4, 1, 0.75, 0.9);
  transition:box-shadow 100ms cubic-bezier(0.4, 1, 0.75, 0.9), -webkit-box-shadow 100ms cubic-bezier(0.4, 1, 0.75, 0.9);
  vertical-align:middle;
  overflow:hidden;
  text-overflow:ellipsis;
  white-space:nowrap;
  word-wrap:normal;
  color:rgba(92, 112, 128, 0.6);
  left:0;
  padding-right:80px;
  position:absolute;
  right:0;
  top:0;
  -webkit-user-select:none;
     -moz-user-select:none;
      -ms-user-select:none;
          user-select:none; }
  .bp3-file-upload-input::-webkit-input-placeholder{
    color:rgba(92, 112, 128, 0.6);
    opacity:1; }
  .bp3-file-upload-input::-moz-placeholder{
    color:rgba(92, 112, 128, 0.6);
    opacity:1; }
  .bp3-file-upload-input:-ms-input-placeholder{
    color:rgba(92, 112, 128, 0.6);
    opacity:1; }
  .bp3-file-upload-input::-ms-input-placeholder{
    color:rgba(92, 112, 128, 0.6);
    opacity:1; }
  .bp3-file-upload-input::placeholder{
    color:rgba(92, 112, 128, 0.6);
    opacity:1; }
  .bp3-file-upload-input:focus, .bp3-file-upload-input.bp3-active{
    -webkit-box-shadow:0 0 0 1px #137cbd, 0 0 0 3px rgba(19, 124, 189, 0.3), inset 0 1px 1px rgba(16, 22, 26, 0.2);
            box-shadow:0 0 0 1px #137cbd, 0 0 0 3px rgba(19, 124, 189, 0.3), inset 0 1px 1px rgba(16, 22, 26, 0.2); }
  .bp3-file-upload-input[type="search"], .bp3-file-upload-input.bp3-round{
    border-radius:30px;
    -webkit-box-sizing:border-box;
            box-sizing:border-box;
    padding-left:10px; }
  .bp3-file-upload-input[readonly]{
    -webkit-box-shadow:inset 0 0 0 1px rgba(16, 22, 26, 0.15);
            box-shadow:inset 0 0 0 1px rgba(16, 22, 26, 0.15); }
  .bp3-file-upload-input:disabled, .bp3-file-upload-input.bp3-disabled{
    background:rgba(206, 217, 224, 0.5);
    -webkit-box-shadow:none;
            box-shadow:none;
    color:rgba(92, 112, 128, 0.6);
    cursor:not-allowed;
    resize:none; }
  .bp3-file-upload-input::after{
    background-color:#f5f8fa;
    background-image:-webkit-gradient(linear, left top, left bottom, from(rgba(255, 255, 255, 0.8)), to(rgba(255, 255, 255, 0)));
    background-image:linear-gradient(to bottom, rgba(255, 255, 255, 0.8), rgba(255, 255, 255, 0));
    -webkit-box-shadow:inset 0 0 0 1px rgba(16, 22, 26, 0.2), inset 0 -1px 0 rgba(16, 22, 26, 0.1);
            box-shadow:inset 0 0 0 1px rgba(16, 22, 26, 0.2), inset 0 -1px 0 rgba(16, 22, 26, 0.1);
    color:#182026;
    min-height:24px;
    min-width:24px;
    overflow:hidden;
    text-overflow:ellipsis;
    white-space:nowrap;
    word-wrap:normal;
    border-radius:3px;
    content:"Browse";
    line-height:24px;
    margin:3px;
    position:absolute;
    right:0;
    text-align:center;
    top:0;
    width:70px; }
    .bp3-file-upload-input::after:hover{
      background-clip:padding-box;
      background-color:#ebf1f5;
      -webkit-box-shadow:inset 0 0 0 1px rgba(16, 22, 26, 0.2), inset 0 -1px 0 rgba(16, 22, 26, 0.1);
              box-shadow:inset 0 0 0 1px rgba(16, 22, 26, 0.2), inset 0 -1px 0 rgba(16, 22, 26, 0.1); }
    .bp3-file-upload-input::after:active, .bp3-file-upload-input::after.bp3-active{
      background-color:#d8e1e8;
      background-image:none;
      -webkit-box-shadow:inset 0 0 0 1px rgba(16, 22, 26, 0.2), inset 0 1px 2px rgba(16, 22, 26, 0.2);
              box-shadow:inset 0 0 0 1px rgba(16, 22, 26, 0.2), inset 0 1px 2px rgba(16, 22, 26, 0.2); }
    .bp3-file-upload-input::after:disabled, .bp3-file-upload-input::after.bp3-disabled{
      background-color:rgba(206, 217, 224, 0.5);
      background-image:none;
      -webkit-box-shadow:none;
              box-shadow:none;
      color:rgba(92, 112, 128, 0.6);
      cursor:not-allowed;
      outline:none; }
      .bp3-file-upload-input::after:disabled.bp3-active, .bp3-file-upload-input::after:disabled.bp3-active:hover, .bp3-file-upload-input::after.bp3-disabled.bp3-active, .bp3-file-upload-input::after.bp3-disabled.bp3-active:hover{
        background:rgba(206, 217, 224, 0.7); }
  .bp3-file-upload-input:hover::after{
    background-clip:padding-box;
    background-color:#ebf1f5;
    -webkit-box-shadow:inset 0 0 0 1px rgba(16, 22, 26, 0.2), inset 0 -1px 0 rgba(16, 22, 26, 0.1);
            box-shadow:inset 0 0 0 1px rgba(16, 22, 26, 0.2), inset 0 -1px 0 rgba(16, 22, 26, 0.1); }
  .bp3-file-upload-input:active::after{
    background-color:#d8e1e8;
    background-image:none;
    -webkit-box-shadow:inset 0 0 0 1px rgba(16, 22, 26, 0.2), inset 0 1px 2px rgba(16, 22, 26, 0.2);
            box-shadow:inset 0 0 0 1px rgba(16, 22, 26, 0.2), inset 0 1px 2px rgba(16, 22, 26, 0.2); }
  .bp3-large .bp3-file-upload-input{
    font-size:16px;
    height:40px;
    line-height:40px;
    padding-right:95px; }
    .bp3-large .bp3-file-upload-input[type="search"], .bp3-large .bp3-file-upload-input.bp3-round{
      padding:0 15px; }
    .bp3-large .bp3-file-upload-input::after{
      min-height:30px;
      min-width:30px;
      line-height:30px;
      margin:5px;
      width:85px; }
  .bp3-dark .bp3-file-upload-input{
    background:rgba(16, 22, 26, 0.3);
    -webkit-box-shadow:0 0 0 0 rgba(19, 124, 189, 0), 0 0 0 0 rgba(19, 124, 189, 0), 0 0 0 0 rgba(19, 124, 189, 0), inset 0 0 0 1px rgba(16, 22, 26, 0.3), inset 0 1px 1px rgba(16, 22, 26, 0.4);
            box-shadow:0 0 0 0 rgba(19, 124, 189, 0), 0 0 0 0 rgba(19, 124, 189, 0), 0 0 0 0 rgba(19, 124, 189, 0), inset 0 0 0 1px rgba(16, 22, 26, 0.3), inset 0 1px 1px rgba(16, 22, 26, 0.4);
    color:#f5f8fa;
    color:rgba(167, 182, 194, 0.6); }
    .bp3-dark .bp3-file-upload-input::-webkit-input-placeholder{
      color:rgba(167, 182, 194, 0.6); }
    .bp3-dark .bp3-file-upload-input::-moz-placeholder{
      color:rgba(167, 182, 194, 0.6); }
    .bp3-dark .bp3-file-upload-input:-ms-input-placeholder{
      color:rgba(167, 182, 194, 0.6); }
    .bp3-dark .bp3-file-upload-input::-ms-input-placeholder{
      color:rgba(167, 182, 194, 0.6); }
    .bp3-dark .bp3-file-upload-input::placeholder{
      color:rgba(167, 182, 194, 0.6); }
    .bp3-dark .bp3-file-upload-input:focus{
      -webkit-box-shadow:0 0 0 1px #137cbd, 0 0 0 1px #137cbd, 0 0 0 3px rgba(19, 124, 189, 0.3), inset 0 0 0 1px rgba(16, 22, 26, 0.3), inset 0 1px 1px rgba(16, 22, 26, 0.4);
              box-shadow:0 0 0 1px #137cbd, 0 0 0 1px #137cbd, 0 0 0 3px rgba(19, 124, 189, 0.3), inset 0 0 0 1px rgba(16, 22, 26, 0.3), inset 0 1px 1px rgba(16, 22, 26, 0.4); }
    .bp3-dark .bp3-file-upload-input[readonly]{
      -webkit-box-shadow:inset 0 0 0 1px rgba(16, 22, 26, 0.4);
              box-shadow:inset 0 0 0 1px rgba(16, 22, 26, 0.4); }
    .bp3-dark .bp3-file-upload-input:disabled, .bp3-dark .bp3-file-upload-input.bp3-disabled{
      background:rgba(57, 75, 89, 0.5);
      -webkit-box-shadow:none;
              box-shadow:none;
      color:rgba(167, 182, 194, 0.6); }
    .bp3-dark .bp3-file-upload-input::after{
      background-color:#394b59;
      background-image:-webkit-gradient(linear, left top, left bottom, from(rgba(255, 255, 255, 0.05)), to(rgba(255, 255, 255, 0)));
      background-image:linear-gradient(to bottom, rgba(255, 255, 255, 0.05), rgba(255, 255, 255, 0));
      -webkit-box-shadow:0 0 0 1px rgba(16, 22, 26, 0.4);
              box-shadow:0 0 0 1px rgba(16, 22, 26, 0.4);
      color:#f5f8fa; }
      .bp3-dark .bp3-file-upload-input::after:hover, .bp3-dark .bp3-file-upload-input::after:active, .bp3-dark .bp3-file-upload-input::after.bp3-active{
        color:#f5f8fa; }
      .bp3-dark .bp3-file-upload-input::after:hover{
        background-color:#30404d;
        -webkit-box-shadow:0 0 0 1px rgba(16, 22, 26, 0.4);
                box-shadow:0 0 0 1px rgba(16, 22, 26, 0.4); }
      .bp3-dark .bp3-file-upload-input::after:active, .bp3-dark .bp3-file-upload-input::after.bp3-active{
        background-color:#202b33;
        background-image:none;
        -webkit-box-shadow:0 0 0 1px rgba(16, 22, 26, 0.6), inset 0 1px 2px rgba(16, 22, 26, 0.2);
                box-shadow:0 0 0 1px rgba(16, 22, 26, 0.6), inset 0 1px 2px rgba(16, 22, 26, 0.2); }
      .bp3-dark .bp3-file-upload-input::after:disabled, .bp3-dark .bp3-file-upload-input::after.bp3-disabled{
        background-color:rgba(57, 75, 89, 0.5);
        background-image:none;
        -webkit-box-shadow:none;
                box-shadow:none;
        color:rgba(167, 182, 194, 0.6); }
        .bp3-dark .bp3-file-upload-input::after:disabled.bp3-active, .bp3-dark .bp3-file-upload-input::after.bp3-disabled.bp3-active{
          background:rgba(57, 75, 89, 0.7); }
      .bp3-dark .bp3-file-upload-input::after .bp3-button-spinner .bp3-spinner-head{
        background:rgba(16, 22, 26, 0.5);
        stroke:#8a9ba8; }
    .bp3-dark .bp3-file-upload-input:hover::after{
      background-color:#30404d;
      -webkit-box-shadow:0 0 0 1px rgba(16, 22, 26, 0.4);
              box-shadow:0 0 0 1px rgba(16, 22, 26, 0.4); }
    .bp3-dark .bp3-file-upload-input:active::after{
      background-color:#202b33;
      background-image:none;
      -webkit-box-shadow:0 0 0 1px rgba(16, 22, 26, 0.6), inset 0 1px 2px rgba(16, 22, 26, 0.2);
              box-shadow:0 0 0 1px rgba(16, 22, 26, 0.6), inset 0 1px 2px rgba(16, 22, 26, 0.2); }
.bp3-file-upload-input::after{
  -webkit-box-shadow:inset 0 0 0 1px rgba(16, 22, 26, 0.2), inset 0 -1px 0 rgba(16, 22, 26, 0.1);
          box-shadow:inset 0 0 0 1px rgba(16, 22, 26, 0.2), inset 0 -1px 0 rgba(16, 22, 26, 0.1); }
.bp3-form-group{
  display:-webkit-box;
  display:-ms-flexbox;
  display:flex;
  -webkit-box-orient:vertical;
  -webkit-box-direction:normal;
      -ms-flex-direction:column;
          flex-direction:column;
  margin:0 0 15px; }
  .bp3-form-group label.bp3-label{
    margin-bottom:5px; }
  .bp3-form-group .bp3-control{
    margin-top:7px; }
  .bp3-form-group .bp3-form-helper-text{
    color:#5c7080;
    font-size:12px;
    margin-top:5px; }
  .bp3-form-group.bp3-intent-primary .bp3-form-helper-text{
    color:#106ba3; }
  .bp3-form-group.bp3-intent-success .bp3-form-helper-text{
    color:#0d8050; }
  .bp3-form-group.bp3-intent-warning .bp3-form-helper-text{
    color:#bf7326; }
  .bp3-form-group.bp3-intent-danger .bp3-form-helper-text{
    color:#c23030; }
  .bp3-form-group.bp3-inline{
    -webkit-box-align:start;
        -ms-flex-align:start;
            align-items:flex-start;
    -webkit-box-orient:horizontal;
    -webkit-box-direction:normal;
        -ms-flex-direction:row;
            flex-direction:row; }
    .bp3-form-group.bp3-inline.bp3-large label.bp3-label{
      line-height:40px;
      margin:0 10px 0 0; }
    .bp3-form-group.bp3-inline label.bp3-label{
      line-height:30px;
      margin:0 10px 0 0; }
  .bp3-form-group.bp3-disabled .bp3-label,
  .bp3-form-group.bp3-disabled .bp3-text-muted,
  .bp3-form-group.bp3-disabled .bp3-form-helper-text{
    color:rgba(92, 112, 128, 0.6) !important; }
  .bp3-dark .bp3-form-group.bp3-intent-primary .bp3-form-helper-text{
    color:#48aff0; }
  .bp3-dark .bp3-form-group.bp3-intent-success .bp3-form-helper-text{
    color:#3dcc91; }
  .bp3-dark .bp3-form-group.bp3-intent-warning .bp3-form-helper-text{
    color:#ffb366; }
  .bp3-dark .bp3-form-group.bp3-intent-danger .bp3-form-helper-text{
    color:#ff7373; }
  .bp3-dark .bp3-form-group .bp3-form-helper-text{
    color:#a7b6c2; }
  .bp3-dark .bp3-form-group.bp3-disabled .bp3-label,
  .bp3-dark .bp3-form-group.bp3-disabled .bp3-text-muted,
  .bp3-dark .bp3-form-group.bp3-disabled .bp3-form-helper-text{
    color:rgba(167, 182, 194, 0.6) !important; }
.bp3-input-group{
  display:block;
  position:relative; }
  .bp3-input-group .bp3-input{
    position:relative;
    width:100%; }
    .bp3-input-group .bp3-input:not(:first-child){
      padding-left:30px; }
    .bp3-input-group .bp3-input:not(:last-child){
      padding-right:30px; }
  .bp3-input-group .bp3-input-action,
  .bp3-input-group > .bp3-input-left-container,
  .bp3-input-group > .bp3-button,
  .bp3-input-group > .bp3-icon{
    position:absolute;
    top:0; }
    .bp3-input-group .bp3-input-action:first-child,
    .bp3-input-group > .bp3-input-left-container:first-child,
    .bp3-input-group > .bp3-button:first-child,
    .bp3-input-group > .bp3-icon:first-child{
      left:0; }
    .bp3-input-group .bp3-input-action:last-child,
    .bp3-input-group > .bp3-input-left-container:last-child,
    .bp3-input-group > .bp3-button:last-child,
    .bp3-input-group > .bp3-icon:last-child{
      right:0; }
  .bp3-input-group .bp3-button{
    min-height:24px;
    min-width:24px;
    margin:3px;
    padding:0 7px; }
    .bp3-input-group .bp3-button:empty{
      padding:0; }
  .bp3-input-group > .bp3-input-left-container,
  .bp3-input-group > .bp3-icon{
    z-index:1; }
  .bp3-input-group > .bp3-input-left-container > .bp3-icon,
  .bp3-input-group > .bp3-icon{
    color:#5c7080; }
    .bp3-input-group > .bp3-input-left-container > .bp3-icon:empty,
    .bp3-input-group > .bp3-icon:empty{
      font-family:"Icons16", sans-serif;
      font-size:16px;
      font-style:normal;
      font-weight:400;
      line-height:1;
      -moz-osx-font-smoothing:grayscale;
      -webkit-font-smoothing:antialiased; }
  .bp3-input-group > .bp3-input-left-container > .bp3-icon,
  .bp3-input-group > .bp3-icon,
  .bp3-input-group .bp3-input-action > .bp3-spinner{
    margin:7px; }
  .bp3-input-group .bp3-tag{
    margin:5px; }
  .bp3-input-group .bp3-input:not(:focus) + .bp3-button.bp3-minimal:not(:hover):not(:focus),
  .bp3-input-group .bp3-input:not(:focus) + .bp3-input-action .bp3-button.bp3-minimal:not(:hover):not(:focus){
    color:#5c7080; }
    .bp3-dark .bp3-input-group .bp3-input:not(:focus) + .bp3-button.bp3-minimal:not(:hover):not(:focus), .bp3-dark
    .bp3-input-group .bp3-input:not(:focus) + .bp3-input-action .bp3-button.bp3-minimal:not(:hover):not(:focus){
      color:#a7b6c2; }
    .bp3-input-group .bp3-input:not(:focus) + .bp3-button.bp3-minimal:not(:hover):not(:focus) .bp3-icon, .bp3-input-group .bp3-input:not(:focus) + .bp3-button.bp3-minimal:not(:hover):not(:focus) .bp3-icon-standard, .bp3-input-group .bp3-input:not(:focus) + .bp3-button.bp3-minimal:not(:hover):not(:focus) .bp3-icon-large,
    .bp3-input-group .bp3-input:not(:focus) + .bp3-input-action .bp3-button.bp3-minimal:not(:hover):not(:focus) .bp3-icon,
    .bp3-input-group .bp3-input:not(:focus) + .bp3-input-action .bp3-button.bp3-minimal:not(:hover):not(:focus) .bp3-icon-standard,
    .bp3-input-group .bp3-input:not(:focus) + .bp3-input-action .bp3-button.bp3-minimal:not(:hover):not(:focus) .bp3-icon-large{
      color:#5c7080; }
  .bp3-input-group .bp3-input:not(:focus) + .bp3-button.bp3-minimal:disabled,
  .bp3-input-group .bp3-input:not(:focus) + .bp3-input-action .bp3-button.bp3-minimal:disabled{
    color:rgba(92, 112, 128, 0.6) !important; }
    .bp3-input-group .bp3-input:not(:focus) + .bp3-button.bp3-minimal:disabled .bp3-icon, .bp3-input-group .bp3-input:not(:focus) + .bp3-button.bp3-minimal:disabled .bp3-icon-standard, .bp3-input-group .bp3-input:not(:focus) + .bp3-button.bp3-minimal:disabled .bp3-icon-large,
    .bp3-input-group .bp3-input:not(:focus) + .bp3-input-action .bp3-button.bp3-minimal:disabled .bp3-icon,
    .bp3-input-group .bp3-input:not(:focus) + .bp3-input-action .bp3-button.bp3-minimal:disabled .bp3-icon-standard,
    .bp3-input-group .bp3-input:not(:focus) + .bp3-input-action .bp3-button.bp3-minimal:disabled .bp3-icon-large{
      color:rgba(92, 112, 128, 0.6) !important; }
  .bp3-input-group.bp3-disabled{
    cursor:not-allowed; }
    .bp3-input-group.bp3-disabled .bp3-icon{
      color:rgba(92, 112, 128, 0.6); }
  .bp3-input-group.bp3-large .bp3-button{
    min-height:30px;
    min-width:30px;
    margin:5px; }
  .bp3-input-group.bp3-large > .bp3-input-left-container > .bp3-icon,
  .bp3-input-group.bp3-large > .bp3-icon,
  .bp3-input-group.bp3-large .bp3-input-action > .bp3-spinner{
    margin:12px; }
  .bp3-input-group.bp3-large .bp3-input{
    font-size:16px;
    height:40px;
    line-height:40px; }
    .bp3-input-group.bp3-large .bp3-input[type="search"], .bp3-input-group.bp3-large .bp3-input.bp3-round{
      padding:0 15px; }
    .bp3-input-group.bp3-large .bp3-input:not(:first-child){
      padding-left:40px; }
    .bp3-input-group.bp3-large .bp3-input:not(:last-child){
      padding-right:40px; }
  .bp3-input-group.bp3-small .bp3-button{
    min-height:20px;
    min-width:20px;
    margin:2px; }
  .bp3-input-group.bp3-small .bp3-tag{
    min-height:20px;
    min-width:20px;
    margin:2px; }
  .bp3-input-group.bp3-small > .bp3-input-left-container > .bp3-icon,
  .bp3-input-group.bp3-small > .bp3-icon,
  .bp3-input-group.bp3-small .bp3-input-action > .bp3-spinner{
    margin:4px; }
  .bp3-input-group.bp3-small .bp3-input{
    font-size:12px;
    height:24px;
    line-height:24px;
    padding-left:8px;
    padding-right:8px; }
    .bp3-input-group.bp3-small .bp3-input[type="search"], .bp3-input-group.bp3-small .bp3-input.bp3-round{
      padding:0 12px; }
    .bp3-input-group.bp3-small .bp3-input:not(:first-child){
      padding-left:24px; }
    .bp3-input-group.bp3-small .bp3-input:not(:last-child){
      padding-right:24px; }
  .bp3-input-group.bp3-fill{
    -webkit-box-flex:1;
        -ms-flex:1 1 auto;
            flex:1 1 auto;
    width:100%; }
  .bp3-input-group.bp3-round .bp3-button,
  .bp3-input-group.bp3-round .bp3-input,
  .bp3-input-group.bp3-round .bp3-tag{
    border-radius:30px; }
  .bp3-dark .bp3-input-group .bp3-icon{
    color:#a7b6c2; }
  .bp3-dark .bp3-input-group.bp3-disabled .bp3-icon{
    color:rgba(167, 182, 194, 0.6); }
  .bp3-input-group.bp3-intent-primary .bp3-input{
    -webkit-box-shadow:0 0 0 0 rgba(19, 124, 189, 0), 0 0 0 0 rgba(19, 124, 189, 0), inset 0 0 0 1px #137cbd, inset 0 0 0 1px rgba(16, 22, 26, 0.15), inset 0 1px 1px rgba(16, 22, 26, 0.2);
            box-shadow:0 0 0 0 rgba(19, 124, 189, 0), 0 0 0 0 rgba(19, 124, 189, 0), inset 0 0 0 1px #137cbd, inset 0 0 0 1px rgba(16, 22, 26, 0.15), inset 0 1px 1px rgba(16, 22, 26, 0.2); }
    .bp3-input-group.bp3-intent-primary .bp3-input:focus{
      -webkit-box-shadow:0 0 0 1px #137cbd, 0 0 0 3px rgba(19, 124, 189, 0.3), inset 0 1px 1px rgba(16, 22, 26, 0.2);
              box-shadow:0 0 0 1px #137cbd, 0 0 0 3px rgba(19, 124, 189, 0.3), inset 0 1px 1px rgba(16, 22, 26, 0.2); }
    .bp3-input-group.bp3-intent-primary .bp3-input[readonly]{
      -webkit-box-shadow:inset 0 0 0 1px #137cbd;
              box-shadow:inset 0 0 0 1px #137cbd; }
    .bp3-input-group.bp3-intent-primary .bp3-input:disabled, .bp3-input-group.bp3-intent-primary .bp3-input.bp3-disabled{
      -webkit-box-shadow:none;
              box-shadow:none; }
  .bp3-input-group.bp3-intent-primary > .bp3-icon{
    color:#106ba3; }
    .bp3-dark .bp3-input-group.bp3-intent-primary > .bp3-icon{
      color:#48aff0; }
  .bp3-input-group.bp3-intent-success .bp3-input{
    -webkit-box-shadow:0 0 0 0 rgba(15, 153, 96, 0), 0 0 0 0 rgba(15, 153, 96, 0), inset 0 0 0 1px #0f9960, inset 0 0 0 1px rgba(16, 22, 26, 0.15), inset 0 1px 1px rgba(16, 22, 26, 0.2);
            box-shadow:0 0 0 0 rgba(15, 153, 96, 0), 0 0 0 0 rgba(15, 153, 96, 0), inset 0 0 0 1px #0f9960, inset 0 0 0 1px rgba(16, 22, 26, 0.15), inset 0 1px 1px rgba(16, 22, 26, 0.2); }
    .bp3-input-group.bp3-intent-success .bp3-input:focus{
      -webkit-box-shadow:0 0 0 1px #0f9960, 0 0 0 3px rgba(15, 153, 96, 0.3), inset 0 1px 1px rgba(16, 22, 26, 0.2);
              box-shadow:0 0 0 1px #0f9960, 0 0 0 3px rgba(15, 153, 96, 0.3), inset 0 1px 1px rgba(16, 22, 26, 0.2); }
    .bp3-input-group.bp3-intent-success .bp3-input[readonly]{
      -webkit-box-shadow:inset 0 0 0 1px #0f9960;
              box-shadow:inset 0 0 0 1px #0f9960; }
    .bp3-input-group.bp3-intent-success .bp3-input:disabled, .bp3-input-group.bp3-intent-success .bp3-input.bp3-disabled{
      -webkit-box-shadow:none;
              box-shadow:none; }
  .bp3-input-group.bp3-intent-success > .bp3-icon{
    color:#0d8050; }
    .bp3-dark .bp3-input-group.bp3-intent-success > .bp3-icon{
      color:#3dcc91; }
  .bp3-input-group.bp3-intent-warning .bp3-input{
    -webkit-box-shadow:0 0 0 0 rgba(217, 130, 43, 0), 0 0 0 0 rgba(217, 130, 43, 0), inset 0 0 0 1px #d9822b, inset 0 0 0 1px rgba(16, 22, 26, 0.15), inset 0 1px 1px rgba(16, 22, 26, 0.2);
            box-shadow:0 0 0 0 rgba(217, 130, 43, 0), 0 0 0 0 rgba(217, 130, 43, 0), inset 0 0 0 1px #d9822b, inset 0 0 0 1px rgba(16, 22, 26, 0.15), inset 0 1px 1px rgba(16, 22, 26, 0.2); }
    .bp3-input-group.bp3-intent-warning .bp3-input:focus{
      -webkit-box-shadow:0 0 0 1px #d9822b, 0 0 0 3px rgba(217, 130, 43, 0.3), inset 0 1px 1px rgba(16, 22, 26, 0.2);
              box-shadow:0 0 0 1px #d9822b, 0 0 0 3px rgba(217, 130, 43, 0.3), inset 0 1px 1px rgba(16, 22, 26, 0.2); }
    .bp3-input-group.bp3-intent-warning .bp3-input[readonly]{
      -webkit-box-shadow:inset 0 0 0 1px #d9822b;
              box-shadow:inset 0 0 0 1px #d9822b; }
    .bp3-input-group.bp3-intent-warning .bp3-input:disabled, .bp3-input-group.bp3-intent-warning .bp3-input.bp3-disabled{
      -webkit-box-shadow:none;
              box-shadow:none; }
  .bp3-input-group.bp3-intent-warning > .bp3-icon{
    color:#bf7326; }
    .bp3-dark .bp3-input-group.bp3-intent-warning > .bp3-icon{
      color:#ffb366; }
  .bp3-input-group.bp3-intent-danger .bp3-input{
    -webkit-box-shadow:0 0 0 0 rgba(219, 55, 55, 0), 0 0 0 0 rgba(219, 55, 55, 0), inset 0 0 0 1px #db3737, inset 0 0 0 1px rgba(16, 22, 26, 0.15), inset 0 1px 1px rgba(16, 22, 26, 0.2);
            box-shadow:0 0 0 0 rgba(219, 55, 55, 0), 0 0 0 0 rgba(219, 55, 55, 0), inset 0 0 0 1px #db3737, inset 0 0 0 1px rgba(16, 22, 26, 0.15), inset 0 1px 1px rgba(16, 22, 26, 0.2); }
    .bp3-input-group.bp3-intent-danger .bp3-input:focus{
      -webkit-box-shadow:0 0 0 1px #db3737, 0 0 0 3px rgba(219, 55, 55, 0.3), inset 0 1px 1px rgba(16, 22, 26, 0.2);
              box-shadow:0 0 0 1px #db3737, 0 0 0 3px rgba(219, 55, 55, 0.3), inset 0 1px 1px rgba(16, 22, 26, 0.2); }
    .bp3-input-group.bp3-intent-danger .bp3-input[readonly]{
      -webkit-box-shadow:inset 0 0 0 1px #db3737;
              box-shadow:inset 0 0 0 1px #db3737; }
    .bp3-input-group.bp3-intent-danger .bp3-input:disabled, .bp3-input-group.bp3-intent-danger .bp3-input.bp3-disabled{
      -webkit-box-shadow:none;
              box-shadow:none; }
  .bp3-input-group.bp3-intent-danger > .bp3-icon{
    color:#c23030; }
    .bp3-dark .bp3-input-group.bp3-intent-danger > .bp3-icon{
      color:#ff7373; }
.bp3-input{
  -webkit-appearance:none;
     -moz-appearance:none;
          appearance:none;
  background:#ffffff;
  border:none;
  border-radius:3px;
  -webkit-box-shadow:0 0 0 0 rgba(19, 124, 189, 0), 0 0 0 0 rgba(19, 124, 189, 0), inset 0 0 0 1px rgba(16, 22, 26, 0.15), inset 0 1px 1px rgba(16, 22, 26, 0.2);
          box-shadow:0 0 0 0 rgba(19, 124, 189, 0), 0 0 0 0 rgba(19, 124, 189, 0), inset 0 0 0 1px rgba(16, 22, 26, 0.15), inset 0 1px 1px rgba(16, 22, 26, 0.2);
  color:#182026;
  font-size:14px;
  font-weight:400;
  height:30px;
  line-height:30px;
  outline:none;
  padding:0 10px;
  -webkit-transition:-webkit-box-shadow 100ms cubic-bezier(0.4, 1, 0.75, 0.9);
  transition:-webkit-box-shadow 100ms cubic-bezier(0.4, 1, 0.75, 0.9);
  transition:box-shadow 100ms cubic-bezier(0.4, 1, 0.75, 0.9);
  transition:box-shadow 100ms cubic-bezier(0.4, 1, 0.75, 0.9), -webkit-box-shadow 100ms cubic-bezier(0.4, 1, 0.75, 0.9);
  vertical-align:middle; }
  .bp3-input::-webkit-input-placeholder{
    color:rgba(92, 112, 128, 0.6);
    opacity:1; }
  .bp3-input::-moz-placeholder{
    color:rgba(92, 112, 128, 0.6);
    opacity:1; }
  .bp3-input:-ms-input-placeholder{
    color:rgba(92, 112, 128, 0.6);
    opacity:1; }
  .bp3-input::-ms-input-placeholder{
    color:rgba(92, 112, 128, 0.6);
    opacity:1; }
  .bp3-input::placeholder{
    color:rgba(92, 112, 128, 0.6);
    opacity:1; }
  .bp3-input:focus, .bp3-input.bp3-active{
    -webkit-box-shadow:0 0 0 1px #137cbd, 0 0 0 3px rgba(19, 124, 189, 0.3), inset 0 1px 1px rgba(16, 22, 26, 0.2);
            box-shadow:0 0 0 1px #137cbd, 0 0 0 3px rgba(19, 124, 189, 0.3), inset 0 1px 1px rgba(16, 22, 26, 0.2); }
  .bp3-input[type="search"], .bp3-input.bp3-round{
    border-radius:30px;
    -webkit-box-sizing:border-box;
            box-sizing:border-box;
    padding-left:10px; }
  .bp3-input[readonly]{
    -webkit-box-shadow:inset 0 0 0 1px rgba(16, 22, 26, 0.15);
            box-shadow:inset 0 0 0 1px rgba(16, 22, 26, 0.15); }
  .bp3-input:disabled, .bp3-input.bp3-disabled{
    background:rgba(206, 217, 224, 0.5);
    -webkit-box-shadow:none;
            box-shadow:none;
    color:rgba(92, 112, 128, 0.6);
    cursor:not-allowed;
    resize:none; }
  .bp3-input.bp3-large{
    font-size:16px;
    height:40px;
    line-height:40px; }
    .bp3-input.bp3-large[type="search"], .bp3-input.bp3-large.bp3-round{
      padding:0 15px; }
  .bp3-input.bp3-small{
    font-size:12px;
    height:24px;
    line-height:24px;
    padding-left:8px;
    padding-right:8px; }
    .bp3-input.bp3-small[type="search"], .bp3-input.bp3-small.bp3-round{
      padding:0 12px; }
  .bp3-input.bp3-fill{
    -webkit-box-flex:1;
        -ms-flex:1 1 auto;
            flex:1 1 auto;
    width:100%; }
  .bp3-dark .bp3-input{
    background:rgba(16, 22, 26, 0.3);
    -webkit-box-shadow:0 0 0 0 rgba(19, 124, 189, 0), 0 0 0 0 rgba(19, 124, 189, 0), 0 0 0 0 rgba(19, 124, 189, 0), inset 0 0 0 1px rgba(16, 22, 26, 0.3), inset 0 1px 1px rgba(16, 22, 26, 0.4);
            box-shadow:0 0 0 0 rgba(19, 124, 189, 0), 0 0 0 0 rgba(19, 124, 189, 0), 0 0 0 0 rgba(19, 124, 189, 0), inset 0 0 0 1px rgba(16, 22, 26, 0.3), inset 0 1px 1px rgba(16, 22, 26, 0.4);
    color:#f5f8fa; }
    .bp3-dark .bp3-input::-webkit-input-placeholder{
      color:rgba(167, 182, 194, 0.6); }
    .bp3-dark .bp3-input::-moz-placeholder{
      color:rgba(167, 182, 194, 0.6); }
    .bp3-dark .bp3-input:-ms-input-placeholder{
      color:rgba(167, 182, 194, 0.6); }
    .bp3-dark .bp3-input::-ms-input-placeholder{
      color:rgba(167, 182, 194, 0.6); }
    .bp3-dark .bp3-input::placeholder{
      color:rgba(167, 182, 194, 0.6); }
    .bp3-dark .bp3-input:focus{
      -webkit-box-shadow:0 0 0 1px #137cbd, 0 0 0 1px #137cbd, 0 0 0 3px rgba(19, 124, 189, 0.3), inset 0 0 0 1px rgba(16, 22, 26, 0.3), inset 0 1px 1px rgba(16, 22, 26, 0.4);
              box-shadow:0 0 0 1px #137cbd, 0 0 0 1px #137cbd, 0 0 0 3px rgba(19, 124, 189, 0.3), inset 0 0 0 1px rgba(16, 22, 26, 0.3), inset 0 1px 1px rgba(16, 22, 26, 0.4); }
    .bp3-dark .bp3-input[readonly]{
      -webkit-box-shadow:inset 0 0 0 1px rgba(16, 22, 26, 0.4);
              box-shadow:inset 0 0 0 1px rgba(16, 22, 26, 0.4); }
    .bp3-dark .bp3-input:disabled, .bp3-dark .bp3-input.bp3-disabled{
      background:rgba(57, 75, 89, 0.5);
      -webkit-box-shadow:none;
              box-shadow:none;
      color:rgba(167, 182, 194, 0.6); }
  .bp3-input.bp3-intent-primary{
    -webkit-box-shadow:0 0 0 0 rgba(19, 124, 189, 0), 0 0 0 0 rgba(19, 124, 189, 0), inset 0 0 0 1px #137cbd, inset 0 0 0 1px rgba(16, 22, 26, 0.15), inset 0 1px 1px rgba(16, 22, 26, 0.2);
            box-shadow:0 0 0 0 rgba(19, 124, 189, 0), 0 0 0 0 rgba(19, 124, 189, 0), inset 0 0 0 1px #137cbd, inset 0 0 0 1px rgba(16, 22, 26, 0.15), inset 0 1px 1px rgba(16, 22, 26, 0.2); }
    .bp3-input.bp3-intent-primary:focus{
      -webkit-box-shadow:0 0 0 1px #137cbd, 0 0 0 3px rgba(19, 124, 189, 0.3), inset 0 1px 1px rgba(16, 22, 26, 0.2);
              box-shadow:0 0 0 1px #137cbd, 0 0 0 3px rgba(19, 124, 189, 0.3), inset 0 1px 1px rgba(16, 22, 26, 0.2); }
    .bp3-input.bp3-intent-primary[readonly]{
      -webkit-box-shadow:inset 0 0 0 1px #137cbd;
              box-shadow:inset 0 0 0 1px #137cbd; }
    .bp3-input.bp3-intent-primary:disabled, .bp3-input.bp3-intent-primary.bp3-disabled{
      -webkit-box-shadow:none;
              box-shadow:none; }
    .bp3-dark .bp3-input.bp3-intent-primary{
      -webkit-box-shadow:0 0 0 0 rgba(19, 124, 189, 0), 0 0 0 0 rgba(19, 124, 189, 0), 0 0 0 0 rgba(19, 124, 189, 0), inset 0 0 0 1px #137cbd, inset 0 0 0 1px rgba(16, 22, 26, 0.3), inset 0 1px 1px rgba(16, 22, 26, 0.4);
              box-shadow:0 0 0 0 rgba(19, 124, 189, 0), 0 0 0 0 rgba(19, 124, 189, 0), 0 0 0 0 rgba(19, 124, 189, 0), inset 0 0 0 1px #137cbd, inset 0 0 0 1px rgba(16, 22, 26, 0.3), inset 0 1px 1px rgba(16, 22, 26, 0.4); }
      .bp3-dark .bp3-input.bp3-intent-primary:focus{
        -webkit-box-shadow:0 0 0 1px #137cbd, 0 0 0 1px #137cbd, 0 0 0 3px rgba(19, 124, 189, 0.3), inset 0 0 0 1px rgba(16, 22, 26, 0.3), inset 0 1px 1px rgba(16, 22, 26, 0.4);
                box-shadow:0 0 0 1px #137cbd, 0 0 0 1px #137cbd, 0 0 0 3px rgba(19, 124, 189, 0.3), inset 0 0 0 1px rgba(16, 22, 26, 0.3), inset 0 1px 1px rgba(16, 22, 26, 0.4); }
      .bp3-dark .bp3-input.bp3-intent-primary[readonly]{
        -webkit-box-shadow:inset 0 0 0 1px #137cbd;
                box-shadow:inset 0 0 0 1px #137cbd; }
      .bp3-dark .bp3-input.bp3-intent-primary:disabled, .bp3-dark .bp3-input.bp3-intent-primary.bp3-disabled{
        -webkit-box-shadow:none;
                box-shadow:none; }
  .bp3-input.bp3-intent-success{
    -webkit-box-shadow:0 0 0 0 rgba(15, 153, 96, 0), 0 0 0 0 rgba(15, 153, 96, 0), inset 0 0 0 1px #0f9960, inset 0 0 0 1px rgba(16, 22, 26, 0.15), inset 0 1px 1px rgba(16, 22, 26, 0.2);
            box-shadow:0 0 0 0 rgba(15, 153, 96, 0), 0 0 0 0 rgba(15, 153, 96, 0), inset 0 0 0 1px #0f9960, inset 0 0 0 1px rgba(16, 22, 26, 0.15), inset 0 1px 1px rgba(16, 22, 26, 0.2); }
    .bp3-input.bp3-intent-success:focus{
      -webkit-box-shadow:0 0 0 1px #0f9960, 0 0 0 3px rgba(15, 153, 96, 0.3), inset 0 1px 1px rgba(16, 22, 26, 0.2);
              box-shadow:0 0 0 1px #0f9960, 0 0 0 3px rgba(15, 153, 96, 0.3), inset 0 1px 1px rgba(16, 22, 26, 0.2); }
    .bp3-input.bp3-intent-success[readonly]{
      -webkit-box-shadow:inset 0 0 0 1px #0f9960;
              box-shadow:inset 0 0 0 1px #0f9960; }
    .bp3-input.bp3-intent-success:disabled, .bp3-input.bp3-intent-success.bp3-disabled{
      -webkit-box-shadow:none;
              box-shadow:none; }
    .bp3-dark .bp3-input.bp3-intent-success{
      -webkit-box-shadow:0 0 0 0 rgba(15, 153, 96, 0), 0 0 0 0 rgba(15, 153, 96, 0), 0 0 0 0 rgba(15, 153, 96, 0), inset 0 0 0 1px #0f9960, inset 0 0 0 1px rgba(16, 22, 26, 0.3), inset 0 1px 1px rgba(16, 22, 26, 0.4);
              box-shadow:0 0 0 0 rgba(15, 153, 96, 0), 0 0 0 0 rgba(15, 153, 96, 0), 0 0 0 0 rgba(15, 153, 96, 0), inset 0 0 0 1px #0f9960, inset 0 0 0 1px rgba(16, 22, 26, 0.3), inset 0 1px 1px rgba(16, 22, 26, 0.4); }
      .bp3-dark .bp3-input.bp3-intent-success:focus{
        -webkit-box-shadow:0 0 0 1px #0f9960, 0 0 0 1px #0f9960, 0 0 0 3px rgba(15, 153, 96, 0.3), inset 0 0 0 1px rgba(16, 22, 26, 0.3), inset 0 1px 1px rgba(16, 22, 26, 0.4);
                box-shadow:0 0 0 1px #0f9960, 0 0 0 1px #0f9960, 0 0 0 3px rgba(15, 153, 96, 0.3), inset 0 0 0 1px rgba(16, 22, 26, 0.3), inset 0 1px 1px rgba(16, 22, 26, 0.4); }
      .bp3-dark .bp3-input.bp3-intent-success[readonly]{
        -webkit-box-shadow:inset 0 0 0 1px #0f9960;
                box-shadow:inset 0 0 0 1px #0f9960; }
      .bp3-dark .bp3-input.bp3-intent-success:disabled, .bp3-dark .bp3-input.bp3-intent-success.bp3-disabled{
        -webkit-box-shadow:none;
                box-shadow:none; }
  .bp3-input.bp3-intent-warning{
    -webkit-box-shadow:0 0 0 0 rgba(217, 130, 43, 0), 0 0 0 0 rgba(217, 130, 43, 0), inset 0 0 0 1px #d9822b, inset 0 0 0 1px rgba(16, 22, 26, 0.15), inset 0 1px 1px rgba(16, 22, 26, 0.2);
            box-shadow:0 0 0 0 rgba(217, 130, 43, 0), 0 0 0 0 rgba(217, 130, 43, 0), inset 0 0 0 1px #d9822b, inset 0 0 0 1px rgba(16, 22, 26, 0.15), inset 0 1px 1px rgba(16, 22, 26, 0.2); }
    .bp3-input.bp3-intent-warning:focus{
      -webkit-box-shadow:0 0 0 1px #d9822b, 0 0 0 3px rgba(217, 130, 43, 0.3), inset 0 1px 1px rgba(16, 22, 26, 0.2);
              box-shadow:0 0 0 1px #d9822b, 0 0 0 3px rgba(217, 130, 43, 0.3), inset 0 1px 1px rgba(16, 22, 26, 0.2); }
    .bp3-input.bp3-intent-warning[readonly]{
      -webkit-box-shadow:inset 0 0 0 1px #d9822b;
              box-shadow:inset 0 0 0 1px #d9822b; }
    .bp3-input.bp3-intent-warning:disabled, .bp3-input.bp3-intent-warning.bp3-disabled{
      -webkit-box-shadow:none;
              box-shadow:none; }
    .bp3-dark .bp3-input.bp3-intent-warning{
      -webkit-box-shadow:0 0 0 0 rgba(217, 130, 43, 0), 0 0 0 0 rgba(217, 130, 43, 0), 0 0 0 0 rgba(217, 130, 43, 0), inset 0 0 0 1px #d9822b, inset 0 0 0 1px rgba(16, 22, 26, 0.3), inset 0 1px 1px rgba(16, 22, 26, 0.4);
              box-shadow:0 0 0 0 rgba(217, 130, 43, 0), 0 0 0 0 rgba(217, 130, 43, 0), 0 0 0 0 rgba(217, 130, 43, 0), inset 0 0 0 1px #d9822b, inset 0 0 0 1px rgba(16, 22, 26, 0.3), inset 0 1px 1px rgba(16, 22, 26, 0.4); }
      .bp3-dark .bp3-input.bp3-intent-warning:focus{
        -webkit-box-shadow:0 0 0 1px #d9822b, 0 0 0 1px #d9822b, 0 0 0 3px rgba(217, 130, 43, 0.3), inset 0 0 0 1px rgba(16, 22, 26, 0.3), inset 0 1px 1px rgba(16, 22, 26, 0.4);
                box-shadow:0 0 0 1px #d9822b, 0 0 0 1px #d9822b, 0 0 0 3px rgba(217, 130, 43, 0.3), inset 0 0 0 1px rgba(16, 22, 26, 0.3), inset 0 1px 1px rgba(16, 22, 26, 0.4); }
      .bp3-dark .bp3-input.bp3-intent-warning[readonly]{
        -webkit-box-shadow:inset 0 0 0 1px #d9822b;
                box-shadow:inset 0 0 0 1px #d9822b; }
      .bp3-dark .bp3-input.bp3-intent-warning:disabled, .bp3-dark .bp3-input.bp3-intent-warning.bp3-disabled{
        -webkit-box-shadow:none;
                box-shadow:none; }
  .bp3-input.bp3-intent-danger{
    -webkit-box-shadow:0 0 0 0 rgba(219, 55, 55, 0), 0 0 0 0 rgba(219, 55, 55, 0), inset 0 0 0 1px #db3737, inset 0 0 0 1px rgba(16, 22, 26, 0.15), inset 0 1px 1px rgba(16, 22, 26, 0.2);
            box-shadow:0 0 0 0 rgba(219, 55, 55, 0), 0 0 0 0 rgba(219, 55, 55, 0), inset 0 0 0 1px #db3737, inset 0 0 0 1px rgba(16, 22, 26, 0.15), inset 0 1px 1px rgba(16, 22, 26, 0.2); }
    .bp3-input.bp3-intent-danger:focus{
      -webkit-box-shadow:0 0 0 1px #db3737, 0 0 0 3px rgba(219, 55, 55, 0.3), inset 0 1px 1px rgba(16, 22, 26, 0.2);
              box-shadow:0 0 0 1px #db3737, 0 0 0 3px rgba(219, 55, 55, 0.3), inset 0 1px 1px rgba(16, 22, 26, 0.2); }
    .bp3-input.bp3-intent-danger[readonly]{
      -webkit-box-shadow:inset 0 0 0 1px #db3737;
              box-shadow:inset 0 0 0 1px #db3737; }
    .bp3-input.bp3-intent-danger:disabled, .bp3-input.bp3-intent-danger.bp3-disabled{
      -webkit-box-shadow:none;
              box-shadow:none; }
    .bp3-dark .bp3-input.bp3-intent-danger{
      -webkit-box-shadow:0 0 0 0 rgba(219, 55, 55, 0), 0 0 0 0 rgba(219, 55, 55, 0), 0 0 0 0 rgba(219, 55, 55, 0), inset 0 0 0 1px #db3737, inset 0 0 0 1px rgba(16, 22, 26, 0.3), inset 0 1px 1px rgba(16, 22, 26, 0.4);
              box-shadow:0 0 0 0 rgba(219, 55, 55, 0), 0 0 0 0 rgba(219, 55, 55, 0), 0 0 0 0 rgba(219, 55, 55, 0), inset 0 0 0 1px #db3737, inset 0 0 0 1px rgba(16, 22, 26, 0.3), inset 0 1px 1px rgba(16, 22, 26, 0.4); }
      .bp3-dark .bp3-input.bp3-intent-danger:focus{
        -webkit-box-shadow:0 0 0 1px #db3737, 0 0 0 1px #db3737, 0 0 0 3px rgba(219, 55, 55, 0.3), inset 0 0 0 1px rgba(16, 22, 26, 0.3), inset 0 1px 1px rgba(16, 22, 26, 0.4);
                box-shadow:0 0 0 1px #db3737, 0 0 0 1px #db3737, 0 0 0 3px rgba(219, 55, 55, 0.3), inset 0 0 0 1px rgba(16, 22, 26, 0.3), inset 0 1px 1px rgba(16, 22, 26, 0.4); }
      .bp3-dark .bp3-input.bp3-intent-danger[readonly]{
        -webkit-box-shadow:inset 0 0 0 1px #db3737;
                box-shadow:inset 0 0 0 1px #db3737; }
      .bp3-dark .bp3-input.bp3-intent-danger:disabled, .bp3-dark .bp3-input.bp3-intent-danger.bp3-disabled{
        -webkit-box-shadow:none;
                box-shadow:none; }
  .bp3-input::-ms-clear{
    display:none; }
textarea.bp3-input{
  max-width:100%;
  padding:10px; }
  textarea.bp3-input, textarea.bp3-input.bp3-large, textarea.bp3-input.bp3-small{
    height:auto;
    line-height:inherit; }
  textarea.bp3-input.bp3-small{
    padding:8px; }
  .bp3-dark textarea.bp3-input{
    background:rgba(16, 22, 26, 0.3);
    -webkit-box-shadow:0 0 0 0 rgba(19, 124, 189, 0), 0 0 0 0 rgba(19, 124, 189, 0), 0 0 0 0 rgba(19, 124, 189, 0), inset 0 0 0 1px rgba(16, 22, 26, 0.3), inset 0 1px 1px rgba(16, 22, 26, 0.4);
            box-shadow:0 0 0 0 rgba(19, 124, 189, 0), 0 0 0 0 rgba(19, 124, 189, 0), 0 0 0 0 rgba(19, 124, 189, 0), inset 0 0 0 1px rgba(16, 22, 26, 0.3), inset 0 1px 1px rgba(16, 22, 26, 0.4);
    color:#f5f8fa; }
    .bp3-dark textarea.bp3-input::-webkit-input-placeholder{
      color:rgba(167, 182, 194, 0.6); }
    .bp3-dark textarea.bp3-input::-moz-placeholder{
      color:rgba(167, 182, 194, 0.6); }
    .bp3-dark textarea.bp3-input:-ms-input-placeholder{
      color:rgba(167, 182, 194, 0.6); }
    .bp3-dark textarea.bp3-input::-ms-input-placeholder{
      color:rgba(167, 182, 194, 0.6); }
    .bp3-dark textarea.bp3-input::placeholder{
      color:rgba(167, 182, 194, 0.6); }
    .bp3-dark textarea.bp3-input:focus{
      -webkit-box-shadow:0 0 0 1px #137cbd, 0 0 0 1px #137cbd, 0 0 0 3px rgba(19, 124, 189, 0.3), inset 0 0 0 1px rgba(16, 22, 26, 0.3), inset 0 1px 1px rgba(16, 22, 26, 0.4);
              box-shadow:0 0 0 1px #137cbd, 0 0 0 1px #137cbd, 0 0 0 3px rgba(19, 124, 189, 0.3), inset 0 0 0 1px rgba(16, 22, 26, 0.3), inset 0 1px 1px rgba(16, 22, 26, 0.4); }
    .bp3-dark textarea.bp3-input[readonly]{
      -webkit-box-shadow:inset 0 0 0 1px rgba(16, 22, 26, 0.4);
              box-shadow:inset 0 0 0 1px rgba(16, 22, 26, 0.4); }
    .bp3-dark textarea.bp3-input:disabled, .bp3-dark textarea.bp3-input.bp3-disabled{
      background:rgba(57, 75, 89, 0.5);
      -webkit-box-shadow:none;
              box-shadow:none;
      color:rgba(167, 182, 194, 0.6); }
label.bp3-label{
  display:block;
  margin-bottom:15px;
  margin-top:0; }
  label.bp3-label .bp3-html-select,
  label.bp3-label .bp3-input,
  label.bp3-label .bp3-select,
  label.bp3-label .bp3-slider,
  label.bp3-label .bp3-popover-wrapper{
    display:block;
    margin-top:5px;
    text-transform:none; }
  label.bp3-label .bp3-button-group{
    margin-top:5px; }
  label.bp3-label .bp3-select select,
  label.bp3-label .bp3-html-select select{
    font-weight:400;
    vertical-align:top;
    width:100%; }
  label.bp3-label.bp3-disabled,
  label.bp3-label.bp3-disabled .bp3-text-muted{
    color:rgba(92, 112, 128, 0.6); }
  label.bp3-label.bp3-inline{
    line-height:30px; }
    label.bp3-label.bp3-inline .bp3-html-select,
    label.bp3-label.bp3-inline .bp3-input,
    label.bp3-label.bp3-inline .bp3-input-group,
    label.bp3-label.bp3-inline .bp3-select,
    label.bp3-label.bp3-inline .bp3-popover-wrapper{
      display:inline-block;
      margin:0 0 0 5px;
      vertical-align:top; }
    label.bp3-label.bp3-inline .bp3-button-group{
      margin:0 0 0 5px; }
    label.bp3-label.bp3-inline .bp3-input-group .bp3-input{
      margin-left:0; }
    label.bp3-label.bp3-inline.bp3-large{
      line-height:40px; }
  label.bp3-label:not(.bp3-inline) .bp3-popover-target{
    display:block; }
  .bp3-dark label.bp3-label{
    color:#f5f8fa; }
    .bp3-dark label.bp3-label.bp3-disabled,
    .bp3-dark label.bp3-label.bp3-disabled .bp3-text-muted{
      color:rgba(167, 182, 194, 0.6); }
.bp3-numeric-input .bp3-button-group.bp3-vertical > .bp3-button{
  -webkit-box-flex:1;
      -ms-flex:1 1 14px;
          flex:1 1 14px;
  min-height:0;
  padding:0;
  width:30px; }
  .bp3-numeric-input .bp3-button-group.bp3-vertical > .bp3-button:first-child{
    border-radius:0 3px 0 0; }
  .bp3-numeric-input .bp3-button-group.bp3-vertical > .bp3-button:last-child{
    border-radius:0 0 3px 0; }

.bp3-numeric-input .bp3-button-group.bp3-vertical:first-child > .bp3-button:first-child{
  border-radius:3px 0 0 0; }

.bp3-numeric-input .bp3-button-group.bp3-vertical:first-child > .bp3-button:last-child{
  border-radius:0 0 0 3px; }

.bp3-numeric-input.bp3-large .bp3-button-group.bp3-vertical > .bp3-button{
  width:40px; }

form{
  display:block; }
.bp3-html-select select,
.bp3-select select{
  display:-webkit-inline-box;
  display:-ms-inline-flexbox;
  display:inline-flex;
  -webkit-box-orient:horizontal;
  -webkit-box-direction:normal;
      -ms-flex-direction:row;
          flex-direction:row;
  -webkit-box-align:center;
      -ms-flex-align:center;
          align-items:center;
  border:none;
  border-radius:3px;
  cursor:pointer;
  font-size:14px;
  -webkit-box-pack:center;
      -ms-flex-pack:center;
          justify-content:center;
  padding:5px 10px;
  text-align:left;
  vertical-align:middle;
  background-color:#f5f8fa;
  background-image:-webkit-gradient(linear, left top, left bottom, from(rgba(255, 255, 255, 0.8)), to(rgba(255, 255, 255, 0)));
  background-image:linear-gradient(to bottom, rgba(255, 255, 255, 0.8), rgba(255, 255, 255, 0));
  -webkit-box-shadow:inset 0 0 0 1px rgba(16, 22, 26, 0.2), inset 0 -1px 0 rgba(16, 22, 26, 0.1);
          box-shadow:inset 0 0 0 1px rgba(16, 22, 26, 0.2), inset 0 -1px 0 rgba(16, 22, 26, 0.1);
  color:#182026;
  -moz-appearance:none;
  -webkit-appearance:none;
  border-radius:3px;
  height:30px;
  padding:0 25px 0 10px;
  width:100%; }
  .bp3-html-select select > *, .bp3-select select > *{
    -webkit-box-flex:0;
        -ms-flex-positive:0;
            flex-grow:0;
    -ms-flex-negative:0;
        flex-shrink:0; }
  .bp3-html-select select > .bp3-fill, .bp3-select select > .bp3-fill{
    -webkit-box-flex:1;
        -ms-flex-positive:1;
            flex-grow:1;
    -ms-flex-negative:1;
        flex-shrink:1; }
  .bp3-html-select select::before,
  .bp3-select select::before, .bp3-html-select select > *, .bp3-select select > *{
    margin-right:7px; }
  .bp3-html-select select:empty::before,
  .bp3-select select:empty::before,
  .bp3-html-select select > :last-child,
  .bp3-select select > :last-child{
    margin-right:0; }
  .bp3-html-select select:hover,
  .bp3-select select:hover{
    background-clip:padding-box;
    background-color:#ebf1f5;
    -webkit-box-shadow:inset 0 0 0 1px rgba(16, 22, 26, 0.2), inset 0 -1px 0 rgba(16, 22, 26, 0.1);
            box-shadow:inset 0 0 0 1px rgba(16, 22, 26, 0.2), inset 0 -1px 0 rgba(16, 22, 26, 0.1); }
  .bp3-html-select select:active,
  .bp3-select select:active, .bp3-html-select select.bp3-active,
  .bp3-select select.bp3-active{
    background-color:#d8e1e8;
    background-image:none;
    -webkit-box-shadow:inset 0 0 0 1px rgba(16, 22, 26, 0.2), inset 0 1px 2px rgba(16, 22, 26, 0.2);
            box-shadow:inset 0 0 0 1px rgba(16, 22, 26, 0.2), inset 0 1px 2px rgba(16, 22, 26, 0.2); }
  .bp3-html-select select:disabled,
  .bp3-select select:disabled, .bp3-html-select select.bp3-disabled,
  .bp3-select select.bp3-disabled{
    background-color:rgba(206, 217, 224, 0.5);
    background-image:none;
    -webkit-box-shadow:none;
            box-shadow:none;
    color:rgba(92, 112, 128, 0.6);
    cursor:not-allowed;
    outline:none; }
    .bp3-html-select select:disabled.bp3-active,
    .bp3-select select:disabled.bp3-active, .bp3-html-select select:disabled.bp3-active:hover,
    .bp3-select select:disabled.bp3-active:hover, .bp3-html-select select.bp3-disabled.bp3-active,
    .bp3-select select.bp3-disabled.bp3-active, .bp3-html-select select.bp3-disabled.bp3-active:hover,
    .bp3-select select.bp3-disabled.bp3-active:hover{
      background:rgba(206, 217, 224, 0.7); }

.bp3-html-select.bp3-minimal select,
.bp3-select.bp3-minimal select{
  background:none;
  -webkit-box-shadow:none;
          box-shadow:none; }
  .bp3-html-select.bp3-minimal select:hover,
  .bp3-select.bp3-minimal select:hover{
    background:rgba(167, 182, 194, 0.3);
    -webkit-box-shadow:none;
            box-shadow:none;
    color:#182026;
    text-decoration:none; }
  .bp3-html-select.bp3-minimal select:active,
  .bp3-select.bp3-minimal select:active, .bp3-html-select.bp3-minimal select.bp3-active,
  .bp3-select.bp3-minimal select.bp3-active{
    background:rgba(115, 134, 148, 0.3);
    -webkit-box-shadow:none;
            box-shadow:none;
    color:#182026; }
  .bp3-html-select.bp3-minimal select:disabled,
  .bp3-select.bp3-minimal select:disabled, .bp3-html-select.bp3-minimal select:disabled:hover,
  .bp3-select.bp3-minimal select:disabled:hover, .bp3-html-select.bp3-minimal select.bp3-disabled,
  .bp3-select.bp3-minimal select.bp3-disabled, .bp3-html-select.bp3-minimal select.bp3-disabled:hover,
  .bp3-select.bp3-minimal select.bp3-disabled:hover{
    background:none;
    color:rgba(92, 112, 128, 0.6);
    cursor:not-allowed; }
    .bp3-html-select.bp3-minimal select:disabled.bp3-active,
    .bp3-select.bp3-minimal select:disabled.bp3-active, .bp3-html-select.bp3-minimal select:disabled:hover.bp3-active,
    .bp3-select.bp3-minimal select:disabled:hover.bp3-active, .bp3-html-select.bp3-minimal select.bp3-disabled.bp3-active,
    .bp3-select.bp3-minimal select.bp3-disabled.bp3-active, .bp3-html-select.bp3-minimal select.bp3-disabled:hover.bp3-active,
    .bp3-select.bp3-minimal select.bp3-disabled:hover.bp3-active{
      background:rgba(115, 134, 148, 0.3); }
  .bp3-dark .bp3-html-select.bp3-minimal select, .bp3-html-select.bp3-minimal .bp3-dark select,
  .bp3-dark .bp3-select.bp3-minimal select, .bp3-select.bp3-minimal .bp3-dark select{
    background:none;
    -webkit-box-shadow:none;
            box-shadow:none;
    color:inherit; }
    .bp3-dark .bp3-html-select.bp3-minimal select:hover, .bp3-html-select.bp3-minimal .bp3-dark select:hover,
    .bp3-dark .bp3-select.bp3-minimal select:hover, .bp3-select.bp3-minimal .bp3-dark select:hover, .bp3-dark .bp3-html-select.bp3-minimal select:active, .bp3-html-select.bp3-minimal .bp3-dark select:active,
    .bp3-dark .bp3-select.bp3-minimal select:active, .bp3-select.bp3-minimal .bp3-dark select:active, .bp3-dark .bp3-html-select.bp3-minimal select.bp3-active, .bp3-html-select.bp3-minimal .bp3-dark select.bp3-active,
    .bp3-dark .bp3-select.bp3-minimal select.bp3-active, .bp3-select.bp3-minimal .bp3-dark select.bp3-active{
      background:none;
      -webkit-box-shadow:none;
              box-shadow:none; }
    .bp3-dark .bp3-html-select.bp3-minimal select:hover, .bp3-html-select.bp3-minimal .bp3-dark select:hover,
    .bp3-dark .bp3-select.bp3-minimal select:hover, .bp3-select.bp3-minimal .bp3-dark select:hover{
      background:rgba(138, 155, 168, 0.15); }
    .bp3-dark .bp3-html-select.bp3-minimal select:active, .bp3-html-select.bp3-minimal .bp3-dark select:active,
    .bp3-dark .bp3-select.bp3-minimal select:active, .bp3-select.bp3-minimal .bp3-dark select:active, .bp3-dark .bp3-html-select.bp3-minimal select.bp3-active, .bp3-html-select.bp3-minimal .bp3-dark select.bp3-active,
    .bp3-dark .bp3-select.bp3-minimal select.bp3-active, .bp3-select.bp3-minimal .bp3-dark select.bp3-active{
      background:rgba(138, 155, 168, 0.3);
      color:#f5f8fa; }
    .bp3-dark .bp3-html-select.bp3-minimal select:disabled, .bp3-html-select.bp3-minimal .bp3-dark select:disabled,
    .bp3-dark .bp3-select.bp3-minimal select:disabled, .bp3-select.bp3-minimal .bp3-dark select:disabled, .bp3-dark .bp3-html-select.bp3-minimal select:disabled:hover, .bp3-html-select.bp3-minimal .bp3-dark select:disabled:hover,
    .bp3-dark .bp3-select.bp3-minimal select:disabled:hover, .bp3-select.bp3-minimal .bp3-dark select:disabled:hover, .bp3-dark .bp3-html-select.bp3-minimal select.bp3-disabled, .bp3-html-select.bp3-minimal .bp3-dark select.bp3-disabled,
    .bp3-dark .bp3-select.bp3-minimal select.bp3-disabled, .bp3-select.bp3-minimal .bp3-dark select.bp3-disabled, .bp3-dark .bp3-html-select.bp3-minimal select.bp3-disabled:hover, .bp3-html-select.bp3-minimal .bp3-dark select.bp3-disabled:hover,
    .bp3-dark .bp3-select.bp3-minimal select.bp3-disabled:hover, .bp3-select.bp3-minimal .bp3-dark select.bp3-disabled:hover{
      background:none;
      color:rgba(167, 182, 194, 0.6);
      cursor:not-allowed; }
      .bp3-dark .bp3-html-select.bp3-minimal select:disabled.bp3-active, .bp3-html-select.bp3-minimal .bp3-dark select:disabled.bp3-active,
      .bp3-dark .bp3-select.bp3-minimal select:disabled.bp3-active, .bp3-select.bp3-minimal .bp3-dark select:disabled.bp3-active, .bp3-dark .bp3-html-select.bp3-minimal select:disabled:hover.bp3-active, .bp3-html-select.bp3-minimal .bp3-dark select:disabled:hover.bp3-active,
      .bp3-dark .bp3-select.bp3-minimal select:disabled:hover.bp3-active, .bp3-select.bp3-minimal .bp3-dark select:disabled:hover.bp3-active, .bp3-dark .bp3-html-select.bp3-minimal select.bp3-disabled.bp3-active, .bp3-html-select.bp3-minimal .bp3-dark select.bp3-disabled.bp3-active,
      .bp3-dark .bp3-select.bp3-minimal select.bp3-disabled.bp3-active, .bp3-select.bp3-minimal .bp3-dark select.bp3-disabled.bp3-active, .bp3-dark .bp3-html-select.bp3-minimal select.bp3-disabled:hover.bp3-active, .bp3-html-select.bp3-minimal .bp3-dark select.bp3-disabled:hover.bp3-active,
      .bp3-dark .bp3-select.bp3-minimal select.bp3-disabled:hover.bp3-active, .bp3-select.bp3-minimal .bp3-dark select.bp3-disabled:hover.bp3-active{
        background:rgba(138, 155, 168, 0.3); }
  .bp3-html-select.bp3-minimal select.bp3-intent-primary,
  .bp3-select.bp3-minimal select.bp3-intent-primary{
    color:#106ba3; }
    .bp3-html-select.bp3-minimal select.bp3-intent-primary:hover,
    .bp3-select.bp3-minimal select.bp3-intent-primary:hover, .bp3-html-select.bp3-minimal select.bp3-intent-primary:active,
    .bp3-select.bp3-minimal select.bp3-intent-primary:active, .bp3-html-select.bp3-minimal select.bp3-intent-primary.bp3-active,
    .bp3-select.bp3-minimal select.bp3-intent-primary.bp3-active{
      background:none;
      -webkit-box-shadow:none;
              box-shadow:none;
      color:#106ba3; }
    .bp3-html-select.bp3-minimal select.bp3-intent-primary:hover,
    .bp3-select.bp3-minimal select.bp3-intent-primary:hover{
      background:rgba(19, 124, 189, 0.15);
      color:#106ba3; }
    .bp3-html-select.bp3-minimal select.bp3-intent-primary:active,
    .bp3-select.bp3-minimal select.bp3-intent-primary:active, .bp3-html-select.bp3-minimal select.bp3-intent-primary.bp3-active,
    .bp3-select.bp3-minimal select.bp3-intent-primary.bp3-active{
      background:rgba(19, 124, 189, 0.3);
      color:#106ba3; }
    .bp3-html-select.bp3-minimal select.bp3-intent-primary:disabled,
    .bp3-select.bp3-minimal select.bp3-intent-primary:disabled, .bp3-html-select.bp3-minimal select.bp3-intent-primary.bp3-disabled,
    .bp3-select.bp3-minimal select.bp3-intent-primary.bp3-disabled{
      background:none;
      color:rgba(16, 107, 163, 0.5); }
      .bp3-html-select.bp3-minimal select.bp3-intent-primary:disabled.bp3-active,
      .bp3-select.bp3-minimal select.bp3-intent-primary:disabled.bp3-active, .bp3-html-select.bp3-minimal select.bp3-intent-primary.bp3-disabled.bp3-active,
      .bp3-select.bp3-minimal select.bp3-intent-primary.bp3-disabled.bp3-active{
        background:rgba(19, 124, 189, 0.3); }
    .bp3-html-select.bp3-minimal select.bp3-intent-primary .bp3-button-spinner .bp3-spinner-head, .bp3-select.bp3-minimal select.bp3-intent-primary .bp3-button-spinner .bp3-spinner-head{
      stroke:#106ba3; }
    .bp3-dark .bp3-html-select.bp3-minimal select.bp3-intent-primary, .bp3-html-select.bp3-minimal .bp3-dark select.bp3-intent-primary,
    .bp3-dark .bp3-select.bp3-minimal select.bp3-intent-primary, .bp3-select.bp3-minimal .bp3-dark select.bp3-intent-primary{
      color:#48aff0; }
      .bp3-dark .bp3-html-select.bp3-minimal select.bp3-intent-primary:hover, .bp3-html-select.bp3-minimal .bp3-dark select.bp3-intent-primary:hover,
      .bp3-dark .bp3-select.bp3-minimal select.bp3-intent-primary:hover, .bp3-select.bp3-minimal .bp3-dark select.bp3-intent-primary:hover{
        background:rgba(19, 124, 189, 0.2);
        color:#48aff0; }
      .bp3-dark .bp3-html-select.bp3-minimal select.bp3-intent-primary:active, .bp3-html-select.bp3-minimal .bp3-dark select.bp3-intent-primary:active,
      .bp3-dark .bp3-select.bp3-minimal select.bp3-intent-primary:active, .bp3-select.bp3-minimal .bp3-dark select.bp3-intent-primary:active, .bp3-dark .bp3-html-select.bp3-minimal select.bp3-intent-primary.bp3-active, .bp3-html-select.bp3-minimal .bp3-dark select.bp3-intent-primary.bp3-active,
      .bp3-dark .bp3-select.bp3-minimal select.bp3-intent-primary.bp3-active, .bp3-select.bp3-minimal .bp3-dark select.bp3-intent-primary.bp3-active{
        background:rgba(19, 124, 189, 0.3);
        color:#48aff0; }
      .bp3-dark .bp3-html-select.bp3-minimal select.bp3-intent-primary:disabled, .bp3-html-select.bp3-minimal .bp3-dark select.bp3-intent-primary:disabled,
      .bp3-dark .bp3-select.bp3-minimal select.bp3-intent-primary:disabled, .bp3-select.bp3-minimal .bp3-dark select.bp3-intent-primary:disabled, .bp3-dark .bp3-html-select.bp3-minimal select.bp3-intent-primary.bp3-disabled, .bp3-html-select.bp3-minimal .bp3-dark select.bp3-intent-primary.bp3-disabled,
      .bp3-dark .bp3-select.bp3-minimal select.bp3-intent-primary.bp3-disabled, .bp3-select.bp3-minimal .bp3-dark select.bp3-intent-primary.bp3-disabled{
        background:none;
        color:rgba(72, 175, 240, 0.5); }
        .bp3-dark .bp3-html-select.bp3-minimal select.bp3-intent-primary:disabled.bp3-active, .bp3-html-select.bp3-minimal .bp3-dark select.bp3-intent-primary:disabled.bp3-active,
        .bp3-dark .bp3-select.bp3-minimal select.bp3-intent-primary:disabled.bp3-active, .bp3-select.bp3-minimal .bp3-dark select.bp3-intent-primary:disabled.bp3-active, .bp3-dark .bp3-html-select.bp3-minimal select.bp3-intent-primary.bp3-disabled.bp3-active, .bp3-html-select.bp3-minimal .bp3-dark select.bp3-intent-primary.bp3-disabled.bp3-active,
        .bp3-dark .bp3-select.bp3-minimal select.bp3-intent-primary.bp3-disabled.bp3-active, .bp3-select.bp3-minimal .bp3-dark select.bp3-intent-primary.bp3-disabled.bp3-active{
          background:rgba(19, 124, 189, 0.3); }
  .bp3-html-select.bp3-minimal select.bp3-intent-success,
  .bp3-select.bp3-minimal select.bp3-intent-success{
    color:#0d8050; }
    .bp3-html-select.bp3-minimal select.bp3-intent-success:hover,
    .bp3-select.bp3-minimal select.bp3-intent-success:hover, .bp3-html-select.bp3-minimal select.bp3-intent-success:active,
    .bp3-select.bp3-minimal select.bp3-intent-success:active, .bp3-html-select.bp3-minimal select.bp3-intent-success.bp3-active,
    .bp3-select.bp3-minimal select.bp3-intent-success.bp3-active{
      background:none;
      -webkit-box-shadow:none;
              box-shadow:none;
      color:#0d8050; }
    .bp3-html-select.bp3-minimal select.bp3-intent-success:hover,
    .bp3-select.bp3-minimal select.bp3-intent-success:hover{
      background:rgba(15, 153, 96, 0.15);
      color:#0d8050; }
    .bp3-html-select.bp3-minimal select.bp3-intent-success:active,
    .bp3-select.bp3-minimal select.bp3-intent-success:active, .bp3-html-select.bp3-minimal select.bp3-intent-success.bp3-active,
    .bp3-select.bp3-minimal select.bp3-intent-success.bp3-active{
      background:rgba(15, 153, 96, 0.3);
      color:#0d8050; }
    .bp3-html-select.bp3-minimal select.bp3-intent-success:disabled,
    .bp3-select.bp3-minimal select.bp3-intent-success:disabled, .bp3-html-select.bp3-minimal select.bp3-intent-success.bp3-disabled,
    .bp3-select.bp3-minimal select.bp3-intent-success.bp3-disabled{
      background:none;
      color:rgba(13, 128, 80, 0.5); }
      .bp3-html-select.bp3-minimal select.bp3-intent-success:disabled.bp3-active,
      .bp3-select.bp3-minimal select.bp3-intent-success:disabled.bp3-active, .bp3-html-select.bp3-minimal select.bp3-intent-success.bp3-disabled.bp3-active,
      .bp3-select.bp3-minimal select.bp3-intent-success.bp3-disabled.bp3-active{
        background:rgba(15, 153, 96, 0.3); }
    .bp3-html-select.bp3-minimal select.bp3-intent-success .bp3-button-spinner .bp3-spinner-head, .bp3-select.bp3-minimal select.bp3-intent-success .bp3-button-spinner .bp3-spinner-head{
      stroke:#0d8050; }
    .bp3-dark .bp3-html-select.bp3-minimal select.bp3-intent-success, .bp3-html-select.bp3-minimal .bp3-dark select.bp3-intent-success,
    .bp3-dark .bp3-select.bp3-minimal select.bp3-intent-success, .bp3-select.bp3-minimal .bp3-dark select.bp3-intent-success{
      color:#3dcc91; }
      .bp3-dark .bp3-html-select.bp3-minimal select.bp3-intent-success:hover, .bp3-html-select.bp3-minimal .bp3-dark select.bp3-intent-success:hover,
      .bp3-dark .bp3-select.bp3-minimal select.bp3-intent-success:hover, .bp3-select.bp3-minimal .bp3-dark select.bp3-intent-success:hover{
        background:rgba(15, 153, 96, 0.2);
        color:#3dcc91; }
      .bp3-dark .bp3-html-select.bp3-minimal select.bp3-intent-success:active, .bp3-html-select.bp3-minimal .bp3-dark select.bp3-intent-success:active,
      .bp3-dark .bp3-select.bp3-minimal select.bp3-intent-success:active, .bp3-select.bp3-minimal .bp3-dark select.bp3-intent-success:active, .bp3-dark .bp3-html-select.bp3-minimal select.bp3-intent-success.bp3-active, .bp3-html-select.bp3-minimal .bp3-dark select.bp3-intent-success.bp3-active,
      .bp3-dark .bp3-select.bp3-minimal select.bp3-intent-success.bp3-active, .bp3-select.bp3-minimal .bp3-dark select.bp3-intent-success.bp3-active{
        background:rgba(15, 153, 96, 0.3);
        color:#3dcc91; }
      .bp3-dark .bp3-html-select.bp3-minimal select.bp3-intent-success:disabled, .bp3-html-select.bp3-minimal .bp3-dark select.bp3-intent-success:disabled,
      .bp3-dark .bp3-select.bp3-minimal select.bp3-intent-success:disabled, .bp3-select.bp3-minimal .bp3-dark select.bp3-intent-success:disabled, .bp3-dark .bp3-html-select.bp3-minimal select.bp3-intent-success.bp3-disabled, .bp3-html-select.bp3-minimal .bp3-dark select.bp3-intent-success.bp3-disabled,
      .bp3-dark .bp3-select.bp3-minimal select.bp3-intent-success.bp3-disabled, .bp3-select.bp3-minimal .bp3-dark select.bp3-intent-success.bp3-disabled{
        background:none;
        color:rgba(61, 204, 145, 0.5); }
        .bp3-dark .bp3-html-select.bp3-minimal select.bp3-intent-success:disabled.bp3-active, .bp3-html-select.bp3-minimal .bp3-dark select.bp3-intent-success:disabled.bp3-active,
        .bp3-dark .bp3-select.bp3-minimal select.bp3-intent-success:disabled.bp3-active, .bp3-select.bp3-minimal .bp3-dark select.bp3-intent-success:disabled.bp3-active, .bp3-dark .bp3-html-select.bp3-minimal select.bp3-intent-success.bp3-disabled.bp3-active, .bp3-html-select.bp3-minimal .bp3-dark select.bp3-intent-success.bp3-disabled.bp3-active,
        .bp3-dark .bp3-select.bp3-minimal select.bp3-intent-success.bp3-disabled.bp3-active, .bp3-select.bp3-minimal .bp3-dark select.bp3-intent-success.bp3-disabled.bp3-active{
          background:rgba(15, 153, 96, 0.3); }
  .bp3-html-select.bp3-minimal select.bp3-intent-warning,
  .bp3-select.bp3-minimal select.bp3-intent-warning{
    color:#bf7326; }
    .bp3-html-select.bp3-minimal select.bp3-intent-warning:hover,
    .bp3-select.bp3-minimal select.bp3-intent-warning:hover, .bp3-html-select.bp3-minimal select.bp3-intent-warning:active,
    .bp3-select.bp3-minimal select.bp3-intent-warning:active, .bp3-html-select.bp3-minimal select.bp3-intent-warning.bp3-active,
    .bp3-select.bp3-minimal select.bp3-intent-warning.bp3-active{
      background:none;
      -webkit-box-shadow:none;
              box-shadow:none;
      color:#bf7326; }
    .bp3-html-select.bp3-minimal select.bp3-intent-warning:hover,
    .bp3-select.bp3-minimal select.bp3-intent-warning:hover{
      background:rgba(217, 130, 43, 0.15);
      color:#bf7326; }
    .bp3-html-select.bp3-minimal select.bp3-intent-warning:active,
    .bp3-select.bp3-minimal select.bp3-intent-warning:active, .bp3-html-select.bp3-minimal select.bp3-intent-warning.bp3-active,
    .bp3-select.bp3-minimal select.bp3-intent-warning.bp3-active{
      background:rgba(217, 130, 43, 0.3);
      color:#bf7326; }
    .bp3-html-select.bp3-minimal select.bp3-intent-warning:disabled,
    .bp3-select.bp3-minimal select.bp3-intent-warning:disabled, .bp3-html-select.bp3-minimal select.bp3-intent-warning.bp3-disabled,
    .bp3-select.bp3-minimal select.bp3-intent-warning.bp3-disabled{
      background:none;
      color:rgba(191, 115, 38, 0.5); }
      .bp3-html-select.bp3-minimal select.bp3-intent-warning:disabled.bp3-active,
      .bp3-select.bp3-minimal select.bp3-intent-warning:disabled.bp3-active, .bp3-html-select.bp3-minimal select.bp3-intent-warning.bp3-disabled.bp3-active,
      .bp3-select.bp3-minimal select.bp3-intent-warning.bp3-disabled.bp3-active{
        background:rgba(217, 130, 43, 0.3); }
    .bp3-html-select.bp3-minimal select.bp3-intent-warning .bp3-button-spinner .bp3-spinner-head, .bp3-select.bp3-minimal select.bp3-intent-warning .bp3-button-spinner .bp3-spinner-head{
      stroke:#bf7326; }
    .bp3-dark .bp3-html-select.bp3-minimal select.bp3-intent-warning, .bp3-html-select.bp3-minimal .bp3-dark select.bp3-intent-warning,
    .bp3-dark .bp3-select.bp3-minimal select.bp3-intent-warning, .bp3-select.bp3-minimal .bp3-dark select.bp3-intent-warning{
      color:#ffb366; }
      .bp3-dark .bp3-html-select.bp3-minimal select.bp3-intent-warning:hover, .bp3-html-select.bp3-minimal .bp3-dark select.bp3-intent-warning:hover,
      .bp3-dark .bp3-select.bp3-minimal select.bp3-intent-warning:hover, .bp3-select.bp3-minimal .bp3-dark select.bp3-intent-warning:hover{
        background:rgba(217, 130, 43, 0.2);
        color:#ffb366; }
      .bp3-dark .bp3-html-select.bp3-minimal select.bp3-intent-warning:active, .bp3-html-select.bp3-minimal .bp3-dark select.bp3-intent-warning:active,
      .bp3-dark .bp3-select.bp3-minimal select.bp3-intent-warning:active, .bp3-select.bp3-minimal .bp3-dark select.bp3-intent-warning:active, .bp3-dark .bp3-html-select.bp3-minimal select.bp3-intent-warning.bp3-active, .bp3-html-select.bp3-minimal .bp3-dark select.bp3-intent-warning.bp3-active,
      .bp3-dark .bp3-select.bp3-minimal select.bp3-intent-warning.bp3-active, .bp3-select.bp3-minimal .bp3-dark select.bp3-intent-warning.bp3-active{
        background:rgba(217, 130, 43, 0.3);
        color:#ffb366; }
      .bp3-dark .bp3-html-select.bp3-minimal select.bp3-intent-warning:disabled, .bp3-html-select.bp3-minimal .bp3-dark select.bp3-intent-warning:disabled,
      .bp3-dark .bp3-select.bp3-minimal select.bp3-intent-warning:disabled, .bp3-select.bp3-minimal .bp3-dark select.bp3-intent-warning:disabled, .bp3-dark .bp3-html-select.bp3-minimal select.bp3-intent-warning.bp3-disabled, .bp3-html-select.bp3-minimal .bp3-dark select.bp3-intent-warning.bp3-disabled,
      .bp3-dark .bp3-select.bp3-minimal select.bp3-intent-warning.bp3-disabled, .bp3-select.bp3-minimal .bp3-dark select.bp3-intent-warning.bp3-disabled{
        background:none;
        color:rgba(255, 179, 102, 0.5); }
        .bp3-dark .bp3-html-select.bp3-minimal select.bp3-intent-warning:disabled.bp3-active, .bp3-html-select.bp3-minimal .bp3-dark select.bp3-intent-warning:disabled.bp3-active,
        .bp3-dark .bp3-select.bp3-minimal select.bp3-intent-warning:disabled.bp3-active, .bp3-select.bp3-minimal .bp3-dark select.bp3-intent-warning:disabled.bp3-active, .bp3-dark .bp3-html-select.bp3-minimal select.bp3-intent-warning.bp3-disabled.bp3-active, .bp3-html-select.bp3-minimal .bp3-dark select.bp3-intent-warning.bp3-disabled.bp3-active,
        .bp3-dark .bp3-select.bp3-minimal select.bp3-intent-warning.bp3-disabled.bp3-active, .bp3-select.bp3-minimal .bp3-dark select.bp3-intent-warning.bp3-disabled.bp3-active{
          background:rgba(217, 130, 43, 0.3); }
  .bp3-html-select.bp3-minimal select.bp3-intent-danger,
  .bp3-select.bp3-minimal select.bp3-intent-danger{
    color:#c23030; }
    .bp3-html-select.bp3-minimal select.bp3-intent-danger:hover,
    .bp3-select.bp3-minimal select.bp3-intent-danger:hover, .bp3-html-select.bp3-minimal select.bp3-intent-danger:active,
    .bp3-select.bp3-minimal select.bp3-intent-danger:active, .bp3-html-select.bp3-minimal select.bp3-intent-danger.bp3-active,
    .bp3-select.bp3-minimal select.bp3-intent-danger.bp3-active{
      background:none;
      -webkit-box-shadow:none;
              box-shadow:none;
      color:#c23030; }
    .bp3-html-select.bp3-minimal select.bp3-intent-danger:hover,
    .bp3-select.bp3-minimal select.bp3-intent-danger:hover{
      background:rgba(219, 55, 55, 0.15);
      color:#c23030; }
    .bp3-html-select.bp3-minimal select.bp3-intent-danger:active,
    .bp3-select.bp3-minimal select.bp3-intent-danger:active, .bp3-html-select.bp3-minimal select.bp3-intent-danger.bp3-active,
    .bp3-select.bp3-minimal select.bp3-intent-danger.bp3-active{
      background:rgba(219, 55, 55, 0.3);
      color:#c23030; }
    .bp3-html-select.bp3-minimal select.bp3-intent-danger:disabled,
    .bp3-select.bp3-minimal select.bp3-intent-danger:disabled, .bp3-html-select.bp3-minimal select.bp3-intent-danger.bp3-disabled,
    .bp3-select.bp3-minimal select.bp3-intent-danger.bp3-disabled{
      background:none;
      color:rgba(194, 48, 48, 0.5); }
      .bp3-html-select.bp3-minimal select.bp3-intent-danger:disabled.bp3-active,
      .bp3-select.bp3-minimal select.bp3-intent-danger:disabled.bp3-active, .bp3-html-select.bp3-minimal select.bp3-intent-danger.bp3-disabled.bp3-active,
      .bp3-select.bp3-minimal select.bp3-intent-danger.bp3-disabled.bp3-active{
        background:rgba(219, 55, 55, 0.3); }
    .bp3-html-select.bp3-minimal select.bp3-intent-danger .bp3-button-spinner .bp3-spinner-head, .bp3-select.bp3-minimal select.bp3-intent-danger .bp3-button-spinner .bp3-spinner-head{
      stroke:#c23030; }
    .bp3-dark .bp3-html-select.bp3-minimal select.bp3-intent-danger, .bp3-html-select.bp3-minimal .bp3-dark select.bp3-intent-danger,
    .bp3-dark .bp3-select.bp3-minimal select.bp3-intent-danger, .bp3-select.bp3-minimal .bp3-dark select.bp3-intent-danger{
      color:#ff7373; }
      .bp3-dark .bp3-html-select.bp3-minimal select.bp3-intent-danger:hover, .bp3-html-select.bp3-minimal .bp3-dark select.bp3-intent-danger:hover,
      .bp3-dark .bp3-select.bp3-minimal select.bp3-intent-danger:hover, .bp3-select.bp3-minimal .bp3-dark select.bp3-intent-danger:hover{
        background:rgba(219, 55, 55, 0.2);
        color:#ff7373; }
      .bp3-dark .bp3-html-select.bp3-minimal select.bp3-intent-danger:active, .bp3-html-select.bp3-minimal .bp3-dark select.bp3-intent-danger:active,
      .bp3-dark .bp3-select.bp3-minimal select.bp3-intent-danger:active, .bp3-select.bp3-minimal .bp3-dark select.bp3-intent-danger:active, .bp3-dark .bp3-html-select.bp3-minimal select.bp3-intent-danger.bp3-active, .bp3-html-select.bp3-minimal .bp3-dark select.bp3-intent-danger.bp3-active,
      .bp3-dark .bp3-select.bp3-minimal select.bp3-intent-danger.bp3-active, .bp3-select.bp3-minimal .bp3-dark select.bp3-intent-danger.bp3-active{
        background:rgba(219, 55, 55, 0.3);
        color:#ff7373; }
      .bp3-dark .bp3-html-select.bp3-minimal select.bp3-intent-danger:disabled, .bp3-html-select.bp3-minimal .bp3-dark select.bp3-intent-danger:disabled,
      .bp3-dark .bp3-select.bp3-minimal select.bp3-intent-danger:disabled, .bp3-select.bp3-minimal .bp3-dark select.bp3-intent-danger:disabled, .bp3-dark .bp3-html-select.bp3-minimal select.bp3-intent-danger.bp3-disabled, .bp3-html-select.bp3-minimal .bp3-dark select.bp3-intent-danger.bp3-disabled,
      .bp3-dark .bp3-select.bp3-minimal select.bp3-intent-danger.bp3-disabled, .bp3-select.bp3-minimal .bp3-dark select.bp3-intent-danger.bp3-disabled{
        background:none;
        color:rgba(255, 115, 115, 0.5); }
        .bp3-dark .bp3-html-select.bp3-minimal select.bp3-intent-danger:disabled.bp3-active, .bp3-html-select.bp3-minimal .bp3-dark select.bp3-intent-danger:disabled.bp3-active,
        .bp3-dark .bp3-select.bp3-minimal select.bp3-intent-danger:disabled.bp3-active, .bp3-select.bp3-minimal .bp3-dark select.bp3-intent-danger:disabled.bp3-active, .bp3-dark .bp3-html-select.bp3-minimal select.bp3-intent-danger.bp3-disabled.bp3-active, .bp3-html-select.bp3-minimal .bp3-dark select.bp3-intent-danger.bp3-disabled.bp3-active,
        .bp3-dark .bp3-select.bp3-minimal select.bp3-intent-danger.bp3-disabled.bp3-active, .bp3-select.bp3-minimal .bp3-dark select.bp3-intent-danger.bp3-disabled.bp3-active{
          background:rgba(219, 55, 55, 0.3); }

.bp3-html-select.bp3-large select,
.bp3-select.bp3-large select{
  font-size:16px;
  height:40px;
  padding-right:35px; }

.bp3-dark .bp3-html-select select, .bp3-dark .bp3-select select{
  background-color:#394b59;
  background-image:-webkit-gradient(linear, left top, left bottom, from(rgba(255, 255, 255, 0.05)), to(rgba(255, 255, 255, 0)));
  background-image:linear-gradient(to bottom, rgba(255, 255, 255, 0.05), rgba(255, 255, 255, 0));
  -webkit-box-shadow:0 0 0 1px rgba(16, 22, 26, 0.4);
          box-shadow:0 0 0 1px rgba(16, 22, 26, 0.4);
  color:#f5f8fa; }
  .bp3-dark .bp3-html-select select:hover, .bp3-dark .bp3-select select:hover, .bp3-dark .bp3-html-select select:active, .bp3-dark .bp3-select select:active, .bp3-dark .bp3-html-select select.bp3-active, .bp3-dark .bp3-select select.bp3-active{
    color:#f5f8fa; }
  .bp3-dark .bp3-html-select select:hover, .bp3-dark .bp3-select select:hover{
    background-color:#30404d;
    -webkit-box-shadow:0 0 0 1px rgba(16, 22, 26, 0.4);
            box-shadow:0 0 0 1px rgba(16, 22, 26, 0.4); }
  .bp3-dark .bp3-html-select select:active, .bp3-dark .bp3-select select:active, .bp3-dark .bp3-html-select select.bp3-active, .bp3-dark .bp3-select select.bp3-active{
    background-color:#202b33;
    background-image:none;
    -webkit-box-shadow:0 0 0 1px rgba(16, 22, 26, 0.6), inset 0 1px 2px rgba(16, 22, 26, 0.2);
            box-shadow:0 0 0 1px rgba(16, 22, 26, 0.6), inset 0 1px 2px rgba(16, 22, 26, 0.2); }
  .bp3-dark .bp3-html-select select:disabled, .bp3-dark .bp3-select select:disabled, .bp3-dark .bp3-html-select select.bp3-disabled, .bp3-dark .bp3-select select.bp3-disabled{
    background-color:rgba(57, 75, 89, 0.5);
    background-image:none;
    -webkit-box-shadow:none;
            box-shadow:none;
    color:rgba(167, 182, 194, 0.6); }
    .bp3-dark .bp3-html-select select:disabled.bp3-active, .bp3-dark .bp3-select select:disabled.bp3-active, .bp3-dark .bp3-html-select select.bp3-disabled.bp3-active, .bp3-dark .bp3-select select.bp3-disabled.bp3-active{
      background:rgba(57, 75, 89, 0.7); }
  .bp3-dark .bp3-html-select select .bp3-button-spinner .bp3-spinner-head, .bp3-dark .bp3-select select .bp3-button-spinner .bp3-spinner-head{
    background:rgba(16, 22, 26, 0.5);
    stroke:#8a9ba8; }

.bp3-html-select select:disabled,
.bp3-select select:disabled{
  background-color:rgba(206, 217, 224, 0.5);
  -webkit-box-shadow:none;
          box-shadow:none;
  color:rgba(92, 112, 128, 0.6);
  cursor:not-allowed; }

.bp3-html-select .bp3-icon,
.bp3-select .bp3-icon, .bp3-select::after{
  color:#5c7080;
  pointer-events:none;
  position:absolute;
  right:7px;
  top:7px; }
  .bp3-html-select .bp3-disabled.bp3-icon,
  .bp3-select .bp3-disabled.bp3-icon, .bp3-disabled.bp3-select::after{
    color:rgba(92, 112, 128, 0.6); }
.bp3-html-select,
.bp3-select{
  display:inline-block;
  letter-spacing:normal;
  position:relative;
  vertical-align:middle; }
  .bp3-html-select select::-ms-expand,
  .bp3-select select::-ms-expand{
    display:none; }
  .bp3-html-select .bp3-icon,
  .bp3-select .bp3-icon{
    color:#5c7080; }
    .bp3-html-select .bp3-icon:hover,
    .bp3-select .bp3-icon:hover{
      color:#182026; }
    .bp3-dark .bp3-html-select .bp3-icon, .bp3-dark
    .bp3-select .bp3-icon{
      color:#a7b6c2; }
      .bp3-dark .bp3-html-select .bp3-icon:hover, .bp3-dark
      .bp3-select .bp3-icon:hover{
        color:#f5f8fa; }
  .bp3-html-select.bp3-large::after,
  .bp3-html-select.bp3-large .bp3-icon,
  .bp3-select.bp3-large::after,
  .bp3-select.bp3-large .bp3-icon{
    right:12px;
    top:12px; }
  .bp3-html-select.bp3-fill,
  .bp3-html-select.bp3-fill select,
  .bp3-select.bp3-fill,
  .bp3-select.bp3-fill select{
    width:100%; }
  .bp3-dark .bp3-html-select option, .bp3-dark
  .bp3-select option{
    background-color:#30404d;
    color:#f5f8fa; }
  .bp3-dark .bp3-html-select option:disabled, .bp3-dark
  .bp3-select option:disabled{
    color:rgba(167, 182, 194, 0.6); }
  .bp3-dark .bp3-html-select::after, .bp3-dark
  .bp3-select::after{
    color:#a7b6c2; }

.bp3-select::after{
  font-family:"Icons16", sans-serif;
  font-size:16px;
  font-style:normal;
  font-weight:400;
  line-height:1;
  -moz-osx-font-smoothing:grayscale;
  -webkit-font-smoothing:antialiased;
  content:""; }
.bp3-running-text table, table.bp3-html-table{
  border-spacing:0;
  font-size:14px; }
  .bp3-running-text table th, table.bp3-html-table th,
  .bp3-running-text table td,
  table.bp3-html-table td{
    padding:11px;
    text-align:left;
    vertical-align:top; }
  .bp3-running-text table th, table.bp3-html-table th{
    color:#182026;
    font-weight:600; }
  
  .bp3-running-text table td,
  table.bp3-html-table td{
    color:#182026; }
  .bp3-running-text table tbody tr:first-child th, table.bp3-html-table tbody tr:first-child th,
  .bp3-running-text table tbody tr:first-child td,
  table.bp3-html-table tbody tr:first-child td,
  .bp3-running-text table tfoot tr:first-child th,
  table.bp3-html-table tfoot tr:first-child th,
  .bp3-running-text table tfoot tr:first-child td,
  table.bp3-html-table tfoot tr:first-child td{
    -webkit-box-shadow:inset 0 1px 0 0 rgba(16, 22, 26, 0.15);
            box-shadow:inset 0 1px 0 0 rgba(16, 22, 26, 0.15); }
  .bp3-dark .bp3-running-text table th, .bp3-running-text .bp3-dark table th, .bp3-dark table.bp3-html-table th{
    color:#f5f8fa; }
  .bp3-dark .bp3-running-text table td, .bp3-running-text .bp3-dark table td, .bp3-dark table.bp3-html-table td{
    color:#f5f8fa; }
  .bp3-dark .bp3-running-text table tbody tr:first-child th, .bp3-running-text .bp3-dark table tbody tr:first-child th, .bp3-dark table.bp3-html-table tbody tr:first-child th,
  .bp3-dark .bp3-running-text table tbody tr:first-child td,
  .bp3-running-text .bp3-dark table tbody tr:first-child td,
  .bp3-dark table.bp3-html-table tbody tr:first-child td,
  .bp3-dark .bp3-running-text table tfoot tr:first-child th,
  .bp3-running-text .bp3-dark table tfoot tr:first-child th,
  .bp3-dark table.bp3-html-table tfoot tr:first-child th,
  .bp3-dark .bp3-running-text table tfoot tr:first-child td,
  .bp3-running-text .bp3-dark table tfoot tr:first-child td,
  .bp3-dark table.bp3-html-table tfoot tr:first-child td{
    -webkit-box-shadow:inset 0 1px 0 0 rgba(255, 255, 255, 0.15);
            box-shadow:inset 0 1px 0 0 rgba(255, 255, 255, 0.15); }

table.bp3-html-table.bp3-html-table-condensed th,
table.bp3-html-table.bp3-html-table-condensed td, table.bp3-html-table.bp3-small th,
table.bp3-html-table.bp3-small td{
  padding-bottom:6px;
  padding-top:6px; }

table.bp3-html-table.bp3-html-table-striped tbody tr:nth-child(odd) td{
  background:rgba(191, 204, 214, 0.15); }

table.bp3-html-table.bp3-html-table-bordered th:not(:first-child){
  -webkit-box-shadow:inset 1px 0 0 0 rgba(16, 22, 26, 0.15);
          box-shadow:inset 1px 0 0 0 rgba(16, 22, 26, 0.15); }

table.bp3-html-table.bp3-html-table-bordered tbody tr td,
table.bp3-html-table.bp3-html-table-bordered tfoot tr td{
  -webkit-box-shadow:inset 0 1px 0 0 rgba(16, 22, 26, 0.15);
          box-shadow:inset 0 1px 0 0 rgba(16, 22, 26, 0.15); }
  table.bp3-html-table.bp3-html-table-bordered tbody tr td:not(:first-child),
  table.bp3-html-table.bp3-html-table-bordered tfoot tr td:not(:first-child){
    -webkit-box-shadow:inset 1px 1px 0 0 rgba(16, 22, 26, 0.15);
            box-shadow:inset 1px 1px 0 0 rgba(16, 22, 26, 0.15); }

table.bp3-html-table.bp3-html-table-bordered.bp3-html-table-striped tbody tr:not(:first-child) td{
  -webkit-box-shadow:none;
          box-shadow:none; }
  table.bp3-html-table.bp3-html-table-bordered.bp3-html-table-striped tbody tr:not(:first-child) td:not(:first-child){
    -webkit-box-shadow:inset 1px 0 0 0 rgba(16, 22, 26, 0.15);
            box-shadow:inset 1px 0 0 0 rgba(16, 22, 26, 0.15); }

table.bp3-html-table.bp3-interactive tbody tr:hover td{
  background-color:rgba(191, 204, 214, 0.3);
  cursor:pointer; }

table.bp3-html-table.bp3-interactive tbody tr:active td{
  background-color:rgba(191, 204, 214, 0.4); }

.bp3-dark table.bp3-html-table{ }
  .bp3-dark table.bp3-html-table.bp3-html-table-striped tbody tr:nth-child(odd) td{
    background:rgba(92, 112, 128, 0.15); }
  .bp3-dark table.bp3-html-table.bp3-html-table-bordered th:not(:first-child){
    -webkit-box-shadow:inset 1px 0 0 0 rgba(255, 255, 255, 0.15);
            box-shadow:inset 1px 0 0 0 rgba(255, 255, 255, 0.15); }
  .bp3-dark table.bp3-html-table.bp3-html-table-bordered tbody tr td,
  .bp3-dark table.bp3-html-table.bp3-html-table-bordered tfoot tr td{
    -webkit-box-shadow:inset 0 1px 0 0 rgba(255, 255, 255, 0.15);
            box-shadow:inset 0 1px 0 0 rgba(255, 255, 255, 0.15); }
    .bp3-dark table.bp3-html-table.bp3-html-table-bordered tbody tr td:not(:first-child),
    .bp3-dark table.bp3-html-table.bp3-html-table-bordered tfoot tr td:not(:first-child){
      -webkit-box-shadow:inset 1px 1px 0 0 rgba(255, 255, 255, 0.15);
              box-shadow:inset 1px 1px 0 0 rgba(255, 255, 255, 0.15); }
  .bp3-dark table.bp3-html-table.bp3-html-table-bordered.bp3-html-table-striped tbody tr:not(:first-child) td{
    -webkit-box-shadow:inset 1px 0 0 0 rgba(255, 255, 255, 0.15);
            box-shadow:inset 1px 0 0 0 rgba(255, 255, 255, 0.15); }
    .bp3-dark table.bp3-html-table.bp3-html-table-bordered.bp3-html-table-striped tbody tr:not(:first-child) td:first-child{
      -webkit-box-shadow:none;
              box-shadow:none; }
  .bp3-dark table.bp3-html-table.bp3-interactive tbody tr:hover td{
    background-color:rgba(92, 112, 128, 0.3);
    cursor:pointer; }
  .bp3-dark table.bp3-html-table.bp3-interactive tbody tr:active td{
    background-color:rgba(92, 112, 128, 0.4); }

.bp3-key-combo{
  display:-webkit-box;
  display:-ms-flexbox;
  display:flex;
  -webkit-box-orient:horizontal;
  -webkit-box-direction:normal;
      -ms-flex-direction:row;
          flex-direction:row;
  -webkit-box-align:center;
      -ms-flex-align:center;
          align-items:center; }
  .bp3-key-combo > *{
    -webkit-box-flex:0;
        -ms-flex-positive:0;
            flex-grow:0;
    -ms-flex-negative:0;
        flex-shrink:0; }
  .bp3-key-combo > .bp3-fill{
    -webkit-box-flex:1;
        -ms-flex-positive:1;
            flex-grow:1;
    -ms-flex-negative:1;
        flex-shrink:1; }
  .bp3-key-combo::before,
  .bp3-key-combo > *{
    margin-right:5px; }
  .bp3-key-combo:empty::before,
  .bp3-key-combo > :last-child{
    margin-right:0; }

.bp3-hotkey-dialog{
  padding-bottom:0;
  top:40px; }
  .bp3-hotkey-dialog .bp3-dialog-body{
    margin:0;
    padding:0; }
  .bp3-hotkey-dialog .bp3-hotkey-label{
    -webkit-box-flex:1;
        -ms-flex-positive:1;
            flex-grow:1; }

.bp3-hotkey-column{
  margin:auto;
  max-height:80vh;
  overflow-y:auto;
  padding:30px; }
  .bp3-hotkey-column .bp3-heading{
    margin-bottom:20px; }
    .bp3-hotkey-column .bp3-heading:not(:first-child){
      margin-top:40px; }

.bp3-hotkey{
  -webkit-box-align:center;
      -ms-flex-align:center;
          align-items:center;
  display:-webkit-box;
  display:-ms-flexbox;
  display:flex;
  -webkit-box-pack:justify;
      -ms-flex-pack:justify;
          justify-content:space-between;
  margin-left:0;
  margin-right:0; }
  .bp3-hotkey:not(:last-child){
    margin-bottom:10px; }
.bp3-icon{
  display:inline-block;
  -webkit-box-flex:0;
      -ms-flex:0 0 auto;
          flex:0 0 auto;
  vertical-align:text-bottom; }
  .bp3-icon:not(:empty)::before{
    content:"" !important;
    content:unset !important; }
  .bp3-icon > svg{
    display:block; }
    .bp3-icon > svg:not([fill]){
      fill:currentColor; }

.bp3-icon.bp3-intent-primary, .bp3-icon-standard.bp3-intent-primary, .bp3-icon-large.bp3-intent-primary{
  color:#106ba3; }
  .bp3-dark .bp3-icon.bp3-intent-primary, .bp3-dark .bp3-icon-standard.bp3-intent-primary, .bp3-dark .bp3-icon-large.bp3-intent-primary{
    color:#48aff0; }

.bp3-icon.bp3-intent-success, .bp3-icon-standard.bp3-intent-success, .bp3-icon-large.bp3-intent-success{
  color:#0d8050; }
  .bp3-dark .bp3-icon.bp3-intent-success, .bp3-dark .bp3-icon-standard.bp3-intent-success, .bp3-dark .bp3-icon-large.bp3-intent-success{
    color:#3dcc91; }

.bp3-icon.bp3-intent-warning, .bp3-icon-standard.bp3-intent-warning, .bp3-icon-large.bp3-intent-warning{
  color:#bf7326; }
  .bp3-dark .bp3-icon.bp3-intent-warning, .bp3-dark .bp3-icon-standard.bp3-intent-warning, .bp3-dark .bp3-icon-large.bp3-intent-warning{
    color:#ffb366; }

.bp3-icon.bp3-intent-danger, .bp3-icon-standard.bp3-intent-danger, .bp3-icon-large.bp3-intent-danger{
  color:#c23030; }
  .bp3-dark .bp3-icon.bp3-intent-danger, .bp3-dark .bp3-icon-standard.bp3-intent-danger, .bp3-dark .bp3-icon-large.bp3-intent-danger{
    color:#ff7373; }

span.bp3-icon-standard{
  font-family:"Icons16", sans-serif;
  font-size:16px;
  font-style:normal;
  font-weight:400;
  line-height:1;
  -moz-osx-font-smoothing:grayscale;
  -webkit-font-smoothing:antialiased;
  display:inline-block; }

span.bp3-icon-large{
  font-family:"Icons20", sans-serif;
  font-size:20px;
  font-style:normal;
  font-weight:400;
  line-height:1;
  -moz-osx-font-smoothing:grayscale;
  -webkit-font-smoothing:antialiased;
  display:inline-block; }

span.bp3-icon:empty{
  font-family:"Icons20";
  font-size:inherit;
  font-style:normal;
  font-weight:400;
  line-height:1; }
  span.bp3-icon:empty::before{
    -moz-osx-font-smoothing:grayscale;
    -webkit-font-smoothing:antialiased; }

.bp3-icon-add::before{
  content:""; }

.bp3-icon-add-column-left::before{
  content:""; }

.bp3-icon-add-column-right::before{
  content:""; }

.bp3-icon-add-row-bottom::before{
  content:""; }

.bp3-icon-add-row-top::before{
  content:""; }

.bp3-icon-add-to-artifact::before{
  content:""; }

.bp3-icon-add-to-folder::before{
  content:""; }

.bp3-icon-airplane::before{
  content:""; }

.bp3-icon-align-center::before{
  content:""; }

.bp3-icon-align-justify::before{
  content:""; }

.bp3-icon-align-left::before{
  content:""; }

.bp3-icon-align-right::before{
  content:""; }

.bp3-icon-alignment-bottom::before{
  content:""; }

.bp3-icon-alignment-horizontal-center::before{
  content:""; }

.bp3-icon-alignment-left::before{
  content:""; }

.bp3-icon-alignment-right::before{
  content:""; }

.bp3-icon-alignment-top::before{
  content:""; }

.bp3-icon-alignment-vertical-center::before{
  content:""; }

.bp3-icon-annotation::before{
  content:""; }

.bp3-icon-application::before{
  content:""; }

.bp3-icon-applications::before{
  content:""; }

.bp3-icon-archive::before{
  content:""; }

.bp3-icon-arrow-bottom-left::before{
  content:"↙"; }

.bp3-icon-arrow-bottom-right::before{
  content:"↘"; }

.bp3-icon-arrow-down::before{
  content:"↓"; }

.bp3-icon-arrow-left::before{
  content:"←"; }

.bp3-icon-arrow-right::before{
  content:"→"; }

.bp3-icon-arrow-top-left::before{
  content:"↖"; }

.bp3-icon-arrow-top-right::before{
  content:"↗"; }

.bp3-icon-arrow-up::before{
  content:"↑"; }

.bp3-icon-arrows-horizontal::before{
  content:"↔"; }

.bp3-icon-arrows-vertical::before{
  content:"↕"; }

.bp3-icon-asterisk::before{
  content:"*"; }

.bp3-icon-automatic-updates::before{
  content:""; }

.bp3-icon-badge::before{
  content:""; }

.bp3-icon-ban-circle::before{
  content:""; }

.bp3-icon-bank-account::before{
  content:""; }

.bp3-icon-barcode::before{
  content:""; }

.bp3-icon-blank::before{
  content:""; }

.bp3-icon-blocked-person::before{
  content:""; }

.bp3-icon-bold::before{
  content:""; }

.bp3-icon-book::before{
  content:""; }

.bp3-icon-bookmark::before{
  content:""; }

.bp3-icon-box::before{
  content:""; }

.bp3-icon-briefcase::before{
  content:""; }

.bp3-icon-bring-data::before{
  content:""; }

.bp3-icon-build::before{
  content:""; }

.bp3-icon-calculator::before{
  content:""; }

.bp3-icon-calendar::before{
  content:""; }

.bp3-icon-camera::before{
  content:""; }

.bp3-icon-caret-down::before{
  content:"⌄"; }

.bp3-icon-caret-left::before{
  content:"〈"; }

.bp3-icon-caret-right::before{
  content:"〉"; }

.bp3-icon-caret-up::before{
  content:"⌃"; }

.bp3-icon-cell-tower::before{
  content:""; }

.bp3-icon-changes::before{
  content:""; }

.bp3-icon-chart::before{
  content:""; }

.bp3-icon-chat::before{
  content:""; }

.bp3-icon-chevron-backward::before{
  content:""; }

.bp3-icon-chevron-down::before{
  content:""; }

.bp3-icon-chevron-forward::before{
  content:""; }

.bp3-icon-chevron-left::before{
  content:""; }

.bp3-icon-chevron-right::before{
  content:""; }

.bp3-icon-chevron-up::before{
  content:""; }

.bp3-icon-circle::before{
  content:""; }

.bp3-icon-circle-arrow-down::before{
  content:""; }

.bp3-icon-circle-arrow-left::before{
  content:""; }

.bp3-icon-circle-arrow-right::before{
  content:""; }

.bp3-icon-circle-arrow-up::before{
  content:""; }

.bp3-icon-citation::before{
  content:""; }

.bp3-icon-clean::before{
  content:""; }

.bp3-icon-clipboard::before{
  content:""; }

.bp3-icon-cloud::before{
  content:"☁"; }

.bp3-icon-cloud-download::before{
  content:""; }

.bp3-icon-cloud-upload::before{
  content:""; }

.bp3-icon-code::before{
  content:""; }

.bp3-icon-code-block::before{
  content:""; }

.bp3-icon-cog::before{
  content:""; }

.bp3-icon-collapse-all::before{
  content:""; }

.bp3-icon-column-layout::before{
  content:""; }

.bp3-icon-comment::before{
  content:""; }

.bp3-icon-comparison::before{
  content:""; }

.bp3-icon-compass::before{
  content:""; }

.bp3-icon-compressed::before{
  content:""; }

.bp3-icon-confirm::before{
  content:""; }

.bp3-icon-console::before{
  content:""; }

.bp3-icon-contrast::before{
  content:""; }

.bp3-icon-control::before{
  content:""; }

.bp3-icon-credit-card::before{
  content:""; }

.bp3-icon-cross::before{
  content:"✗"; }

.bp3-icon-crown::before{
  content:""; }

.bp3-icon-cube::before{
  content:""; }

.bp3-icon-cube-add::before{
  content:""; }

.bp3-icon-cube-remove::before{
  content:""; }

.bp3-icon-curved-range-chart::before{
  content:""; }

.bp3-icon-cut::before{
  content:""; }

.bp3-icon-dashboard::before{
  content:""; }

.bp3-icon-data-lineage::before{
  content:""; }

.bp3-icon-database::before{
  content:""; }

.bp3-icon-delete::before{
  content:""; }

.bp3-icon-delta::before{
  content:"Δ"; }

.bp3-icon-derive-column::before{
  content:""; }

.bp3-icon-desktop::before{
  content:""; }

.bp3-icon-diagnosis::before{
  content:""; }

.bp3-icon-diagram-tree::before{
  content:""; }

.bp3-icon-direction-left::before{
  content:""; }

.bp3-icon-direction-right::before{
  content:""; }

.bp3-icon-disable::before{
  content:""; }

.bp3-icon-document::before{
  content:""; }

.bp3-icon-document-open::before{
  content:""; }

.bp3-icon-document-share::before{
  content:""; }

.bp3-icon-dollar::before{
  content:"$"; }

.bp3-icon-dot::before{
  content:"•"; }

.bp3-icon-double-caret-horizontal::before{
  content:""; }

.bp3-icon-double-caret-vertical::before{
  content:""; }

.bp3-icon-double-chevron-down::before{
  content:""; }

.bp3-icon-double-chevron-left::before{
  content:""; }

.bp3-icon-double-chevron-right::before{
  content:""; }

.bp3-icon-double-chevron-up::before{
  content:""; }

.bp3-icon-doughnut-chart::before{
  content:""; }

.bp3-icon-download::before{
  content:""; }

.bp3-icon-drag-handle-horizontal::before{
  content:""; }

.bp3-icon-drag-handle-vertical::before{
  content:""; }

.bp3-icon-draw::before{
  content:""; }

.bp3-icon-drive-time::before{
  content:""; }

.bp3-icon-duplicate::before{
  content:""; }

.bp3-icon-edit::before{
  content:"✎"; }

.bp3-icon-eject::before{
  content:"⏏"; }

.bp3-icon-endorsed::before{
  content:""; }

.bp3-icon-envelope::before{
  content:"✉"; }

.bp3-icon-equals::before{
  content:""; }

.bp3-icon-eraser::before{
  content:""; }

.bp3-icon-error::before{
  content:""; }

.bp3-icon-euro::before{
  content:"€"; }

.bp3-icon-exchange::before{
  content:""; }

.bp3-icon-exclude-row::before{
  content:""; }

.bp3-icon-expand-all::before{
  content:""; }

.bp3-icon-export::before{
  content:""; }

.bp3-icon-eye-off::before{
  content:""; }

.bp3-icon-eye-on::before{
  content:""; }

.bp3-icon-eye-open::before{
  content:""; }

.bp3-icon-fast-backward::before{
  content:""; }

.bp3-icon-fast-forward::before{
  content:""; }

.bp3-icon-feed::before{
  content:""; }

.bp3-icon-feed-subscribed::before{
  content:""; }

.bp3-icon-film::before{
  content:""; }

.bp3-icon-filter::before{
  content:""; }

.bp3-icon-filter-keep::before{
  content:""; }

.bp3-icon-filter-list::before{
  content:""; }

.bp3-icon-filter-open::before{
  content:""; }

.bp3-icon-filter-remove::before{
  content:""; }

.bp3-icon-flag::before{
  content:"⚑"; }

.bp3-icon-flame::before{
  content:""; }

.bp3-icon-flash::before{
  content:""; }

.bp3-icon-floppy-disk::before{
  content:""; }

.bp3-icon-flow-branch::before{
  content:""; }

.bp3-icon-flow-end::before{
  content:""; }

.bp3-icon-flow-linear::before{
  content:""; }

.bp3-icon-flow-review::before{
  content:""; }

.bp3-icon-flow-review-branch::before{
  content:""; }

.bp3-icon-flows::before{
  content:""; }

.bp3-icon-folder-close::before{
  content:""; }

.bp3-icon-folder-new::before{
  content:""; }

.bp3-icon-folder-open::before{
  content:""; }

.bp3-icon-folder-shared::before{
  content:""; }

.bp3-icon-folder-shared-open::before{
  content:""; }

.bp3-icon-follower::before{
  content:""; }

.bp3-icon-following::before{
  content:""; }

.bp3-icon-font::before{
  content:""; }

.bp3-icon-fork::before{
  content:""; }

.bp3-icon-form::before{
  content:""; }

.bp3-icon-full-circle::before{
  content:""; }

.bp3-icon-full-stacked-chart::before{
  content:""; }

.bp3-icon-fullscreen::before{
  content:""; }

.bp3-icon-function::before{
  content:""; }

.bp3-icon-gantt-chart::before{
  content:""; }

.bp3-icon-geolocation::before{
  content:""; }

.bp3-icon-geosearch::before{
  content:""; }

.bp3-icon-git-branch::before{
  content:""; }

.bp3-icon-git-commit::before{
  content:""; }

.bp3-icon-git-merge::before{
  content:""; }

.bp3-icon-git-new-branch::before{
  content:""; }

.bp3-icon-git-pull::before{
  content:""; }

.bp3-icon-git-push::before{
  content:""; }

.bp3-icon-git-repo::before{
  content:""; }

.bp3-icon-glass::before{
  content:""; }

.bp3-icon-globe::before{
  content:""; }

.bp3-icon-globe-network::before{
  content:""; }

.bp3-icon-graph::before{
  content:""; }

.bp3-icon-graph-remove::before{
  content:""; }

.bp3-icon-greater-than::before{
  content:""; }

.bp3-icon-greater-than-or-equal-to::before{
  content:""; }

.bp3-icon-grid::before{
  content:""; }

.bp3-icon-grid-view::before{
  content:""; }

.bp3-icon-group-objects::before{
  content:""; }

.bp3-icon-grouped-bar-chart::before{
  content:""; }

.bp3-icon-hand::before{
  content:""; }

.bp3-icon-hand-down::before{
  content:""; }

.bp3-icon-hand-left::before{
  content:""; }

.bp3-icon-hand-right::before{
  content:""; }

.bp3-icon-hand-up::before{
  content:""; }

.bp3-icon-header::before{
  content:""; }

.bp3-icon-header-one::before{
  content:""; }

.bp3-icon-header-two::before{
  content:""; }

.bp3-icon-headset::before{
  content:""; }

.bp3-icon-heart::before{
  content:"♥"; }

.bp3-icon-heart-broken::before{
  content:""; }

.bp3-icon-heat-grid::before{
  content:""; }

.bp3-icon-heatmap::before{
  content:""; }

.bp3-icon-help::before{
  content:"?"; }

.bp3-icon-helper-management::before{
  content:""; }

.bp3-icon-highlight::before{
  content:""; }

.bp3-icon-history::before{
  content:""; }

.bp3-icon-home::before{
  content:"⌂"; }

.bp3-icon-horizontal-bar-chart::before{
  content:""; }

.bp3-icon-horizontal-bar-chart-asc::before{
  content:""; }

.bp3-icon-horizontal-bar-chart-desc::before{
  content:""; }

.bp3-icon-horizontal-distribution::before{
  content:""; }

.bp3-icon-id-number::before{
  content:""; }

.bp3-icon-image-rotate-left::before{
  content:""; }

.bp3-icon-image-rotate-right::before{
  content:""; }

.bp3-icon-import::before{
  content:""; }

.bp3-icon-inbox::before{
  content:""; }

.bp3-icon-inbox-filtered::before{
  content:""; }

.bp3-icon-inbox-geo::before{
  content:""; }

.bp3-icon-inbox-search::before{
  content:""; }

.bp3-icon-inbox-update::before{
  content:""; }

.bp3-icon-info-sign::before{
  content:"ℹ"; }

.bp3-icon-inheritance::before{
  content:""; }

.bp3-icon-inner-join::before{
  content:""; }

.bp3-icon-insert::before{
  content:""; }

.bp3-icon-intersection::before{
  content:""; }

.bp3-icon-ip-address::before{
  content:""; }

.bp3-icon-issue::before{
  content:""; }

.bp3-icon-issue-closed::before{
  content:""; }

.bp3-icon-issue-new::before{
  content:""; }

.bp3-icon-italic::before{
  content:""; }

.bp3-icon-join-table::before{
  content:""; }

.bp3-icon-key::before{
  content:""; }

.bp3-icon-key-backspace::before{
  content:""; }

.bp3-icon-key-command::before{
  content:""; }

.bp3-icon-key-control::before{
  content:""; }

.bp3-icon-key-delete::before{
  content:""; }

.bp3-icon-key-enter::before{
  content:""; }

.bp3-icon-key-escape::before{
  content:""; }

.bp3-icon-key-option::before{
  content:""; }

.bp3-icon-key-shift::before{
  content:""; }

.bp3-icon-key-tab::before{
  content:""; }

.bp3-icon-known-vehicle::before{
  content:""; }

.bp3-icon-lab-test::before{
  content:""; }

.bp3-icon-label::before{
  content:""; }

.bp3-icon-layer::before{
  content:""; }

.bp3-icon-layers::before{
  content:""; }

.bp3-icon-layout::before{
  content:""; }

.bp3-icon-layout-auto::before{
  content:""; }

.bp3-icon-layout-balloon::before{
  content:""; }

.bp3-icon-layout-circle::before{
  content:""; }

.bp3-icon-layout-grid::before{
  content:""; }

.bp3-icon-layout-group-by::before{
  content:""; }

.bp3-icon-layout-hierarchy::before{
  content:""; }

.bp3-icon-layout-linear::before{
  content:""; }

.bp3-icon-layout-skew-grid::before{
  content:""; }

.bp3-icon-layout-sorted-clusters::before{
  content:""; }

.bp3-icon-learning::before{
  content:""; }

.bp3-icon-left-join::before{
  content:""; }

.bp3-icon-less-than::before{
  content:""; }

.bp3-icon-less-than-or-equal-to::before{
  content:""; }

.bp3-icon-lifesaver::before{
  content:""; }

.bp3-icon-lightbulb::before{
  content:""; }

.bp3-icon-link::before{
  content:""; }

.bp3-icon-list::before{
  content:"☰"; }

.bp3-icon-list-columns::before{
  content:""; }

.bp3-icon-list-detail-view::before{
  content:""; }

.bp3-icon-locate::before{
  content:""; }

.bp3-icon-lock::before{
  content:""; }

.bp3-icon-log-in::before{
  content:""; }

.bp3-icon-log-out::before{
  content:""; }

.bp3-icon-manual::before{
  content:""; }

.bp3-icon-manually-entered-data::before{
  content:""; }

.bp3-icon-map::before{
  content:""; }

.bp3-icon-map-create::before{
  content:""; }

.bp3-icon-map-marker::before{
  content:""; }

.bp3-icon-maximize::before{
  content:""; }

.bp3-icon-media::before{
  content:""; }

.bp3-icon-menu::before{
  content:""; }

.bp3-icon-menu-closed::before{
  content:""; }

.bp3-icon-menu-open::before{
  content:""; }

.bp3-icon-merge-columns::before{
  content:""; }

.bp3-icon-merge-links::before{
  content:""; }

.bp3-icon-minimize::before{
  content:""; }

.bp3-icon-minus::before{
  content:"−"; }

.bp3-icon-mobile-phone::before{
  content:""; }

.bp3-icon-mobile-video::before{
  content:""; }

.bp3-icon-moon::before{
  content:""; }

.bp3-icon-more::before{
  content:""; }

.bp3-icon-mountain::before{
  content:""; }

.bp3-icon-move::before{
  content:""; }

.bp3-icon-mugshot::before{
  content:""; }

.bp3-icon-multi-select::before{
  content:""; }

.bp3-icon-music::before{
  content:""; }

.bp3-icon-new-drawing::before{
  content:""; }

.bp3-icon-new-grid-item::before{
  content:""; }

.bp3-icon-new-layer::before{
  content:""; }

.bp3-icon-new-layers::before{
  content:""; }

.bp3-icon-new-link::before{
  content:""; }

.bp3-icon-new-object::before{
  content:""; }

.bp3-icon-new-person::before{
  content:""; }

.bp3-icon-new-prescription::before{
  content:""; }

.bp3-icon-new-text-box::before{
  content:""; }

.bp3-icon-ninja::before{
  content:""; }

.bp3-icon-not-equal-to::before{
  content:""; }

.bp3-icon-notifications::before{
  content:""; }

.bp3-icon-notifications-updated::before{
  content:""; }

.bp3-icon-numbered-list::before{
  content:""; }

.bp3-icon-numerical::before{
  content:""; }

.bp3-icon-office::before{
  content:""; }

.bp3-icon-offline::before{
  content:""; }

.bp3-icon-oil-field::before{
  content:""; }

.bp3-icon-one-column::before{
  content:""; }

.bp3-icon-outdated::before{
  content:""; }

.bp3-icon-page-layout::before{
  content:""; }

.bp3-icon-panel-stats::before{
  content:""; }

.bp3-icon-panel-table::before{
  content:""; }

.bp3-icon-paperclip::before{
  content:""; }

.bp3-icon-paragraph::before{
  content:""; }

.bp3-icon-path::before{
  content:""; }

.bp3-icon-path-search::before{
  content:""; }

.bp3-icon-pause::before{
  content:""; }

.bp3-icon-people::before{
  content:""; }

.bp3-icon-percentage::before{
  content:""; }

.bp3-icon-person::before{
  content:""; }

.bp3-icon-phone::before{
  content:"☎"; }

.bp3-icon-pie-chart::before{
  content:""; }

.bp3-icon-pin::before{
  content:""; }

.bp3-icon-pivot::before{
  content:""; }

.bp3-icon-pivot-table::before{
  content:""; }

.bp3-icon-play::before{
  content:""; }

.bp3-icon-plus::before{
  content:"+"; }

.bp3-icon-polygon-filter::before{
  content:""; }

.bp3-icon-power::before{
  content:""; }

.bp3-icon-predictive-analysis::before{
  content:""; }

.bp3-icon-prescription::before{
  content:""; }

.bp3-icon-presentation::before{
  content:""; }

.bp3-icon-print::before{
  content:"⎙"; }

.bp3-icon-projects::before{
  content:""; }

.bp3-icon-properties::before{
  content:""; }

.bp3-icon-property::before{
  content:""; }

.bp3-icon-publish-function::before{
  content:""; }

.bp3-icon-pulse::before{
  content:""; }

.bp3-icon-random::before{
  content:""; }

.bp3-icon-record::before{
  content:""; }

.bp3-icon-redo::before{
  content:""; }

.bp3-icon-refresh::before{
  content:""; }

.bp3-icon-regression-chart::before{
  content:""; }

.bp3-icon-remove::before{
  content:""; }

.bp3-icon-remove-column::before{
  content:""; }

.bp3-icon-remove-column-left::before{
  content:""; }

.bp3-icon-remove-column-right::before{
  content:""; }

.bp3-icon-remove-row-bottom::before{
  content:""; }

.bp3-icon-remove-row-top::before{
  content:""; }

.bp3-icon-repeat::before{
  content:""; }

.bp3-icon-reset::before{
  content:""; }

.bp3-icon-resolve::before{
  content:""; }

.bp3-icon-rig::before{
  content:""; }

.bp3-icon-right-join::before{
  content:""; }

.bp3-icon-ring::before{
  content:""; }

.bp3-icon-rotate-document::before{
  content:""; }

.bp3-icon-rotate-page::before{
  content:""; }

.bp3-icon-satellite::before{
  content:""; }

.bp3-icon-saved::before{
  content:""; }

.bp3-icon-scatter-plot::before{
  content:""; }

.bp3-icon-search::before{
  content:""; }

.bp3-icon-search-around::before{
  content:""; }

.bp3-icon-search-template::before{
  content:""; }

.bp3-icon-search-text::before{
  content:""; }

.bp3-icon-segmented-control::before{
  content:""; }

.bp3-icon-select::before{
  content:""; }

.bp3-icon-selection::before{
  content:"⦿"; }

.bp3-icon-send-to::before{
  content:""; }

.bp3-icon-send-to-graph::before{
  content:""; }

.bp3-icon-send-to-map::before{
  content:""; }

.bp3-icon-series-add::before{
  content:""; }

.bp3-icon-series-configuration::before{
  content:""; }

.bp3-icon-series-derived::before{
  content:""; }

.bp3-icon-series-filtered::before{
  content:""; }

.bp3-icon-series-search::before{
  content:""; }

.bp3-icon-settings::before{
  content:""; }

.bp3-icon-share::before{
  content:""; }

.bp3-icon-shield::before{
  content:""; }

.bp3-icon-shop::before{
  content:""; }

.bp3-icon-shopping-cart::before{
  content:""; }

.bp3-icon-signal-search::before{
  content:""; }

.bp3-icon-sim-card::before{
  content:""; }

.bp3-icon-slash::before{
  content:""; }

.bp3-icon-small-cross::before{
  content:""; }

.bp3-icon-small-minus::before{
  content:""; }

.bp3-icon-small-plus::before{
  content:""; }

.bp3-icon-small-tick::before{
  content:""; }

.bp3-icon-snowflake::before{
  content:""; }

.bp3-icon-social-media::before{
  content:""; }

.bp3-icon-sort::before{
  content:""; }

.bp3-icon-sort-alphabetical::before{
  content:""; }

.bp3-icon-sort-alphabetical-desc::before{
  content:""; }

.bp3-icon-sort-asc::before{
  content:""; }

.bp3-icon-sort-desc::before{
  content:""; }

.bp3-icon-sort-numerical::before{
  content:""; }

.bp3-icon-sort-numerical-desc::before{
  content:""; }

.bp3-icon-split-columns::before{
  content:""; }

.bp3-icon-square::before{
  content:""; }

.bp3-icon-stacked-chart::before{
  content:""; }

.bp3-icon-star::before{
  content:"★"; }

.bp3-icon-star-empty::before{
  content:"☆"; }

.bp3-icon-step-backward::before{
  content:""; }

.bp3-icon-step-chart::before{
  content:""; }

.bp3-icon-step-forward::before{
  content:""; }

.bp3-icon-stop::before{
  content:""; }

.bp3-icon-stopwatch::before{
  content:""; }

.bp3-icon-strikethrough::before{
  content:""; }

.bp3-icon-style::before{
  content:""; }

.bp3-icon-swap-horizontal::before{
  content:""; }

.bp3-icon-swap-vertical::before{
  content:""; }

.bp3-icon-symbol-circle::before{
  content:""; }

.bp3-icon-symbol-cross::before{
  content:""; }

.bp3-icon-symbol-diamond::before{
  content:""; }

.bp3-icon-symbol-square::before{
  content:""; }

.bp3-icon-symbol-triangle-down::before{
  content:""; }

.bp3-icon-symbol-triangle-up::before{
  content:""; }

.bp3-icon-tag::before{
  content:""; }

.bp3-icon-take-action::before{
  content:""; }

.bp3-icon-taxi::before{
  content:""; }

.bp3-icon-text-highlight::before{
  content:""; }

.bp3-icon-th::before{
  content:""; }

.bp3-icon-th-derived::before{
  content:""; }

.bp3-icon-th-disconnect::before{
  content:""; }

.bp3-icon-th-filtered::before{
  content:""; }

.bp3-icon-th-list::before{
  content:""; }

.bp3-icon-thumbs-down::before{
  content:""; }

.bp3-icon-thumbs-up::before{
  content:""; }

.bp3-icon-tick::before{
  content:"✓"; }

.bp3-icon-tick-circle::before{
  content:""; }

.bp3-icon-time::before{
  content:"⏲"; }

.bp3-icon-timeline-area-chart::before{
  content:""; }

.bp3-icon-timeline-bar-chart::before{
  content:""; }

.bp3-icon-timeline-events::before{
  content:""; }

.bp3-icon-timeline-line-chart::before{
  content:""; }

.bp3-icon-tint::before{
  content:""; }

.bp3-icon-torch::before{
  content:""; }

.bp3-icon-tractor::before{
  content:""; }

.bp3-icon-train::before{
  content:""; }

.bp3-icon-translate::before{
  content:""; }

.bp3-icon-trash::before{
  content:""; }

.bp3-icon-tree::before{
  content:""; }

.bp3-icon-trending-down::before{
  content:""; }

.bp3-icon-trending-up::before{
  content:""; }

.bp3-icon-truck::before{
  content:""; }

.bp3-icon-two-columns::before{
  content:""; }

.bp3-icon-unarchive::before{
  content:""; }

.bp3-icon-underline::before{
  content:"⎁"; }

.bp3-icon-undo::before{
  content:"⎌"; }

.bp3-icon-ungroup-objects::before{
  content:""; }

.bp3-icon-unknown-vehicle::before{
  content:""; }

.bp3-icon-unlock::before{
  content:""; }

.bp3-icon-unpin::before{
  content:""; }

.bp3-icon-unresolve::before{
  content:""; }

.bp3-icon-updated::before{
  content:""; }

.bp3-icon-upload::before{
  content:""; }

.bp3-icon-user::before{
  content:""; }

.bp3-icon-variable::before{
  content:""; }

.bp3-icon-vertical-bar-chart-asc::before{
  content:""; }

.bp3-icon-vertical-bar-chart-desc::before{
  content:""; }

.bp3-icon-vertical-distribution::before{
  content:""; }

.bp3-icon-video::before{
  content:""; }

.bp3-icon-volume-down::before{
  content:""; }

.bp3-icon-volume-off::before{
  content:""; }

.bp3-icon-volume-up::before{
  content:""; }

.bp3-icon-walk::before{
  content:""; }

.bp3-icon-warning-sign::before{
  content:""; }

.bp3-icon-waterfall-chart::before{
  content:""; }

.bp3-icon-widget::before{
  content:""; }

.bp3-icon-widget-button::before{
  content:""; }

.bp3-icon-widget-footer::before{
  content:""; }

.bp3-icon-widget-header::before{
  content:""; }

.bp3-icon-wrench::before{
  content:""; }

.bp3-icon-zoom-in::before{
  content:""; }

.bp3-icon-zoom-out::before{
  content:""; }

.bp3-icon-zoom-to-fit::before{
  content:""; }
.bp3-submenu > .bp3-popover-wrapper{
  display:block; }

.bp3-submenu .bp3-popover-target{
  display:block; }
  .bp3-submenu .bp3-popover-target.bp3-popover-open > .bp3-menu-item{ }

.bp3-submenu.bp3-popover{
  -webkit-box-shadow:none;
          box-shadow:none;
  padding:0 5px; }
  .bp3-submenu.bp3-popover > .bp3-popover-content{
    -webkit-box-shadow:0 0 0 1px rgba(16, 22, 26, 0.1), 0 2px 4px rgba(16, 22, 26, 0.2), 0 8px 24px rgba(16, 22, 26, 0.2);
            box-shadow:0 0 0 1px rgba(16, 22, 26, 0.1), 0 2px 4px rgba(16, 22, 26, 0.2), 0 8px 24px rgba(16, 22, 26, 0.2); }
  .bp3-dark .bp3-submenu.bp3-popover, .bp3-submenu.bp3-popover.bp3-dark{
    -webkit-box-shadow:none;
            box-shadow:none; }
    .bp3-dark .bp3-submenu.bp3-popover > .bp3-popover-content, .bp3-submenu.bp3-popover.bp3-dark > .bp3-popover-content{
      -webkit-box-shadow:0 0 0 1px rgba(16, 22, 26, 0.2), 0 2px 4px rgba(16, 22, 26, 0.4), 0 8px 24px rgba(16, 22, 26, 0.4);
              box-shadow:0 0 0 1px rgba(16, 22, 26, 0.2), 0 2px 4px rgba(16, 22, 26, 0.4), 0 8px 24px rgba(16, 22, 26, 0.4); }
.bp3-menu{
  background:#ffffff;
  border-radius:3px;
  color:#182026;
  list-style:none;
  margin:0;
  min-width:180px;
  padding:5px;
  text-align:left; }

.bp3-menu-divider{
  border-top:1px solid rgba(16, 22, 26, 0.15);
  display:block;
  margin:5px; }
  .bp3-dark .bp3-menu-divider{
    border-top-color:rgba(255, 255, 255, 0.15); }

.bp3-menu-item{
  display:-webkit-box;
  display:-ms-flexbox;
  display:flex;
  -webkit-box-orient:horizontal;
  -webkit-box-direction:normal;
      -ms-flex-direction:row;
          flex-direction:row;
  -webkit-box-align:start;
      -ms-flex-align:start;
          align-items:flex-start;
  border-radius:2px;
  color:inherit;
  line-height:20px;
  padding:5px 7px;
  text-decoration:none;
  -webkit-user-select:none;
     -moz-user-select:none;
      -ms-user-select:none;
          user-select:none; }
  .bp3-menu-item > *{
    -webkit-box-flex:0;
        -ms-flex-positive:0;
            flex-grow:0;
    -ms-flex-negative:0;
        flex-shrink:0; }
  .bp3-menu-item > .bp3-fill{
    -webkit-box-flex:1;
        -ms-flex-positive:1;
            flex-grow:1;
    -ms-flex-negative:1;
        flex-shrink:1; }
  .bp3-menu-item::before,
  .bp3-menu-item > *{
    margin-right:7px; }
  .bp3-menu-item:empty::before,
  .bp3-menu-item > :last-child{
    margin-right:0; }
  .bp3-menu-item > .bp3-fill{
    word-break:break-word; }
  .bp3-menu-item:hover, .bp3-submenu .bp3-popover-target.bp3-popover-open > .bp3-menu-item{
    background-color:rgba(167, 182, 194, 0.3);
    cursor:pointer;
    text-decoration:none; }
  .bp3-menu-item.bp3-disabled{
    background-color:inherit;
    color:rgba(92, 112, 128, 0.6);
    cursor:not-allowed; }
  .bp3-dark .bp3-menu-item{
    color:inherit; }
    .bp3-dark .bp3-menu-item:hover, .bp3-dark .bp3-submenu .bp3-popover-target.bp3-popover-open > .bp3-menu-item, .bp3-submenu .bp3-dark .bp3-popover-target.bp3-popover-open > .bp3-menu-item{
      background-color:rgba(138, 155, 168, 0.15);
      color:inherit; }
    .bp3-dark .bp3-menu-item.bp3-disabled{
      background-color:inherit;
      color:rgba(167, 182, 194, 0.6); }
  .bp3-menu-item.bp3-intent-primary{
    color:#106ba3; }
    .bp3-menu-item.bp3-intent-primary .bp3-icon{
      color:inherit; }
    .bp3-menu-item.bp3-intent-primary::before, .bp3-menu-item.bp3-intent-primary::after,
    .bp3-menu-item.bp3-intent-primary .bp3-menu-item-label{
      color:#106ba3; }
    .bp3-menu-item.bp3-intent-primary:hover, .bp3-submenu .bp3-popover-target.bp3-popover-open > .bp3-intent-primary.bp3-menu-item, .bp3-menu-item.bp3-intent-primary.bp3-active{
      background-color:#137cbd; }
    .bp3-menu-item.bp3-intent-primary:active{
      background-color:#106ba3; }
    .bp3-menu-item.bp3-intent-primary:hover, .bp3-submenu .bp3-popover-target.bp3-popover-open > .bp3-intent-primary.bp3-menu-item, .bp3-menu-item.bp3-intent-primary:hover::before, .bp3-submenu .bp3-popover-target.bp3-popover-open > .bp3-intent-primary.bp3-menu-item::before, .bp3-menu-item.bp3-intent-primary:hover::after, .bp3-submenu .bp3-popover-target.bp3-popover-open > .bp3-intent-primary.bp3-menu-item::after,
    .bp3-menu-item.bp3-intent-primary:hover .bp3-menu-item-label,
    .bp3-submenu .bp3-popover-target.bp3-popover-open > .bp3-intent-primary.bp3-menu-item .bp3-menu-item-label, .bp3-menu-item.bp3-intent-primary:active, .bp3-menu-item.bp3-intent-primary:active::before, .bp3-menu-item.bp3-intent-primary:active::after,
    .bp3-menu-item.bp3-intent-primary:active .bp3-menu-item-label, .bp3-menu-item.bp3-intent-primary.bp3-active, .bp3-menu-item.bp3-intent-primary.bp3-active::before, .bp3-menu-item.bp3-intent-primary.bp3-active::after,
    .bp3-menu-item.bp3-intent-primary.bp3-active .bp3-menu-item-label{
      color:#ffffff; }
  .bp3-menu-item.bp3-intent-success{
    color:#0d8050; }
    .bp3-menu-item.bp3-intent-success .bp3-icon{
      color:inherit; }
    .bp3-menu-item.bp3-intent-success::before, .bp3-menu-item.bp3-intent-success::after,
    .bp3-menu-item.bp3-intent-success .bp3-menu-item-label{
      color:#0d8050; }
    .bp3-menu-item.bp3-intent-success:hover, .bp3-submenu .bp3-popover-target.bp3-popover-open > .bp3-intent-success.bp3-menu-item, .bp3-menu-item.bp3-intent-success.bp3-active{
      background-color:#0f9960; }
    .bp3-menu-item.bp3-intent-success:active{
      background-color:#0d8050; }
    .bp3-menu-item.bp3-intent-success:hover, .bp3-submenu .bp3-popover-target.bp3-popover-open > .bp3-intent-success.bp3-menu-item, .bp3-menu-item.bp3-intent-success:hover::before, .bp3-submenu .bp3-popover-target.bp3-popover-open > .bp3-intent-success.bp3-menu-item::before, .bp3-menu-item.bp3-intent-success:hover::after, .bp3-submenu .bp3-popover-target.bp3-popover-open > .bp3-intent-success.bp3-menu-item::after,
    .bp3-menu-item.bp3-intent-success:hover .bp3-menu-item-label,
    .bp3-submenu .bp3-popover-target.bp3-popover-open > .bp3-intent-success.bp3-menu-item .bp3-menu-item-label, .bp3-menu-item.bp3-intent-success:active, .bp3-menu-item.bp3-intent-success:active::before, .bp3-menu-item.bp3-intent-success:active::after,
    .bp3-menu-item.bp3-intent-success:active .bp3-menu-item-label, .bp3-menu-item.bp3-intent-success.bp3-active, .bp3-menu-item.bp3-intent-success.bp3-active::before, .bp3-menu-item.bp3-intent-success.bp3-active::after,
    .bp3-menu-item.bp3-intent-success.bp3-active .bp3-menu-item-label{
      color:#ffffff; }
  .bp3-menu-item.bp3-intent-warning{
    color:#bf7326; }
    .bp3-menu-item.bp3-intent-warning .bp3-icon{
      color:inherit; }
    .bp3-menu-item.bp3-intent-warning::before, .bp3-menu-item.bp3-intent-warning::after,
    .bp3-menu-item.bp3-intent-warning .bp3-menu-item-label{
      color:#bf7326; }
    .bp3-menu-item.bp3-intent-warning:hover, .bp3-submenu .bp3-popover-target.bp3-popover-open > .bp3-intent-warning.bp3-menu-item, .bp3-menu-item.bp3-intent-warning.bp3-active{
      background-color:#d9822b; }
    .bp3-menu-item.bp3-intent-warning:active{
      background-color:#bf7326; }
    .bp3-menu-item.bp3-intent-warning:hover, .bp3-submenu .bp3-popover-target.bp3-popover-open > .bp3-intent-warning.bp3-menu-item, .bp3-menu-item.bp3-intent-warning:hover::before, .bp3-submenu .bp3-popover-target.bp3-popover-open > .bp3-intent-warning.bp3-menu-item::before, .bp3-menu-item.bp3-intent-warning:hover::after, .bp3-submenu .bp3-popover-target.bp3-popover-open > .bp3-intent-warning.bp3-menu-item::after,
    .bp3-menu-item.bp3-intent-warning:hover .bp3-menu-item-label,
    .bp3-submenu .bp3-popover-target.bp3-popover-open > .bp3-intent-warning.bp3-menu-item .bp3-menu-item-label, .bp3-menu-item.bp3-intent-warning:active, .bp3-menu-item.bp3-intent-warning:active::before, .bp3-menu-item.bp3-intent-warning:active::after,
    .bp3-menu-item.bp3-intent-warning:active .bp3-menu-item-label, .bp3-menu-item.bp3-intent-warning.bp3-active, .bp3-menu-item.bp3-intent-warning.bp3-active::before, .bp3-menu-item.bp3-intent-warning.bp3-active::after,
    .bp3-menu-item.bp3-intent-warning.bp3-active .bp3-menu-item-label{
      color:#ffffff; }
  .bp3-menu-item.bp3-intent-danger{
    color:#c23030; }
    .bp3-menu-item.bp3-intent-danger .bp3-icon{
      color:inherit; }
    .bp3-menu-item.bp3-intent-danger::before, .bp3-menu-item.bp3-intent-danger::after,
    .bp3-menu-item.bp3-intent-danger .bp3-menu-item-label{
      color:#c23030; }
    .bp3-menu-item.bp3-intent-danger:hover, .bp3-submenu .bp3-popover-target.bp3-popover-open > .bp3-intent-danger.bp3-menu-item, .bp3-menu-item.bp3-intent-danger.bp3-active{
      background-color:#db3737; }
    .bp3-menu-item.bp3-intent-danger:active{
      background-color:#c23030; }
    .bp3-menu-item.bp3-intent-danger:hover, .bp3-submenu .bp3-popover-target.bp3-popover-open > .bp3-intent-danger.bp3-menu-item, .bp3-menu-item.bp3-intent-danger:hover::before, .bp3-submenu .bp3-popover-target.bp3-popover-open > .bp3-intent-danger.bp3-menu-item::before, .bp3-menu-item.bp3-intent-danger:hover::after, .bp3-submenu .bp3-popover-target.bp3-popover-open > .bp3-intent-danger.bp3-menu-item::after,
    .bp3-menu-item.bp3-intent-danger:hover .bp3-menu-item-label,
    .bp3-submenu .bp3-popover-target.bp3-popover-open > .bp3-intent-danger.bp3-menu-item .bp3-menu-item-label, .bp3-menu-item.bp3-intent-danger:active, .bp3-menu-item.bp3-intent-danger:active::before, .bp3-menu-item.bp3-intent-danger:active::after,
    .bp3-menu-item.bp3-intent-danger:active .bp3-menu-item-label, .bp3-menu-item.bp3-intent-danger.bp3-active, .bp3-menu-item.bp3-intent-danger.bp3-active::before, .bp3-menu-item.bp3-intent-danger.bp3-active::after,
    .bp3-menu-item.bp3-intent-danger.bp3-active .bp3-menu-item-label{
      color:#ffffff; }
  .bp3-menu-item::before{
    font-family:"Icons16", sans-serif;
    font-size:16px;
    font-style:normal;
    font-weight:400;
    line-height:1;
    -moz-osx-font-smoothing:grayscale;
    -webkit-font-smoothing:antialiased;
    margin-right:7px; }
  .bp3-menu-item::before,
  .bp3-menu-item > .bp3-icon{
    color:#5c7080;
    margin-top:2px; }
  .bp3-menu-item .bp3-menu-item-label{
    color:#5c7080; }
  .bp3-menu-item:hover, .bp3-submenu .bp3-popover-target.bp3-popover-open > .bp3-menu-item{
    color:inherit; }
  .bp3-menu-item.bp3-active, .bp3-menu-item:active{
    background-color:rgba(115, 134, 148, 0.3); }
  .bp3-menu-item.bp3-disabled{
    background-color:inherit !important;
    color:rgba(92, 112, 128, 0.6) !important;
    cursor:not-allowed !important;
    outline:none !important; }
    .bp3-menu-item.bp3-disabled::before,
    .bp3-menu-item.bp3-disabled > .bp3-icon,
    .bp3-menu-item.bp3-disabled .bp3-menu-item-label{
      color:rgba(92, 112, 128, 0.6) !important; }
  .bp3-large .bp3-menu-item{
    font-size:16px;
    line-height:22px;
    padding:9px 7px; }
    .bp3-large .bp3-menu-item .bp3-icon{
      margin-top:3px; }
    .bp3-large .bp3-menu-item::before{
      font-family:"Icons20", sans-serif;
      font-size:20px;
      font-style:normal;
      font-weight:400;
      line-height:1;
      -moz-osx-font-smoothing:grayscale;
      -webkit-font-smoothing:antialiased;
      margin-right:10px;
      margin-top:1px; }

button.bp3-menu-item{
  background:none;
  border:none;
  text-align:left;
  width:100%; }
.bp3-menu-header{
  border-top:1px solid rgba(16, 22, 26, 0.15);
  display:block;
  margin:5px;
  cursor:default;
  padding-left:2px; }
  .bp3-dark .bp3-menu-header{
    border-top-color:rgba(255, 255, 255, 0.15); }
  .bp3-menu-header:first-of-type{
    border-top:none; }
  .bp3-menu-header > h6{
    color:#182026;
    font-weight:600;
    overflow:hidden;
    text-overflow:ellipsis;
    white-space:nowrap;
    word-wrap:normal;
    line-height:17px;
    margin:0;
    padding:10px 7px 0 1px; }
    .bp3-dark .bp3-menu-header > h6{
      color:#f5f8fa; }
  .bp3-menu-header:first-of-type > h6{
    padding-top:0; }
  .bp3-large .bp3-menu-header > h6{
    font-size:18px;
    padding-bottom:5px;
    padding-top:15px; }
  .bp3-large .bp3-menu-header:first-of-type > h6{
    padding-top:0; }

.bp3-dark .bp3-menu{
  background:#30404d;
  color:#f5f8fa; }

.bp3-dark .bp3-menu-item{ }
  .bp3-dark .bp3-menu-item.bp3-intent-primary{
    color:#48aff0; }
    .bp3-dark .bp3-menu-item.bp3-intent-primary .bp3-icon{
      color:inherit; }
    .bp3-dark .bp3-menu-item.bp3-intent-primary::before, .bp3-dark .bp3-menu-item.bp3-intent-primary::after,
    .bp3-dark .bp3-menu-item.bp3-intent-primary .bp3-menu-item-label{
      color:#48aff0; }
    .bp3-dark .bp3-menu-item.bp3-intent-primary:hover, .bp3-dark .bp3-submenu .bp3-popover-target.bp3-popover-open > .bp3-intent-primary.bp3-menu-item, .bp3-submenu .bp3-dark .bp3-popover-target.bp3-popover-open > .bp3-intent-primary.bp3-menu-item, .bp3-dark .bp3-menu-item.bp3-intent-primary.bp3-active{
      background-color:#137cbd; }
    .bp3-dark .bp3-menu-item.bp3-intent-primary:active{
      background-color:#106ba3; }
    .bp3-dark .bp3-menu-item.bp3-intent-primary:hover, .bp3-dark .bp3-submenu .bp3-popover-target.bp3-popover-open > .bp3-intent-primary.bp3-menu-item, .bp3-submenu .bp3-dark .bp3-popover-target.bp3-popover-open > .bp3-intent-primary.bp3-menu-item, .bp3-dark .bp3-menu-item.bp3-intent-primary:hover::before, .bp3-dark .bp3-submenu .bp3-popover-target.bp3-popover-open > .bp3-intent-primary.bp3-menu-item::before, .bp3-submenu .bp3-dark .bp3-popover-target.bp3-popover-open > .bp3-intent-primary.bp3-menu-item::before, .bp3-dark .bp3-menu-item.bp3-intent-primary:hover::after, .bp3-dark .bp3-submenu .bp3-popover-target.bp3-popover-open > .bp3-intent-primary.bp3-menu-item::after, .bp3-submenu .bp3-dark .bp3-popover-target.bp3-popover-open > .bp3-intent-primary.bp3-menu-item::after,
    .bp3-dark .bp3-menu-item.bp3-intent-primary:hover .bp3-menu-item-label,
    .bp3-dark .bp3-submenu .bp3-popover-target.bp3-popover-open > .bp3-intent-primary.bp3-menu-item .bp3-menu-item-label,
    .bp3-submenu .bp3-dark .bp3-popover-target.bp3-popover-open > .bp3-intent-primary.bp3-menu-item .bp3-menu-item-label, .bp3-dark .bp3-menu-item.bp3-intent-primary:active, .bp3-dark .bp3-menu-item.bp3-intent-primary:active::before, .bp3-dark .bp3-menu-item.bp3-intent-primary:active::after,
    .bp3-dark .bp3-menu-item.bp3-intent-primary:active .bp3-menu-item-label, .bp3-dark .bp3-menu-item.bp3-intent-primary.bp3-active, .bp3-dark .bp3-menu-item.bp3-intent-primary.bp3-active::before, .bp3-dark .bp3-menu-item.bp3-intent-primary.bp3-active::after,
    .bp3-dark .bp3-menu-item.bp3-intent-primary.bp3-active .bp3-menu-item-label{
      color:#ffffff; }
  .bp3-dark .bp3-menu-item.bp3-intent-success{
    color:#3dcc91; }
    .bp3-dark .bp3-menu-item.bp3-intent-success .bp3-icon{
      color:inherit; }
    .bp3-dark .bp3-menu-item.bp3-intent-success::before, .bp3-dark .bp3-menu-item.bp3-intent-success::after,
    .bp3-dark .bp3-menu-item.bp3-intent-success .bp3-menu-item-label{
      color:#3dcc91; }
    .bp3-dark .bp3-menu-item.bp3-intent-success:hover, .bp3-dark .bp3-submenu .bp3-popover-target.bp3-popover-open > .bp3-intent-success.bp3-menu-item, .bp3-submenu .bp3-dark .bp3-popover-target.bp3-popover-open > .bp3-intent-success.bp3-menu-item, .bp3-dark .bp3-menu-item.bp3-intent-success.bp3-active{
      background-color:#0f9960; }
    .bp3-dark .bp3-menu-item.bp3-intent-success:active{
      background-color:#0d8050; }
    .bp3-dark .bp3-menu-item.bp3-intent-success:hover, .bp3-dark .bp3-submenu .bp3-popover-target.bp3-popover-open > .bp3-intent-success.bp3-menu-item, .bp3-submenu .bp3-dark .bp3-popover-target.bp3-popover-open > .bp3-intent-success.bp3-menu-item, .bp3-dark .bp3-menu-item.bp3-intent-success:hover::before, .bp3-dark .bp3-submenu .bp3-popover-target.bp3-popover-open > .bp3-intent-success.bp3-menu-item::before, .bp3-submenu .bp3-dark .bp3-popover-target.bp3-popover-open > .bp3-intent-success.bp3-menu-item::before, .bp3-dark .bp3-menu-item.bp3-intent-success:hover::after, .bp3-dark .bp3-submenu .bp3-popover-target.bp3-popover-open > .bp3-intent-success.bp3-menu-item::after, .bp3-submenu .bp3-dark .bp3-popover-target.bp3-popover-open > .bp3-intent-success.bp3-menu-item::after,
    .bp3-dark .bp3-menu-item.bp3-intent-success:hover .bp3-menu-item-label,
    .bp3-dark .bp3-submenu .bp3-popover-target.bp3-popover-open > .bp3-intent-success.bp3-menu-item .bp3-menu-item-label,
    .bp3-submenu .bp3-dark .bp3-popover-target.bp3-popover-open > .bp3-intent-success.bp3-menu-item .bp3-menu-item-label, .bp3-dark .bp3-menu-item.bp3-intent-success:active, .bp3-dark .bp3-menu-item.bp3-intent-success:active::before, .bp3-dark .bp3-menu-item.bp3-intent-success:active::after,
    .bp3-dark .bp3-menu-item.bp3-intent-success:active .bp3-menu-item-label, .bp3-dark .bp3-menu-item.bp3-intent-success.bp3-active, .bp3-dark .bp3-menu-item.bp3-intent-success.bp3-active::before, .bp3-dark .bp3-menu-item.bp3-intent-success.bp3-active::after,
    .bp3-dark .bp3-menu-item.bp3-intent-success.bp3-active .bp3-menu-item-label{
      color:#ffffff; }
  .bp3-dark .bp3-menu-item.bp3-intent-warning{
    color:#ffb366; }
    .bp3-dark .bp3-menu-item.bp3-intent-warning .bp3-icon{
      color:inherit; }
    .bp3-dark .bp3-menu-item.bp3-intent-warning::before, .bp3-dark .bp3-menu-item.bp3-intent-warning::after,
    .bp3-dark .bp3-menu-item.bp3-intent-warning .bp3-menu-item-label{
      color:#ffb366; }
    .bp3-dark .bp3-menu-item.bp3-intent-warning:hover, .bp3-dark .bp3-submenu .bp3-popover-target.bp3-popover-open > .bp3-intent-warning.bp3-menu-item, .bp3-submenu .bp3-dark .bp3-popover-target.bp3-popover-open > .bp3-intent-warning.bp3-menu-item, .bp3-dark .bp3-menu-item.bp3-intent-warning.bp3-active{
      background-color:#d9822b; }
    .bp3-dark .bp3-menu-item.bp3-intent-warning:active{
      background-color:#bf7326; }
    .bp3-dark .bp3-menu-item.bp3-intent-warning:hover, .bp3-dark .bp3-submenu .bp3-popover-target.bp3-popover-open > .bp3-intent-warning.bp3-menu-item, .bp3-submenu .bp3-dark .bp3-popover-target.bp3-popover-open > .bp3-intent-warning.bp3-menu-item, .bp3-dark .bp3-menu-item.bp3-intent-warning:hover::before, .bp3-dark .bp3-submenu .bp3-popover-target.bp3-popover-open > .bp3-intent-warning.bp3-menu-item::before, .bp3-submenu .bp3-dark .bp3-popover-target.bp3-popover-open > .bp3-intent-warning.bp3-menu-item::before, .bp3-dark .bp3-menu-item.bp3-intent-warning:hover::after, .bp3-dark .bp3-submenu .bp3-popover-target.bp3-popover-open > .bp3-intent-warning.bp3-menu-item::after, .bp3-submenu .bp3-dark .bp3-popover-target.bp3-popover-open > .bp3-intent-warning.bp3-menu-item::after,
    .bp3-dark .bp3-menu-item.bp3-intent-warning:hover .bp3-menu-item-label,
    .bp3-dark .bp3-submenu .bp3-popover-target.bp3-popover-open > .bp3-intent-warning.bp3-menu-item .bp3-menu-item-label,
    .bp3-submenu .bp3-dark .bp3-popover-target.bp3-popover-open > .bp3-intent-warning.bp3-menu-item .bp3-menu-item-label, .bp3-dark .bp3-menu-item.bp3-intent-warning:active, .bp3-dark .bp3-menu-item.bp3-intent-warning:active::before, .bp3-dark .bp3-menu-item.bp3-intent-warning:active::after,
    .bp3-dark .bp3-menu-item.bp3-intent-warning:active .bp3-menu-item-label, .bp3-dark .bp3-menu-item.bp3-intent-warning.bp3-active, .bp3-dark .bp3-menu-item.bp3-intent-warning.bp3-active::before, .bp3-dark .bp3-menu-item.bp3-intent-warning.bp3-active::after,
    .bp3-dark .bp3-menu-item.bp3-intent-warning.bp3-active .bp3-menu-item-label{
      color:#ffffff; }
  .bp3-dark .bp3-menu-item.bp3-intent-danger{
    color:#ff7373; }
    .bp3-dark .bp3-menu-item.bp3-intent-danger .bp3-icon{
      color:inherit; }
    .bp3-dark .bp3-menu-item.bp3-intent-danger::before, .bp3-dark .bp3-menu-item.bp3-intent-danger::after,
    .bp3-dark .bp3-menu-item.bp3-intent-danger .bp3-menu-item-label{
      color:#ff7373; }
    .bp3-dark .bp3-menu-item.bp3-intent-danger:hover, .bp3-dark .bp3-submenu .bp3-popover-target.bp3-popover-open > .bp3-intent-danger.bp3-menu-item, .bp3-submenu .bp3-dark .bp3-popover-target.bp3-popover-open > .bp3-intent-danger.bp3-menu-item, .bp3-dark .bp3-menu-item.bp3-intent-danger.bp3-active{
      background-color:#db3737; }
    .bp3-dark .bp3-menu-item.bp3-intent-danger:active{
      background-color:#c23030; }
    .bp3-dark .bp3-menu-item.bp3-intent-danger:hover, .bp3-dark .bp3-submenu .bp3-popover-target.bp3-popover-open > .bp3-intent-danger.bp3-menu-item, .bp3-submenu .bp3-dark .bp3-popover-target.bp3-popover-open > .bp3-intent-danger.bp3-menu-item, .bp3-dark .bp3-menu-item.bp3-intent-danger:hover::before, .bp3-dark .bp3-submenu .bp3-popover-target.bp3-popover-open > .bp3-intent-danger.bp3-menu-item::before, .bp3-submenu .bp3-dark .bp3-popover-target.bp3-popover-open > .bp3-intent-danger.bp3-menu-item::before, .bp3-dark .bp3-menu-item.bp3-intent-danger:hover::after, .bp3-dark .bp3-submenu .bp3-popover-target.bp3-popover-open > .bp3-intent-danger.bp3-menu-item::after, .bp3-submenu .bp3-dark .bp3-popover-target.bp3-popover-open > .bp3-intent-danger.bp3-menu-item::after,
    .bp3-dark .bp3-menu-item.bp3-intent-danger:hover .bp3-menu-item-label,
    .bp3-dark .bp3-submenu .bp3-popover-target.bp3-popover-open > .bp3-intent-danger.bp3-menu-item .bp3-menu-item-label,
    .bp3-submenu .bp3-dark .bp3-popover-target.bp3-popover-open > .bp3-intent-danger.bp3-menu-item .bp3-menu-item-label, .bp3-dark .bp3-menu-item.bp3-intent-danger:active, .bp3-dark .bp3-menu-item.bp3-intent-danger:active::before, .bp3-dark .bp3-menu-item.bp3-intent-danger:active::after,
    .bp3-dark .bp3-menu-item.bp3-intent-danger:active .bp3-menu-item-label, .bp3-dark .bp3-menu-item.bp3-intent-danger.bp3-active, .bp3-dark .bp3-menu-item.bp3-intent-danger.bp3-active::before, .bp3-dark .bp3-menu-item.bp3-intent-danger.bp3-active::after,
    .bp3-dark .bp3-menu-item.bp3-intent-danger.bp3-active .bp3-menu-item-label{
      color:#ffffff; }
  .bp3-dark .bp3-menu-item::before,
  .bp3-dark .bp3-menu-item > .bp3-icon{
    color:#a7b6c2; }
  .bp3-dark .bp3-menu-item .bp3-menu-item-label{
    color:#a7b6c2; }
  .bp3-dark .bp3-menu-item.bp3-active, .bp3-dark .bp3-menu-item:active{
    background-color:rgba(138, 155, 168, 0.3); }
  .bp3-dark .bp3-menu-item.bp3-disabled{
    color:rgba(167, 182, 194, 0.6) !important; }
    .bp3-dark .bp3-menu-item.bp3-disabled::before,
    .bp3-dark .bp3-menu-item.bp3-disabled > .bp3-icon,
    .bp3-dark .bp3-menu-item.bp3-disabled .bp3-menu-item-label{
      color:rgba(167, 182, 194, 0.6) !important; }

.bp3-dark .bp3-menu-divider,
.bp3-dark .bp3-menu-header{
  border-color:rgba(255, 255, 255, 0.15); }

.bp3-dark .bp3-menu-header > h6{
  color:#f5f8fa; }

.bp3-label .bp3-menu{
  margin-top:5px; }
.bp3-navbar{
  background-color:#ffffff;
  -webkit-box-shadow:0 0 0 1px rgba(16, 22, 26, 0.1), 0 0 0 rgba(16, 22, 26, 0), 0 1px 1px rgba(16, 22, 26, 0.2);
          box-shadow:0 0 0 1px rgba(16, 22, 26, 0.1), 0 0 0 rgba(16, 22, 26, 0), 0 1px 1px rgba(16, 22, 26, 0.2);
  height:50px;
  padding:0 15px;
  position:relative;
  width:100%;
  z-index:10; }
  .bp3-navbar.bp3-dark,
  .bp3-dark .bp3-navbar{
    background-color:#394b59; }
  .bp3-navbar.bp3-dark{
    -webkit-box-shadow:inset 0 0 0 1px rgba(16, 22, 26, 0.2), 0 0 0 rgba(16, 22, 26, 0), 0 1px 1px rgba(16, 22, 26, 0.4);
            box-shadow:inset 0 0 0 1px rgba(16, 22, 26, 0.2), 0 0 0 rgba(16, 22, 26, 0), 0 1px 1px rgba(16, 22, 26, 0.4); }
  .bp3-dark .bp3-navbar{
    -webkit-box-shadow:0 0 0 1px rgba(16, 22, 26, 0.2), 0 0 0 rgba(16, 22, 26, 0), 0 1px 1px rgba(16, 22, 26, 0.4);
            box-shadow:0 0 0 1px rgba(16, 22, 26, 0.2), 0 0 0 rgba(16, 22, 26, 0), 0 1px 1px rgba(16, 22, 26, 0.4); }
  .bp3-navbar.bp3-fixed-top{
    left:0;
    position:fixed;
    right:0;
    top:0; }

.bp3-navbar-heading{
  font-size:16px;
  margin-right:15px; }

.bp3-navbar-group{
  -webkit-box-align:center;
      -ms-flex-align:center;
          align-items:center;
  display:-webkit-box;
  display:-ms-flexbox;
  display:flex;
  height:50px; }
  .bp3-navbar-group.bp3-align-left{
    float:left; }
  .bp3-navbar-group.bp3-align-right{
    float:right; }

.bp3-navbar-divider{
  border-left:1px solid rgba(16, 22, 26, 0.15);
  height:20px;
  margin:0 10px; }
  .bp3-dark .bp3-navbar-divider{
    border-left-color:rgba(255, 255, 255, 0.15); }
.bp3-non-ideal-state{
  display:-webkit-box;
  display:-ms-flexbox;
  display:flex;
  -webkit-box-orient:vertical;
  -webkit-box-direction:normal;
      -ms-flex-direction:column;
          flex-direction:column;
  -webkit-box-align:center;
      -ms-flex-align:center;
          align-items:center;
  height:100%;
  -webkit-box-pack:center;
      -ms-flex-pack:center;
          justify-content:center;
  text-align:center;
  width:100%; }
  .bp3-non-ideal-state > *{
    -webkit-box-flex:0;
        -ms-flex-positive:0;
            flex-grow:0;
    -ms-flex-negative:0;
        flex-shrink:0; }
  .bp3-non-ideal-state > .bp3-fill{
    -webkit-box-flex:1;
        -ms-flex-positive:1;
            flex-grow:1;
    -ms-flex-negative:1;
        flex-shrink:1; }
  .bp3-non-ideal-state::before,
  .bp3-non-ideal-state > *{
    margin-bottom:20px; }
  .bp3-non-ideal-state:empty::before,
  .bp3-non-ideal-state > :last-child{
    margin-bottom:0; }
  .bp3-non-ideal-state > *{
    max-width:400px; }

.bp3-non-ideal-state-visual{
  color:rgba(92, 112, 128, 0.6);
  font-size:60px; }
  .bp3-dark .bp3-non-ideal-state-visual{
    color:rgba(167, 182, 194, 0.6); }

.bp3-overflow-list{
  display:-webkit-box;
  display:-ms-flexbox;
  display:flex;
  -ms-flex-wrap:nowrap;
      flex-wrap:nowrap;
  min-width:0; }

.bp3-overflow-list-spacer{
  -ms-flex-negative:1;
      flex-shrink:1;
  width:1px; }

body.bp3-overlay-open{
  overflow:hidden; }

.bp3-overlay{
  bottom:0;
  left:0;
  position:static;
  right:0;
  top:0;
  z-index:20; }
  .bp3-overlay:not(.bp3-overlay-open){
    pointer-events:none; }
  .bp3-overlay.bp3-overlay-container{
    overflow:hidden;
    position:fixed; }
    .bp3-overlay.bp3-overlay-container.bp3-overlay-inline{
      position:absolute; }
  .bp3-overlay.bp3-overlay-scroll-container{
    overflow:auto;
    position:fixed; }
    .bp3-overlay.bp3-overlay-scroll-container.bp3-overlay-inline{
      position:absolute; }
  .bp3-overlay.bp3-overlay-inline{
    display:inline;
    overflow:visible; }

.bp3-overlay-content{
  position:fixed;
  z-index:20; }
  .bp3-overlay-inline .bp3-overlay-content,
  .bp3-overlay-scroll-container .bp3-overlay-content{
    position:absolute; }

.bp3-overlay-backdrop{
  bottom:0;
  left:0;
  position:fixed;
  right:0;
  top:0;
  opacity:1;
  background-color:rgba(16, 22, 26, 0.7);
  overflow:auto;
  -webkit-user-select:none;
     -moz-user-select:none;
      -ms-user-select:none;
          user-select:none;
  z-index:20; }
  .bp3-overlay-backdrop.bp3-overlay-enter, .bp3-overlay-backdrop.bp3-overlay-appear{
    opacity:0; }
  .bp3-overlay-backdrop.bp3-overlay-enter-active, .bp3-overlay-backdrop.bp3-overlay-appear-active{
    opacity:1;
    -webkit-transition-delay:0;
            transition-delay:0;
    -webkit-transition-duration:200ms;
            transition-duration:200ms;
    -webkit-transition-property:opacity;
    transition-property:opacity;
    -webkit-transition-timing-function:cubic-bezier(0.4, 1, 0.75, 0.9);
            transition-timing-function:cubic-bezier(0.4, 1, 0.75, 0.9); }
  .bp3-overlay-backdrop.bp3-overlay-exit{
    opacity:1; }
  .bp3-overlay-backdrop.bp3-overlay-exit-active{
    opacity:0;
    -webkit-transition-delay:0;
            transition-delay:0;
    -webkit-transition-duration:200ms;
            transition-duration:200ms;
    -webkit-transition-property:opacity;
    transition-property:opacity;
    -webkit-transition-timing-function:cubic-bezier(0.4, 1, 0.75, 0.9);
            transition-timing-function:cubic-bezier(0.4, 1, 0.75, 0.9); }
  .bp3-overlay-backdrop:focus{
    outline:none; }
  .bp3-overlay-inline .bp3-overlay-backdrop{
    position:absolute; }
.bp3-panel-stack{
  overflow:hidden;
  position:relative; }

.bp3-panel-stack-header{
  -webkit-box-align:center;
      -ms-flex-align:center;
          align-items:center;
  -webkit-box-shadow:0 1px rgba(16, 22, 26, 0.15);
          box-shadow:0 1px rgba(16, 22, 26, 0.15);
  display:-webkit-box;
  display:-ms-flexbox;
  display:flex;
  -ms-flex-negative:0;
      flex-shrink:0;
  height:30px;
  z-index:1; }
  .bp3-dark .bp3-panel-stack-header{
    -webkit-box-shadow:0 1px rgba(255, 255, 255, 0.15);
            box-shadow:0 1px rgba(255, 255, 255, 0.15); }
  .bp3-panel-stack-header > span{
    -webkit-box-align:stretch;
        -ms-flex-align:stretch;
            align-items:stretch;
    display:-webkit-box;
    display:-ms-flexbox;
    display:flex;
    -webkit-box-flex:1;
        -ms-flex:1;
            flex:1; }
  .bp3-panel-stack-header .bp3-heading{
    margin:0 5px; }

.bp3-button.bp3-panel-stack-header-back{
  margin-left:5px;
  padding-left:0;
  white-space:nowrap; }
  .bp3-button.bp3-panel-stack-header-back .bp3-icon{
    margin:0 2px; }

.bp3-panel-stack-view{
  bottom:0;
  left:0;
  position:absolute;
  right:0;
  top:0;
  background-color:#ffffff;
  border-right:1px solid rgba(16, 22, 26, 0.15);
  display:-webkit-box;
  display:-ms-flexbox;
  display:flex;
  -webkit-box-orient:vertical;
  -webkit-box-direction:normal;
      -ms-flex-direction:column;
          flex-direction:column;
  margin-right:-1px;
  overflow-y:auto;
  z-index:1; }
  .bp3-dark .bp3-panel-stack-view{
    background-color:#30404d; }
  .bp3-panel-stack-view:nth-last-child(n + 4){
    display:none; }

.bp3-panel-stack-push .bp3-panel-stack-enter, .bp3-panel-stack-push .bp3-panel-stack-appear{
  -webkit-transform:translateX(100%);
          transform:translateX(100%);
  opacity:0; }

.bp3-panel-stack-push .bp3-panel-stack-enter-active, .bp3-panel-stack-push .bp3-panel-stack-appear-active{
  -webkit-transform:translate(0%);
          transform:translate(0%);
  opacity:1;
  -webkit-transition-delay:0;
          transition-delay:0;
  -webkit-transition-duration:400ms;
          transition-duration:400ms;
  -webkit-transition-property:opacity, -webkit-transform;
  transition-property:opacity, -webkit-transform;
  transition-property:transform, opacity;
  transition-property:transform, opacity, -webkit-transform;
  -webkit-transition-timing-function:ease;
          transition-timing-function:ease; }

.bp3-panel-stack-push .bp3-panel-stack-exit{
  -webkit-transform:translate(0%);
          transform:translate(0%);
  opacity:1; }

.bp3-panel-stack-push .bp3-panel-stack-exit-active{
  -webkit-transform:translateX(-50%);
          transform:translateX(-50%);
  opacity:0;
  -webkit-transition-delay:0;
          transition-delay:0;
  -webkit-transition-duration:400ms;
          transition-duration:400ms;
  -webkit-transition-property:opacity, -webkit-transform;
  transition-property:opacity, -webkit-transform;
  transition-property:transform, opacity;
  transition-property:transform, opacity, -webkit-transform;
  -webkit-transition-timing-function:ease;
          transition-timing-function:ease; }

.bp3-panel-stack-pop .bp3-panel-stack-enter, .bp3-panel-stack-pop .bp3-panel-stack-appear{
  -webkit-transform:translateX(-50%);
          transform:translateX(-50%);
  opacity:0; }

.bp3-panel-stack-pop .bp3-panel-stack-enter-active, .bp3-panel-stack-pop .bp3-panel-stack-appear-active{
  -webkit-transform:translate(0%);
          transform:translate(0%);
  opacity:1;
  -webkit-transition-delay:0;
          transition-delay:0;
  -webkit-transition-duration:400ms;
          transition-duration:400ms;
  -webkit-transition-property:opacity, -webkit-transform;
  transition-property:opacity, -webkit-transform;
  transition-property:transform, opacity;
  transition-property:transform, opacity, -webkit-transform;
  -webkit-transition-timing-function:ease;
          transition-timing-function:ease; }

.bp3-panel-stack-pop .bp3-panel-stack-exit{
  -webkit-transform:translate(0%);
          transform:translate(0%);
  opacity:1; }

.bp3-panel-stack-pop .bp3-panel-stack-exit-active{
  -webkit-transform:translateX(100%);
          transform:translateX(100%);
  opacity:0;
  -webkit-transition-delay:0;
          transition-delay:0;
  -webkit-transition-duration:400ms;
          transition-duration:400ms;
  -webkit-transition-property:opacity, -webkit-transform;
  transition-property:opacity, -webkit-transform;
  transition-property:transform, opacity;
  transition-property:transform, opacity, -webkit-transform;
  -webkit-transition-timing-function:ease;
          transition-timing-function:ease; }
.bp3-panel-stack2{
  overflow:hidden;
  position:relative; }

.bp3-panel-stack2-header{
  -webkit-box-align:center;
      -ms-flex-align:center;
          align-items:center;
  -webkit-box-shadow:0 1px rgba(16, 22, 26, 0.15);
          box-shadow:0 1px rgba(16, 22, 26, 0.15);
  display:-webkit-box;
  display:-ms-flexbox;
  display:flex;
  -ms-flex-negative:0;
      flex-shrink:0;
  height:30px;
  z-index:1; }
  .bp3-dark .bp3-panel-stack2-header{
    -webkit-box-shadow:0 1px rgba(255, 255, 255, 0.15);
            box-shadow:0 1px rgba(255, 255, 255, 0.15); }
  .bp3-panel-stack2-header > span{
    -webkit-box-align:stretch;
        -ms-flex-align:stretch;
            align-items:stretch;
    display:-webkit-box;
    display:-ms-flexbox;
    display:flex;
    -webkit-box-flex:1;
        -ms-flex:1;
            flex:1; }
  .bp3-panel-stack2-header .bp3-heading{
    margin:0 5px; }

.bp3-button.bp3-panel-stack2-header-back{
  margin-left:5px;
  padding-left:0;
  white-space:nowrap; }
  .bp3-button.bp3-panel-stack2-header-back .bp3-icon{
    margin:0 2px; }

.bp3-panel-stack2-view{
  bottom:0;
  left:0;
  position:absolute;
  right:0;
  top:0;
  background-color:#ffffff;
  border-right:1px solid rgba(16, 22, 26, 0.15);
  display:-webkit-box;
  display:-ms-flexbox;
  display:flex;
  -webkit-box-orient:vertical;
  -webkit-box-direction:normal;
      -ms-flex-direction:column;
          flex-direction:column;
  margin-right:-1px;
  overflow-y:auto;
  z-index:1; }
  .bp3-dark .bp3-panel-stack2-view{
    background-color:#30404d; }
  .bp3-panel-stack2-view:nth-last-child(n + 4){
    display:none; }

.bp3-panel-stack2-push .bp3-panel-stack2-enter, .bp3-panel-stack2-push .bp3-panel-stack2-appear{
  -webkit-transform:translateX(100%);
          transform:translateX(100%);
  opacity:0; }

.bp3-panel-stack2-push .bp3-panel-stack2-enter-active, .bp3-panel-stack2-push .bp3-panel-stack2-appear-active{
  -webkit-transform:translate(0%);
          transform:translate(0%);
  opacity:1;
  -webkit-transition-delay:0;
          transition-delay:0;
  -webkit-transition-duration:400ms;
          transition-duration:400ms;
  -webkit-transition-property:opacity, -webkit-transform;
  transition-property:opacity, -webkit-transform;
  transition-property:transform, opacity;
  transition-property:transform, opacity, -webkit-transform;
  -webkit-transition-timing-function:ease;
          transition-timing-function:ease; }

.bp3-panel-stack2-push .bp3-panel-stack2-exit{
  -webkit-transform:translate(0%);
          transform:translate(0%);
  opacity:1; }

.bp3-panel-stack2-push .bp3-panel-stack2-exit-active{
  -webkit-transform:translateX(-50%);
          transform:translateX(-50%);
  opacity:0;
  -webkit-transition-delay:0;
          transition-delay:0;
  -webkit-transition-duration:400ms;
          transition-duration:400ms;
  -webkit-transition-property:opacity, -webkit-transform;
  transition-property:opacity, -webkit-transform;
  transition-property:transform, opacity;
  transition-property:transform, opacity, -webkit-transform;
  -webkit-transition-timing-function:ease;
          transition-timing-function:ease; }

.bp3-panel-stack2-pop .bp3-panel-stack2-enter, .bp3-panel-stack2-pop .bp3-panel-stack2-appear{
  -webkit-transform:translateX(-50%);
          transform:translateX(-50%);
  opacity:0; }

.bp3-panel-stack2-pop .bp3-panel-stack2-enter-active, .bp3-panel-stack2-pop .bp3-panel-stack2-appear-active{
  -webkit-transform:translate(0%);
          transform:translate(0%);
  opacity:1;
  -webkit-transition-delay:0;
          transition-delay:0;
  -webkit-transition-duration:400ms;
          transition-duration:400ms;
  -webkit-transition-property:opacity, -webkit-transform;
  transition-property:opacity, -webkit-transform;
  transition-property:transform, opacity;
  transition-property:transform, opacity, -webkit-transform;
  -webkit-transition-timing-function:ease;
          transition-timing-function:ease; }

.bp3-panel-stack2-pop .bp3-panel-stack2-exit{
  -webkit-transform:translate(0%);
          transform:translate(0%);
  opacity:1; }

.bp3-panel-stack2-pop .bp3-panel-stack2-exit-active{
  -webkit-transform:translateX(100%);
          transform:translateX(100%);
  opacity:0;
  -webkit-transition-delay:0;
          transition-delay:0;
  -webkit-transition-duration:400ms;
          transition-duration:400ms;
  -webkit-transition-property:opacity, -webkit-transform;
  transition-property:opacity, -webkit-transform;
  transition-property:transform, opacity;
  transition-property:transform, opacity, -webkit-transform;
  -webkit-transition-timing-function:ease;
          transition-timing-function:ease; }
.bp3-popover{
  -webkit-box-shadow:0 0 0 1px rgba(16, 22, 26, 0.1), 0 2px 4px rgba(16, 22, 26, 0.2), 0 8px 24px rgba(16, 22, 26, 0.2);
          box-shadow:0 0 0 1px rgba(16, 22, 26, 0.1), 0 2px 4px rgba(16, 22, 26, 0.2), 0 8px 24px rgba(16, 22, 26, 0.2);
  -webkit-transform:scale(1);
          transform:scale(1);
  border-radius:3px;
  display:inline-block;
  z-index:20; }
  .bp3-popover .bp3-popover-arrow{
    height:30px;
    position:absolute;
    width:30px; }
    .bp3-popover .bp3-popover-arrow::before{
      height:20px;
      margin:5px;
      width:20px; }
  .bp3-tether-element-attached-bottom.bp3-tether-target-attached-top > .bp3-popover{
    margin-bottom:17px;
    margin-top:-17px; }
    .bp3-tether-element-attached-bottom.bp3-tether-target-attached-top > .bp3-popover > .bp3-popover-arrow{
      bottom:-11px; }
      .bp3-tether-element-attached-bottom.bp3-tether-target-attached-top > .bp3-popover > .bp3-popover-arrow svg{
        -webkit-transform:rotate(-90deg);
                transform:rotate(-90deg); }
  .bp3-tether-element-attached-left.bp3-tether-target-attached-right > .bp3-popover{
    margin-left:17px; }
    .bp3-tether-element-attached-left.bp3-tether-target-attached-right > .bp3-popover > .bp3-popover-arrow{
      left:-11px; }
      .bp3-tether-element-attached-left.bp3-tether-target-attached-right > .bp3-popover > .bp3-popover-arrow svg{
        -webkit-transform:rotate(0);
                transform:rotate(0); }
  .bp3-tether-element-attached-top.bp3-tether-target-attached-bottom > .bp3-popover{
    margin-top:17px; }
    .bp3-tether-element-attached-top.bp3-tether-target-attached-bottom > .bp3-popover > .bp3-popover-arrow{
      top:-11px; }
      .bp3-tether-element-attached-top.bp3-tether-target-attached-bottom > .bp3-popover > .bp3-popover-arrow svg{
        -webkit-transform:rotate(90deg);
                transform:rotate(90deg); }
  .bp3-tether-element-attached-right.bp3-tether-target-attached-left > .bp3-popover{
    margin-left:-17px;
    margin-right:17px; }
    .bp3-tether-element-attached-right.bp3-tether-target-attached-left > .bp3-popover > .bp3-popover-arrow{
      right:-11px; }
      .bp3-tether-element-attached-right.bp3-tether-target-attached-left > .bp3-popover > .bp3-popover-arrow svg{
        -webkit-transform:rotate(180deg);
                transform:rotate(180deg); }
  .bp3-tether-element-attached-middle > .bp3-popover > .bp3-popover-arrow{
    top:50%;
    -webkit-transform:translateY(-50%);
            transform:translateY(-50%); }
  .bp3-tether-element-attached-center > .bp3-popover > .bp3-popover-arrow{
    right:50%;
    -webkit-transform:translateX(50%);
            transform:translateX(50%); }
  .bp3-tether-element-attached-top.bp3-tether-target-attached-top > .bp3-popover > .bp3-popover-arrow{
    top:-0.3934px; }
  .bp3-tether-element-attached-right.bp3-tether-target-attached-right > .bp3-popover > .bp3-popover-arrow{
    right:-0.3934px; }
  .bp3-tether-element-attached-left.bp3-tether-target-attached-left > .bp3-popover > .bp3-popover-arrow{
    left:-0.3934px; }
  .bp3-tether-element-attached-bottom.bp3-tether-target-attached-bottom > .bp3-popover > .bp3-popover-arrow{
    bottom:-0.3934px; }
  .bp3-tether-element-attached-top.bp3-tether-element-attached-left > .bp3-popover{
    -webkit-transform-origin:top left;
            transform-origin:top left; }
  .bp3-tether-element-attached-top.bp3-tether-element-attached-center > .bp3-popover{
    -webkit-transform-origin:top center;
            transform-origin:top center; }
  .bp3-tether-element-attached-top.bp3-tether-element-attached-right > .bp3-popover{
    -webkit-transform-origin:top right;
            transform-origin:top right; }
  .bp3-tether-element-attached-middle.bp3-tether-element-attached-left > .bp3-popover{
    -webkit-transform-origin:center left;
            transform-origin:center left; }
  .bp3-tether-element-attached-middle.bp3-tether-element-attached-center > .bp3-popover{
    -webkit-transform-origin:center center;
            transform-origin:center center; }
  .bp3-tether-element-attached-middle.bp3-tether-element-attached-right > .bp3-popover{
    -webkit-transform-origin:center right;
            transform-origin:center right; }
  .bp3-tether-element-attached-bottom.bp3-tether-element-attached-left > .bp3-popover{
    -webkit-transform-origin:bottom left;
            transform-origin:bottom left; }
  .bp3-tether-element-attached-bottom.bp3-tether-element-attached-center > .bp3-popover{
    -webkit-transform-origin:bottom center;
            transform-origin:bottom center; }
  .bp3-tether-element-attached-bottom.bp3-tether-element-attached-right > .bp3-popover{
    -webkit-transform-origin:bottom right;
            transform-origin:bottom right; }
  .bp3-popover .bp3-popover-content{
    background:#ffffff;
    color:inherit; }
  .bp3-popover .bp3-popover-arrow::before{
    -webkit-box-shadow:1px 1px 6px rgba(16, 22, 26, 0.2);
            box-shadow:1px 1px 6px rgba(16, 22, 26, 0.2); }
  .bp3-popover .bp3-popover-arrow-border{
    fill:#10161a;
    fill-opacity:0.1; }
  .bp3-popover .bp3-popover-arrow-fill{
    fill:#ffffff; }
  .bp3-popover-enter > .bp3-popover, .bp3-popover-appear > .bp3-popover{
    -webkit-transform:scale(0.3);
            transform:scale(0.3); }
  .bp3-popover-enter-active > .bp3-popover, .bp3-popover-appear-active > .bp3-popover{
    -webkit-transform:scale(1);
            transform:scale(1);
    -webkit-transition-delay:0;
            transition-delay:0;
    -webkit-transition-duration:300ms;
            transition-duration:300ms;
    -webkit-transition-property:-webkit-transform;
    transition-property:-webkit-transform;
    transition-property:transform;
    transition-property:transform, -webkit-transform;
    -webkit-transition-timing-function:cubic-bezier(0.54, 1.12, 0.38, 1.11);
            transition-timing-function:cubic-bezier(0.54, 1.12, 0.38, 1.11); }
  .bp3-popover-exit > .bp3-popover{
    -webkit-transform:scale(1);
            transform:scale(1); }
  .bp3-popover-exit-active > .bp3-popover{
    -webkit-transform:scale(0.3);
            transform:scale(0.3);
    -webkit-transition-delay:0;
            transition-delay:0;
    -webkit-transition-duration:300ms;
            transition-duration:300ms;
    -webkit-transition-property:-webkit-transform;
    transition-property:-webkit-transform;
    transition-property:transform;
    transition-property:transform, -webkit-transform;
    -webkit-transition-timing-function:cubic-bezier(0.54, 1.12, 0.38, 1.11);
            transition-timing-function:cubic-bezier(0.54, 1.12, 0.38, 1.11); }
  .bp3-popover .bp3-popover-content{
    border-radius:3px;
    position:relative; }
  .bp3-popover.bp3-popover-content-sizing .bp3-popover-content{
    max-width:350px;
    padding:20px; }
  .bp3-popover-target + .bp3-overlay .bp3-popover.bp3-popover-content-sizing{
    width:350px; }
  .bp3-popover.bp3-minimal{
    margin:0 !important; }
    .bp3-popover.bp3-minimal .bp3-popover-arrow{
      display:none; }
    .bp3-popover.bp3-minimal.bp3-popover{
      -webkit-transform:scale(1);
              transform:scale(1); }
      .bp3-popover-enter > .bp3-popover.bp3-minimal.bp3-popover, .bp3-popover-appear > .bp3-popover.bp3-minimal.bp3-popover{
        -webkit-transform:scale(1);
                transform:scale(1); }
      .bp3-popover-enter-active > .bp3-popover.bp3-minimal.bp3-popover, .bp3-popover-appear-active > .bp3-popover.bp3-minimal.bp3-popover{
        -webkit-transform:scale(1);
                transform:scale(1);
        -webkit-transition-delay:0;
                transition-delay:0;
        -webkit-transition-duration:100ms;
                transition-duration:100ms;
        -webkit-transition-property:-webkit-transform;
        transition-property:-webkit-transform;
        transition-property:transform;
        transition-property:transform, -webkit-transform;
        -webkit-transition-timing-function:cubic-bezier(0.4, 1, 0.75, 0.9);
                transition-timing-function:cubic-bezier(0.4, 1, 0.75, 0.9); }
      .bp3-popover-exit > .bp3-popover.bp3-minimal.bp3-popover{
        -webkit-transform:scale(1);
                transform:scale(1); }
      .bp3-popover-exit-active > .bp3-popover.bp3-minimal.bp3-popover{
        -webkit-transform:scale(1);
                transform:scale(1);
        -webkit-transition-delay:0;
                transition-delay:0;
        -webkit-transition-duration:100ms;
                transition-duration:100ms;
        -webkit-transition-property:-webkit-transform;
        transition-property:-webkit-transform;
        transition-property:transform;
        transition-property:transform, -webkit-transform;
        -webkit-transition-timing-function:cubic-bezier(0.4, 1, 0.75, 0.9);
                transition-timing-function:cubic-bezier(0.4, 1, 0.75, 0.9); }
  .bp3-popover.bp3-dark,
  .bp3-dark .bp3-popover{
    -webkit-box-shadow:0 0 0 1px rgba(16, 22, 26, 0.2), 0 2px 4px rgba(16, 22, 26, 0.4), 0 8px 24px rgba(16, 22, 26, 0.4);
            box-shadow:0 0 0 1px rgba(16, 22, 26, 0.2), 0 2px 4px rgba(16, 22, 26, 0.4), 0 8px 24px rgba(16, 22, 26, 0.4); }
    .bp3-popover.bp3-dark .bp3-popover-content,
    .bp3-dark .bp3-popover .bp3-popover-content{
      background:#30404d;
      color:inherit; }
    .bp3-popover.bp3-dark .bp3-popover-arrow::before,
    .bp3-dark .bp3-popover .bp3-popover-arrow::before{
      -webkit-box-shadow:1px 1px 6px rgba(16, 22, 26, 0.4);
              box-shadow:1px 1px 6px rgba(16, 22, 26, 0.4); }
    .bp3-popover.bp3-dark .bp3-popover-arrow-border,
    .bp3-dark .bp3-popover .bp3-popover-arrow-border{
      fill:#10161a;
      fill-opacity:0.2; }
    .bp3-popover.bp3-dark .bp3-popover-arrow-fill,
    .bp3-dark .bp3-popover .bp3-popover-arrow-fill{
      fill:#30404d; }

.bp3-popover-arrow::before{
  border-radius:2px;
  content:"";
  display:block;
  position:absolute;
  -webkit-transform:rotate(45deg);
          transform:rotate(45deg); }

.bp3-tether-pinned .bp3-popover-arrow{
  display:none; }

.bp3-popover-backdrop{
  background:rgba(255, 255, 255, 0); }

.bp3-transition-container{
  opacity:1;
  display:-webkit-box;
  display:-ms-flexbox;
  display:flex;
  z-index:20; }
  .bp3-transition-container.bp3-popover-enter, .bp3-transition-container.bp3-popover-appear{
    opacity:0; }
  .bp3-transition-container.bp3-popover-enter-active, .bp3-transition-container.bp3-popover-appear-active{
    opacity:1;
    -webkit-transition-delay:0;
            transition-delay:0;
    -webkit-transition-duration:100ms;
            transition-duration:100ms;
    -webkit-transition-property:opacity;
    transition-property:opacity;
    -webkit-transition-timing-function:cubic-bezier(0.4, 1, 0.75, 0.9);
            transition-timing-function:cubic-bezier(0.4, 1, 0.75, 0.9); }
  .bp3-transition-container.bp3-popover-exit{
    opacity:1; }
  .bp3-transition-container.bp3-popover-exit-active{
    opacity:0;
    -webkit-transition-delay:0;
            transition-delay:0;
    -webkit-transition-duration:100ms;
            transition-duration:100ms;
    -webkit-transition-property:opacity;
    transition-property:opacity;
    -webkit-transition-timing-function:cubic-bezier(0.4, 1, 0.75, 0.9);
            transition-timing-function:cubic-bezier(0.4, 1, 0.75, 0.9); }
  .bp3-transition-container:focus{
    outline:none; }
  .bp3-transition-container.bp3-popover-leave .bp3-popover-content{
    pointer-events:none; }
  .bp3-transition-container[data-x-out-of-boundaries]{
    display:none; }

span.bp3-popover-target{
  display:inline-block; }

.bp3-popover-wrapper.bp3-fill{
  width:100%; }

.bp3-portal{
  left:0;
  position:absolute;
  right:0;
  top:0; }
@-webkit-keyframes linear-progress-bar-stripes{
  from{
    background-position:0 0; }
  to{
    background-position:30px 0; } }
@keyframes linear-progress-bar-stripes{
  from{
    background-position:0 0; }
  to{
    background-position:30px 0; } }

.bp3-progress-bar{
  background:rgba(92, 112, 128, 0.2);
  border-radius:40px;
  display:block;
  height:8px;
  overflow:hidden;
  position:relative;
  width:100%; }
  .bp3-progress-bar .bp3-progress-meter{
    background:linear-gradient(-45deg, rgba(255, 255, 255, 0.2) 25%, transparent 25%, transparent 50%, rgba(255, 255, 255, 0.2) 50%, rgba(255, 255, 255, 0.2) 75%, transparent 75%);
    background-color:rgba(92, 112, 128, 0.8);
    background-size:30px 30px;
    border-radius:40px;
    height:100%;
    position:absolute;
    -webkit-transition:width 200ms cubic-bezier(0.4, 1, 0.75, 0.9);
    transition:width 200ms cubic-bezier(0.4, 1, 0.75, 0.9);
    width:100%; }
  .bp3-progress-bar:not(.bp3-no-animation):not(.bp3-no-stripes) .bp3-progress-meter{
    animation:linear-progress-bar-stripes 300ms linear infinite reverse; }
  .bp3-progress-bar.bp3-no-stripes .bp3-progress-meter{
    background-image:none; }

.bp3-dark .bp3-progress-bar{
  background:rgba(16, 22, 26, 0.5); }
  .bp3-dark .bp3-progress-bar .bp3-progress-meter{
    background-color:#8a9ba8; }

.bp3-progress-bar.bp3-intent-primary .bp3-progress-meter{
  background-color:#137cbd; }

.bp3-progress-bar.bp3-intent-success .bp3-progress-meter{
  background-color:#0f9960; }

.bp3-progress-bar.bp3-intent-warning .bp3-progress-meter{
  background-color:#d9822b; }

.bp3-progress-bar.bp3-intent-danger .bp3-progress-meter{
  background-color:#db3737; }
@-webkit-keyframes skeleton-glow{
  from{
    background:rgba(206, 217, 224, 0.2);
    border-color:rgba(206, 217, 224, 0.2); }
  to{
    background:rgba(92, 112, 128, 0.2);
    border-color:rgba(92, 112, 128, 0.2); } }
@keyframes skeleton-glow{
  from{
    background:rgba(206, 217, 224, 0.2);
    border-color:rgba(206, 217, 224, 0.2); }
  to{
    background:rgba(92, 112, 128, 0.2);
    border-color:rgba(92, 112, 128, 0.2); } }
.bp3-skeleton{
  -webkit-animation:1000ms linear infinite alternate skeleton-glow;
          animation:1000ms linear infinite alternate skeleton-glow;
  background:rgba(206, 217, 224, 0.2);
  background-clip:padding-box !important;
  border-color:rgba(206, 217, 224, 0.2) !important;
  border-radius:2px;
  -webkit-box-shadow:none !important;
          box-shadow:none !important;
  color:transparent !important;
  cursor:default;
  pointer-events:none;
  -webkit-user-select:none;
     -moz-user-select:none;
      -ms-user-select:none;
          user-select:none; }
  .bp3-skeleton::before, .bp3-skeleton::after,
  .bp3-skeleton *{
    visibility:hidden !important; }
.bp3-slider{
  height:40px;
  min-width:150px;
  width:100%;
  cursor:default;
  outline:none;
  position:relative;
  -webkit-user-select:none;
     -moz-user-select:none;
      -ms-user-select:none;
          user-select:none; }
  .bp3-slider:hover{
    cursor:pointer; }
  .bp3-slider:active{
    cursor:-webkit-grabbing;
    cursor:grabbing; }
  .bp3-slider.bp3-disabled{
    cursor:not-allowed;
    opacity:0.5; }
  .bp3-slider.bp3-slider-unlabeled{
    height:16px; }

.bp3-slider-track,
.bp3-slider-progress{
  height:6px;
  left:0;
  right:0;
  top:5px;
  position:absolute; }

.bp3-slider-track{
  border-radius:3px;
  overflow:hidden; }

.bp3-slider-progress{
  background:rgba(92, 112, 128, 0.2); }
  .bp3-dark .bp3-slider-progress{
    background:rgba(16, 22, 26, 0.5); }
  .bp3-slider-progress.bp3-intent-primary{
    background-color:#137cbd; }
  .bp3-slider-progress.bp3-intent-success{
    background-color:#0f9960; }
  .bp3-slider-progress.bp3-intent-warning{
    background-color:#d9822b; }
  .bp3-slider-progress.bp3-intent-danger{
    background-color:#db3737; }

.bp3-slider-handle{
  background-color:#f5f8fa;
  background-image:-webkit-gradient(linear, left top, left bottom, from(rgba(255, 255, 255, 0.8)), to(rgba(255, 255, 255, 0)));
  background-image:linear-gradient(to bottom, rgba(255, 255, 255, 0.8), rgba(255, 255, 255, 0));
  -webkit-box-shadow:inset 0 0 0 1px rgba(16, 22, 26, 0.2), inset 0 -1px 0 rgba(16, 22, 26, 0.1);
          box-shadow:inset 0 0 0 1px rgba(16, 22, 26, 0.2), inset 0 -1px 0 rgba(16, 22, 26, 0.1);
  color:#182026;
  border-radius:3px;
  -webkit-box-shadow:0 0 0 1px rgba(16, 22, 26, 0.2), 0 1px 1px rgba(16, 22, 26, 0.2);
          box-shadow:0 0 0 1px rgba(16, 22, 26, 0.2), 0 1px 1px rgba(16, 22, 26, 0.2);
  cursor:pointer;
  height:16px;
  left:0;
  position:absolute;
  top:0;
  width:16px; }
  .bp3-slider-handle:hover{
    background-clip:padding-box;
    background-color:#ebf1f5;
    -webkit-box-shadow:inset 0 0 0 1px rgba(16, 22, 26, 0.2), inset 0 -1px 0 rgba(16, 22, 26, 0.1);
            box-shadow:inset 0 0 0 1px rgba(16, 22, 26, 0.2), inset 0 -1px 0 rgba(16, 22, 26, 0.1); }
  .bp3-slider-handle:active, .bp3-slider-handle.bp3-active{
    background-color:#d8e1e8;
    background-image:none;
    -webkit-box-shadow:inset 0 0 0 1px rgba(16, 22, 26, 0.2), inset 0 1px 2px rgba(16, 22, 26, 0.2);
            box-shadow:inset 0 0 0 1px rgba(16, 22, 26, 0.2), inset 0 1px 2px rgba(16, 22, 26, 0.2); }
  .bp3-slider-handle:disabled, .bp3-slider-handle.bp3-disabled{
    background-color:rgba(206, 217, 224, 0.5);
    background-image:none;
    -webkit-box-shadow:none;
            box-shadow:none;
    color:rgba(92, 112, 128, 0.6);
    cursor:not-allowed;
    outline:none; }
    .bp3-slider-handle:disabled.bp3-active, .bp3-slider-handle:disabled.bp3-active:hover, .bp3-slider-handle.bp3-disabled.bp3-active, .bp3-slider-handle.bp3-disabled.bp3-active:hover{
      background:rgba(206, 217, 224, 0.7); }
  .bp3-slider-handle:focus{
    z-index:1; }
  .bp3-slider-handle:hover{
    background-clip:padding-box;
    background-color:#ebf1f5;
    -webkit-box-shadow:inset 0 0 0 1px rgba(16, 22, 26, 0.2), inset 0 -1px 0 rgba(16, 22, 26, 0.1);
            box-shadow:inset 0 0 0 1px rgba(16, 22, 26, 0.2), inset 0 -1px 0 rgba(16, 22, 26, 0.1);
    -webkit-box-shadow:0 0 0 1px rgba(16, 22, 26, 0.2), 0 1px 1px rgba(16, 22, 26, 0.2);
            box-shadow:0 0 0 1px rgba(16, 22, 26, 0.2), 0 1px 1px rgba(16, 22, 26, 0.2);
    cursor:-webkit-grab;
    cursor:grab;
    z-index:2; }
  .bp3-slider-handle.bp3-active{
    background-color:#d8e1e8;
    background-image:none;
    -webkit-box-shadow:inset 0 0 0 1px rgba(16, 22, 26, 0.2), inset 0 1px 2px rgba(16, 22, 26, 0.2);
            box-shadow:inset 0 0 0 1px rgba(16, 22, 26, 0.2), inset 0 1px 2px rgba(16, 22, 26, 0.2);
    -webkit-box-shadow:0 0 0 1px rgba(16, 22, 26, 0.2), inset 0 1px 1px rgba(16, 22, 26, 0.1);
            box-shadow:0 0 0 1px rgba(16, 22, 26, 0.2), inset 0 1px 1px rgba(16, 22, 26, 0.1);
    cursor:-webkit-grabbing;
    cursor:grabbing; }
  .bp3-disabled .bp3-slider-handle{
    background:#bfccd6;
    -webkit-box-shadow:none;
            box-shadow:none;
    pointer-events:none; }
  .bp3-dark .bp3-slider-handle{
    background-color:#394b59;
    background-image:-webkit-gradient(linear, left top, left bottom, from(rgba(255, 255, 255, 0.05)), to(rgba(255, 255, 255, 0)));
    background-image:linear-gradient(to bottom, rgba(255, 255, 255, 0.05), rgba(255, 255, 255, 0));
    -webkit-box-shadow:0 0 0 1px rgba(16, 22, 26, 0.4);
            box-shadow:0 0 0 1px rgba(16, 22, 26, 0.4);
    color:#f5f8fa; }
    .bp3-dark .bp3-slider-handle:hover, .bp3-dark .bp3-slider-handle:active, .bp3-dark .bp3-slider-handle.bp3-active{
      color:#f5f8fa; }
    .bp3-dark .bp3-slider-handle:hover{
      background-color:#30404d;
      -webkit-box-shadow:0 0 0 1px rgba(16, 22, 26, 0.4);
              box-shadow:0 0 0 1px rgba(16, 22, 26, 0.4); }
    .bp3-dark .bp3-slider-handle:active, .bp3-dark .bp3-slider-handle.bp3-active{
      background-color:#202b33;
      background-image:none;
      -webkit-box-shadow:0 0 0 1px rgba(16, 22, 26, 0.6), inset 0 1px 2px rgba(16, 22, 26, 0.2);
              box-shadow:0 0 0 1px rgba(16, 22, 26, 0.6), inset 0 1px 2px rgba(16, 22, 26, 0.2); }
    .bp3-dark .bp3-slider-handle:disabled, .bp3-dark .bp3-slider-handle.bp3-disabled{
      background-color:rgba(57, 75, 89, 0.5);
      background-image:none;
      -webkit-box-shadow:none;
              box-shadow:none;
      color:rgba(167, 182, 194, 0.6); }
      .bp3-dark .bp3-slider-handle:disabled.bp3-active, .bp3-dark .bp3-slider-handle.bp3-disabled.bp3-active{
        background:rgba(57, 75, 89, 0.7); }
    .bp3-dark .bp3-slider-handle .bp3-button-spinner .bp3-spinner-head{
      background:rgba(16, 22, 26, 0.5);
      stroke:#8a9ba8; }
    .bp3-dark .bp3-slider-handle, .bp3-dark .bp3-slider-handle:hover{
      background-color:#394b59; }
    .bp3-dark .bp3-slider-handle.bp3-active{
      background-color:#293742; }
  .bp3-dark .bp3-disabled .bp3-slider-handle{
    background:#5c7080;
    border-color:#5c7080;
    -webkit-box-shadow:none;
            box-shadow:none; }
  .bp3-slider-handle .bp3-slider-label{
    background:#394b59;
    border-radius:3px;
    -webkit-box-shadow:0 0 0 1px rgba(16, 22, 26, 0.1), 0 2px 4px rgba(16, 22, 26, 0.2), 0 8px 24px rgba(16, 22, 26, 0.2);
            box-shadow:0 0 0 1px rgba(16, 22, 26, 0.1), 0 2px 4px rgba(16, 22, 26, 0.2), 0 8px 24px rgba(16, 22, 26, 0.2);
    color:#f5f8fa;
    margin-left:8px; }
    .bp3-dark .bp3-slider-handle .bp3-slider-label{
      background:#e1e8ed;
      -webkit-box-shadow:0 0 0 1px rgba(16, 22, 26, 0.2), 0 2px 4px rgba(16, 22, 26, 0.4), 0 8px 24px rgba(16, 22, 26, 0.4);
              box-shadow:0 0 0 1px rgba(16, 22, 26, 0.2), 0 2px 4px rgba(16, 22, 26, 0.4), 0 8px 24px rgba(16, 22, 26, 0.4);
      color:#394b59; }
    .bp3-disabled .bp3-slider-handle .bp3-slider-label{
      -webkit-box-shadow:none;
              box-shadow:none; }
  .bp3-slider-handle.bp3-start, .bp3-slider-handle.bp3-end{
    width:8px; }
  .bp3-slider-handle.bp3-start{
    border-bottom-right-radius:0;
    border-top-right-radius:0; }
  .bp3-slider-handle.bp3-end{
    border-bottom-left-radius:0;
    border-top-left-radius:0;
    margin-left:8px; }
    .bp3-slider-handle.bp3-end .bp3-slider-label{
      margin-left:0; }

.bp3-slider-label{
  -webkit-transform:translate(-50%, 20px);
          transform:translate(-50%, 20px);
  display:inline-block;
  font-size:12px;
  line-height:1;
  padding:2px 5px;
  position:absolute;
  vertical-align:top; }

.bp3-slider.bp3-vertical{
  height:150px;
  min-width:40px;
  width:40px; }
  .bp3-slider.bp3-vertical .bp3-slider-track,
  .bp3-slider.bp3-vertical .bp3-slider-progress{
    bottom:0;
    height:auto;
    left:5px;
    top:0;
    width:6px; }
  .bp3-slider.bp3-vertical .bp3-slider-progress{
    top:auto; }
  .bp3-slider.bp3-vertical .bp3-slider-label{
    -webkit-transform:translate(20px, 50%);
            transform:translate(20px, 50%); }
  .bp3-slider.bp3-vertical .bp3-slider-handle{
    top:auto; }
    .bp3-slider.bp3-vertical .bp3-slider-handle .bp3-slider-label{
      margin-left:0;
      margin-top:-8px; }
    .bp3-slider.bp3-vertical .bp3-slider-handle.bp3-end, .bp3-slider.bp3-vertical .bp3-slider-handle.bp3-start{
      height:8px;
      margin-left:0;
      width:16px; }
    .bp3-slider.bp3-vertical .bp3-slider-handle.bp3-start{
      border-bottom-right-radius:3px;
      border-top-left-radius:0; }
      .bp3-slider.bp3-vertical .bp3-slider-handle.bp3-start .bp3-slider-label{
        -webkit-transform:translate(20px);
                transform:translate(20px); }
    .bp3-slider.bp3-vertical .bp3-slider-handle.bp3-end{
      border-bottom-left-radius:0;
      border-bottom-right-radius:0;
      border-top-left-radius:3px;
      margin-bottom:8px; }

@-webkit-keyframes pt-spinner-animation{
  from{
    -webkit-transform:rotate(0deg);
            transform:rotate(0deg); }
  to{
    -webkit-transform:rotate(360deg);
            transform:rotate(360deg); } }

@keyframes pt-spinner-animation{
  from{
    -webkit-transform:rotate(0deg);
            transform:rotate(0deg); }
  to{
    -webkit-transform:rotate(360deg);
            transform:rotate(360deg); } }

.bp3-spinner{
  -webkit-box-align:center;
      -ms-flex-align:center;
          align-items:center;
  display:-webkit-box;
  display:-ms-flexbox;
  display:flex;
  -webkit-box-pack:center;
      -ms-flex-pack:center;
          justify-content:center;
  overflow:visible;
  vertical-align:middle; }
  .bp3-spinner svg{
    display:block; }
  .bp3-spinner path{
    fill-opacity:0; }
  .bp3-spinner .bp3-spinner-head{
    stroke:rgba(92, 112, 128, 0.8);
    stroke-linecap:round;
    -webkit-transform-origin:center;
            transform-origin:center;
    -webkit-transition:stroke-dashoffset 200ms cubic-bezier(0.4, 1, 0.75, 0.9);
    transition:stroke-dashoffset 200ms cubic-bezier(0.4, 1, 0.75, 0.9); }
  .bp3-spinner .bp3-spinner-track{
    stroke:rgba(92, 112, 128, 0.2); }

.bp3-spinner-animation{
  -webkit-animation:pt-spinner-animation 500ms linear infinite;
          animation:pt-spinner-animation 500ms linear infinite; }
  .bp3-no-spin > .bp3-spinner-animation{
    -webkit-animation:none;
            animation:none; }

.bp3-dark .bp3-spinner .bp3-spinner-head{
  stroke:#8a9ba8; }

.bp3-dark .bp3-spinner .bp3-spinner-track{
  stroke:rgba(16, 22, 26, 0.5); }

.bp3-spinner.bp3-intent-primary .bp3-spinner-head{
  stroke:#137cbd; }

.bp3-spinner.bp3-intent-success .bp3-spinner-head{
  stroke:#0f9960; }

.bp3-spinner.bp3-intent-warning .bp3-spinner-head{
  stroke:#d9822b; }

.bp3-spinner.bp3-intent-danger .bp3-spinner-head{
  stroke:#db3737; }
.bp3-tabs.bp3-vertical{
  display:-webkit-box;
  display:-ms-flexbox;
  display:flex; }
  .bp3-tabs.bp3-vertical > .bp3-tab-list{
    -webkit-box-align:start;
        -ms-flex-align:start;
            align-items:flex-start;
    -webkit-box-orient:vertical;
    -webkit-box-direction:normal;
        -ms-flex-direction:column;
            flex-direction:column; }
    .bp3-tabs.bp3-vertical > .bp3-tab-list .bp3-tab{
      border-radius:3px;
      padding:0 10px;
      width:100%; }
      .bp3-tabs.bp3-vertical > .bp3-tab-list .bp3-tab[aria-selected="true"]{
        background-color:rgba(19, 124, 189, 0.2);
        -webkit-box-shadow:none;
                box-shadow:none; }
    .bp3-tabs.bp3-vertical > .bp3-tab-list .bp3-tab-indicator-wrapper .bp3-tab-indicator{
      background-color:rgba(19, 124, 189, 0.2);
      border-radius:3px;
      bottom:0;
      height:auto;
      left:0;
      right:0;
      top:0; }
  .bp3-tabs.bp3-vertical > .bp3-tab-panel{
    margin-top:0;
    padding-left:20px; }

.bp3-tab-list{
  -webkit-box-align:end;
      -ms-flex-align:end;
          align-items:flex-end;
  border:none;
  display:-webkit-box;
  display:-ms-flexbox;
  display:flex;
  -webkit-box-flex:0;
      -ms-flex:0 0 auto;
          flex:0 0 auto;
  list-style:none;
  margin:0;
  padding:0;
  position:relative; }
  .bp3-tab-list > *:not(:last-child){
    margin-right:20px; }

.bp3-tab{
  overflow:hidden;
  text-overflow:ellipsis;
  white-space:nowrap;
  word-wrap:normal;
  color:#182026;
  cursor:pointer;
  -webkit-box-flex:0;
      -ms-flex:0 0 auto;
          flex:0 0 auto;
  font-size:14px;
  line-height:30px;
  max-width:100%;
  position:relative;
  vertical-align:top; }
  .bp3-tab a{
    color:inherit;
    display:block;
    text-decoration:none; }
  .bp3-tab-indicator-wrapper ~ .bp3-tab{
    background-color:transparent !important;
    -webkit-box-shadow:none !important;
            box-shadow:none !important; }
  .bp3-tab[aria-disabled="true"]{
    color:rgba(92, 112, 128, 0.6);
    cursor:not-allowed; }
  .bp3-tab[aria-selected="true"]{
    border-radius:0;
    -webkit-box-shadow:inset 0 -3px 0 #106ba3;
            box-shadow:inset 0 -3px 0 #106ba3; }
  .bp3-tab[aria-selected="true"], .bp3-tab:not([aria-disabled="true"]):hover{
    color:#106ba3; }
  .bp3-tab:focus{
    -moz-outline-radius:0; }
  .bp3-large > .bp3-tab{
    font-size:16px;
    line-height:40px; }

.bp3-tab-panel{
  margin-top:20px; }
  .bp3-tab-panel[aria-hidden="true"]{
    display:none; }

.bp3-tab-indicator-wrapper{
  left:0;
  pointer-events:none;
  position:absolute;
  top:0;
  -webkit-transform:translateX(0), translateY(0);
          transform:translateX(0), translateY(0);
  -webkit-transition:height, width, -webkit-transform;
  transition:height, width, -webkit-transform;
  transition:height, transform, width;
  transition:height, transform, width, -webkit-transform;
  -webkit-transition-duration:200ms;
          transition-duration:200ms;
  -webkit-transition-timing-function:cubic-bezier(0.4, 1, 0.75, 0.9);
          transition-timing-function:cubic-bezier(0.4, 1, 0.75, 0.9); }
  .bp3-tab-indicator-wrapper .bp3-tab-indicator{
    background-color:#106ba3;
    bottom:0;
    height:3px;
    left:0;
    position:absolute;
    right:0; }
  .bp3-tab-indicator-wrapper.bp3-no-animation{
    -webkit-transition:none;
    transition:none; }

.bp3-dark .bp3-tab{
  color:#f5f8fa; }
  .bp3-dark .bp3-tab[aria-disabled="true"]{
    color:rgba(167, 182, 194, 0.6); }
  .bp3-dark .bp3-tab[aria-selected="true"]{
    -webkit-box-shadow:inset 0 -3px 0 #48aff0;
            box-shadow:inset 0 -3px 0 #48aff0; }
  .bp3-dark .bp3-tab[aria-selected="true"], .bp3-dark .bp3-tab:not([aria-disabled="true"]):hover{
    color:#48aff0; }

.bp3-dark .bp3-tab-indicator{
  background-color:#48aff0; }

.bp3-flex-expander{
  -webkit-box-flex:1;
      -ms-flex:1 1;
          flex:1 1; }
.bp3-tag{
  display:-webkit-inline-box;
  display:-ms-inline-flexbox;
  display:inline-flex;
  -webkit-box-orient:horizontal;
  -webkit-box-direction:normal;
      -ms-flex-direction:row;
          flex-direction:row;
  -webkit-box-align:center;
      -ms-flex-align:center;
          align-items:center;
  background-color:#5c7080;
  border:none;
  border-radius:3px;
  -webkit-box-shadow:none;
          box-shadow:none;
  color:#f5f8fa;
  font-size:12px;
  line-height:16px;
  max-width:100%;
  min-height:20px;
  min-width:20px;
  padding:2px 6px;
  position:relative; }
  .bp3-tag.bp3-interactive{
    cursor:pointer; }
    .bp3-tag.bp3-interactive:hover{
      background-color:rgba(92, 112, 128, 0.85); }
    .bp3-tag.bp3-interactive.bp3-active, .bp3-tag.bp3-interactive:active{
      background-color:rgba(92, 112, 128, 0.7); }
  .bp3-tag > *{
    -webkit-box-flex:0;
        -ms-flex-positive:0;
            flex-grow:0;
    -ms-flex-negative:0;
        flex-shrink:0; }
  .bp3-tag > .bp3-fill{
    -webkit-box-flex:1;
        -ms-flex-positive:1;
            flex-grow:1;
    -ms-flex-negative:1;
        flex-shrink:1; }
  .bp3-tag::before,
  .bp3-tag > *{
    margin-right:4px; }
  .bp3-tag:empty::before,
  .bp3-tag > :last-child{
    margin-right:0; }
  .bp3-tag:focus{
    outline:rgba(19, 124, 189, 0.6) auto 2px;
    outline-offset:0;
    -moz-outline-radius:6px; }
  .bp3-tag.bp3-round{
    border-radius:30px;
    padding-left:8px;
    padding-right:8px; }
  .bp3-dark .bp3-tag{
    background-color:#bfccd6;
    color:#182026; }
    .bp3-dark .bp3-tag.bp3-interactive{
      cursor:pointer; }
      .bp3-dark .bp3-tag.bp3-interactive:hover{
        background-color:rgba(191, 204, 214, 0.85); }
      .bp3-dark .bp3-tag.bp3-interactive.bp3-active, .bp3-dark .bp3-tag.bp3-interactive:active{
        background-color:rgba(191, 204, 214, 0.7); }
    .bp3-dark .bp3-tag > .bp3-icon, .bp3-dark .bp3-tag .bp3-icon-standard, .bp3-dark .bp3-tag .bp3-icon-large{
      fill:currentColor; }
  .bp3-tag > .bp3-icon, .bp3-tag .bp3-icon-standard, .bp3-tag .bp3-icon-large{
    fill:#ffffff; }
  .bp3-tag.bp3-large,
  .bp3-large .bp3-tag{
    font-size:14px;
    line-height:20px;
    min-height:30px;
    min-width:30px;
    padding:5px 10px; }
    .bp3-tag.bp3-large::before,
    .bp3-tag.bp3-large > *,
    .bp3-large .bp3-tag::before,
    .bp3-large .bp3-tag > *{
      margin-right:7px; }
    .bp3-tag.bp3-large:empty::before,
    .bp3-tag.bp3-large > :last-child,
    .bp3-large .bp3-tag:empty::before,
    .bp3-large .bp3-tag > :last-child{
      margin-right:0; }
    .bp3-tag.bp3-large.bp3-round,
    .bp3-large .bp3-tag.bp3-round{
      padding-left:12px;
      padding-right:12px; }
  .bp3-tag.bp3-intent-primary{
    background:#137cbd;
    color:#ffffff; }
    .bp3-tag.bp3-intent-primary.bp3-interactive{
      cursor:pointer; }
      .bp3-tag.bp3-intent-primary.bp3-interactive:hover{
        background-color:rgba(19, 124, 189, 0.85); }
      .bp3-tag.bp3-intent-primary.bp3-interactive.bp3-active, .bp3-tag.bp3-intent-primary.bp3-interactive:active{
        background-color:rgba(19, 124, 189, 0.7); }
  .bp3-tag.bp3-intent-success{
    background:#0f9960;
    color:#ffffff; }
    .bp3-tag.bp3-intent-success.bp3-interactive{
      cursor:pointer; }
      .bp3-tag.bp3-intent-success.bp3-interactive:hover{
        background-color:rgba(15, 153, 96, 0.85); }
      .bp3-tag.bp3-intent-success.bp3-interactive.bp3-active, .bp3-tag.bp3-intent-success.bp3-interactive:active{
        background-color:rgba(15, 153, 96, 0.7); }
  .bp3-tag.bp3-intent-warning{
    background:#d9822b;
    color:#ffffff; }
    .bp3-tag.bp3-intent-warning.bp3-interactive{
      cursor:pointer; }
      .bp3-tag.bp3-intent-warning.bp3-interactive:hover{
        background-color:rgba(217, 130, 43, 0.85); }
      .bp3-tag.bp3-intent-warning.bp3-interactive.bp3-active, .bp3-tag.bp3-intent-warning.bp3-interactive:active{
        background-color:rgba(217, 130, 43, 0.7); }
  .bp3-tag.bp3-intent-danger{
    background:#db3737;
    color:#ffffff; }
    .bp3-tag.bp3-intent-danger.bp3-interactive{
      cursor:pointer; }
      .bp3-tag.bp3-intent-danger.bp3-interactive:hover{
        background-color:rgba(219, 55, 55, 0.85); }
      .bp3-tag.bp3-intent-danger.bp3-interactive.bp3-active, .bp3-tag.bp3-intent-danger.bp3-interactive:active{
        background-color:rgba(219, 55, 55, 0.7); }
  .bp3-tag.bp3-fill{
    display:-webkit-box;
    display:-ms-flexbox;
    display:flex;
    width:100%; }
  .bp3-tag.bp3-minimal > .bp3-icon, .bp3-tag.bp3-minimal .bp3-icon-standard, .bp3-tag.bp3-minimal .bp3-icon-large{
    fill:#5c7080; }
  .bp3-tag.bp3-minimal:not([class*="bp3-intent-"]){
    background-color:rgba(138, 155, 168, 0.2);
    color:#182026; }
    .bp3-tag.bp3-minimal:not([class*="bp3-intent-"]).bp3-interactive{
      cursor:pointer; }
      .bp3-tag.bp3-minimal:not([class*="bp3-intent-"]).bp3-interactive:hover{
        background-color:rgba(92, 112, 128, 0.3); }
      .bp3-tag.bp3-minimal:not([class*="bp3-intent-"]).bp3-interactive.bp3-active, .bp3-tag.bp3-minimal:not([class*="bp3-intent-"]).bp3-interactive:active{
        background-color:rgba(92, 112, 128, 0.4); }
    .bp3-dark .bp3-tag.bp3-minimal:not([class*="bp3-intent-"]){
      color:#f5f8fa; }
      .bp3-dark .bp3-tag.bp3-minimal:not([class*="bp3-intent-"]).bp3-interactive{
        cursor:pointer; }
        .bp3-dark .bp3-tag.bp3-minimal:not([class*="bp3-intent-"]).bp3-interactive:hover{
          background-color:rgba(191, 204, 214, 0.3); }
        .bp3-dark .bp3-tag.bp3-minimal:not([class*="bp3-intent-"]).bp3-interactive.bp3-active, .bp3-dark .bp3-tag.bp3-minimal:not([class*="bp3-intent-"]).bp3-interactive:active{
          background-color:rgba(191, 204, 214, 0.4); }
      .bp3-dark .bp3-tag.bp3-minimal:not([class*="bp3-intent-"]) > .bp3-icon, .bp3-dark .bp3-tag.bp3-minimal:not([class*="bp3-intent-"]) .bp3-icon-standard, .bp3-dark .bp3-tag.bp3-minimal:not([class*="bp3-intent-"]) .bp3-icon-large{
        fill:#a7b6c2; }
  .bp3-tag.bp3-minimal.bp3-intent-primary{
    background-color:rgba(19, 124, 189, 0.15);
    color:#106ba3; }
    .bp3-tag.bp3-minimal.bp3-intent-primary.bp3-interactive{
      cursor:pointer; }
      .bp3-tag.bp3-minimal.bp3-intent-primary.bp3-interactive:hover{
        background-color:rgba(19, 124, 189, 0.25); }
      .bp3-tag.bp3-minimal.bp3-intent-primary.bp3-interactive.bp3-active, .bp3-tag.bp3-minimal.bp3-intent-primary.bp3-interactive:active{
        background-color:rgba(19, 124, 189, 0.35); }
    .bp3-tag.bp3-minimal.bp3-intent-primary > .bp3-icon, .bp3-tag.bp3-minimal.bp3-intent-primary .bp3-icon-standard, .bp3-tag.bp3-minimal.bp3-intent-primary .bp3-icon-large{
      fill:#137cbd; }
    .bp3-dark .bp3-tag.bp3-minimal.bp3-intent-primary{
      background-color:rgba(19, 124, 189, 0.25);
      color:#48aff0; }
      .bp3-dark .bp3-tag.bp3-minimal.bp3-intent-primary.bp3-interactive{
        cursor:pointer; }
        .bp3-dark .bp3-tag.bp3-minimal.bp3-intent-primary.bp3-interactive:hover{
          background-color:rgba(19, 124, 189, 0.35); }
        .bp3-dark .bp3-tag.bp3-minimal.bp3-intent-primary.bp3-interactive.bp3-active, .bp3-dark .bp3-tag.bp3-minimal.bp3-intent-primary.bp3-interactive:active{
          background-color:rgba(19, 124, 189, 0.45); }
  .bp3-tag.bp3-minimal.bp3-intent-success{
    background-color:rgba(15, 153, 96, 0.15);
    color:#0d8050; }
    .bp3-tag.bp3-minimal.bp3-intent-success.bp3-interactive{
      cursor:pointer; }
      .bp3-tag.bp3-minimal.bp3-intent-success.bp3-interactive:hover{
        background-color:rgba(15, 153, 96, 0.25); }
      .bp3-tag.bp3-minimal.bp3-intent-success.bp3-interactive.bp3-active, .bp3-tag.bp3-minimal.bp3-intent-success.bp3-interactive:active{
        background-color:rgba(15, 153, 96, 0.35); }
    .bp3-tag.bp3-minimal.bp3-intent-success > .bp3-icon, .bp3-tag.bp3-minimal.bp3-intent-success .bp3-icon-standard, .bp3-tag.bp3-minimal.bp3-intent-success .bp3-icon-large{
      fill:#0f9960; }
    .bp3-dark .bp3-tag.bp3-minimal.bp3-intent-success{
      background-color:rgba(15, 153, 96, 0.25);
      color:#3dcc91; }
      .bp3-dark .bp3-tag.bp3-minimal.bp3-intent-success.bp3-interactive{
        cursor:pointer; }
        .bp3-dark .bp3-tag.bp3-minimal.bp3-intent-success.bp3-interactive:hover{
          background-color:rgba(15, 153, 96, 0.35); }
        .bp3-dark .bp3-tag.bp3-minimal.bp3-intent-success.bp3-interactive.bp3-active, .bp3-dark .bp3-tag.bp3-minimal.bp3-intent-success.bp3-interactive:active{
          background-color:rgba(15, 153, 96, 0.45); }
  .bp3-tag.bp3-minimal.bp3-intent-warning{
    background-color:rgba(217, 130, 43, 0.15);
    color:#bf7326; }
    .bp3-tag.bp3-minimal.bp3-intent-warning.bp3-interactive{
      cursor:pointer; }
      .bp3-tag.bp3-minimal.bp3-intent-warning.bp3-interactive:hover{
        background-color:rgba(217, 130, 43, 0.25); }
      .bp3-tag.bp3-minimal.bp3-intent-warning.bp3-interactive.bp3-active, .bp3-tag.bp3-minimal.bp3-intent-warning.bp3-interactive:active{
        background-color:rgba(217, 130, 43, 0.35); }
    .bp3-tag.bp3-minimal.bp3-intent-warning > .bp3-icon, .bp3-tag.bp3-minimal.bp3-intent-warning .bp3-icon-standard, .bp3-tag.bp3-minimal.bp3-intent-warning .bp3-icon-large{
      fill:#d9822b; }
    .bp3-dark .bp3-tag.bp3-minimal.bp3-intent-warning{
      background-color:rgba(217, 130, 43, 0.25);
      color:#ffb366; }
      .bp3-dark .bp3-tag.bp3-minimal.bp3-intent-warning.bp3-interactive{
        cursor:pointer; }
        .bp3-dark .bp3-tag.bp3-minimal.bp3-intent-warning.bp3-interactive:hover{
          background-color:rgba(217, 130, 43, 0.35); }
        .bp3-dark .bp3-tag.bp3-minimal.bp3-intent-warning.bp3-interactive.bp3-active, .bp3-dark .bp3-tag.bp3-minimal.bp3-intent-warning.bp3-interactive:active{
          background-color:rgba(217, 130, 43, 0.45); }
  .bp3-tag.bp3-minimal.bp3-intent-danger{
    background-color:rgba(219, 55, 55, 0.15);
    color:#c23030; }
    .bp3-tag.bp3-minimal.bp3-intent-danger.bp3-interactive{
      cursor:pointer; }
      .bp3-tag.bp3-minimal.bp3-intent-danger.bp3-interactive:hover{
        background-color:rgba(219, 55, 55, 0.25); }
      .bp3-tag.bp3-minimal.bp3-intent-danger.bp3-interactive.bp3-active, .bp3-tag.bp3-minimal.bp3-intent-danger.bp3-interactive:active{
        background-color:rgba(219, 55, 55, 0.35); }
    .bp3-tag.bp3-minimal.bp3-intent-danger > .bp3-icon, .bp3-tag.bp3-minimal.bp3-intent-danger .bp3-icon-standard, .bp3-tag.bp3-minimal.bp3-intent-danger .bp3-icon-large{
      fill:#db3737; }
    .bp3-dark .bp3-tag.bp3-minimal.bp3-intent-danger{
      background-color:rgba(219, 55, 55, 0.25);
      color:#ff7373; }
      .bp3-dark .bp3-tag.bp3-minimal.bp3-intent-danger.bp3-interactive{
        cursor:pointer; }
        .bp3-dark .bp3-tag.bp3-minimal.bp3-intent-danger.bp3-interactive:hover{
          background-color:rgba(219, 55, 55, 0.35); }
        .bp3-dark .bp3-tag.bp3-minimal.bp3-intent-danger.bp3-interactive.bp3-active, .bp3-dark .bp3-tag.bp3-minimal.bp3-intent-danger.bp3-interactive:active{
          background-color:rgba(219, 55, 55, 0.45); }

.bp3-tag-remove{
  background:none;
  border:none;
  color:inherit;
  cursor:pointer;
  display:-webkit-box;
  display:-ms-flexbox;
  display:flex;
  margin-bottom:-2px;
  margin-right:-6px !important;
  margin-top:-2px;
  opacity:0.5;
  padding:2px;
  padding-left:0; }
  .bp3-tag-remove:hover{
    background:none;
    opacity:0.8;
    text-decoration:none; }
  .bp3-tag-remove:active{
    opacity:1; }
  .bp3-tag-remove:empty::before{
    font-family:"Icons16", sans-serif;
    font-size:16px;
    font-style:normal;
    font-weight:400;
    line-height:1;
    -moz-osx-font-smoothing:grayscale;
    -webkit-font-smoothing:antialiased;
    content:""; }
  .bp3-large .bp3-tag-remove{
    margin-right:-10px !important;
    padding:0 5px 0 0; }
    .bp3-large .bp3-tag-remove:empty::before{
      font-family:"Icons20", sans-serif;
      font-size:20px;
      font-style:normal;
      font-weight:400;
      line-height:1; }
.bp3-tag-input{
  display:-webkit-box;
  display:-ms-flexbox;
  display:flex;
  -webkit-box-orient:horizontal;
  -webkit-box-direction:normal;
      -ms-flex-direction:row;
          flex-direction:row;
  -webkit-box-align:start;
      -ms-flex-align:start;
          align-items:flex-start;
  cursor:text;
  height:auto;
  line-height:inherit;
  min-height:30px;
  padding-left:5px;
  padding-right:0; }
  .bp3-tag-input > *{
    -webkit-box-flex:0;
        -ms-flex-positive:0;
            flex-grow:0;
    -ms-flex-negative:0;
        flex-shrink:0; }
  .bp3-tag-input > .bp3-tag-input-values{
    -webkit-box-flex:1;
        -ms-flex-positive:1;
            flex-grow:1;
    -ms-flex-negative:1;
        flex-shrink:1; }
  .bp3-tag-input .bp3-tag-input-icon{
    color:#5c7080;
    margin-left:2px;
    margin-right:7px;
    margin-top:7px; }
  .bp3-tag-input .bp3-tag-input-values{
    display:-webkit-box;
    display:-ms-flexbox;
    display:flex;
    -webkit-box-orient:horizontal;
    -webkit-box-direction:normal;
        -ms-flex-direction:row;
            flex-direction:row;
    -webkit-box-align:center;
        -ms-flex-align:center;
            align-items:center;
    -ms-flex-item-align:stretch;
        align-self:stretch;
    -ms-flex-wrap:wrap;
        flex-wrap:wrap;
    margin-right:7px;
    margin-top:5px;
    min-width:0; }
    .bp3-tag-input .bp3-tag-input-values > *{
      -webkit-box-flex:0;
          -ms-flex-positive:0;
              flex-grow:0;
      -ms-flex-negative:0;
          flex-shrink:0; }
    .bp3-tag-input .bp3-tag-input-values > .bp3-fill{
      -webkit-box-flex:1;
          -ms-flex-positive:1;
              flex-grow:1;
      -ms-flex-negative:1;
          flex-shrink:1; }
    .bp3-tag-input .bp3-tag-input-values::before,
    .bp3-tag-input .bp3-tag-input-values > *{
      margin-right:5px; }
    .bp3-tag-input .bp3-tag-input-values:empty::before,
    .bp3-tag-input .bp3-tag-input-values > :last-child{
      margin-right:0; }
    .bp3-tag-input .bp3-tag-input-values:first-child .bp3-input-ghost:first-child{
      padding-left:5px; }
    .bp3-tag-input .bp3-tag-input-values > *{
      margin-bottom:5px; }
  .bp3-tag-input .bp3-tag{
    overflow-wrap:break-word; }
    .bp3-tag-input .bp3-tag.bp3-active{
      outline:rgba(19, 124, 189, 0.6) auto 2px;
      outline-offset:0;
      -moz-outline-radius:6px; }
  .bp3-tag-input .bp3-input-ghost{
    -webkit-box-flex:1;
        -ms-flex:1 1 auto;
            flex:1 1 auto;
    line-height:20px;
    width:80px; }
    .bp3-tag-input .bp3-input-ghost:disabled, .bp3-tag-input .bp3-input-ghost.bp3-disabled{
      cursor:not-allowed; }
  .bp3-tag-input .bp3-button,
  .bp3-tag-input .bp3-spinner{
    margin:3px;
    margin-left:0; }
  .bp3-tag-input .bp3-button{
    min-height:24px;
    min-width:24px;
    padding:0 7px; }
  .bp3-tag-input.bp3-large{
    height:auto;
    min-height:40px; }
    .bp3-tag-input.bp3-large::before,
    .bp3-tag-input.bp3-large > *{
      margin-right:10px; }
    .bp3-tag-input.bp3-large:empty::before,
    .bp3-tag-input.bp3-large > :last-child{
      margin-right:0; }
    .bp3-tag-input.bp3-large .bp3-tag-input-icon{
      margin-left:5px;
      margin-top:10px; }
    .bp3-tag-input.bp3-large .bp3-input-ghost{
      line-height:30px; }
    .bp3-tag-input.bp3-large .bp3-button{
      min-height:30px;
      min-width:30px;
      padding:5px 10px;
      margin:5px;
      margin-left:0; }
    .bp3-tag-input.bp3-large .bp3-spinner{
      margin:8px;
      margin-left:0; }
  .bp3-tag-input.bp3-active{
    background-color:#ffffff;
    -webkit-box-shadow:0 0 0 1px #137cbd, 0 0 0 3px rgba(19, 124, 189, 0.3), inset 0 1px 1px rgba(16, 22, 26, 0.2);
            box-shadow:0 0 0 1px #137cbd, 0 0 0 3px rgba(19, 124, 189, 0.3), inset 0 1px 1px rgba(16, 22, 26, 0.2); }
    .bp3-tag-input.bp3-active.bp3-intent-primary{
      -webkit-box-shadow:0 0 0 1px #106ba3, 0 0 0 3px rgba(16, 107, 163, 0.3), inset 0 1px 1px rgba(16, 22, 26, 0.2);
              box-shadow:0 0 0 1px #106ba3, 0 0 0 3px rgba(16, 107, 163, 0.3), inset 0 1px 1px rgba(16, 22, 26, 0.2); }
    .bp3-tag-input.bp3-active.bp3-intent-success{
      -webkit-box-shadow:0 0 0 1px #0d8050, 0 0 0 3px rgba(13, 128, 80, 0.3), inset 0 1px 1px rgba(16, 22, 26, 0.2);
              box-shadow:0 0 0 1px #0d8050, 0 0 0 3px rgba(13, 128, 80, 0.3), inset 0 1px 1px rgba(16, 22, 26, 0.2); }
    .bp3-tag-input.bp3-active.bp3-intent-warning{
      -webkit-box-shadow:0 0 0 1px #bf7326, 0 0 0 3px rgba(191, 115, 38, 0.3), inset 0 1px 1px rgba(16, 22, 26, 0.2);
              box-shadow:0 0 0 1px #bf7326, 0 0 0 3px rgba(191, 115, 38, 0.3), inset 0 1px 1px rgba(16, 22, 26, 0.2); }
    .bp3-tag-input.bp3-active.bp3-intent-danger{
      -webkit-box-shadow:0 0 0 1px #c23030, 0 0 0 3px rgba(194, 48, 48, 0.3), inset 0 1px 1px rgba(16, 22, 26, 0.2);
              box-shadow:0 0 0 1px #c23030, 0 0 0 3px rgba(194, 48, 48, 0.3), inset 0 1px 1px rgba(16, 22, 26, 0.2); }
  .bp3-dark .bp3-tag-input .bp3-tag-input-icon, .bp3-tag-input.bp3-dark .bp3-tag-input-icon{
    color:#a7b6c2; }
  .bp3-dark .bp3-tag-input .bp3-input-ghost, .bp3-tag-input.bp3-dark .bp3-input-ghost{
    color:#f5f8fa; }
    .bp3-dark .bp3-tag-input .bp3-input-ghost::-webkit-input-placeholder, .bp3-tag-input.bp3-dark .bp3-input-ghost::-webkit-input-placeholder{
      color:rgba(167, 182, 194, 0.6); }
    .bp3-dark .bp3-tag-input .bp3-input-ghost::-moz-placeholder, .bp3-tag-input.bp3-dark .bp3-input-ghost::-moz-placeholder{
      color:rgba(167, 182, 194, 0.6); }
    .bp3-dark .bp3-tag-input .bp3-input-ghost:-ms-input-placeholder, .bp3-tag-input.bp3-dark .bp3-input-ghost:-ms-input-placeholder{
      color:rgba(167, 182, 194, 0.6); }
    .bp3-dark .bp3-tag-input .bp3-input-ghost::-ms-input-placeholder, .bp3-tag-input.bp3-dark .bp3-input-ghost::-ms-input-placeholder{
      color:rgba(167, 182, 194, 0.6); }
    .bp3-dark .bp3-tag-input .bp3-input-ghost::placeholder, .bp3-tag-input.bp3-dark .bp3-input-ghost::placeholder{
      color:rgba(167, 182, 194, 0.6); }
  .bp3-dark .bp3-tag-input.bp3-active, .bp3-tag-input.bp3-dark.bp3-active{
    background-color:rgba(16, 22, 26, 0.3);
    -webkit-box-shadow:0 0 0 1px #137cbd, 0 0 0 1px #137cbd, 0 0 0 3px rgba(19, 124, 189, 0.3), inset 0 0 0 1px rgba(16, 22, 26, 0.3), inset 0 1px 1px rgba(16, 22, 26, 0.4);
            box-shadow:0 0 0 1px #137cbd, 0 0 0 1px #137cbd, 0 0 0 3px rgba(19, 124, 189, 0.3), inset 0 0 0 1px rgba(16, 22, 26, 0.3), inset 0 1px 1px rgba(16, 22, 26, 0.4); }
    .bp3-dark .bp3-tag-input.bp3-active.bp3-intent-primary, .bp3-tag-input.bp3-dark.bp3-active.bp3-intent-primary{
      -webkit-box-shadow:0 0 0 1px #106ba3, 0 0 0 3px rgba(16, 107, 163, 0.3), inset 0 0 0 1px rgba(16, 22, 26, 0.3), inset 0 1px 1px rgba(16, 22, 26, 0.4);
              box-shadow:0 0 0 1px #106ba3, 0 0 0 3px rgba(16, 107, 163, 0.3), inset 0 0 0 1px rgba(16, 22, 26, 0.3), inset 0 1px 1px rgba(16, 22, 26, 0.4); }
    .bp3-dark .bp3-tag-input.bp3-active.bp3-intent-success, .bp3-tag-input.bp3-dark.bp3-active.bp3-intent-success{
      -webkit-box-shadow:0 0 0 1px #0d8050, 0 0 0 3px rgba(13, 128, 80, 0.3), inset 0 0 0 1px rgba(16, 22, 26, 0.3), inset 0 1px 1px rgba(16, 22, 26, 0.4);
              box-shadow:0 0 0 1px #0d8050, 0 0 0 3px rgba(13, 128, 80, 0.3), inset 0 0 0 1px rgba(16, 22, 26, 0.3), inset 0 1px 1px rgba(16, 22, 26, 0.4); }
    .bp3-dark .bp3-tag-input.bp3-active.bp3-intent-warning, .bp3-tag-input.bp3-dark.bp3-active.bp3-intent-warning{
      -webkit-box-shadow:0 0 0 1px #bf7326, 0 0 0 3px rgba(191, 115, 38, 0.3), inset 0 0 0 1px rgba(16, 22, 26, 0.3), inset 0 1px 1px rgba(16, 22, 26, 0.4);
              box-shadow:0 0 0 1px #bf7326, 0 0 0 3px rgba(191, 115, 38, 0.3), inset 0 0 0 1px rgba(16, 22, 26, 0.3), inset 0 1px 1px rgba(16, 22, 26, 0.4); }
    .bp3-dark .bp3-tag-input.bp3-active.bp3-intent-danger, .bp3-tag-input.bp3-dark.bp3-active.bp3-intent-danger{
      -webkit-box-shadow:0 0 0 1px #c23030, 0 0 0 3px rgba(194, 48, 48, 0.3), inset 0 0 0 1px rgba(16, 22, 26, 0.3), inset 0 1px 1px rgba(16, 22, 26, 0.4);
              box-shadow:0 0 0 1px #c23030, 0 0 0 3px rgba(194, 48, 48, 0.3), inset 0 0 0 1px rgba(16, 22, 26, 0.3), inset 0 1px 1px rgba(16, 22, 26, 0.4); }

.bp3-input-ghost{
  background:none;
  border:none;
  -webkit-box-shadow:none;
          box-shadow:none;
  padding:0; }
  .bp3-input-ghost::-webkit-input-placeholder{
    color:rgba(92, 112, 128, 0.6);
    opacity:1; }
  .bp3-input-ghost::-moz-placeholder{
    color:rgba(92, 112, 128, 0.6);
    opacity:1; }
  .bp3-input-ghost:-ms-input-placeholder{
    color:rgba(92, 112, 128, 0.6);
    opacity:1; }
  .bp3-input-ghost::-ms-input-placeholder{
    color:rgba(92, 112, 128, 0.6);
    opacity:1; }
  .bp3-input-ghost::placeholder{
    color:rgba(92, 112, 128, 0.6);
    opacity:1; }
  .bp3-input-ghost:focus{
    outline:none !important; }
.bp3-toast{
  -webkit-box-align:start;
      -ms-flex-align:start;
          align-items:flex-start;
  background-color:#ffffff;
  border-radius:3px;
  -webkit-box-shadow:0 0 0 1px rgba(16, 22, 26, 0.1), 0 2px 4px rgba(16, 22, 26, 0.2), 0 8px 24px rgba(16, 22, 26, 0.2);
          box-shadow:0 0 0 1px rgba(16, 22, 26, 0.1), 0 2px 4px rgba(16, 22, 26, 0.2), 0 8px 24px rgba(16, 22, 26, 0.2);
  display:-webkit-box;
  display:-ms-flexbox;
  display:flex;
  margin:20px 0 0;
  max-width:500px;
  min-width:300px;
  pointer-events:all;
  position:relative !important; }
  .bp3-toast.bp3-toast-enter, .bp3-toast.bp3-toast-appear{
    -webkit-transform:translateY(-40px);
            transform:translateY(-40px); }
  .bp3-toast.bp3-toast-enter-active, .bp3-toast.bp3-toast-appear-active{
    -webkit-transform:translateY(0);
            transform:translateY(0);
    -webkit-transition-delay:0;
            transition-delay:0;
    -webkit-transition-duration:300ms;
            transition-duration:300ms;
    -webkit-transition-property:-webkit-transform;
    transition-property:-webkit-transform;
    transition-property:transform;
    transition-property:transform, -webkit-transform;
    -webkit-transition-timing-function:cubic-bezier(0.54, 1.12, 0.38, 1.11);
            transition-timing-function:cubic-bezier(0.54, 1.12, 0.38, 1.11); }
  .bp3-toast.bp3-toast-enter ~ .bp3-toast, .bp3-toast.bp3-toast-appear ~ .bp3-toast{
    -webkit-transform:translateY(-40px);
            transform:translateY(-40px); }
  .bp3-toast.bp3-toast-enter-active ~ .bp3-toast, .bp3-toast.bp3-toast-appear-active ~ .bp3-toast{
    -webkit-transform:translateY(0);
            transform:translateY(0);
    -webkit-transition-delay:0;
            transition-delay:0;
    -webkit-transition-duration:300ms;
            transition-duration:300ms;
    -webkit-transition-property:-webkit-transform;
    transition-property:-webkit-transform;
    transition-property:transform;
    transition-property:transform, -webkit-transform;
    -webkit-transition-timing-function:cubic-bezier(0.54, 1.12, 0.38, 1.11);
            transition-timing-function:cubic-bezier(0.54, 1.12, 0.38, 1.11); }
  .bp3-toast.bp3-toast-exit{
    opacity:1;
    -webkit-filter:blur(0);
            filter:blur(0); }
  .bp3-toast.bp3-toast-exit-active{
    opacity:0;
    -webkit-filter:blur(10px);
            filter:blur(10px);
    -webkit-transition-delay:0;
            transition-delay:0;
    -webkit-transition-duration:300ms;
            transition-duration:300ms;
    -webkit-transition-property:opacity, -webkit-filter;
    transition-property:opacity, -webkit-filter;
    transition-property:opacity, filter;
    transition-property:opacity, filter, -webkit-filter;
    -webkit-transition-timing-function:cubic-bezier(0.4, 1, 0.75, 0.9);
            transition-timing-function:cubic-bezier(0.4, 1, 0.75, 0.9); }
  .bp3-toast.bp3-toast-exit ~ .bp3-toast{
    -webkit-transform:translateY(0);
            transform:translateY(0); }
  .bp3-toast.bp3-toast-exit-active ~ .bp3-toast{
    -webkit-transform:translateY(-40px);
            transform:translateY(-40px);
    -webkit-transition-delay:50ms;
            transition-delay:50ms;
    -webkit-transition-duration:100ms;
            transition-duration:100ms;
    -webkit-transition-property:-webkit-transform;
    transition-property:-webkit-transform;
    transition-property:transform;
    transition-property:transform, -webkit-transform;
    -webkit-transition-timing-function:cubic-bezier(0.4, 1, 0.75, 0.9);
            transition-timing-function:cubic-bezier(0.4, 1, 0.75, 0.9); }
  .bp3-toast .bp3-button-group{
    -webkit-box-flex:0;
        -ms-flex:0 0 auto;
            flex:0 0 auto;
    padding:5px;
    padding-left:0; }
  .bp3-toast > .bp3-icon{
    color:#5c7080;
    margin:12px;
    margin-right:0; }
  .bp3-toast.bp3-dark,
  .bp3-dark .bp3-toast{
    background-color:#394b59;
    -webkit-box-shadow:0 0 0 1px rgba(16, 22, 26, 0.2), 0 2px 4px rgba(16, 22, 26, 0.4), 0 8px 24px rgba(16, 22, 26, 0.4);
            box-shadow:0 0 0 1px rgba(16, 22, 26, 0.2), 0 2px 4px rgba(16, 22, 26, 0.4), 0 8px 24px rgba(16, 22, 26, 0.4); }
    .bp3-toast.bp3-dark > .bp3-icon,
    .bp3-dark .bp3-toast > .bp3-icon{
      color:#a7b6c2; }
  .bp3-toast[class*="bp3-intent-"] a{
    color:rgba(255, 255, 255, 0.7); }
    .bp3-toast[class*="bp3-intent-"] a:hover{
      color:#ffffff; }
  .bp3-toast[class*="bp3-intent-"] > .bp3-icon{
    color:#ffffff; }
  .bp3-toast[class*="bp3-intent-"] .bp3-button, .bp3-toast[class*="bp3-intent-"] .bp3-button::before,
  .bp3-toast[class*="bp3-intent-"] .bp3-button .bp3-icon, .bp3-toast[class*="bp3-intent-"] .bp3-button:active{
    color:rgba(255, 255, 255, 0.7) !important; }
  .bp3-toast[class*="bp3-intent-"] .bp3-button:focus{
    outline-color:rgba(255, 255, 255, 0.5); }
  .bp3-toast[class*="bp3-intent-"] .bp3-button:hover{
    background-color:rgba(255, 255, 255, 0.15) !important;
    color:#ffffff !important; }
  .bp3-toast[class*="bp3-intent-"] .bp3-button:active{
    background-color:rgba(255, 255, 255, 0.3) !important;
    color:#ffffff !important; }
  .bp3-toast[class*="bp3-intent-"] .bp3-button::after{
    background:rgba(255, 255, 255, 0.3) !important; }
  .bp3-toast.bp3-intent-primary{
    background-color:#137cbd;
    color:#ffffff; }
  .bp3-toast.bp3-intent-success{
    background-color:#0f9960;
    color:#ffffff; }
  .bp3-toast.bp3-intent-warning{
    background-color:#d9822b;
    color:#ffffff; }
  .bp3-toast.bp3-intent-danger{
    background-color:#db3737;
    color:#ffffff; }

.bp3-toast-message{
  -webkit-box-flex:1;
      -ms-flex:1 1 auto;
          flex:1 1 auto;
  padding:11px;
  word-break:break-word; }

.bp3-toast-container{
  -webkit-box-align:center;
      -ms-flex-align:center;
          align-items:center;
  display:-webkit-box !important;
  display:-ms-flexbox !important;
  display:flex !important;
  -webkit-box-orient:vertical;
  -webkit-box-direction:normal;
      -ms-flex-direction:column;
          flex-direction:column;
  left:0;
  overflow:hidden;
  padding:0 20px 20px;
  pointer-events:none;
  right:0;
  z-index:40; }
  .bp3-toast-container.bp3-toast-container-in-portal{
    position:fixed; }
  .bp3-toast-container.bp3-toast-container-inline{
    position:absolute; }
  .bp3-toast-container.bp3-toast-container-top{
    top:0; }
  .bp3-toast-container.bp3-toast-container-bottom{
    bottom:0;
    -webkit-box-orient:vertical;
    -webkit-box-direction:reverse;
        -ms-flex-direction:column-reverse;
            flex-direction:column-reverse;
    top:auto; }
  .bp3-toast-container.bp3-toast-container-left{
    -webkit-box-align:start;
        -ms-flex-align:start;
            align-items:flex-start; }
  .bp3-toast-container.bp3-toast-container-right{
    -webkit-box-align:end;
        -ms-flex-align:end;
            align-items:flex-end; }

.bp3-toast-container-bottom .bp3-toast.bp3-toast-enter:not(.bp3-toast-enter-active),
.bp3-toast-container-bottom .bp3-toast.bp3-toast-enter:not(.bp3-toast-enter-active) ~ .bp3-toast, .bp3-toast-container-bottom .bp3-toast.bp3-toast-appear:not(.bp3-toast-appear-active),
.bp3-toast-container-bottom .bp3-toast.bp3-toast-appear:not(.bp3-toast-appear-active) ~ .bp3-toast,
.bp3-toast-container-bottom .bp3-toast.bp3-toast-exit-active ~ .bp3-toast,
.bp3-toast-container-bottom .bp3-toast.bp3-toast-leave-active ~ .bp3-toast{
  -webkit-transform:translateY(60px);
          transform:translateY(60px); }
.bp3-tooltip{
  -webkit-box-shadow:0 0 0 1px rgba(16, 22, 26, 0.1), 0 2px 4px rgba(16, 22, 26, 0.2), 0 8px 24px rgba(16, 22, 26, 0.2);
          box-shadow:0 0 0 1px rgba(16, 22, 26, 0.1), 0 2px 4px rgba(16, 22, 26, 0.2), 0 8px 24px rgba(16, 22, 26, 0.2);
  -webkit-transform:scale(1);
          transform:scale(1); }
  .bp3-tooltip .bp3-popover-arrow{
    height:22px;
    position:absolute;
    width:22px; }
    .bp3-tooltip .bp3-popover-arrow::before{
      height:14px;
      margin:4px;
      width:14px; }
  .bp3-tether-element-attached-bottom.bp3-tether-target-attached-top > .bp3-tooltip{
    margin-bottom:11px;
    margin-top:-11px; }
    .bp3-tether-element-attached-bottom.bp3-tether-target-attached-top > .bp3-tooltip > .bp3-popover-arrow{
      bottom:-8px; }
      .bp3-tether-element-attached-bottom.bp3-tether-target-attached-top > .bp3-tooltip > .bp3-popover-arrow svg{
        -webkit-transform:rotate(-90deg);
                transform:rotate(-90deg); }
  .bp3-tether-element-attached-left.bp3-tether-target-attached-right > .bp3-tooltip{
    margin-left:11px; }
    .bp3-tether-element-attached-left.bp3-tether-target-attached-right > .bp3-tooltip > .bp3-popover-arrow{
      left:-8px; }
      .bp3-tether-element-attached-left.bp3-tether-target-attached-right > .bp3-tooltip > .bp3-popover-arrow svg{
        -webkit-transform:rotate(0);
                transform:rotate(0); }
  .bp3-tether-element-attached-top.bp3-tether-target-attached-bottom > .bp3-tooltip{
    margin-top:11px; }
    .bp3-tether-element-attached-top.bp3-tether-target-attached-bottom > .bp3-tooltip > .bp3-popover-arrow{
      top:-8px; }
      .bp3-tether-element-attached-top.bp3-tether-target-attached-bottom > .bp3-tooltip > .bp3-popover-arrow svg{
        -webkit-transform:rotate(90deg);
                transform:rotate(90deg); }
  .bp3-tether-element-attached-right.bp3-tether-target-attached-left > .bp3-tooltip{
    margin-left:-11px;
    margin-right:11px; }
    .bp3-tether-element-attached-right.bp3-tether-target-attached-left > .bp3-tooltip > .bp3-popover-arrow{
      right:-8px; }
      .bp3-tether-element-attached-right.bp3-tether-target-attached-left > .bp3-tooltip > .bp3-popover-arrow svg{
        -webkit-transform:rotate(180deg);
                transform:rotate(180deg); }
  .bp3-tether-element-attached-middle > .bp3-tooltip > .bp3-popover-arrow{
    top:50%;
    -webkit-transform:translateY(-50%);
            transform:translateY(-50%); }
  .bp3-tether-element-attached-center > .bp3-tooltip > .bp3-popover-arrow{
    right:50%;
    -webkit-transform:translateX(50%);
            transform:translateX(50%); }
  .bp3-tether-element-attached-top.bp3-tether-target-attached-top > .bp3-tooltip > .bp3-popover-arrow{
    top:-0.22183px; }
  .bp3-tether-element-attached-right.bp3-tether-target-attached-right > .bp3-tooltip > .bp3-popover-arrow{
    right:-0.22183px; }
  .bp3-tether-element-attached-left.bp3-tether-target-attached-left > .bp3-tooltip > .bp3-popover-arrow{
    left:-0.22183px; }
  .bp3-tether-element-attached-bottom.bp3-tether-target-attached-bottom > .bp3-tooltip > .bp3-popover-arrow{
    bottom:-0.22183px; }
  .bp3-tether-element-attached-top.bp3-tether-element-attached-left > .bp3-tooltip{
    -webkit-transform-origin:top left;
            transform-origin:top left; }
  .bp3-tether-element-attached-top.bp3-tether-element-attached-center > .bp3-tooltip{
    -webkit-transform-origin:top center;
            transform-origin:top center; }
  .bp3-tether-element-attached-top.bp3-tether-element-attached-right > .bp3-tooltip{
    -webkit-transform-origin:top right;
            transform-origin:top right; }
  .bp3-tether-element-attached-middle.bp3-tether-element-attached-left > .bp3-tooltip{
    -webkit-transform-origin:center left;
            transform-origin:center left; }
  .bp3-tether-element-attached-middle.bp3-tether-element-attached-center > .bp3-tooltip{
    -webkit-transform-origin:center center;
            transform-origin:center center; }
  .bp3-tether-element-attached-middle.bp3-tether-element-attached-right > .bp3-tooltip{
    -webkit-transform-origin:center right;
            transform-origin:center right; }
  .bp3-tether-element-attached-bottom.bp3-tether-element-attached-left > .bp3-tooltip{
    -webkit-transform-origin:bottom left;
            transform-origin:bottom left; }
  .bp3-tether-element-attached-bottom.bp3-tether-element-attached-center > .bp3-tooltip{
    -webkit-transform-origin:bottom center;
            transform-origin:bottom center; }
  .bp3-tether-element-attached-bottom.bp3-tether-element-attached-right > .bp3-tooltip{
    -webkit-transform-origin:bottom right;
            transform-origin:bottom right; }
  .bp3-tooltip .bp3-popover-content{
    background:#394b59;
    color:#f5f8fa; }
  .bp3-tooltip .bp3-popover-arrow::before{
    -webkit-box-shadow:1px 1px 6px rgba(16, 22, 26, 0.2);
            box-shadow:1px 1px 6px rgba(16, 22, 26, 0.2); }
  .bp3-tooltip .bp3-popover-arrow-border{
    fill:#10161a;
    fill-opacity:0.1; }
  .bp3-tooltip .bp3-popover-arrow-fill{
    fill:#394b59; }
  .bp3-popover-enter > .bp3-tooltip, .bp3-popover-appear > .bp3-tooltip{
    -webkit-transform:scale(0.8);
            transform:scale(0.8); }
  .bp3-popover-enter-active > .bp3-tooltip, .bp3-popover-appear-active > .bp3-tooltip{
    -webkit-transform:scale(1);
            transform:scale(1);
    -webkit-transition-delay:0;
            transition-delay:0;
    -webkit-transition-duration:100ms;
            transition-duration:100ms;
    -webkit-transition-property:-webkit-transform;
    transition-property:-webkit-transform;
    transition-property:transform;
    transition-property:transform, -webkit-transform;
    -webkit-transition-timing-function:cubic-bezier(0.4, 1, 0.75, 0.9);
            transition-timing-function:cubic-bezier(0.4, 1, 0.75, 0.9); }
  .bp3-popover-exit > .bp3-tooltip{
    -webkit-transform:scale(1);
            transform:scale(1); }
  .bp3-popover-exit-active > .bp3-tooltip{
    -webkit-transform:scale(0.8);
            transform:scale(0.8);
    -webkit-transition-delay:0;
            transition-delay:0;
    -webkit-transition-duration:100ms;
            transition-duration:100ms;
    -webkit-transition-property:-webkit-transform;
    transition-property:-webkit-transform;
    transition-property:transform;
    transition-property:transform, -webkit-transform;
    -webkit-transition-timing-function:cubic-bezier(0.4, 1, 0.75, 0.9);
            transition-timing-function:cubic-bezier(0.4, 1, 0.75, 0.9); }
  .bp3-tooltip .bp3-popover-content{
    padding:10px 12px; }
  .bp3-tooltip.bp3-dark,
  .bp3-dark .bp3-tooltip{
    -webkit-box-shadow:0 0 0 1px rgba(16, 22, 26, 0.2), 0 2px 4px rgba(16, 22, 26, 0.4), 0 8px 24px rgba(16, 22, 26, 0.4);
            box-shadow:0 0 0 1px rgba(16, 22, 26, 0.2), 0 2px 4px rgba(16, 22, 26, 0.4), 0 8px 24px rgba(16, 22, 26, 0.4); }
    .bp3-tooltip.bp3-dark .bp3-popover-content,
    .bp3-dark .bp3-tooltip .bp3-popover-content{
      background:#e1e8ed;
      color:#394b59; }
    .bp3-tooltip.bp3-dark .bp3-popover-arrow::before,
    .bp3-dark .bp3-tooltip .bp3-popover-arrow::before{
      -webkit-box-shadow:1px 1px 6px rgba(16, 22, 26, 0.4);
              box-shadow:1px 1px 6px rgba(16, 22, 26, 0.4); }
    .bp3-tooltip.bp3-dark .bp3-popover-arrow-border,
    .bp3-dark .bp3-tooltip .bp3-popover-arrow-border{
      fill:#10161a;
      fill-opacity:0.2; }
    .bp3-tooltip.bp3-dark .bp3-popover-arrow-fill,
    .bp3-dark .bp3-tooltip .bp3-popover-arrow-fill{
      fill:#e1e8ed; }
  .bp3-tooltip.bp3-intent-primary .bp3-popover-content{
    background:#137cbd;
    color:#ffffff; }
  .bp3-tooltip.bp3-intent-primary .bp3-popover-arrow-fill{
    fill:#137cbd; }
  .bp3-tooltip.bp3-intent-success .bp3-popover-content{
    background:#0f9960;
    color:#ffffff; }
  .bp3-tooltip.bp3-intent-success .bp3-popover-arrow-fill{
    fill:#0f9960; }
  .bp3-tooltip.bp3-intent-warning .bp3-popover-content{
    background:#d9822b;
    color:#ffffff; }
  .bp3-tooltip.bp3-intent-warning .bp3-popover-arrow-fill{
    fill:#d9822b; }
  .bp3-tooltip.bp3-intent-danger .bp3-popover-content{
    background:#db3737;
    color:#ffffff; }
  .bp3-tooltip.bp3-intent-danger .bp3-popover-arrow-fill{
    fill:#db3737; }

.bp3-tooltip-indicator{
  border-bottom:dotted 1px;
  cursor:help; }
.bp3-tree .bp3-icon, .bp3-tree .bp3-icon-standard, .bp3-tree .bp3-icon-large{
  color:#5c7080; }
  .bp3-tree .bp3-icon.bp3-intent-primary, .bp3-tree .bp3-icon-standard.bp3-intent-primary, .bp3-tree .bp3-icon-large.bp3-intent-primary{
    color:#137cbd; }
  .bp3-tree .bp3-icon.bp3-intent-success, .bp3-tree .bp3-icon-standard.bp3-intent-success, .bp3-tree .bp3-icon-large.bp3-intent-success{
    color:#0f9960; }
  .bp3-tree .bp3-icon.bp3-intent-warning, .bp3-tree .bp3-icon-standard.bp3-intent-warning, .bp3-tree .bp3-icon-large.bp3-intent-warning{
    color:#d9822b; }
  .bp3-tree .bp3-icon.bp3-intent-danger, .bp3-tree .bp3-icon-standard.bp3-intent-danger, .bp3-tree .bp3-icon-large.bp3-intent-danger{
    color:#db3737; }

.bp3-tree-node-list{
  list-style:none;
  margin:0;
  padding-left:0; }

.bp3-tree-root{
  background-color:transparent;
  cursor:default;
  padding-left:0;
  position:relative; }

.bp3-tree-node-content-0{
  padding-left:0px; }

.bp3-tree-node-content-1{
  padding-left:23px; }

.bp3-tree-node-content-2{
  padding-left:46px; }

.bp3-tree-node-content-3{
  padding-left:69px; }

.bp3-tree-node-content-4{
  padding-left:92px; }

.bp3-tree-node-content-5{
  padding-left:115px; }

.bp3-tree-node-content-6{
  padding-left:138px; }

.bp3-tree-node-content-7{
  padding-left:161px; }

.bp3-tree-node-content-8{
  padding-left:184px; }

.bp3-tree-node-content-9{
  padding-left:207px; }

.bp3-tree-node-content-10{
  padding-left:230px; }

.bp3-tree-node-content-11{
  padding-left:253px; }

.bp3-tree-node-content-12{
  padding-left:276px; }

.bp3-tree-node-content-13{
  padding-left:299px; }

.bp3-tree-node-content-14{
  padding-left:322px; }

.bp3-tree-node-content-15{
  padding-left:345px; }

.bp3-tree-node-content-16{
  padding-left:368px; }

.bp3-tree-node-content-17{
  padding-left:391px; }

.bp3-tree-node-content-18{
  padding-left:414px; }

.bp3-tree-node-content-19{
  padding-left:437px; }

.bp3-tree-node-content-20{
  padding-left:460px; }

.bp3-tree-node-content{
  -webkit-box-align:center;
      -ms-flex-align:center;
          align-items:center;
  display:-webkit-box;
  display:-ms-flexbox;
  display:flex;
  height:30px;
  padding-right:5px;
  width:100%; }
  .bp3-tree-node-content:hover{
    background-color:rgba(191, 204, 214, 0.4); }

.bp3-tree-node-caret,
.bp3-tree-node-caret-none{
  min-width:30px; }

.bp3-tree-node-caret{
  color:#5c7080;
  cursor:pointer;
  padding:7px;
  -webkit-transform:rotate(0deg);
          transform:rotate(0deg);
  -webkit-transition:-webkit-transform 200ms cubic-bezier(0.4, 1, 0.75, 0.9);
  transition:-webkit-transform 200ms cubic-bezier(0.4, 1, 0.75, 0.9);
  transition:transform 200ms cubic-bezier(0.4, 1, 0.75, 0.9);
  transition:transform 200ms cubic-bezier(0.4, 1, 0.75, 0.9), -webkit-transform 200ms cubic-bezier(0.4, 1, 0.75, 0.9); }
  .bp3-tree-node-caret:hover{
    color:#182026; }
  .bp3-dark .bp3-tree-node-caret{
    color:#a7b6c2; }
    .bp3-dark .bp3-tree-node-caret:hover{
      color:#f5f8fa; }
  .bp3-tree-node-caret.bp3-tree-node-caret-open{
    -webkit-transform:rotate(90deg);
            transform:rotate(90deg); }
  .bp3-tree-node-caret.bp3-icon-standard::before{
    content:""; }

.bp3-tree-node-icon{
  margin-right:7px;
  position:relative; }

.bp3-tree-node-label{
  overflow:hidden;
  text-overflow:ellipsis;
  white-space:nowrap;
  word-wrap:normal;
  -webkit-box-flex:1;
      -ms-flex:1 1 auto;
          flex:1 1 auto;
  position:relative;
  -webkit-user-select:none;
     -moz-user-select:none;
      -ms-user-select:none;
          user-select:none; }
  .bp3-tree-node-label span{
    display:inline; }

.bp3-tree-node-secondary-label{
  padding:0 5px;
  -webkit-user-select:none;
     -moz-user-select:none;
      -ms-user-select:none;
          user-select:none; }
  .bp3-tree-node-secondary-label .bp3-popover-wrapper,
  .bp3-tree-node-secondary-label .bp3-popover-target{
    -webkit-box-align:center;
        -ms-flex-align:center;
            align-items:center;
    display:-webkit-box;
    display:-ms-flexbox;
    display:flex; }

.bp3-tree-node.bp3-disabled .bp3-tree-node-content{
  background-color:inherit;
  color:rgba(92, 112, 128, 0.6);
  cursor:not-allowed; }

.bp3-tree-node.bp3-disabled .bp3-tree-node-caret,
.bp3-tree-node.bp3-disabled .bp3-tree-node-icon{
  color:rgba(92, 112, 128, 0.6);
  cursor:not-allowed; }

.bp3-tree-node.bp3-tree-node-selected > .bp3-tree-node-content{
  background-color:#137cbd; }
  .bp3-tree-node.bp3-tree-node-selected > .bp3-tree-node-content,
  .bp3-tree-node.bp3-tree-node-selected > .bp3-tree-node-content .bp3-icon, .bp3-tree-node.bp3-tree-node-selected > .bp3-tree-node-content .bp3-icon-standard, .bp3-tree-node.bp3-tree-node-selected > .bp3-tree-node-content .bp3-icon-large{
    color:#ffffff; }
  .bp3-tree-node.bp3-tree-node-selected > .bp3-tree-node-content .bp3-tree-node-caret::before{
    color:rgba(255, 255, 255, 0.7); }
  .bp3-tree-node.bp3-tree-node-selected > .bp3-tree-node-content .bp3-tree-node-caret:hover::before{
    color:#ffffff; }

.bp3-dark .bp3-tree-node-content:hover{
  background-color:rgba(92, 112, 128, 0.3); }

.bp3-dark .bp3-tree .bp3-icon, .bp3-dark .bp3-tree .bp3-icon-standard, .bp3-dark .bp3-tree .bp3-icon-large{
  color:#a7b6c2; }
  .bp3-dark .bp3-tree .bp3-icon.bp3-intent-primary, .bp3-dark .bp3-tree .bp3-icon-standard.bp3-intent-primary, .bp3-dark .bp3-tree .bp3-icon-large.bp3-intent-primary{
    color:#137cbd; }
  .bp3-dark .bp3-tree .bp3-icon.bp3-intent-success, .bp3-dark .bp3-tree .bp3-icon-standard.bp3-intent-success, .bp3-dark .bp3-tree .bp3-icon-large.bp3-intent-success{
    color:#0f9960; }
  .bp3-dark .bp3-tree .bp3-icon.bp3-intent-warning, .bp3-dark .bp3-tree .bp3-icon-standard.bp3-intent-warning, .bp3-dark .bp3-tree .bp3-icon-large.bp3-intent-warning{
    color:#d9822b; }
  .bp3-dark .bp3-tree .bp3-icon.bp3-intent-danger, .bp3-dark .bp3-tree .bp3-icon-standard.bp3-intent-danger, .bp3-dark .bp3-tree .bp3-icon-large.bp3-intent-danger{
    color:#db3737; }

.bp3-dark .bp3-tree-node.bp3-tree-node-selected > .bp3-tree-node-content{
  background-color:#137cbd; }
.bp3-omnibar{
  -webkit-filter:blur(0);
          filter:blur(0);
  opacity:1;
  background-color:#ffffff;
  border-radius:3px;
  -webkit-box-shadow:0 0 0 1px rgba(16, 22, 26, 0.1), 0 4px 8px rgba(16, 22, 26, 0.2), 0 18px 46px 6px rgba(16, 22, 26, 0.2);
          box-shadow:0 0 0 1px rgba(16, 22, 26, 0.1), 0 4px 8px rgba(16, 22, 26, 0.2), 0 18px 46px 6px rgba(16, 22, 26, 0.2);
  left:calc(50% - 250px);
  top:20vh;
  width:500px;
  z-index:21; }
  .bp3-omnibar.bp3-overlay-enter, .bp3-omnibar.bp3-overlay-appear{
    -webkit-filter:blur(20px);
            filter:blur(20px);
    opacity:0.2; }
  .bp3-omnibar.bp3-overlay-enter-active, .bp3-omnibar.bp3-overlay-appear-active{
    -webkit-filter:blur(0);
            filter:blur(0);
    opacity:1;
    -webkit-transition-delay:0;
            transition-delay:0;
    -webkit-transition-duration:200ms;
            transition-duration:200ms;
    -webkit-transition-property:opacity, -webkit-filter;
    transition-property:opacity, -webkit-filter;
    transition-property:filter, opacity;
    transition-property:filter, opacity, -webkit-filter;
    -webkit-transition-timing-function:cubic-bezier(0.4, 1, 0.75, 0.9);
            transition-timing-function:cubic-bezier(0.4, 1, 0.75, 0.9); }
  .bp3-omnibar.bp3-overlay-exit{
    -webkit-filter:blur(0);
            filter:blur(0);
    opacity:1; }
  .bp3-omnibar.bp3-overlay-exit-active{
    -webkit-filter:blur(20px);
            filter:blur(20px);
    opacity:0.2;
    -webkit-transition-delay:0;
            transition-delay:0;
    -webkit-transition-duration:200ms;
            transition-duration:200ms;
    -webkit-transition-property:opacity, -webkit-filter;
    transition-property:opacity, -webkit-filter;
    transition-property:filter, opacity;
    transition-property:filter, opacity, -webkit-filter;
    -webkit-transition-timing-function:cubic-bezier(0.4, 1, 0.75, 0.9);
            transition-timing-function:cubic-bezier(0.4, 1, 0.75, 0.9); }
  .bp3-omnibar .bp3-input{
    background-color:transparent;
    border-radius:0; }
    .bp3-omnibar .bp3-input, .bp3-omnibar .bp3-input:focus{
      -webkit-box-shadow:none;
              box-shadow:none; }
  .bp3-omnibar .bp3-menu{
    background-color:transparent;
    border-radius:0;
    -webkit-box-shadow:inset 0 1px 0 rgba(16, 22, 26, 0.15);
            box-shadow:inset 0 1px 0 rgba(16, 22, 26, 0.15);
    max-height:calc(60vh - 40px);
    overflow:auto; }
    .bp3-omnibar .bp3-menu:empty{
      display:none; }
  .bp3-dark .bp3-omnibar, .bp3-omnibar.bp3-dark{
    background-color:#30404d;
    -webkit-box-shadow:0 0 0 1px rgba(16, 22, 26, 0.2), 0 4px 8px rgba(16, 22, 26, 0.4), 0 18px 46px 6px rgba(16, 22, 26, 0.4);
            box-shadow:0 0 0 1px rgba(16, 22, 26, 0.2), 0 4px 8px rgba(16, 22, 26, 0.4), 0 18px 46px 6px rgba(16, 22, 26, 0.4); }

.bp3-omnibar-overlay .bp3-overlay-backdrop{
  background-color:rgba(16, 22, 26, 0.2); }

.bp3-select-popover .bp3-popover-content{
  padding:5px; }

.bp3-select-popover .bp3-input-group{
  margin-bottom:0; }

.bp3-select-popover .bp3-menu{
  max-height:300px;
  max-width:400px;
  overflow:auto;
  padding:0; }
  .bp3-select-popover .bp3-menu:not(:first-child){
    padding-top:5px; }

.bp3-multi-select{
  min-width:150px; }

.bp3-multi-select-popover .bp3-menu{
  max-height:300px;
  max-width:400px;
  overflow:auto; }

.bp3-select-popover .bp3-popover-content{
  padding:5px; }

.bp3-select-popover .bp3-input-group{
  margin-bottom:0; }

.bp3-select-popover .bp3-menu{
  max-height:300px;
  max-width:400px;
  overflow:auto;
  padding:0; }
  .bp3-select-popover .bp3-menu:not(:first-child){
    padding-top:5px; }
/*-----------------------------------------------------------------------------
| Copyright (c) Jupyter Development Team.
| Distributed under the terms of the Modified BSD License.
|----------------------------------------------------------------------------*/

/* This file was auto-generated by ensureUiComponents() in @jupyterlab/buildutils */

/**
 * (DEPRECATED) Support for consuming icons as CSS background images
 */

/* Icons urls */

:root {
  --jp-icon-add: url(data:image/svg+xml;base64,PHN2ZyB4bWxucz0iaHR0cDovL3d3dy53My5vcmcvMjAwMC9zdmciIHdpZHRoPSIxNiIgdmlld0JveD0iMCAwIDI0IDI0Ij4KICA8ZyBjbGFzcz0ianAtaWNvbjMiIGZpbGw9IiM2MTYxNjEiPgogICAgPHBhdGggZD0iTTE5IDEzaC02djZoLTJ2LTZINXYtMmg2VjVoMnY2aDZ2MnoiLz4KICA8L2c+Cjwvc3ZnPgo=);
  --jp-icon-bug: url(data:image/svg+xml;base64,PHN2ZyB2aWV3Qm94PSIwIDAgMjQgMjQiIHdpZHRoPSIxNiIgeG1sbnM9Imh0dHA6Ly93d3cudzMub3JnLzIwMDAvc3ZnIj4KICA8ZyBjbGFzcz0ianAtaWNvbjMganAtaWNvbi1zZWxlY3RhYmxlIiBmaWxsPSIjNjE2MTYxIj4KICAgIDxwYXRoIGQ9Ik0yMCA4aC0yLjgxYy0uNDUtLjc4LTEuMDctMS40NS0xLjgyLTEuOTZMMTcgNC40MSAxNS41OSAzbC0yLjE3IDIuMTdDMTIuOTYgNS4wNiAxMi40OSA1IDEyIDVjLS40OSAwLS45Ni4wNi0xLjQxLjE3TDguNDEgMyA3IDQuNDFsMS42MiAxLjYzQzcuODggNi41NSA3LjI2IDcuMjIgNi44MSA4SDR2MmgyLjA5Yy0uMDUuMzMtLjA5LjY2LS4wOSAxdjFINHYyaDJ2MWMwIC4zNC4wNC42Ny4wOSAxSDR2MmgyLjgxYzEuMDQgMS43OSAyLjk3IDMgNS4xOSAzczQuMTUtMS4yMSA1LjE5LTNIMjB2LTJoLTIuMDljLjA1LS4zMy4wOS0uNjYuMDktMXYtMWgydi0yaC0ydi0xYzAtLjM0LS4wNC0uNjctLjA5LTFIMjBWOHptLTYgOGgtNHYtMmg0djJ6bTAtNGgtNHYtMmg0djJ6Ii8+CiAgPC9nPgo8L3N2Zz4K);
  --jp-icon-build: url(data:image/svg+xml;base64,PHN2ZyB3aWR0aD0iMTYiIHZpZXdCb3g9IjAgMCAyNCAyNCIgeG1sbnM9Imh0dHA6Ly93d3cudzMub3JnLzIwMDAvc3ZnIj4KICA8ZyBjbGFzcz0ianAtaWNvbjMiIGZpbGw9IiM2MTYxNjEiPgogICAgPHBhdGggZD0iTTE0LjkgMTcuNDVDMTYuMjUgMTcuNDUgMTcuMzUgMTYuMzUgMTcuMzUgMTVDMTcuMzUgMTMuNjUgMTYuMjUgMTIuNTUgMTQuOSAxMi41NUMxMy41NCAxMi41NSAxMi40NSAxMy42NSAxMi40NSAxNUMxMi40NSAxNi4zNSAxMy41NCAxNy40NSAxNC45IDE3LjQ1Wk0yMC4xIDE1LjY4TDIxLjU4IDE2Ljg0QzIxLjcxIDE2Ljk1IDIxLjc1IDE3LjEzIDIxLjY2IDE3LjI5TDIwLjI2IDE5LjcxQzIwLjE3IDE5Ljg2IDIwIDE5LjkyIDE5LjgzIDE5Ljg2TDE4LjA5IDE5LjE2QzE3LjczIDE5LjQ0IDE3LjMzIDE5LjY3IDE2LjkxIDE5Ljg1TDE2LjY0IDIxLjdDMTYuNjIgMjEuODcgMTYuNDcgMjIgMTYuMyAyMkgxMy41QzEzLjMyIDIyIDEzLjE4IDIxLjg3IDEzLjE1IDIxLjdMMTIuODkgMTkuODVDMTIuNDYgMTkuNjcgMTIuMDcgMTkuNDQgMTEuNzEgMTkuMTZMOS45NjAwMiAxOS44NkM5LjgxMDAyIDE5LjkyIDkuNjIwMDIgMTkuODYgOS41NDAwMiAxOS43MUw4LjE0MDAyIDE3LjI5QzguMDUwMDIgMTcuMTMgOC4wOTAwMiAxNi45NSA4LjIyMDAyIDE2Ljg0TDkuNzAwMDIgMTUuNjhMOS42NTAwMSAxNUw5LjcwMDAyIDE0LjMxTDguMjIwMDIgMTMuMTZDOC4wOTAwMiAxMy4wNSA4LjA1MDAyIDEyLjg2IDguMTQwMDIgMTIuNzFMOS41NDAwMiAxMC4yOUM5LjYyMDAyIDEwLjEzIDkuODEwMDIgMTAuMDcgOS45NjAwMiAxMC4xM0wxMS43MSAxMC44NEMxMi4wNyAxMC41NiAxMi40NiAxMC4zMiAxMi44OSAxMC4xNUwxMy4xNSA4LjI4OTk4QzEzLjE4IDguMTI5OTggMTMuMzIgNy45OTk5OCAxMy41IDcuOTk5OThIMTYuM0MxNi40NyA3Ljk5OTk4IDE2LjYyIDguMTI5OTggMTYuNjQgOC4yODk5OEwxNi45MSAxMC4xNUMxNy4zMyAxMC4zMiAxNy43MyAxMC41NiAxOC4wOSAxMC44NEwxOS44MyAxMC4xM0MyMCAxMC4wNyAyMC4xNyAxMC4xMyAyMC4yNiAxMC4yOUwyMS42NiAxMi43MUMyMS43NSAxMi44NiAyMS43MSAxMy4wNSAyMS41OCAxMy4xNkwyMC4xIDE0LjMxTDIwLjE1IDE1TDIwLjEgMTUuNjhaIi8+CiAgICA8cGF0aCBkPSJNNy4zMjk2NiA3LjQ0NDU0QzguMDgzMSA3LjAwOTU0IDguMzM5MzIgNi4wNTMzMiA3LjkwNDMyIDUuMjk5ODhDNy40NjkzMiA0LjU0NjQzIDYuNTA4MSA0LjI4MTU2IDUuNzU0NjYgNC43MTY1NkM1LjM5MTc2IDQuOTI2MDggNS4xMjY5NSA1LjI3MTE4IDUuMDE4NDkgNS42NzU5NEM0LjkxMDA0IDYuMDgwNzEgNC45NjY4MiA2LjUxMTk4IDUuMTc2MzQgNi44NzQ4OEM1LjYxMTM0IDcuNjI4MzIgNi41NzYyMiA3Ljg3OTU0IDcuMzI5NjYgNy40NDQ1NFpNOS42NTcxOCA0Ljc5NTkzTDEwLjg2NzIgNC45NTE3OUMxMC45NjI4IDQuOTc3NDEgMTEuMDQwMiA1LjA3MTMzIDExLjAzODIgNS4xODc5M0wxMS4wMzg4IDYuOTg4OTNDMTEuMDQ1NSA3LjEwMDU0IDEwLjk2MTYgNy4xOTUxOCAxMC44NTUgNy4yMTA1NEw5LjY2MDAxIDcuMzgwODNMOS4yMzkxNSA4LjEzMTg4TDkuNjY5NjEgOS4yNTc0NUM5LjcwNzI5IDkuMzYyNzEgOS42NjkzNCA5LjQ3Njk5IDkuNTc0MDggOS41MzE5OUw4LjAxNTIzIDEwLjQzMkM3LjkxMTMxIDEwLjQ5MiA3Ljc5MzM3IDEwLjQ2NzcgNy43MjEwNSAxMC4zODI0TDYuOTg3NDggOS40MzE4OEw2LjEwOTMxIDkuNDMwODNMNS4zNDcwNCAxMC4zOTA1QzUuMjg5MDkgMTAuNDcwMiA1LjE3MzgzIDEwLjQ5MDUgNS4wNzE4NyAxMC40MzM5TDMuNTEyNDUgOS41MzI5M0MzLjQxMDQ5IDkuNDc2MzMgMy4zNzY0NyA5LjM1NzQxIDMuNDEwNzUgOS4yNTY3OUwzLjg2MzQ3IDguMTQwOTNMMy42MTc0OSA3Ljc3NDg4TDMuNDIzNDcgNy4zNzg4M0wyLjIzMDc1IDcuMjEyOTdDMi4xMjY0NyA3LjE5MjM1IDIuMDQwNDkgNy4xMDM0MiAyLjA0MjQ1IDYuOTg2ODJMMi4wNDE4NyA1LjE4NTgyQzIuMDQzODMgNS4wNjkyMiAyLjExOTA5IDQuOTc5NTggMi4yMTcwNCA0Ljk2OTIyTDMuNDIwNjUgNC43OTM5M0wzLjg2NzQ5IDQuMDI3ODhMMy40MTEwNSAyLjkxNzMxQzMuMzczMzcgMi44MTIwNCAzLjQxMTMxIDIuNjk3NzYgMy41MTUyMyAyLjYzNzc2TDUuMDc0MDggMS43Mzc3NkM1LjE2OTM0IDEuNjgyNzYgNS4yODcyOSAxLjcwNzA0IDUuMzU5NjEgMS43OTIzMUw2LjExOTE1IDIuNzI3ODhMNi45ODAwMSAyLjczODkzTDcuNzI0OTYgMS43ODkyMkM3Ljc5MTU2IDEuNzA0NTggNy45MTU0OCAxLjY3OTIyIDguMDA4NzkgMS43NDA4Mkw5LjU2ODIxIDIuNjQxODJDOS42NzAxNyAyLjY5ODQyIDkuNzEyODUgMi44MTIzNCA5LjY4NzIzIDIuOTA3OTdMOS4yMTcxOCA0LjAzMzgzTDkuNDYzMTYgNC4zOTk4OEw5LjY1NzE4IDQuNzk1OTNaIi8+CiAgPC9nPgo8L3N2Zz4K);
  --jp-icon-caret-down-empty-thin: url(data:image/svg+xml;base64,PHN2ZyB4bWxucz0iaHR0cDovL3d3dy53My5vcmcvMjAwMC9zdmciIHdpZHRoPSIxNiIgdmlld0JveD0iMCAwIDIwIDIwIj4KCTxnIGNsYXNzPSJqcC1pY29uMyIgZmlsbD0iIzYxNjE2MSIgc2hhcGUtcmVuZGVyaW5nPSJnZW9tZXRyaWNQcmVjaXNpb24iPgoJCTxwb2x5Z29uIGNsYXNzPSJzdDEiIHBvaW50cz0iOS45LDEzLjYgMy42LDcuNCA0LjQsNi42IDkuOSwxMi4yIDE1LjQsNi43IDE2LjEsNy40ICIvPgoJPC9nPgo8L3N2Zz4K);
  --jp-icon-caret-down-empty: url(data:image/svg+xml;base64,PHN2ZyB4bWxucz0iaHR0cDovL3d3dy53My5vcmcvMjAwMC9zdmciIHdpZHRoPSIxNiIgdmlld0JveD0iMCAwIDE4IDE4Ij4KICA8ZyBjbGFzcz0ianAtaWNvbjMiIGZpbGw9IiM2MTYxNjEiIHNoYXBlLXJlbmRlcmluZz0iZ2VvbWV0cmljUHJlY2lzaW9uIj4KICAgIDxwYXRoIGQ9Ik01LjIsNS45TDksOS43bDMuOC0zLjhsMS4yLDEuMmwtNC45LDVsLTQuOS01TDUuMiw1Ljl6Ii8+CiAgPC9nPgo8L3N2Zz4K);
  --jp-icon-caret-down: url(data:image/svg+xml;base64,PHN2ZyB4bWxucz0iaHR0cDovL3d3dy53My5vcmcvMjAwMC9zdmciIHdpZHRoPSIxNiIgdmlld0JveD0iMCAwIDE4IDE4Ij4KICA8ZyBjbGFzcz0ianAtaWNvbjMiIGZpbGw9IiM2MTYxNjEiIHNoYXBlLXJlbmRlcmluZz0iZ2VvbWV0cmljUHJlY2lzaW9uIj4KICAgIDxwYXRoIGQ9Ik01LjIsNy41TDksMTEuMmwzLjgtMy44SDUuMnoiLz4KICA8L2c+Cjwvc3ZnPgo=);
  --jp-icon-caret-left: url(data:image/svg+xml;base64,PHN2ZyB4bWxucz0iaHR0cDovL3d3dy53My5vcmcvMjAwMC9zdmciIHdpZHRoPSIxNiIgdmlld0JveD0iMCAwIDE4IDE4Ij4KCTxnIGNsYXNzPSJqcC1pY29uMyIgZmlsbD0iIzYxNjE2MSIgc2hhcGUtcmVuZGVyaW5nPSJnZW9tZXRyaWNQcmVjaXNpb24iPgoJCTxwYXRoIGQ9Ik0xMC44LDEyLjhMNy4xLDlsMy44LTMuOGwwLDcuNkgxMC44eiIvPgogIDwvZz4KPC9zdmc+Cg==);
  --jp-icon-caret-right: url(data:image/svg+xml;base64,PHN2ZyB4bWxucz0iaHR0cDovL3d3dy53My5vcmcvMjAwMC9zdmciIHdpZHRoPSIxNiIgdmlld0JveD0iMCAwIDE4IDE4Ij4KICA8ZyBjbGFzcz0ianAtaWNvbjMiIGZpbGw9IiM2MTYxNjEiIHNoYXBlLXJlbmRlcmluZz0iZ2VvbWV0cmljUHJlY2lzaW9uIj4KICAgIDxwYXRoIGQ9Ik03LjIsNS4yTDEwLjksOWwtMy44LDMuOFY1LjJINy4yeiIvPgogIDwvZz4KPC9zdmc+Cg==);
  --jp-icon-caret-up-empty-thin: url(data:image/svg+xml;base64,PHN2ZyB4bWxucz0iaHR0cDovL3d3dy53My5vcmcvMjAwMC9zdmciIHdpZHRoPSIxNiIgdmlld0JveD0iMCAwIDIwIDIwIj4KCTxnIGNsYXNzPSJqcC1pY29uMyIgZmlsbD0iIzYxNjE2MSIgc2hhcGUtcmVuZGVyaW5nPSJnZW9tZXRyaWNQcmVjaXNpb24iPgoJCTxwb2x5Z29uIGNsYXNzPSJzdDEiIHBvaW50cz0iMTUuNCwxMy4zIDkuOSw3LjcgNC40LDEzLjIgMy42LDEyLjUgOS45LDYuMyAxNi4xLDEyLjYgIi8+Cgk8L2c+Cjwvc3ZnPgo=);
  --jp-icon-caret-up: url(data:image/svg+xml;base64,PHN2ZyB4bWxucz0iaHR0cDovL3d3dy53My5vcmcvMjAwMC9zdmciIHdpZHRoPSIxNiIgdmlld0JveD0iMCAwIDE4IDE4Ij4KCTxnIGNsYXNzPSJqcC1pY29uMyIgZmlsbD0iIzYxNjE2MSIgc2hhcGUtcmVuZGVyaW5nPSJnZW9tZXRyaWNQcmVjaXNpb24iPgoJCTxwYXRoIGQ9Ik01LjIsMTAuNUw5LDYuOGwzLjgsMy44SDUuMnoiLz4KICA8L2c+Cjwvc3ZnPgo=);
  --jp-icon-case-sensitive: url(data:image/svg+xml;base64,PHN2ZyB4bWxucz0iaHR0cDovL3d3dy53My5vcmcvMjAwMC9zdmciIHdpZHRoPSIxNiIgdmlld0JveD0iMCAwIDIwIDIwIj4KICA8ZyBjbGFzcz0ianAtaWNvbjIiIGZpbGw9IiM0MTQxNDEiPgogICAgPHJlY3QgeD0iMiIgeT0iMiIgd2lkdGg9IjE2IiBoZWlnaHQ9IjE2Ii8+CiAgPC9nPgogIDxnIGNsYXNzPSJqcC1pY29uLWFjY2VudDIiIGZpbGw9IiNGRkYiPgogICAgPHBhdGggZD0iTTcuNiw4aDAuOWwzLjUsOGgtMS4xTDEwLDE0SDZsLTAuOSwySDRMNy42LDh6IE04LDkuMUw2LjQsMTNoMy4yTDgsOS4xeiIvPgogICAgPHBhdGggZD0iTTE2LjYsOS44Yy0wLjIsMC4xLTAuNCwwLjEtMC43LDAuMWMtMC4yLDAtMC40LTAuMS0wLjYtMC4yYy0wLjEtMC4xLTAuMi0wLjQtMC4yLTAuNyBjLTAuMywwLjMtMC42LDAuNS0wLjksMC43Yy0wLjMsMC4xLTAuNywwLjItMS4xLDAuMmMtMC4zLDAtMC41LDAtMC43LTAuMWMtMC4yLTAuMS0wLjQtMC4yLTAuNi0wLjNjLTAuMi0wLjEtMC4zLTAuMy0wLjQtMC41IGMtMC4xLTAuMi0wLjEtMC40LTAuMS0wLjdjMC0wLjMsMC4xLTAuNiwwLjItMC44YzAuMS0wLjIsMC4zLTAuNCwwLjQtMC41QzEyLDcsMTIuMiw2LjksMTIuNSw2LjhjMC4yLTAuMSwwLjUtMC4xLDAuNy0wLjIgYzAuMy0wLjEsMC41LTAuMSwwLjctMC4xYzAuMiwwLDAuNC0wLjEsMC42LTAuMWMwLjIsMCwwLjMtMC4xLDAuNC0wLjJjMC4xLTAuMSwwLjItMC4yLDAuMi0wLjRjMC0xLTEuMS0xLTEuMy0xIGMtMC40LDAtMS40LDAtMS40LDEuMmgtMC45YzAtMC40LDAuMS0wLjcsMC4yLTFjMC4xLTAuMiwwLjMtMC40LDAuNS0wLjZjMC4yLTAuMiwwLjUtMC4zLDAuOC0wLjNDMTMuMyw0LDEzLjYsNCwxMy45LDQgYzAuMywwLDAuNSwwLDAuOCwwLjFjMC4zLDAsMC41LDAuMSwwLjcsMC4yYzAuMiwwLjEsMC40LDAuMywwLjUsMC41QzE2LDUsMTYsNS4yLDE2LDUuNnYyLjljMCwwLjIsMCwwLjQsMCwwLjUgYzAsMC4xLDAuMSwwLjIsMC4zLDAuMmMwLjEsMCwwLjIsMCwwLjMsMFY5Ljh6IE0xNS4yLDYuOWMtMS4yLDAuNi0zLjEsMC4yLTMuMSwxLjRjMCwxLjQsMy4xLDEsMy4xLTAuNVY2Ljl6Ii8+CiAgPC9nPgo8L3N2Zz4K);
  --jp-icon-check: url(data:image/svg+xml;base64,PHN2ZyB4bWxucz0iaHR0cDovL3d3dy53My5vcmcvMjAwMC9zdmciIHdpZHRoPSIxNiIgdmlld0JveD0iMCAwIDI0IDI0Ij4KICA8ZyBjbGFzcz0ianAtaWNvbjMganAtaWNvbi1zZWxlY3RhYmxlIiBmaWxsPSIjNjE2MTYxIj4KICAgIDxwYXRoIGQ9Ik05IDE2LjE3TDQuODMgMTJsLTEuNDIgMS40MUw5IDE5IDIxIDdsLTEuNDEtMS40MXoiLz4KICA8L2c+Cjwvc3ZnPgo=);
  --jp-icon-circle-empty: url(data:image/svg+xml;base64,PHN2ZyB4bWxucz0iaHR0cDovL3d3dy53My5vcmcvMjAwMC9zdmciIHdpZHRoPSIxNiIgdmlld0JveD0iMCAwIDI0IDI0Ij4KICA8ZyBjbGFzcz0ianAtaWNvbjMiIGZpbGw9IiM2MTYxNjEiPgogICAgPHBhdGggZD0iTTEyIDJDNi40NyAyIDIgNi40NyAyIDEyczQuNDcgMTAgMTAgMTAgMTAtNC40NyAxMC0xMFMxNy41MyAyIDEyIDJ6bTAgMThjLTQuNDEgMC04LTMuNTktOC04czMuNTktOCA4LTggOCAzLjU5IDggOC0zLjU5IDgtOCA4eiIvPgogIDwvZz4KPC9zdmc+Cg==);
  --jp-icon-circle: url(data:image/svg+xml;base64,PHN2ZyB2aWV3Qm94PSIwIDAgMTggMTgiIHdpZHRoPSIxNiIgeG1sbnM9Imh0dHA6Ly93d3cudzMub3JnLzIwMDAvc3ZnIj4KICA8ZyBjbGFzcz0ianAtaWNvbjMiIGZpbGw9IiM2MTYxNjEiPgogICAgPGNpcmNsZSBjeD0iOSIgY3k9IjkiIHI9IjgiLz4KICA8L2c+Cjwvc3ZnPgo=);
  --jp-icon-clear: url(data:image/svg+xml;base64,PHN2ZyB4bWxucz0iaHR0cDovL3d3dy53My5vcmcvMjAwMC9zdmciIHdpZHRoPSIxNiIgdmlld0JveD0iMCAwIDI0IDI0Ij4KICA8bWFzayBpZD0iZG9udXRIb2xlIj4KICAgIDxyZWN0IHdpZHRoPSIyNCIgaGVpZ2h0PSIyNCIgZmlsbD0id2hpdGUiIC8+CiAgICA8Y2lyY2xlIGN4PSIxMiIgY3k9IjEyIiByPSI4IiBmaWxsPSJibGFjayIvPgogIDwvbWFzaz4KCiAgPGcgY2xhc3M9ImpwLWljb24zIiBmaWxsPSIjNjE2MTYxIj4KICAgIDxyZWN0IGhlaWdodD0iMTgiIHdpZHRoPSIyIiB4PSIxMSIgeT0iMyIgdHJhbnNmb3JtPSJyb3RhdGUoMzE1LCAxMiwgMTIpIi8+CiAgICA8Y2lyY2xlIGN4PSIxMiIgY3k9IjEyIiByPSIxMCIgbWFzaz0idXJsKCNkb251dEhvbGUpIi8+CiAgPC9nPgo8L3N2Zz4K);
  --jp-icon-close: url(data:image/svg+xml;base64,PHN2ZyB2aWV3Qm94PSIwIDAgMjQgMjQiIHdpZHRoPSIxNiIgeG1sbnM9Imh0dHA6Ly93d3cudzMub3JnLzIwMDAvc3ZnIj4KICA8ZyBjbGFzcz0ianAtaWNvbi1ub25lIGpwLWljb24tc2VsZWN0YWJsZS1pbnZlcnNlIGpwLWljb24zLWhvdmVyIiBmaWxsPSJub25lIj4KICAgIDxjaXJjbGUgY3g9IjEyIiBjeT0iMTIiIHI9IjExIi8+CiAgPC9nPgoKICA8ZyBjbGFzcz0ianAtaWNvbjMganAtaWNvbi1zZWxlY3RhYmxlIGpwLWljb24tYWNjZW50Mi1ob3ZlciIgZmlsbD0iIzYxNjE2MSI+CiAgICA8cGF0aCBkPSJNMTkgNi40MUwxNy41OSA1IDEyIDEwLjU5IDYuNDEgNSA1IDYuNDEgMTAuNTkgMTIgNSAxNy41OSA2LjQxIDE5IDEyIDEzLjQxIDE3LjU5IDE5IDE5IDE3LjU5IDEzLjQxIDEyeiIvPgogIDwvZz4KCiAgPGcgY2xhc3M9ImpwLWljb24tbm9uZSBqcC1pY29uLWJ1c3kiIGZpbGw9Im5vbmUiPgogICAgPGNpcmNsZSBjeD0iMTIiIGN5PSIxMiIgcj0iNyIvPgogIDwvZz4KPC9zdmc+Cg==);
  --jp-icon-code: url(data:image/svg+xml;base64,PHN2ZyB3aWR0aD0iMjIiIGhlaWdodD0iMjIiIHZpZXdCb3g9IjAgMCAyOCAyOCIgeG1sbnM9Imh0dHA6Ly93d3cudzMub3JnLzIwMDAvc3ZnIj4KCTxnIGNsYXNzPSJqcC1pY29uMyIgZmlsbD0iIzYxNjE2MSI+CgkJPHBhdGggZD0iTTExLjQgMTguNkw2LjggMTRMMTEuNCA5LjRMMTAgOEw0IDE0TDEwIDIwTDExLjQgMTguNlpNMTYuNiAxOC42TDIxLjIgMTRMMTYuNiA5LjRMMTggOEwyNCAxNEwxOCAyMEwxNi42IDE4LjZWMTguNloiLz4KCTwvZz4KPC9zdmc+Cg==);
  --jp-icon-console: url(data:image/svg+xml;base64,PHN2ZyB4bWxucz0iaHR0cDovL3d3dy53My5vcmcvMjAwMC9zdmciIHdpZHRoPSIxNiIgdmlld0JveD0iMCAwIDIwMCAyMDAiPgogIDxnIGNsYXNzPSJqcC1pY29uLWJyYW5kMSBqcC1pY29uLXNlbGVjdGFibGUiIGZpbGw9IiMwMjg4RDEiPgogICAgPHBhdGggZD0iTTIwIDE5LjhoMTYwdjE1OS45SDIweiIvPgogIDwvZz4KICA8ZyBjbGFzcz0ianAtaWNvbi1zZWxlY3RhYmxlLWludmVyc2UiIGZpbGw9IiNmZmYiPgogICAgPHBhdGggZD0iTTEwNSAxMjcuM2g0MHYxMi44aC00MHpNNTEuMSA3N0w3NCA5OS45bC0yMy4zIDIzLjMgMTAuNSAxMC41IDIzLjMtMjMuM0w5NSA5OS45IDg0LjUgODkuNCA2MS42IDY2LjV6Ii8+CiAgPC9nPgo8L3N2Zz4K);
  --jp-icon-copy: url(data:image/svg+xml;base64,PHN2ZyB2aWV3Qm94PSIwIDAgMTggMTgiIHdpZHRoPSIxNiIgeG1sbnM9Imh0dHA6Ly93d3cudzMub3JnLzIwMDAvc3ZnIj4KICA8ZyBjbGFzcz0ianAtaWNvbjMiIGZpbGw9IiM2MTYxNjEiPgogICAgPHBhdGggZD0iTTExLjksMUgzLjJDMi40LDEsMS43LDEuNywxLjcsMi41djEwLjJoMS41VjIuNWg4LjdWMXogTTE0LjEsMy45aC04Yy0wLjgsMC0xLjUsMC43LTEuNSwxLjV2MTAuMmMwLDAuOCwwLjcsMS41LDEuNSwxLjVoOCBjMC44LDAsMS41LTAuNywxLjUtMS41VjUuNEMxNS41LDQuNiwxNC45LDMuOSwxNC4xLDMuOXogTTE0LjEsMTUuNWgtOFY1LjRoOFYxNS41eiIvPgogIDwvZz4KPC9zdmc+Cg==);
  --jp-icon-copyright: url(data:image/svg+xml;base64,PHN2ZyB4bWxucz0iaHR0cDovL3d3dy53My5vcmcvMjAwMC9zdmciIGVuYWJsZS1iYWNrZ3JvdW5kPSJuZXcgMCAwIDI0IDI0IiBoZWlnaHQ9IjI0IiB2aWV3Qm94PSIwIDAgMjQgMjQiIHdpZHRoPSIyNCI+CiAgPGcgY2xhc3M9ImpwLWljb24zIiBmaWxsPSIjNjE2MTYxIj4KICAgIDxwYXRoIGQ9Ik0xMS44OCw5LjE0YzEuMjgsMC4wNiwxLjYxLDEuMTUsMS42MywxLjY2aDEuNzljLTAuMDgtMS45OC0xLjQ5LTMuMTktMy40NS0zLjE5QzkuNjQsNy42MSw4LDksOCwxMi4xNCBjMCwxLjk0LDAuOTMsNC4yNCwzLjg0LDQuMjRjMi4yMiwwLDMuNDEtMS42NSwzLjQ0LTIuOTVoLTEuNzljLTAuMDMsMC41OS0wLjQ1LDEuMzgtMS42MywxLjQ0QzEwLjU1LDE0LjgzLDEwLDEzLjgxLDEwLDEyLjE0IEMxMCw5LjI1LDExLjI4LDkuMTYsMTEuODgsOS4xNHogTTEyLDJDNi40OCwyLDIsNi40OCwyLDEyczQuNDgsMTAsMTAsMTBzMTAtNC40OCwxMC0xMFMxNy41MiwyLDEyLDJ6IE0xMiwyMGMtNC40MSwwLTgtMy41OS04LTggczMuNTktOCw4LThzOCwzLjU5LDgsOFMxNi40MSwyMCwxMiwyMHoiLz4KICA8L2c+Cjwvc3ZnPgo=);
  --jp-icon-cut: url(data:image/svg+xml;base64,PHN2ZyB2aWV3Qm94PSIwIDAgMjQgMjQiIHdpZHRoPSIxNiIgeG1sbnM9Imh0dHA6Ly93d3cudzMub3JnLzIwMDAvc3ZnIj4KICA8ZyBjbGFzcz0ianAtaWNvbjMiIGZpbGw9IiM2MTYxNjEiPgogICAgPHBhdGggZD0iTTkuNjQgNy42NGMuMjMtLjUuMzYtMS4wNS4zNi0xLjY0IDAtMi4yMS0xLjc5LTQtNC00UzIgMy43OSAyIDZzMS43OSA0IDQgNGMuNTkgMCAxLjE0LS4xMyAxLjY0LS4zNkwxMCAxMmwtMi4zNiAyLjM2QzcuMTQgMTQuMTMgNi41OSAxNCA2IDE0Yy0yLjIxIDAtNCAxLjc5LTQgNHMxLjc5IDQgNCA0IDQtMS43OSA0LTRjMC0uNTktLjEzLTEuMTQtLjM2LTEuNjRMMTIgMTRsNyA3aDN2LTFMOS42NCA3LjY0ek02IDhjLTEuMSAwLTItLjg5LTItMnMuOS0yIDItMiAyIC44OSAyIDItLjkgMi0yIDJ6bTAgMTJjLTEuMSAwLTItLjg5LTItMnMuOS0yIDItMiAyIC44OSAyIDItLjkgMi0yIDJ6bTYtNy41Yy0uMjggMC0uNS0uMjItLjUtLjVzLjIyLS41LjUtLjUuNS4yMi41LjUtLjIyLjUtLjUuNXpNMTkgM2wtNiA2IDIgMiA3LTdWM3oiLz4KICA8L2c+Cjwvc3ZnPgo=);
  --jp-icon-download: url(data:image/svg+xml;base64,PHN2ZyB2aWV3Qm94PSIwIDAgMjQgMjQiIHdpZHRoPSIxNiIgeG1sbnM9Imh0dHA6Ly93d3cudzMub3JnLzIwMDAvc3ZnIj4KICA8ZyBjbGFzcz0ianAtaWNvbjMiIGZpbGw9IiM2MTYxNjEiPgogICAgPHBhdGggZD0iTTE5IDloLTRWM0g5djZINWw3IDcgNy03ek01IDE4djJoMTR2LTJINXoiLz4KICA8L2c+Cjwvc3ZnPgo=);
  --jp-icon-edit: url(data:image/svg+xml;base64,PHN2ZyB2aWV3Qm94PSIwIDAgMjQgMjQiIHdpZHRoPSIxNiIgeG1sbnM9Imh0dHA6Ly93d3cudzMub3JnLzIwMDAvc3ZnIj4KICA8ZyBjbGFzcz0ianAtaWNvbjMiIGZpbGw9IiM2MTYxNjEiPgogICAgPHBhdGggZD0iTTMgMTcuMjVWMjFoMy43NUwxNy44MSA5Ljk0bC0zLjc1LTMuNzVMMyAxNy4yNXpNMjAuNzEgNy4wNGMuMzktLjM5LjM5LTEuMDIgMC0xLjQxbC0yLjM0LTIuMzRjLS4zOS0uMzktMS4wMi0uMzktMS40MSAwbC0xLjgzIDEuODMgMy43NSAzLjc1IDEuODMtMS44M3oiLz4KICA8L2c+Cjwvc3ZnPgo=);
  --jp-icon-ellipses: url(data:image/svg+xml;base64,PHN2ZyB2aWV3Qm94PSIwIDAgMjQgMjQiIHdpZHRoPSIxNiIgeG1sbnM9Imh0dHA6Ly93d3cudzMub3JnLzIwMDAvc3ZnIj4KICA8ZyBjbGFzcz0ianAtaWNvbjMiIGZpbGw9IiM2MTYxNjEiPgogICAgPGNpcmNsZSBjeD0iNSIgY3k9IjEyIiByPSIyIi8+CiAgICA8Y2lyY2xlIGN4PSIxMiIgY3k9IjEyIiByPSIyIi8+CiAgICA8Y2lyY2xlIGN4PSIxOSIgY3k9IjEyIiByPSIyIi8+CiAgPC9nPgo8L3N2Zz4K);
  --jp-icon-extension: url(data:image/svg+xml;base64,PHN2ZyB4bWxucz0iaHR0cDovL3d3dy53My5vcmcvMjAwMC9zdmciIHdpZHRoPSIxNiIgdmlld0JveD0iMCAwIDI0IDI0Ij4KICA8ZyBjbGFzcz0ianAtaWNvbjMiIGZpbGw9IiM2MTYxNjEiPgogICAgPHBhdGggZD0iTTIwLjUgMTFIMTlWN2MwLTEuMS0uOS0yLTItMmgtNFYzLjVDMTMgMi4xMiAxMS44OCAxIDEwLjUgMVM4IDIuMTIgOCAzLjVWNUg0Yy0xLjEgMC0xLjk5LjktMS45OSAydjMuOEgzLjVjMS40OSAwIDIuNyAxLjIxIDIuNyAyLjdzLTEuMjEgMi43LTIuNyAyLjdIMlYyMGMwIDEuMS45IDIgMiAyaDMuOHYtMS41YzAtMS40OSAxLjIxLTIuNyAyLjctMi43IDEuNDkgMCAyLjcgMS4yMSAyLjcgMi43VjIySDE3YzEuMSAwIDItLjkgMi0ydi00aDEuNWMxLjM4IDAgMi41LTEuMTIgMi41LTIuNVMyMS44OCAxMSAyMC41IDExeiIvPgogIDwvZz4KPC9zdmc+Cg==);
  --jp-icon-fast-forward: url(data:image/svg+xml;base64,PHN2ZyB4bWxucz0iaHR0cDovL3d3dy53My5vcmcvMjAwMC9zdmciIHdpZHRoPSIyNCIgaGVpZ2h0PSIyNCIgdmlld0JveD0iMCAwIDI0IDI0Ij4KICAgIDxnIGNsYXNzPSJqcC1pY29uMyIgZmlsbD0iIzYxNjE2MSI+CiAgICAgICAgPHBhdGggZD0iTTQgMThsOC41LTZMNCA2djEyem05LTEydjEybDguNS02TDEzIDZ6Ii8+CiAgICA8L2c+Cjwvc3ZnPgo=);
  --jp-icon-file-upload: url(data:image/svg+xml;base64,PHN2ZyB4bWxucz0iaHR0cDovL3d3dy53My5vcmcvMjAwMC9zdmciIHdpZHRoPSIxNiIgdmlld0JveD0iMCAwIDI0IDI0Ij4KICA8ZyBjbGFzcz0ianAtaWNvbjMiIGZpbGw9IiM2MTYxNjEiPgogICAgPHBhdGggZD0iTTkgMTZoNnYtNmg0bC03LTctNyA3aDR6bS00IDJoMTR2Mkg1eiIvPgogIDwvZz4KPC9zdmc+Cg==);
  --jp-icon-file: url(data:image/svg+xml;base64,PHN2ZyB4bWxucz0iaHR0cDovL3d3dy53My5vcmcvMjAwMC9zdmciIHdpZHRoPSIxNiIgdmlld0JveD0iMCAwIDIyIDIyIj4KICA8cGF0aCBjbGFzcz0ianAtaWNvbjMganAtaWNvbi1zZWxlY3RhYmxlIiBmaWxsPSIjNjE2MTYxIiBkPSJNMTkuMyA4LjJsLTUuNS01LjVjLS4zLS4zLS43LS41LTEuMi0uNUgzLjljLS44LjEtMS42LjktMS42IDEuOHYxNC4xYzAgLjkuNyAxLjYgMS42IDEuNmgxNC4yYy45IDAgMS42LS43IDEuNi0xLjZWOS40Yy4xLS41LS4xLS45LS40LTEuMnptLTUuOC0zLjNsMy40IDMuNmgtMy40VjQuOXptMy45IDEyLjdINC43Yy0uMSAwLS4yIDAtLjItLjJWNC43YzAtLjIuMS0uMy4yLS4zaDcuMnY0LjRzMCAuOC4zIDEuMWMuMy4zIDEuMS4zIDEuMS4zaDQuM3Y3LjJzLS4xLjItLjIuMnoiLz4KPC9zdmc+Cg==);
  --jp-icon-filter-list: url(data:image/svg+xml;base64,PHN2ZyB4bWxucz0iaHR0cDovL3d3dy53My5vcmcvMjAwMC9zdmciIHdpZHRoPSIxNiIgdmlld0JveD0iMCAwIDI0IDI0Ij4KICA8ZyBjbGFzcz0ianAtaWNvbjMiIGZpbGw9IiM2MTYxNjEiPgogICAgPHBhdGggZD0iTTEwIDE4aDR2LTJoLTR2MnpNMyA2djJoMThWNkgzem0zIDdoMTJ2LTJINnYyeiIvPgogIDwvZz4KPC9zdmc+Cg==);
  --jp-icon-folder: url(data:image/svg+xml;base64,PHN2ZyB4bWxucz0iaHR0cDovL3d3dy53My5vcmcvMjAwMC9zdmciIHdpZHRoPSIxNiIgdmlld0JveD0iMCAwIDI0IDI0Ij4KICA8cGF0aCBjbGFzcz0ianAtaWNvbjMganAtaWNvbi1zZWxlY3RhYmxlIiBmaWxsPSIjNjE2MTYxIiBkPSJNMTAgNEg0Yy0xLjEgMC0xLjk5LjktMS45OSAyTDIgMThjMCAxLjEuOSAyIDIgMmgxNmMxLjEgMCAyLS45IDItMlY4YzAtMS4xLS45LTItMi0yaC04bC0yLTJ6Ii8+Cjwvc3ZnPgo=);
  --jp-icon-html5: url(data:image/svg+xml;base64,PHN2ZyB4bWxucz0iaHR0cDovL3d3dy53My5vcmcvMjAwMC9zdmciIHdpZHRoPSIxNiIgdmlld0JveD0iMCAwIDUxMiA1MTIiPgogIDxwYXRoIGNsYXNzPSJqcC1pY29uMCBqcC1pY29uLXNlbGVjdGFibGUiIGZpbGw9IiMwMDAiIGQ9Ik0xMDguNCAwaDIzdjIyLjhoMjEuMlYwaDIzdjY5aC0yM1Y0NmgtMjF2MjNoLTIzLjJNMjA2IDIzaC0yMC4zVjBoNjMuN3YyM0gyMjl2NDZoLTIzbTUzLjUtNjloMjQuMWwxNC44IDI0LjNMMzEzLjIgMGgyNC4xdjY5aC0yM1YzNC44bC0xNi4xIDI0LjgtMTYuMS0yNC44VjY5aC0yMi42bTg5LjItNjloMjN2NDYuMmgzMi42VjY5aC01NS42Ii8+CiAgPHBhdGggY2xhc3M9ImpwLWljb24tc2VsZWN0YWJsZSIgZmlsbD0iI2U0NGQyNiIgZD0iTTEwNy42IDQ3MWwtMzMtMzcwLjRoMzYyLjhsLTMzIDM3MC4yTDI1NS43IDUxMiIvPgogIDxwYXRoIGNsYXNzPSJqcC1pY29uLXNlbGVjdGFibGUiIGZpbGw9IiNmMTY1MjkiIGQ9Ik0yNTYgNDgwLjVWMTMxaDE0OC4zTDM3NiA0NDciLz4KICA8cGF0aCBjbGFzcz0ianAtaWNvbi1zZWxlY3RhYmxlLWludmVyc2UiIGZpbGw9IiNlYmViZWIiIGQ9Ik0xNDIgMTc2LjNoMTE0djQ1LjRoLTY0LjJsNC4yIDQ2LjVoNjB2NDUuM0gxNTQuNG0yIDIyLjhIMjAybDMuMiAzNi4zIDUwLjggMTMuNnY0Ny40bC05My4yLTI2Ii8+CiAgPHBhdGggY2xhc3M9ImpwLWljb24tc2VsZWN0YWJsZS1pbnZlcnNlIiBmaWxsPSIjZmZmIiBkPSJNMzY5LjYgMTc2LjNIMjU1Ljh2NDUuNGgxMDkuNm0tNC4xIDQ2LjVIMjU1Ljh2NDUuNGg1NmwtNS4zIDU5LTUwLjcgMTMuNnY0Ny4ybDkzLTI1LjgiLz4KPC9zdmc+Cg==);
  --jp-icon-image: url(data:image/svg+xml;base64,PHN2ZyB4bWxucz0iaHR0cDovL3d3dy53My5vcmcvMjAwMC9zdmciIHdpZHRoPSIxNiIgdmlld0JveD0iMCAwIDIyIDIyIj4KICA8cGF0aCBjbGFzcz0ianAtaWNvbi1icmFuZDQganAtaWNvbi1zZWxlY3RhYmxlLWludmVyc2UiIGZpbGw9IiNGRkYiIGQ9Ik0yLjIgMi4yaDE3LjV2MTcuNUgyLjJ6Ii8+CiAgPHBhdGggY2xhc3M9ImpwLWljb24tYnJhbmQwIGpwLWljb24tc2VsZWN0YWJsZSIgZmlsbD0iIzNGNTFCNSIgZD0iTTIuMiAyLjJ2MTcuNWgxNy41bC4xLTE3LjVIMi4yem0xMi4xIDIuMmMxLjIgMCAyLjIgMSAyLjIgMi4ycy0xIDIuMi0yLjIgMi4yLTIuMi0xLTIuMi0yLjIgMS0yLjIgMi4yLTIuMnpNNC40IDE3LjZsMy4zLTguOCAzLjMgNi42IDIuMi0zLjIgNC40IDUuNEg0LjR6Ii8+Cjwvc3ZnPgo=);
  --jp-icon-inspector: url(data:image/svg+xml;base64,PHN2ZyB4bWxucz0iaHR0cDovL3d3dy53My5vcmcvMjAwMC9zdmciIHdpZHRoPSIxNiIgdmlld0JveD0iMCAwIDI0IDI0Ij4KICA8cGF0aCBjbGFzcz0ianAtaWNvbjMganAtaWNvbi1zZWxlY3RhYmxlIiBmaWxsPSIjNjE2MTYxIiBkPSJNMjAgNEg0Yy0xLjEgMC0xLjk5LjktMS45OSAyTDIgMThjMCAxLjEuOSAyIDIgMmgxNmMxLjEgMCAyLS45IDItMlY2YzAtMS4xLS45LTItMi0yem0tNSAxNEg0di00aDExdjR6bTAtNUg0VjloMTF2NHptNSA1aC00VjloNHY5eiIvPgo8L3N2Zz4K);
  --jp-icon-json: url(data:image/svg+xml;base64,PHN2ZyB4bWxucz0iaHR0cDovL3d3dy53My5vcmcvMjAwMC9zdmciIHdpZHRoPSIxNiIgdmlld0JveD0iMCAwIDIyIDIyIj4KICA8ZyBjbGFzcz0ianAtaWNvbi13YXJuMSBqcC1pY29uLXNlbGVjdGFibGUiIGZpbGw9IiNGOUE4MjUiPgogICAgPHBhdGggZD0iTTIwLjIgMTEuOGMtMS42IDAtMS43LjUtMS43IDEgMCAuNC4xLjkuMSAxLjMuMS41LjEuOS4xIDEuMyAwIDEuNy0xLjQgMi4zLTMuNSAyLjNoLS45di0xLjloLjVjMS4xIDAgMS40IDAgMS40LS44IDAtLjMgMC0uNi0uMS0xIDAtLjQtLjEtLjgtLjEtMS4yIDAtMS4zIDAtMS44IDEuMy0yLTEuMy0uMi0xLjMtLjctMS4zLTIgMC0uNC4xLS44LjEtMS4yLjEtLjQuMS0uNy4xLTEgMC0uOC0uNC0uNy0xLjQtLjhoLS41VjQuMWguOWMyLjIgMCAzLjUuNyAzLjUgMi4zIDAgLjQtLjEuOS0uMSAxLjMtLjEuNS0uMS45LS4xIDEuMyAwIC41LjIgMSAxLjcgMXYxLjh6TTEuOCAxMC4xYzEuNiAwIDEuNy0uNSAxLjctMSAwLS40LS4xLS45LS4xLTEuMy0uMS0uNS0uMS0uOS0uMS0xLjMgMC0xLjYgMS40LTIuMyAzLjUtMi4zaC45djEuOWgtLjVjLTEgMC0xLjQgMC0xLjQuOCAwIC4zIDAgLjYuMSAxIDAgLjIuMS42LjEgMSAwIDEuMyAwIDEuOC0xLjMgMkM2IDExLjIgNiAxMS43IDYgMTNjMCAuNC0uMS44LS4xIDEuMi0uMS4zLS4xLjctLjEgMSAwIC44LjMuOCAxLjQuOGguNXYxLjloLS45Yy0yLjEgMC0zLjUtLjYtMy41LTIuMyAwLS40LjEtLjkuMS0xLjMuMS0uNS4xLS45LjEtMS4zIDAtLjUtLjItMS0xLjctMXYtMS45eiIvPgogICAgPGNpcmNsZSBjeD0iMTEiIGN5PSIxMy44IiByPSIyLjEiLz4KICAgIDxjaXJjbGUgY3g9IjExIiBjeT0iOC4yIiByPSIyLjEiLz4KICA8L2c+Cjwvc3ZnPgo=);
[truncated: 1,552,596 more chars]
