# Supplementary material for: Structure of a dimeric photosystem II complex from a cyanobacterium acclimated to far-red light
Source: J Biol Chem. 2022 Dec 20;299(1):102815. doi: 10.1016/j.jbc.2022.102815 (PMC9843442; doi:10.1016/j.jbc.2022.102815)
Supplement: Supplementray data 1 [file mmc2.zip › supplementary_data_1/supplementary_data_1/FRL-PSII_7335_2022_cone_scans_ipynb.txt]

###delete this line and convert to .ipynb file extension before use
{
 "cells": [
  {
   "cell_type": "markdown",
   "id": "7abf8271",
   "metadata": {},
   "source": [
    "# Cone Scan data for FRL-PSII from *Synechococcus* sp. PCC 7335 \n",
    "\n",
    "This report contains the raw data for the cone scans produced for FRL-PSII from *Synechococcus* sp. PCC 7335, as referred to throughout the 2022 manuscript."
   ]
  },
  {
   "cell_type": "code",
   "execution_count": 1,
   "id": "fc8222d6",
   "metadata": {},
   "outputs": [],
   "source": [
    "import numpy as np\n",
    "import pandas as pd\n",
    "import matplotlib.pyplot as plt\n",
    "import matplotlib.patches as mpatches\n",
    "import matplotlib.lines as mlines"
   ]
  },
  {
   "cell_type": "markdown",
   "id": "2a570dc3",
   "metadata": {},
   "source": [
    "#### Data availability\n",
    "\n",
    "The raw data is contained in the following dictionary object. This is used to create a pandas DataFrame with the following columns:\n",
    "\n",
    "- chl_id: The chlorophyll binding sites of FRL-PSII from *Synechococcus* sp. PCC 7335\n",
    "- loc_res_Mg: The local resolution of the ESP map at the central Mg of the chlorophyll\n",
    "- scan_angles: The different angles as which the ESP is sampled\n",
    "- scan_amp_C2: The ESP sampled on the C2 substituent\n",
    "- scan_amp_C7: The ESP sampled on the C7 substituent\n",
    "- ci: The upper and lower bounds of the null distrubution"
   ]
  },
  {
   "cell_type": "code",
   "execution_count": 2,
   "id": "819a6049",
   "metadata": {},
   "outputs": [],
   "source": [
    "data = {'chl_id': {'A405': 'A405', 'A406': 'A406', 'A407': 'A407', 'A410': 'A410', 'B602': 'B602', 'B603': 'B603', 'B604': 'B604', 'B605': 'B605', 'B606': 'B606', 'B607': 'B607', 'B608': 'B608', 'B609': 'B609', 'B610': 'B610', 'B611': 'B611', 'B612': 'B612', 'B613': 'B613', 'B614': 'B614', 'B615': 'B615', 'B616': 'B616', 'B617': 'B617', 'C501': 'C501', 'C502': 'C502', 'C503': 'C503', 'C504': 'C504', 'C505': 'C505', 'C506': 'C506', 'C507': 'C507', 'C508': 'C508', 'C509': 'C509', 'C510': 'C510', 'C511': 'C511', 'C512': 'C512', 'C513': 'C513', 'D402': 'D402', 'D403': 'D403'}, 'loc_res_Mg': {'A405': 2.4, 'A406': 2.5, 'A407': 2.49, 'A410': 2.69, 'B602': 2.87, 'B603': 2.63, 'B604': 2.5, 'B605': 2.43, 'B606': 2.41, 'B607': 2.63, 'B608': 2.48, 'B609': 2.55, 'B610': 2.69, 'B611': 2.56, 'B612': 2.53, 'B613': 2.51, 'B614': 2.48, 'B615': 2.57, 'B616': 2.6, 'B617': 2.67, 'C501': 2.82, 'C502': 2.75, 'C503': 2.99, 'C504': 2.88, 'C505': 2.66, 'C506': 2.89, 'C507': 2.74, 'C508': 2.64, 'C509': 2.76, 'C510': 2.75, 'C511': 2.82, 'C512': 2.87, 'C513': 3.01, 'D402': 2.43, 'D403': 2.92}, 'scan_amp_C2': {'A405': [0.00234, 0.00221, 0.00208, 0.00195, 0.00184, 0.00174, 0.00165, 0.00158, 0.00152, 0.00146, 0.0014, 0.00133, 0.00125, 0.00115, 0.00104, 0.0009, 0.00076, 0.00061, 0.00046, 0.00034, 0.00025, 0.00021, 0.00023, 0.00031, 0.00046, 0.00067, 0.00094, 0.00127, 0.00162, 0.00199, 0.00236, 0.00271, 0.00304, 0.00332, 0.00356, 0.00375, 0.0039, 0.004, 0.00406, 0.00409, 0.00409, 0.00407, 0.00402, 0.00394, 0.00384, 0.00371, 0.00355, 0.00336, 0.00314, 0.00289, 0.00263, 0.00237, 0.00212, 0.00189, 0.00171, 0.00158, 0.00151, 0.0015, 0.00156, 0.00166, 0.00181, 0.00198, 0.00216, 0.00233, 0.00248, 0.0026, 0.00268, 0.00271, 0.00271, 0.00266, 0.00258, 0.00247], 'A406': [0.00116, 0.00147, 0.00175, 0.00199, 0.00219, 0.00235, 0.00248, 0.00258, 0.00267, 0.00275, 0.00282, 0.00288, 0.00293, 0.00297, 0.003, 0.00301, 0.003, 0.00298, 0.00294, 0.0029, 0.00285, 0.00282, 0.00279, 0.00278, 0.00279, 0.00283, 0.00288, 0.00296, 0.00304, 0.00313, 0.00322, 0.00329, 0.00334, 0.00336, 0.00335, 0.0033, 0.0032, 0.00307, 0.00289, 0.00268, 0.00243, 0.00215, 0.00186, 0.00155, 0.00123, 0.00092, 0.0006, 0.00028, -3e-05, -0.00032, -0.00061, -0.00088, -0.00114, -0.00139, -0.00161, -0.00181, -0.00199, -0.00213, -0.00223, -0.00228, -0.00228, -0.00223, -0.00212, -0.00195, -0.00173, -0.00145, -0.00112, -0.00076, -0.00037, 3e-05, 0.00042, 0.0008], 'A407': [0.001, 0.00088, 0.00076, 0.00065, 0.00054, 0.00043, 0.00033, 0.00024, 0.00016, 8e-05, 1e-05, -5e-05, -0.0001, -0.00015, -0.00021, -0.00026, -0.00031, -0.00037, -0.00042, -0.00049, -0.00055, -0.00061, -0.00067, -0.00073, -0.00078, -0.00083, -0.00088, -0.00092, -0.00095, -0.00098, -0.001, -0.00102, -0.00102, -0.00102, -0.00101, -0.00099, -0.00096, -0.00093, -0.00089, -0.00085, -0.00081, -0.00077, -0.00074, -0.00071, -0.00068, -0.00065, -0.00061, -0.00057, -0.0005, -0.00042, -0.00032, -0.0002, -5e-05, 0.0001, 0.00027, 0.00045, 0.00062, 0.0008, 0.00096, 0.00111, 0.00124, 0.00135, 0.00143, 0.00149, 0.00152, 0.00153, 0.00151, 0.00146, 0.0014, 0.00132, 0.00122, 0.00111], 'A410': [0.00588, 0.00572, 0.00551, 0.00524, 0.00492, 0.00456, 0.00418, 0.00378, 0.00338, 0.00297, 0.00258, 0.00221, 0.00186, 0.00155, 0.00127, 0.00104, 0.00085, 0.00072, 0.00063, 0.00059, 0.0006, 0.00067, 0.00078, 0.00094, 0.00114, 0.00138, 0.00166, 0.00196, 0.00227, 0.00259, 0.0029, 0.00318, 0.00342, 0.00361, 0.00373, 0.00379, 0.00376, 0.00366, 0.00349, 0.00325, 0.00295, 0.00261, 0.00225, 0.00188, 0.00152, 0.00118, 0.0009, 0.00067, 0.00051, 0.00043, 0.00043, 0.00051, 0.00067, 0.0009, 0.00118, 0.00152, 0.00189, 0.00229, 0.0027, 0.00312, 0.00353, 0.00393, 0.00431, 0.00466, 0.00498, 0.00527, 0.00552, 0.00572, 0.00587, 0.00597, 0.006, 0.00597], 'B602': [0.00136, 0.00143, 0.00146, 0.00145, 0.00139, 0.0013, 0.00119, 0.00105, 0.0009, 0.00075, 0.0006, 0.00045, 0.00032, 0.00019, 7e-05, -4e-05, -0.00015, -0.00025, -0.00036, -0.00047, -0.00057, -0.00068, -0.00079, -0.00089, -0.00099, -0.00107, -0.00115, -0.0012, -0.00124, -0.00125, -0.00124, -0.0012, -0.00113, -0.00104, -0.00092, -0.00077, -0.0006, -0.00041, -0.00021, 0.0, 0.00022, 0.00042, 0.00062, 0.0008, 0.00096, 0.00108, 0.00117, 0.00122, 0.00123, 0.00121, 0.00116, 0.00108, 0.00098, 0.00085, 0.00072, 0.00058, 0.00045, 0.00032, 0.00022, 0.00013, 8e-05, 6e-05, 7e-05, 0.00012, 0.00021, 0.00032, 0.00046, 0.00062, 0.00079, 0.00096, 0.00112, 0.00126], 'B603': [-0.00193, -0.00211, -0.00225, -0.00235, -0.0024, -0.00239, -0.00232, -0.0022, -0.00202, -0.0018, -0.00155, -0.00128, -0.00101, -0.00075, -0.00052, -0.00032, -0.00018, -9e-05, -4e-05, -5e-05, -8e-05, -0.00014, -0.00019, -0.00023, -0.00023, -0.00018, -6e-05, 0.00014, 0.00043, 0.00079, 0.00123, 0.00173, 0.00227, 0.00282, 0.00336, 0.00385, 0.00426, 0.00457, 0.00475, 0.00479, 0.00467, 0.00441, 0.004, 0.00347, 0.00284, 0.00213, 0.00138, 0.00064, -8e-05, -0.00072, -0.00127, -0.00171, -0.00202, -0.00221, -0.00226, -0.0022, -0.00204, -0.00182, -0.00155, -0.00127, -0.00101, -0.00079, -0.00062, -0.00052, -0.0005, -0.00055, -0.00066, -0.00083, -0.00103, -0.00126, -0.00149, -0.00172], 'B604': [-0.00174, -0.00179, -0.00181, -0.00181, -0.00179, -0.00176, -0.00173, -0.0017, -0.00169, -0.0017, -0.00172, -0.00177, -0.00183, -0.0019, -0.00196, -0.00202, -0.00206, -0.00208, -0.00206, -0.002, -0.00191, -0.00177, -0.0016, -0.0014, -0.00117, -0.00094, -0.0007, -0.00047, -0.00026, -9e-05, 6e-05, 0.00016, 0.00022, 0.00023, 0.00021, 0.00016, 9e-05, 1e-05, -7e-05, -0.00013, -0.00017, -0.00018, -0.00016, -9e-05, 2e-05, 0.00016, 0.00032, 0.0005, 0.0007, 0.00088, 0.00105, 0.0012, 0.00131, 0.00139, 0.00142, 0.00141, 0.00135, 0.00125, 0.00111, 0.00094, 0.00074, 0.00051, 0.00027, 2e-05, -0.00024, -0.00049, -0.00074, -0.00097, -0.00118, -0.00137, -0.00152, -0.00165], 'B605': [-0.00201, -0.00258, -0.00301, -0.0033, -0.00347, -0.00354, -0.00351, -0.00343, -0.00331, -0.00319, -0.00308, -0.00299, -0.00295, -0.00294, -0.00296, -0.00299, -0.00304, -0.00307, -0.00307, -0.00302, -0.00292, -0.00276, -0.00254, -0.00227, -0.00195, -0.00159, -0.00122, -0.00085, -0.00049, -0.00015, 0.00015, 0.00041, 0.00062, 0.0008, 0.00095, 0.00107, 0.00118, 0.00129, 0.00142, 0.00157, 0.00176, 0.00199, 0.00227, 0.00259, 0.00297, 0.00338, 0.00383, 0.0043, 0.0048, 0.00529, 0.00579, 0.00627, 0.00672, 0.00713, 0.00748, 0.00777, 0.00798, 0.00808, 0.00807, 0.00793, 0.00766, 0.00725, 0.0067, 0.00602, 0.00523, 0.00433, 0.00338, 0.00238, 0.00139, 0.00042, -0.00049, -0.00131], 'B606': [-0.00226, -0.0029, -0.00347, -0.00396, -0.00434, -0.00462, -0.00478, -0.00485, -0.00482, -0.0047, -0.00452, -0.00428, -0.004, -0.00369, -0.00336, -0.003, -0.00263, -0.00225, -0.00186, -0.00146, -0.00106, -0.00065, -0.00025, 0.00014, 0.00053, 0.00089, 0.00124, 0.00157, 0.00188, 0.00217, 0.00245, 0.00272, 0.00299, 0.00326, 0.00352, 0.00379, 0.00405, 0.00431, 0.00455, 0.00477, 0.00495, 0.0051, 0.00519, 0.00523, 0.00522, 0.00514, 0.00501, 0.00483, 0.00461, 0.00436, 0.00409, 0.00383, 0.00358, 0.00336, 0.00318, 0.00304, 0.00294, 0.00288, 0.00285, 0.00283, 0.0028, 0.00276, 0.00267, 0.00251, 0.00228, 0.00196, 0.00154, 0.00104, 0.00046, -0.00019, -0.00087, -0.00157], 'B607': [0.00358, 0.00361, 0.00361, 0.00359, 0.00356, 0.0035, 0.00344, 0.00338, 0.00331, 0.00325, 0.00319, 0.00315, 0.00312, 0.0031, 0.0031, 0.00311, 0.00314, 0.00318, 0.00323, 0.00327, 0.00331, 0.00332, 0.00332, 0.00327, 0.00318, 0.00305, 0.00287, 0.00264, 0.00237, 0.00207, 0.00174, 0.00142, 0.0011, 0.00082, 0.00057, 0.00038, 0.00025, 0.00019, 0.0002, 0.00027, 0.0004, 0.00058, 0.00079, 0.00102, 0.00125, 0.00147, 0.00167, 0.00183, 0.00195, 0.00202, 0.00206, 0.00205, 0.00201, 0.00194, 0.00187, 0.00181, 0.00176, 0.00173, 0.00174, 0.00179, 0.00187, 0.00199, 0.00214, 0.0023, 0.00249, 0.00267, 0.00286, 0.00303, 0.00319, 0.00333, 0.00344, 0.00352], 'B608': [0.00635, 0.00672, 0.00704, 0.00731, 0.00751, 0.00762, 0.00763, 0.00756, 0.00738, 0.00712, 0.00677, 0.00636, 0.0059, 0.00541, 0.00491, 0.00441, 0.00394, 0.00351, 0.00314, 0.00283, 0.0026, 0.00243, 0.00235, 0.00233, 0.00237, 0.00248, 0.00262, 0.00281, 0.00302, 0.00326, 0.0035, 0.00374, 0.00398, 0.0042, 0.0044, 0.00457, 0.00471, 0.00481, 0.00488, 0.00492, 0.00493, 0.00494, 0.00493, 0.00493, 0.00494, 0.00497, 0.00502, 0.00507, 0.00514, 0.00521, 0.00526, 0.0053, 0.00531, 0.00528, 0.00521, 0.0051, 0.00495, 0.00478, 0.00459, 0.0044, 0.00423, 0.00409, 0.004, 0.00397, 0.004, 0.00411, 0.00428, 0.00453, 0.00483, 0.00518, 0.00557, 0.00596], 'B609': [0.00149, 0.00187, 0.00221, 0.0025, 0.00274, 0.00293, 0.00307, 0.00315, 0.00318, 0.00317, 0.00312, 0.00302, 0.00289, 0.00273, 0.00255, 0.00235, 0.00214, 0.00192, 0.00172, 0.00152, 0.00135, 0.0012, 0.00108, 0.00099, 0.00092, 0.00087, 0.00084, 0.00082, 0.0008, 0.00079, 0.00078, 0.00078, 0.00078, 0.0008, 0.00083, 0.00088, 0.00096, 0.00108, 0.00123, 0.00142, 0.00164, 0.0019, 0.00216, 0.00243, 0.00269, 0.00291, 0.00308, 0.00318, 0.0032, 0.00313, 0.00297, 0.00272, 0.0024, 0.00201, 0.00157, 0.00111, 0.00064, 0.00018, -0.00023, -0.0006, -0.00089, -0.0011, -0.00122, -0.00125, -0.00119, -0.00104, -0.0008, -0.0005, -0.00015, 0.00025, 0.00066, 0.00108], 'B610': [0.00175, 0.00165, 0.00151, 0.00133, 0.00111, 0.00085, 0.00058, 0.00029, 1e-05, -0.00027, -0.00051, -0.00072, -0.00089, -0.00101, -0.00108, -0.00109, -0.00106, -0.00099, -0.00089, -0.00075, -0.0006, -0.00044, -0.00027, -0.00011, 3e-05, 0.00017, 0.00027, 0.00036, 0.00042, 0.00044, 0.00045, 0.00042, 0.00037, 0.00029, 0.0002, 9e-05, -3e-05, -0.00016, -0.00029, -0.0004, -0.00051, -0.0006, -0.00066, -0.00069, -0.0007, -0.00066, -0.0006, -0.0005, -0.00038, -0.00023, -7e-05, 0.0001, 0.00028, 0.00045, 0.00061, 0.00076, 0.00089, 0.001, 0.0011, 0.00118, 0.00125, 0.00132, 0.00138, 0.00144, 0.0015, 0.00157, 0.00164, 0.0017, 0.00176, 0.0018, 0.00182, 0.0018], 'B611': [0.00145, 0.0016, 0.00172, 0.00181, 0.00186, 0.00187, 0.00184, 0.00177, 0.00166, 0.00152, 0.00136, 0.00118, 0.00099, 0.00079, 0.0006, 0.00041, 0.00023, 7e-05, -8e-05, -0.0002, -0.00029, -0.00036, -0.0004, -0.00041, -0.0004, -0.00038, -0.00034, -0.00028, -0.00022, -0.00016, -0.00011, -6e-05, -3e-05, -2e-05, -2e-05, -4e-05, -8e-05, -0.00014, -0.00022, -0.00031, -0.00042, -0.00053, -0.00064, -0.00075, -0.00085, -0.00094, -0.00101, -0.00105, -0.00107, -0.00107, -0.00104, -0.001, -0.00094, -0.00087, -0.0008, -0.00073, -0.00067, -0.00061, -0.00055, -0.00049, -0.00043, -0.00036, -0.00027, -0.00017, -4e-05, 0.00011, 0.00028, 0.00047, 0.00067, 0.00087, 0.00108, 0.00127], 'B612': [0.00274, 0.00274, 0.00275, 0.00274, 0.00271, 0.00267, 0.00259, 0.00249, 0.00237, 0.00221, 0.00203, 0.00184, 0.00164, 0.00145, 0.00128, 0.00112, 0.00099, 0.0009, 0.00083, 0.0008, 0.00079, 0.00082, 0.00087, 0.00095, 0.00106, 0.00118, 0.00133, 0.00149, 0.00167, 0.00186, 0.00205, 0.00224, 0.00242, 0.00258, 0.00273, 0.00285, 0.00296, 0.00304, 0.00311, 0.00318, 0.00325, 0.00333, 0.00343, 0.00354, 0.00369, 0.00384, 0.00401, 0.00417, 0.00432, 0.00444, 0.00452, 0.00455, 0.00453, 0.00446, 0.00433, 0.00417, 0.00398, 0.00377, 0.00356, 0.00336, 0.00318, 0.00303, 0.00291, 0.00282, 0.00276, 0.00272, 0.0027, 0.0027, 0.0027, 0.00271, 0.00272, 0.00273], 'B613': [-0.00066, -0.00059, -0.00047, -0.00032, -0.00013, 7e-05, 0.00028, 0.0005, 0.00071, 0.00091, 0.0011, 0.00127, 0.00143, 0.00157, 0.0017, 0.00182, 0.00194, 0.00207, 0.0022, 0.00235, 0.00251, 0.00268, 0.00287, 0.00306, 0.00326, 0.00344, 0.00361, 0.00375, 0.00386, 0.00393, 0.00398, 0.00399, 0.00399, 0.00397, 0.00395, 0.00394, 0.00394, 0.00398, 0.00404, 0.00414, 0.00426, 0.00439, 0.00454, 0.00468, 0.00481, 0.00491, 0.00498, 0.00501, 0.00499, 0.00494, 0.00484, 0.00472, 0.00455, 0.00437, 0.00415, 0.00391, 0.00364, 0.00335, 0.00303, 0.00268, 0.0023, 0.00191, 0.00151, 0.00111, 0.00073, 0.00038, 6e-05, -0.0002, -0.00042, -0.00057, -0.00065, -0.00069], 'B614': [0.00285, 0.00312, 0.00348, 0.00393, 0.00444, 0.00499, 0.00554, 0.00605, 0.00647, 0.0068, 0.00698, 0.00702, 0.00689, 0.00661, 0.00617, 0.0056, 0.00493, 0.00417, 0.00337, 0.00255, 0.00174, 0.00097, 0.00027, -0.00035, -0.00086, -0.00125, -0.00153, -0.00168, -0.00172, -0.00166, -0.00151, -0.00128, -0.00099, -0.00066, -0.0003, 7e-05, 0.00044, 0.00081, 0.00118, 0.00154, 0.0019, 0.00225, 0.00259, 0.00292, 0.00324, 0.00354, 0.00382, 0.00407, 0.00428, 0.00446, 0.00459, 0.0047, 0.00476, 0.0048, 0.00481, 0.00481, 0.00478, 0.00474, 0.00468, 0.0046, 0.00449, 0.00436, 0.00419, 0.00399, 0.00376, 0.00351, 0.00327, 0.00304, 0.00285, 0.00271, 0.00266, 0.0027], 'B615': [0.00772, 0.00775, 0.00772, 0.00765, 0.00753, 0.00738, 0.00721, 0.00704, 0.00688, 0.00672, 0.00659, 0.00649, 0.00642, 0.00639, 0.00638, 0.00639, 0.00641, 0.00644, 0.00645, 0.00643, 0.00638, 0.00628, 0.00611, 0.00587, 0.00555, 0.00517, 0.00471, 0.00421, 0.00366, 0.00309, 0.00253, 0.00199, 0.00149, 0.00105, 0.00069, 0.0004, 0.00019, 5e-05, -1e-05, -2e-05, 2e-05, 8e-05, 0.00017, 0.00026, 0.00035, 0.00042, 0.00047, 0.00051, 0.00053, 0.00054, 0.00055, 0.00057, 0.00061, 0.00069, 0.00081, 0.00098, 0.00122, 0.00153, 0.0019, 0.00234, 0.00283, 0.00337, 0.00392, 0.00449, 0.00506, 0.00559, 0.00609, 0.00653, 0.00691, 0.00722, 0.00746, 0.00762], 'B616': [0.00097, 0.00097, 0.00098, 0.00099, 0.001, 0.001, 0.00099, 0.00095, 0.0009, 0.00083, 0.00074, 0.00064, 0.00053, 0.00041, 0.0003, 0.0002, 0.00011, 4e-05, -2e-05, -6e-05, -9e-05, -0.0001, -0.0001, -9e-05, -7e-05, -5e-05, -2e-05, 2e-05, 6e-05, 0.00011, 0.00016, 0.00022, 0.00029, 0.00036, 0.00043, 0.00051, 0.00058, 0.00065, 0.00072, 0.00078, 0.00083, 0.00087, 0.0009, 0.00092, 0.00093, 0.00093, 0.00093, 0.00092, 0.00092, 0.00092, 0.00092, 0.00095, 0.00098, 0.00102, 0.00108, 0.00115, 0.00122, 0.00129, 0.00136, 0.00141, 0.00145, 0.00147, 0.00146, 0.00144, 0.00139, 0.00134, 0.00127, 0.0012, 0.00113, 0.00107, 0.00102, 0.00099], 'B617': [0.002, 0.00183, 0.00167, 0.00151, 0.00137, 0.00126, 0.00117, 0.00111, 0.00107, 0.00105, 0.00105, 0.00106, 0.00108, 0.00111, 0.00113, 0.00115, 0.00117, 0.00117, 0.00117, 0.00115, 0.00111, 0.00106, 0.001, 0.00093, 0.00085, 0.00076, 0.00068, 0.00059, 0.00052, 0.00046, 0.00041, 0.00039, 0.00039, 0.00041, 0.00046, 0.00053, 0.00063, 0.00075, 0.00088, 0.00103, 0.00118, 0.00133, 0.00147, 0.0016, 0.0017, 0.00177, 0.0018, 0.0018, 0.00176, 0.00168, 0.00158, 0.00146, 0.00134, 0.00124, 0.00116, 0.00112, 0.00112, 0.00118, 0.00128, 0.00142, 0.0016, 0.00179, 0.00198, 0.00216, 0.00231, 0.00242, 0.00249, 0.00251, 0.00249, 0.00241, 0.0023, 0.00216], 'C501': [0.00139, 0.00114, 0.00086, 0.00057, 0.00029, 2e-05, -0.00022, -0.00042, -0.00058, -0.00069, -0.00077, -0.00082, -0.00083, -0.0008, -0.00075, -0.00068, -0.00057, -0.00044, -0.00029, -0.00011, 8e-05, 0.0003, 0.00053, 0.00076, 0.001, 0.00122, 0.00144, 0.00165, 0.00184, 0.00202, 0.00217, 0.00231, 0.00243, 0.00254, 0.00263, 0.00271, 0.00277, 0.00282, 0.00285, 0.00286, 0.00284, 0.0028, 0.00273, 0.00263, 0.00251, 0.00235, 0.00218, 0.00199, 0.00179, 0.00159, 0.0014, 0.00123, 0.00108, 0.00097, 0.00089, 0.00085, 0.00085, 0.00088, 0.00096, 0.00106, 0.00119, 0.00134, 0.00149, 0.00164, 0.00178, 0.00189, 0.00197, 0.002, 0.00198, 0.00191, 0.00179, 0.00162], 'C502': [0.00228, 0.00239, 0.00247, 0.00251, 0.00253, 0.00251, 0.00246, 0.00238, 0.00228, 0.00216, 0.00202, 0.00185, 0.00166, 0.00146, 0.00124, 0.001, 0.00076, 0.00052, 0.00029, 7e-05, -0.00012, -0.00028, -0.00039, -0.00045, -0.00045, -0.00039, -0.00027, -9e-05, 0.00013, 0.00041, 0.00071, 0.00103, 0.00135, 0.00165, 0.00193, 0.00217, 0.00235, 0.00248, 0.00256, 0.00258, 0.00255, 0.00248, 0.00237, 0.00224, 0.0021, 0.00196, 0.00181, 0.00166, 0.00153, 0.0014, 0.00128, 0.00116, 0.00106, 0.00096, 0.00087, 0.00079, 0.00073, 0.00067, 0.00063, 0.0006, 0.0006, 0.00062, 0.00067, 0.00075, 0.00087, 0.00101, 0.00118, 0.00137, 0.00157, 0.00177, 0.00196, 0.00213], 'C503': [0.00077, 0.00076, 0.00074, 0.00069, 0.00064, 0.00057, 0.0005, 0.00042, 0.00034, 0.00026, 0.00019, 0.00013, 8e-05, 5e-05, 4e-05, 4e-05, 5e-05, 7e-05, 0.0001, 0.00012, 0.00014, 0.00016, 0.00017, 0.00018, 0.00018, 0.00017, 0.00017, 0.00016, 0.00016, 0.00016, 0.00017, 0.00019, 0.00021, 0.00025, 0.00029, 0.00033, 0.00038, 0.00043, 0.00048, 0.00053, 0.00056, 0.00058, 0.00059, 0.00057, 0.00054, 0.00048, 0.0004, 0.0003, 0.00018, 6e-05, -7e-05, -0.0002, -0.00032, -0.00042, -0.0005, -0.00055, -0.00057, -0.00056, -0.00052, -0.00044, -0.00033, -0.00021, -7e-05, 7e-05, 0.00021, 0.00034, 0.00046, 0.00056, 0.00064, 0.0007, 0.00074, 0.00077], 'C504': [-0.00223, -0.00274, -0.00323, -0.0037, -0.00412, -0.00448, -0.00476, -0.00496, -0.00506, -0.00507, -0.00499, -0.00483, -0.0046, -0.00431, -0.00398, -0.00363, -0.00327, -0.00293, -0.00261, -0.00232, -0.00209, -0.00191, -0.00179, -0.00172, -0.0017, -0.00173, -0.00181, -0.00191, -0.00203, -0.00217, -0.00232, -0.00246, -0.00259, -0.00272, -0.00282, -0.0029, -0.00296, -0.00298, -0.00298, -0.00295, -0.0029, -0.00282, -0.00272, -0.0026, -0.00248, -0.00234, -0.00219, -0.00204, -0.00187, -0.00171, -0.00153, -0.00135, -0.00115, -0.00096, -0.00076, -0.00055, -0.00035, -0.00016, 2e-05, 0.00017, 0.0003, 0.00039, 0.00044, 0.00044, 0.00039, 0.00027, 9e-05, -0.00016, -0.00048, -0.00085, -0.00127, -0.00174], 'C505': [0.00319, 0.00331, 0.00335, 0.00331, 0.00321, 0.00305, 0.00285, 0.00263, 0.00239, 0.00215, 0.00192, 0.0017, 0.0015, 0.0013, 0.00111, 0.00093, 0.00074, 0.00056, 0.00038, 0.0002, 4e-05, -0.00011, -0.00025, -0.00036, -0.00044, -0.0005, -0.00053, -0.00053, -0.00051, -0.00046, -0.0004, -0.00031, -0.00019, -5e-05, 0.00012, 0.00032, 0.00056, 0.00084, 0.00115, 0.0015, 0.00187, 0.00224, 0.00262, 0.00298, 0.0033, 0.00357, 0.00376, 0.00387, 0.00389, 0.0038, 0.00363, 0.00338, 0.00306, 0.00269, 0.0023, 0.00191, 0.00153, 0.0012, 0.00093, 0.00073, 0.0006, 0.00056, 0.0006, 0.00073, 0.00092, 0.00117, 0.00147, 0.0018, 0.00213, 0.00246, 0.00275, 0.003], 'C506': [-0.00018, -0.00068, -0.00112, -0.0015, -0.00181, -0.00205, -0.00224, -0.00236, -0.00243, -0.00246, -0.00245, -0.0024, -0.00231, -0.00219, -0.00203, -0.00183, -0.0016, -0.00134, -0.00105, -0.00074, -0.00042, -8e-05, 0.00025, 0.00056, 0.00085, 0.00109, 0.00129, 0.00142, 0.0015, 0.00151, 0.00146, 0.00136, 0.0012, 0.00101, 0.00079, 0.00055, 0.00031, 8e-05, -0.00013, -0.00031, -0.00047, -0.00059, -0.00067, -0.00071, -0.00071, -0.00067, -0.00059, -0.00047, -0.0003, -0.0001, 0.00015, 0.00044, 0.00076, 0.00111, 0.00149, 0.00187, 0.00225, 0.00262, 0.00296, 0.00325, 0.00349, 0.00364, 0.0037, 0.00367, 0.00353, 0.00328, 0.00294, 0.00252, 0.00202, 0.00148, 0.00092, 0.00036], 'C507': [0.00494, 0.0049, 0.00479, 0.00462, 0.00441, 0.00417, 0.00391, 0.00364, 0.00337, 0.00312, 0.00288, 0.00266, 0.00245, 0.00226, 0.00208, 0.00191, 0.00175, 0.00159, 0.00144, 0.00129, 0.00114, 0.001, 0.00086, 0.00073, 0.0006, 0.00047, 0.00034, 0.00022, 9e-05, -4e-05, -0.00016, -0.00028, -0.00038, -0.00045, -0.00049, -0.00049, -0.00044, -0.00032, -0.00014, 0.0001, 0.00041, 0.00076, 0.00115, 0.00156, 0.00197, 0.00237, 0.00273, 0.00304, 0.00328, 0.00345, 0.00354, 0.00356, 0.00351, 0.00341, 0.00327, 0.00311, 0.00295, 0.00281, 0.0027, 0.00264, 0.00264, 0.00271, 0.00284, 0.00303, 0.00328, 0.00355, 0.00384, 0.00413, 0.0044, 0.00463, 0.0048, 0.0049], 'C508': [0.00238, 0.00262, 0.00291, 0.00323, 0.00357, 0.00391, 0.00424, 0.00454, 0.00482, 0.00508, 0.0053, 0.0055, 0.00567, 0.00583, 0.00596, 0.00607, 0.00616, 0.00622, 0.00626, 0.00626, 0.00622, 0.00614, 0.00602, 0.00586, 0.00565, 0.0054, 0.00511, 0.0048, 0.00447, 0.00413, 0.00379, 0.00347, 0.00317, 0.0029, 0.00267, 0.00248, 0.00234, 0.00225, 0.00222, 0.00223, 0.0023, 0.00241, 0.00257, 0.00276, 0.00298, 0.00322, 0.00348, 0.00374, 0.004, 0.00425, 0.00449, 0.0047, 0.00489, 0.00504, 0.00514, 0.00519, 0.00519, 0.00512, 0.00498, 0.00478, 0.00453, 0.00422, 0.00388, 0.00352, 0.00316, 0.00283, 0.00253, 0.00231, 0.00215, 0.00208, 0.0021, 0.0022], 'C509': [-0.00051, -0.00104, -0.00151, -0.00193, -0.00228, -0.00254, -0.00273, -0.00282, -0.00283, -0.00276, -0.00261, -0.00239, -0.00211, -0.00177, -0.0014, -0.001, -0.00061, -0.00023, 0.00012, 0.00042, 0.00066, 0.00084, 0.00096, 0.00102, 0.00102, 0.00098, 0.00091, 0.00082, 0.00072, 0.00064, 0.00057, 0.00054, 0.00055, 0.0006, 0.0007, 0.00084, 0.00101, 0.00121, 0.00142, 0.00163, 0.00182, 0.00199, 0.00211, 0.0022, 0.00223, 0.00223, 0.00218, 0.00211, 0.00203, 0.00195, 0.00189, 0.00187, 0.00189, 0.00197, 0.00211, 0.0023, 0.00252, 0.00277, 0.00303, 0.00326, 0.00345, 0.00357, 0.0036, 0.00354, 0.00338, 0.00311, 0.00275, 0.0023, 0.00179, 0.00123, 0.00065, 6e-05], 'C510': [-0.00128, -0.00072, -0.00011, 0.00053, 0.00115, 0.00171, 0.0022, 0.00256, 0.00277, 0.00283, 0.00273, 0.00246, 0.00205, 0.00152, 0.0009, 0.00021, -0.0005, -0.00122, -0.0019, -0.00253, -0.00308, -0.00354, -0.00389, -0.00415, -0.00429, -0.00434, -0.0043, -0.00418, -0.00399, -0.00374, -0.00345, -0.00311, -0.00274, -0.00235, -0.00194, -0.00151, -0.00108, -0.00064, -0.00021, 0.00021, 0.00061, 0.00099, 0.00134, 0.00165, 0.00191, 0.00212, 0.00227, 0.00235, 0.00236, 0.00231, 0.00219, 0.00202, 0.00178, 0.0015, 0.00118, 0.00083, 0.00046, 7e-05, -0.00033, -0.00072, -0.00111, -0.00148, -0.00181, -0.00211, -0.00235, -0.00254, -0.00265, -0.00267, -0.0026, -0.00242, -0.00214, -0.00176], 'C511': [0.00081, 0.00075, 0.00072, 0.00071, 0.00072, 0.00073, 0.00072, 0.00069, 0.00063, 0.00052, 0.00038, 0.00021, 0.0, -0.00022, -0.00045, -0.00068, -0.00088, -0.00104, -0.00116, -0.00123, -0.00124, -0.0012, -0.00112, -0.001, -0.00086, -0.00071, -0.00056, -0.00044, -0.00034, -0.00028, -0.00026, -0.00028, -0.00034, -0.00043, -0.00054, -0.00066, -0.00078, -0.00088, -0.00096, -0.00101, -0.00102, -0.00099, -0.00091, -0.00079, -0.00063, -0.00043, -0.00018, 0.0001, 0.00041, 0.00075, 0.00112, 0.00149, 0.00187, 0.00225, 0.0026, 0.00291, 0.00318, 0.00338, 0.00351, 0.00357, 0.00354, 0.00343, 0.00326, 0.00302, 0.00275, 0.00244, 0.00213, 0.00182, 0.00154, 0.00129, 0.00108, 0.00092], 'C512': [-3e-05, -3e-05, -2e-05, 1e-05, 5e-05, 0.0001, 0.00016, 0.00022, 0.0003, 0.00037, 0.00045, 0.00052, 0.00059, 0.00065, 0.00071, 0.00076, 0.00079, 0.00082, 0.00085, 0.00086, 0.00087, 0.00087, 0.00087, 0.00086, 0.00084, 0.00083, 0.0008, 0.00077, 0.00074, 0.00069, 0.00064, 0.00058, 0.00051, 0.00043, 0.00035, 0.00026, 0.00018, 0.00011, 5e-05, 0.0, -3e-05, -4e-05, -3e-05, -0.0, 4e-05, 9e-05, 0.00014, 0.00019, 0.00023, 0.00026, 0.00028, 0.00028, 0.00027, 0.00025, 0.00022, 0.00019, 0.00016, 0.00013, 0.00011, 9e-05, 9e-05, 9e-05, 9e-05, 9e-05, 9e-05, 9e-05, 8e-05, 6e-05, 4e-05, 1e-05, -1e-05, -2e-05], 'C513': [0.00087, 0.00101, 0.00111, 0.00119, 0.00122, 0.00122, 0.00119, 0.00112, 0.00104, 0.00093, 0.00081, 0.0007, 0.0006, 0.00051, 0.00043, 0.00038, 0.00035, 0.00032, 0.00031, 0.0003, 0.0003, 0.00029, 0.00027, 0.00025, 0.00023, 0.0002, 0.00017, 0.00015, 0.00015, 0.00015, 0.00018, 0.00024, 0.00032, 0.00043, 0.00057, 0.00074, 0.00094, 0.00116, 0.00139, 0.00164, 0.00189, 0.00213, 0.00237, 0.00259, 0.00278, 0.00295, 0.00308, 0.00316, 0.0032, 0.00319, 0.00312, 0.00299, 0.00281, 0.00257, 0.00229, 0.00198, 0.00164, 0.0013, 0.00096, 0.00065, 0.00037, 0.00015, -2e-05, -0.00012, -0.00016, -0.00014, -6e-05, 5e-05, 0.0002, 0.00037, 0.00054, 0.00071], 'D402': [-0.00043, -0.00023, 3e-05, 0.00035, 0.00069, 0.00102, 0.00133, 0.00158, 0.00176, 0.00184, 0.00184, 0.00173, 0.00154, 0.00126, 0.00092, 0.00052, 9e-05, -0.00036, -0.00082, -0.00126, -0.00169, -0.00209, -0.00243, -0.00273, -0.00296, -0.00312, -0.0032, -0.0032, -0.00312, -0.00297, -0.00273, -0.00243, -0.00207, -0.00167, -0.00122, -0.00076, -0.00029, 0.00018, 0.00063, 0.00105, 0.00145, 0.0018, 0.00211, 0.00237, 0.00258, 0.00275, 0.00287, 0.00294, 0.00297, 0.00296, 0.00293, 0.00286, 0.00278, 0.00268, 0.00257, 0.00245, 0.00232, 0.00218, 0.00202, 0.00184, 0.00163, 0.0014, 0.00115, 0.00088, 0.0006, 0.00031, 4e-05, -0.00019, -0.00039, -0.00052, -0.00058, -0.00055], 'D403': [0.00117, 0.00115, 0.00111, 0.00107, 0.00101, 0.00096, 0.00092, 0.00089, 0.00088, 0.00089, 0.00092, 0.00098, 0.00107, 0.00117, 0.00129, 0.00143, 0.00157, 0.00171, 0.00184, 0.00196, 0.00205, 0.00212, 0.00215, 0.00215, 0.00211, 0.00203, 0.00192, 0.00178, 0.00161, 0.00142, 0.00121, 0.00099, 0.00076, 0.00052, 0.0003, 8e-05, -0.00013, -0.00033, -0.0005, -0.00065, -0.00078, -0.00087, -0.00094, -0.00097, -0.00098, -0.00095, -0.00089, -0.00082, -0.00072, -0.0006, -0.00048, -0.00034, -0.00021, -8e-05, 5e-05, 0.00017, 0.00028, 0.00038, 0.00047, 0.00055, 0.00062, 0.00068, 0.00074, 0.0008, 0.00086, 0.00092, 0.00098, 0.00104, 0.00109, 0.00114, 0.00116, 0.00118]}, 'scan_amp_C7': {'A405': [0.00228, 0.00234, 0.00242, 0.0025, 0.00258, 0.00266, 0.00272, 0.00276, 0.0028, 0.00284, 0.00286, 0.00289, 0.00292, 0.00294, 0.00296, 0.00297, 0.00296, 0.00292, 0.00285, 0.00275, 0.00261, 0.00243, 0.00223, 0.00201, 0.00177, 0.00153, 0.00128, 0.00105, 0.00082, 0.0006, 0.0004, 0.0002, 1e-05, -0.00017, -0.00034, -0.0005, -0.00064, -0.00076, -0.00085, -0.0009, -0.00091, -0.00087, -0.00078, -0.00063, -0.00043, -0.00017, 0.00013, 0.00048, 0.00085, 0.00125, 0.00165, 0.00204, 0.00241, 0.00276, 0.00305, 0.0033, 0.00348, 0.0036, 0.00366, 0.00365, 0.00358, 0.00346, 0.0033, 0.00312, 0.00293, 0.00274, 0.00256, 0.00242, 0.00232, 0.00225, 0.00222, 0.00224], 'A406': [0.00087, 0.00087, 0.00091, 0.00099, 0.00111, 0.00126, 0.00144, 0.00163, 0.00182, 0.00201, 0.00218, 0.00235, 0.0025, 0.00263, 0.00274, 0.00283, 0.0029, 0.00295, 0.00298, 0.00298, 0.00295, 0.00289, 0.0028, 0.00268, 0.00252, 0.00234, 0.00213, 0.00191, 0.00168, 0.00144, 0.00122, 0.001, 0.0008, 0.00062, 0.00047, 0.00033, 0.00021, 0.0001, 0.0, -8e-05, -0.00015, -0.00022, -0.00027, -0.0003, -0.00032, -0.00032, -0.0003, -0.00025, -0.00018, -8e-05, 5e-05, 0.00021, 0.00039, 0.00059, 0.00079, 0.00101, 0.00121, 0.0014, 0.00157, 0.00171, 0.00181, 0.00187, 0.00189, 0.00186, 0.00179, 0.00169, 0.00156, 0.00141, 0.00126, 0.00113, 0.00101, 0.00092], 'A407': [0.00047, 0.00063, 0.00076, 0.00083, 0.00086, 0.00083, 0.00075, 0.00061, 0.00043, 0.00022, -1e-05, -0.00023, -0.00044, -0.0006, -0.00071, -0.00074, -0.0007, -0.00058, -0.00038, -0.00013, 0.00017, 0.0005, 0.00082, 0.00111, 0.00136, 0.00154, 0.00164, 0.00166, 0.0016, 0.00146, 0.00127, 0.00103, 0.00077, 0.00051, 0.00027, 7e-05, -8e-05, -0.00017, -0.00019, -0.00014, -2e-05, 0.00015, 0.00036, 0.00061, 0.00088, 0.00115, 0.00141, 0.00163, 0.00181, 0.00192, 0.00198, 0.00196, 0.00187, 0.0017, 0.00148, 0.0012, 0.00089, 0.00056, 0.00023, -8e-05, -0.00035, -0.00057, -0.00072, -0.00081, -0.00083, -0.00078, -0.00068, -0.00053, -0.00035, -0.00014, 7e-05, 0.00028], 'A410': [-0.00028, -0.00019, -8e-05, 4e-05, 0.00015, 0.00024, 0.0003, 0.00032, 0.00032, 0.00031, 0.00028, 0.00027, 0.00029, 0.00036, 0.0005, 0.00071, 0.001, 0.00136, 0.00177, 0.00223, 0.00269, 0.00314, 0.00354, 0.00388, 0.00414, 0.00429, 0.00434, 0.00428, 0.00412, 0.00386, 0.00353, 0.00314, 0.00272, 0.00227, 0.00183, 0.00141, 0.00101, 0.00065, 0.00034, 7e-05, -0.00014, -0.00031, -0.00042, -0.00049, -0.00052, -0.00051, -0.00047, -0.00041, -0.00032, -0.00021, -0.0001, 2e-05, 0.00013, 0.00024, 0.00034, 0.00042, 0.00048, 0.00052, 0.00054, 0.00053, 0.00049, 0.00043, 0.00034, 0.00024, 0.00012, -0.0, -0.00012, -0.00022, -0.0003, -0.00035, -0.00037, -0.00034], 'B602': [0.00383, 0.004, 0.00409, 0.0041, 0.00403, 0.0039, 0.00371, 0.00348, 0.00321, 0.00292, 0.00261, 0.00229, 0.00198, 0.00168, 0.0014, 0.00115, 0.00093, 0.00075, 0.00063, 0.00057, 0.00059, 0.00068, 0.00085, 0.00109, 0.0014, 0.00177, 0.00218, 0.00262, 0.00306, 0.00348, 0.00387, 0.00419, 0.00445, 0.00463, 0.00472, 0.00474, 0.00467, 0.00454, 0.00436, 0.00414, 0.00389, 0.00363, 0.00336, 0.0031, 0.00285, 0.00261, 0.00237, 0.00213, 0.0019, 0.00166, 0.00142, 0.00117, 0.00092, 0.00067, 0.00043, 0.00021, 2e-05, -0.00012, -0.0002, -0.00022, -0.00016, -3e-05, 0.00018, 0.00047, 0.00081, 0.00121, 0.00164, 0.00207, 0.00251, 0.00292, 0.00328, 0.00359], 'B603': [0.00046, 0.00013, -0.00021, -0.00054, -0.00085, -0.0011, -0.0013, -0.00143, -0.00149, -0.00149, -0.00141, -0.00127, -0.00108, -0.00085, -0.00059, -0.00032, -4e-05, 0.00022, 0.00047, 0.00069, 0.00087, 0.00101, 0.00111, 0.00117, 0.00119, 0.00118, 0.00114, 0.00108, 0.00099, 0.0009, 0.00079, 0.00068, 0.00056, 0.00045, 0.00034, 0.00023, 0.00013, 2e-05, -8e-05, -0.00019, -0.00031, -0.00043, -0.00057, -0.00072, -0.00088, -0.00105, -0.00123, -0.00142, -0.0016, -0.00176, -0.0019, -0.002, -0.00206, -0.00206, -0.002, -0.00188, -0.0017, -0.00145, -0.00115, -0.00081, -0.00044, -6e-05, 0.0003, 0.00064, 0.00093, 0.00115, 0.00129, 0.00135, 0.00132, 0.00121, 0.00102, 0.00076], 'B604': [0.00054, 0.00044, 0.00034, 0.00024, 0.00014, 3e-05, -9e-05, -0.00022, -0.00037, -0.00054, -0.00073, -0.00094, -0.00117, -0.00141, -0.00166, -0.0019, -0.00213, -0.00235, -0.00253, -0.00268, -0.0028, -0.00289, -0.00295, -0.00298, -0.00299, -0.00299, -0.00296, -0.00293, -0.00288, -0.00281, -0.00272, -0.00261, -0.00248, -0.00232, -0.00214, -0.00194, -0.00172, -0.00148, -0.00124, -0.00099, -0.00076, -0.00053, -0.00032, -0.00012, 5e-05, 0.00019, 0.00032, 0.00042, 0.00049, 0.00055, 0.00059, 0.00061, 0.00061, 0.00061, 0.0006, 0.00059, 0.00058, 0.00057, 0.00057, 0.00057, 0.00059, 0.00062, 0.00065, 0.00069, 0.00073, 0.00076, 0.00079, 0.00079, 0.00078, 0.00074, 0.00069, 0.00062], 'B605': [0.0039, 0.00368, 0.0034, 0.00307, 0.0027, 0.00232, 0.00195, 0.0016, 0.00128, 0.00101, 0.00079, 0.00062, 0.00049, 0.00038, 0.00027, 0.00016, 2e-05, -0.00016, -0.00038, -0.00064, -0.00094, -0.00126, -0.00159, -0.00192, -0.00221, -0.00247, -0.00267, -0.00282, -0.0029, -0.00294, -0.00293, -0.00289, -0.00283, -0.00277, -0.0027, -0.00265, -0.00261, -0.0026, -0.0026, -0.00263, -0.00269, -0.00276, -0.00285, -0.00295, -0.00305, -0.00315, -0.00323, -0.00329, -0.00332, -0.00331, -0.00324, -0.00312, -0.00293, -0.00268, -0.00236, -0.00197, -0.00153, -0.00104, -0.0005, 6e-05, 0.00063, 0.0012, 0.00174, 0.00226, 0.00273, 0.00315, 0.0035, 0.00377, 0.00397, 0.00408, 0.00411, 0.00405], 'B606': [0.001, 0.00105, 0.00109, 0.0011, 0.00108, 0.00102, 0.00092, 0.00079, 0.00063, 0.00045, 0.00026, 7e-05, -9e-05, -0.00023, -0.00033, -0.00039, -0.00041, -0.00039, -0.00034, -0.00029, -0.00023, -0.00019, -0.00018, -0.00019, -0.00024, -0.00032, -0.00043, -0.00055, -0.00067, -0.0008, -0.00091, -0.001, -0.00106, -0.00109, -0.00108, -0.00105, -0.00098, -0.00088, -0.00076, -0.00061, -0.00043, -0.00024, -3e-05, 0.00018, 0.0004, 0.00063, 0.00084, 0.00103, 0.00121, 0.00136, 0.00149, 0.00158, 0.00164, 0.00167, 0.00167, 0.00164, 0.00159, 0.00152, 0.00144, 0.00134, 0.00124, 0.00113, 0.00104, 0.00095, 0.00088, 0.00083, 0.0008, 0.00079, 0.0008, 0.00084, 0.00089, 0.00094], 'B607': [-0.00127, -0.00142, -0.0015, -0.00147, -0.00134, -0.00108, -0.0007, -0.00019, 0.00044, 0.00115, 0.00193, 0.00275, 0.00356, 0.00433, 0.00504, 0.00565, 0.00615, 0.0065, 0.00673, 0.00681, 0.00678, 0.00664, 0.00641, 0.00613, 0.0058, 0.00547, 0.00514, 0.00484, 0.00456, 0.00431, 0.0041, 0.00392, 0.00377, 0.00363, 0.0035, 0.00338, 0.00324, 0.0031, 0.00294, 0.00275, 0.00255, 0.00233, 0.00208, 0.00182, 0.00155, 0.00127, 0.001, 0.00074, 0.00051, 0.0003, 0.00012, -1e-05, -0.0001, -0.00015, -0.00016, -0.00014, -9e-05, -2e-05, 7e-05, 0.00015, 0.00022, 0.00027, 0.0003, 0.00029, 0.00024, 0.00015, 1e-05, -0.00016, -0.00037, -0.0006, -0.00084, -0.00107], 'B608': [0.00063, 0.00019, -0.00028, -0.00077, -0.00124, -0.00168, -0.00206, -0.00238, -0.00261, -0.00276, -0.00282, -0.00282, -0.00277, -0.00268, -0.00258, -0.0025, -0.00244, -0.00243, -0.00247, -0.00256, -0.0027, -0.00288, -0.00308, -0.00328, -0.00347, -0.00363, -0.00374, -0.0038, -0.0038, -0.00373, -0.0036, -0.00341, -0.00318, -0.00291, -0.00261, -0.0023, -0.00199, -0.00168, -0.00138, -0.00109, -0.00083, -0.00058, -0.00034, -0.00013, 7e-05, 0.00025, 0.00043, 0.00058, 0.00073, 0.00087, 0.001, 0.00111, 0.00122, 0.00132, 0.00141, 0.0015, 0.00159, 0.00168, 0.00176, 0.00185, 0.00193, 0.00201, 0.00208, 0.00213, 0.00216, 0.00215, 0.00211, 0.00201, 0.00186, 0.00165, 0.00137, 0.00103], 'B609': [0.00072, 0.00069, 0.0006, 0.00046, 0.00028, 8e-05, -0.00015, -0.00038, -0.0006, -0.0008, -0.00098, -0.00112, -0.00123, -0.00131, -0.00136, -0.0014, -0.00142, -0.00144, -0.00146, -0.00148, -0.00152, -0.00157, -0.00163, -0.00169, -0.00175, -0.0018, -0.00184, -0.00187, -0.00187, -0.00186, -0.00183, -0.00179, -0.00173, -0.00167, -0.0016, -0.00154, -0.00147, -0.00141, -0.00136, -0.00131, -0.00126, -0.00122, -0.00118, -0.00114, -0.0011, -0.00107, -0.00103, -0.001, -0.00098, -0.00096, -0.00096, -0.00096, -0.00098, -0.001, -0.00104, -0.00107, -0.0011, -0.00113, -0.00113, -0.00111, -0.00106, -0.00097, -0.00085, -0.0007, -0.00051, -0.00031, -9e-05, 0.00012, 0.00032, 0.00049, 0.00062, 0.0007], 'B610': [0.00132, 0.00133, 0.00134, 0.00135, 0.00134, 0.00132, 0.00129, 0.00124, 0.00117, 0.00109, 0.001, 0.00089, 0.00077, 0.00064, 0.0005, 0.00036, 0.00022, 8e-05, -5e-05, -0.00017, -0.00027, -0.00035, -0.00041, -0.00044, -0.00044, -0.00042, -0.00037, -0.00031, -0.00023, -0.00015, -6e-05, 2e-05, 0.0001, 0.00016, 0.00021, 0.00024, 0.00025, 0.00024, 0.00021, 0.00017, 0.00011, 5e-05, -1e-05, -6e-05, -0.00011, -0.00014, -0.00015, -0.00014, -0.00012, -7e-05, -1e-05, 7e-05, 0.00016, 0.00025, 0.00035, 0.00046, 0.00056, 0.00065, 0.00074, 0.00083, 0.00091, 0.00098, 0.00104, 0.00109, 0.00114, 0.00117, 0.0012, 0.00123, 0.00125, 0.00126, 0.00128, 0.0013], 'B611': [-0.00019, -0.00024, -0.00026, -0.00024, -0.00019, -0.00012, -6e-05, 0.0, 4e-05, 4e-05, 0.0, -7e-05, -0.00018, -0.00032, -0.00049, -0.00066, -0.00082, -0.00098, -0.00111, -0.00121, -0.00128, -0.00131, -0.00132, -0.0013, -0.00125, -0.00119, -0.00112, -0.00103, -0.00094, -0.00084, -0.00073, -0.00062, -0.0005, -0.00036, -0.00021, -5e-05, 0.00012, 0.00031, 0.00051, 0.00073, 0.00096, 0.00119, 0.00144, 0.00168, 0.00193, 0.00217, 0.0024, 0.00261, 0.00281, 0.00297, 0.00311, 0.00321, 0.00328, 0.00331, 0.0033, 0.00325, 0.00316, 0.00304, 0.00288, 0.00269, 0.00248, 0.00225, 0.002, 0.00173, 0.00146, 0.00119, 0.00093, 0.00067, 0.00044, 0.00023, 5e-05, -9e-05], 'B612': [0.00126, 0.00131, 0.00127, 0.00114, 0.00091, 0.00059, 0.0002, -0.00025, -0.00074, -0.00124, -0.00172, -0.00217, -0.00257, -0.00289, -0.00315, -0.00334, -0.00347, -0.00354, -0.00359, -0.00362, -0.00364, -0.00368, -0.00373, -0.00379, -0.00386, -0.00394, -0.00402, -0.00407, -0.0041, -0.0041, -0.00405, -0.00396, -0.00384, -0.00368, -0.00349, -0.00328, -0.00305, -0.00282, -0.00258, -0.00235, -0.00213, -0.00192, -0.00173, -0.00156, -0.00142, -0.00131, -0.00122, -0.00117, -0.00115, -0.00116, -0.00119, -0.00125, -0.00132, -0.0014, -0.00148, -0.00155, -0.00161, -0.00164, -0.00165, -0.00162, -0.00154, -0.00142, -0.00126, -0.00105, -0.00081, -0.00053, -0.00023, 8e-05, 0.00039, 0.00068, 0.00093, 0.00113], 'B613': [0.0014, 0.00155, 0.00168, 0.00179, 0.00189, 0.00198, 0.00208, 0.00218, 0.0023, 0.00242, 0.00255, 0.00267, 0.00277, 0.00284, 0.00287, 0.00284, 0.00275, 0.00258, 0.00233, 0.00201, 0.00163, 0.0012, 0.00073, 0.00023, -0.00027, -0.00075, -0.00122, -0.00164, -0.00202, -0.00235, -0.00261, -0.00281, -0.00296, -0.00305, -0.0031, -0.00312, -0.0031, -0.00308, -0.00305, -0.00303, -0.00302, -0.00303, -0.00306, -0.0031, -0.00316, -0.00323, -0.00331, -0.00339, -0.00346, -0.00352, -0.00357, -0.00358, -0.00357, -0.00352, -0.00344, -0.00331, -0.00314, -0.00293, -0.00268, -0.00239, -0.00208, -0.00175, -0.0014, -0.00105, -0.0007, -0.00036, -4e-05, 0.00026, 0.00055, 0.0008, 0.00103, 0.00123], 'B614': [0.00185, 0.00153, 0.0012, 0.00089, 0.00061, 0.00039, 0.00022, 0.00012, 8e-05, 0.0001, 0.00017, 0.00028, 0.00042, 0.00056, 0.00071, 0.00083, 0.00094, 0.001, 0.00103, 0.00102, 0.00096, 0.00088, 0.00076, 0.00063, 0.00049, 0.00037, 0.00026, 0.00018, 0.00014, 0.00016, 0.00023, 0.00037, 0.00057, 0.00085, 0.00118, 0.00157, 0.002, 0.00247, 0.00294, 0.00342, 0.00386, 0.00426, 0.0046, 0.00485, 0.00502, 0.0051, 0.00509, 0.00499, 0.00481, 0.00457, 0.00429, 0.00399, 0.00367, 0.00337, 0.00309, 0.00285, 0.00266, 0.00252, 0.00244, 0.00242, 0.00244, 0.00251, 0.00259, 0.00269, 0.00278, 0.00285, 0.00288, 0.00286, 0.00278, 0.00263, 0.00242, 0.00216], 'B615': [0.00021, 0.00013, 6e-05, -0.0, -6e-05, -0.00013, -0.0002, -0.00028, -0.00037, -0.00048, -0.0006, -0.00074, -0.00089, -0.00105, -0.00121, -0.00137, -0.00152, -0.00164, -0.00174, -0.0018, -0.00181, -0.00179, -0.00171, -0.0016, -0.00144, -0.00125, -0.00103, -0.00079, -0.00054, -0.00029, -4e-05, 0.0002, 0.00042, 0.00062, 0.00079, 0.00094, 0.00106, 0.00116, 0.00123, 0.00127, 0.00129, 0.0013, 0.0013, 0.00128, 0.00126, 0.00124, 0.00122, 0.0012, 0.0012, 0.00122, 0.00124, 0.00129, 0.00134, 0.00141, 0.00149, 0.00156, 0.00162, 0.00167, 0.0017, 0.0017, 0.00167, 0.00161, 0.00152, 0.0014, 0.00126, 0.00112, 0.00096, 0.00081, 0.00066, 0.00052, 0.0004, 0.0003], 'B616': [0.00512, 0.00497, 0.00479, 0.00458, 0.00433, 0.00406, 0.00377, 0.00347, 0.00315, 0.0028, 0.00243, 0.00204, 0.00163, 0.00118, 0.00072, 0.00023, -0.00026, -0.00077, -0.00126, -0.00174, -0.00218, -0.00258, -0.00293, -0.00321, -0.00341, -0.00353, -0.00358, -0.00354, -0.00341, -0.00322, -0.00295, -0.00263, -0.00226, -0.00185, -0.00142, -0.00098, -0.00053, -0.00011, 0.0003, 0.00067, 0.001, 0.00129, 0.00153, 0.00173, 0.0019, 0.00203, 0.00215, 0.00225, 0.00235, 0.00246, 0.00257, 0.0027, 0.00283, 0.00298, 0.00314, 0.0033, 0.00345, 0.00361, 0.00377, 0.00392, 0.00408, 0.00424, 0.0044, 0.00456, 0.00472, 0.00488, 0.00502, 0.00513, 0.00521, 0.00526, 0.00526, 0.00521], 'B617': [-0.00214, -0.00267, -0.00316, -0.00358, -0.00392, -0.00414, -0.00425, -0.00424, -0.00411, -0.0039, -0.00361, -0.00326, -0.00289, -0.00252, -0.00215, -0.00181, -0.00151, -0.00125, -0.00103, -0.00086, -0.00073, -0.00063, -0.00056, -0.00052, -0.00049, -0.00047, -0.00044, -0.00041, -0.00035, -0.00026, -0.00013, 5e-05, 0.00027, 0.00055, 0.00089, 0.00127, 0.00168, 0.00213, 0.00258, 0.00303, 0.00345, 0.00382, 0.00414, 0.00439, 0.00455, 0.00463, 0.00462, 0.00453, 0.00436, 0.00412, 0.00382, 0.00348, 0.00312, 0.00275, 0.00239, 0.00205, 0.00174, 0.00148, 0.00126, 0.0011, 0.00097, 0.00088, 0.00081, 0.00074, 0.00065, 0.00052, 0.00034, 9e-05, -0.00024, -0.00064, -0.0011, -0.00161], 'C501': [0.00124, 0.00098, 0.0007, 0.00041, 0.00011, -0.00019, -0.0005, -0.00081, -0.00112, -0.00142, -0.00172, -0.002, -0.00226, -0.00248, -0.00267, -0.0028, -0.00286, -0.00287, -0.00281, -0.0027, -0.00253, -0.00233, -0.00211, -0.00189, -0.00167, -0.00147, -0.00131, -0.00118, -0.00109, -0.00104, -0.00103, -0.00104, -0.00109, -0.00115, -0.00123, -0.00132, -0.00142, -0.00152, -0.00162, -0.00172, -0.00182, -0.00189, -0.00196, -0.002, -0.00201, -0.00199, -0.00193, -0.00184, -0.00172, -0.00156, -0.00137, -0.00115, -0.00091, -0.00065, -0.00039, -0.00011, 0.00016, 0.00044, 0.0007, 0.00096, 0.0012, 0.00142, 0.00162, 0.00179, 0.00192, 0.002, 0.00204, 0.00202, 0.00196, 0.00184, 0.00168, 0.00148], 'C502': [0.00044, 0.00058, 0.00072, 0.00086, 0.00098, 0.00108, 0.00114, 0.00116, 0.00114, 0.00107, 0.00095, 0.00077, 0.00054, 0.00026, -7e-05, -0.00044, -0.00084, -0.00124, -0.00163, -0.002, -0.00232, -0.00259, -0.00278, -0.00288, -0.0029, -0.00283, -0.00267, -0.00244, -0.00216, -0.00184, -0.0015, -0.00116, -0.00084, -0.00056, -0.00033, -0.00016, -7e-05, -4e-05, -7e-05, -0.00016, -0.00029, -0.00044, -0.0006, -0.00076, -0.00088, -0.00097, -0.001, -0.00098, -0.0009, -0.00077, -0.00059, -0.00038, -0.00016, 7e-05, 0.00028, 0.00047, 0.00061, 0.00071, 0.00075, 0.00075, 0.0007, 0.00062, 0.00051, 0.00039, 0.00028, 0.00019, 0.00012, 8e-05, 8e-05, 0.00012, 0.0002, 0.00031], 'C503': [-0.00064, -0.00068, -0.0007, -0.0007, -0.00068, -0.00063, -0.00057, -0.00048, -0.00038, -0.00026, -0.00014, -0.0, 0.00014, 0.00028, 0.00041, 0.00053, 0.00065, 0.00074, 0.00081, 0.00085, 0.00086, 0.00084, 0.00078, 0.0007, 0.00059, 0.00046, 0.00031, 0.00015, -1e-05, -0.00017, -0.00032, -0.00045, -0.00056, -0.00064, -0.00069, -0.0007, -0.00068, -0.00064, -0.00056, -0.00047, -0.00037, -0.00027, -0.00016, -6e-05, 2e-05, 9e-05, 0.00014, 0.00017, 0.00018, 0.00019, 0.00018, 0.00016, 0.00014, 0.00012, 0.0001, 8e-05, 7e-05, 6e-05, 5e-05, 4e-05, 3e-05, 1e-05, -2e-05, -5e-05, -0.0001, -0.00015, -0.00022, -0.00029, -0.00037, -0.00045, -0.00052, -0.00059], 'C504': [-0.0039, -0.0041, -0.00425, -0.00433, -0.00434, -0.00427, -0.00412, -0.00391, -0.00363, -0.00331, -0.00297, -0.00263, -0.00232, -0.00207, -0.00188, -0.00177, -0.00175, -0.00181, -0.00195, -0.00215, -0.00239, -0.00265, -0.00291, -0.00314, -0.00332, -0.00345, -0.00349, -0.00346, -0.00335, -0.00316, -0.00291, -0.00261, -0.00227, -0.00191, -0.00155, -0.00119, -0.00084, -0.00051, -0.00021, 7e-05, 0.00032, 0.00055, 0.00076, 0.00095, 0.00112, 0.00127, 0.0014, 0.00151, 0.00159, 0.00163, 0.00165, 0.00162, 0.00156, 0.00146, 0.00132, 0.00114, 0.00093, 0.00068, 0.00042, 0.00013, -0.00018, -0.0005, -0.00082, -0.00114, -0.00147, -0.0018, -0.00212, -0.00245, -0.00277, -0.00308, -0.00338, -0.00365], 'C505': [-0.00086, -0.001, -0.00116, -0.00132, -0.00147, -0.00161, -0.00172, -0.00178, -0.0018, -0.00178, -0.00172, -0.00163, -0.0015, -0.00137, -0.00122, -0.00108, -0.00095, -0.00083, -0.00074, -0.00066, -0.00061, -0.00057, -0.00055, -0.00055, -0.00055, -0.00055, -0.00055, -0.00055, -0.00055, -0.00054, -0.00052, -0.0005, -0.00048, -0.00045, -0.00041, -0.00037, -0.00032, -0.00026, -0.00019, -0.00011, -1e-05, 0.00011, 0.00024, 0.00039, 0.00054, 0.00069, 0.00084, 0.00097, 0.00108, 0.00117, 0.00122, 0.00123, 0.0012, 0.00113, 0.00103, 0.0009, 0.00073, 0.00056, 0.00037, 0.00019, 2e-05, -0.00013, -0.00025, -0.00034, -0.00041, -0.00045, -0.00048, -0.00051, -0.00053, -0.00058, -0.00064, -0.00074], 'C506': [-0.00028, -0.00033, -0.00036, -0.00036, -0.00034, -0.0003, -0.00025, -0.0002, -0.00016, -0.00015, -0.00017, -0.00024, -0.00035, -0.0005, -0.00068, -0.00087, -0.00105, -0.00122, -0.00136, -0.00144, -0.00147, -0.00146, -0.00139, -0.00128, -0.00115, -0.001, -0.00086, -0.00073, -0.00063, -0.00056, -0.00052, -0.00051, -0.00054, -0.00058, -0.00064, -0.00069, -0.00072, -0.00074, -0.00072, -0.00066, -0.00057, -0.00045, -0.0003, -0.00014, 4e-05, 0.00021, 0.00036, 0.0005, 0.0006, 0.00066, 0.00069, 0.00069, 0.00066, 0.0006, 0.00052, 0.00044, 0.00036, 0.00029, 0.00022, 0.00018, 0.00014, 0.00012, 0.00011, 0.00011, 0.0001, 9e-05, 7e-05, 4e-05, -1e-05, -8e-05, -0.00014, -0.00021], 'C507': [0.00472, 0.00437, 0.004, 0.00363, 0.00326, 0.00292, 0.00261, 0.00233, 0.00207, 0.00182, 0.00157, 0.00131, 0.00102, 0.00069, 0.00032, -8e-05, -0.00052, -0.00098, -0.00144, -0.00189, -0.0023, -0.00267, -0.00296, -0.00317, -0.00329, -0.00331, -0.00325, -0.00309, -0.00286, -0.00258, -0.00225, -0.0019, -0.00155, -0.00121, -0.00091, -0.00066, -0.00046, -0.00032, -0.00025, -0.00023, -0.00028, -0.00037, -0.00051, -0.00067, -0.00085, -0.00103, -0.00119, -0.00133, -0.00143, -0.00148, -0.00146, -0.00137, -0.0012, -0.00095, -0.00063, -0.00023, 0.00023, 0.00075, 0.00131, 0.0019, 0.0025, 0.00309, 0.00365, 0.00416, 0.00461, 0.00497, 0.00524, 0.0054, 0.00545, 0.0054, 0.00525, 0.00502], 'C508': [0.0021, 0.00212, 0.00209, 0.00201, 0.00189, 0.00173, 0.00153, 0.00131, 0.00105, 0.00077, 0.00046, 0.00013, -0.00023, -0.0006, -0.001, -0.00141, -0.00183, -0.00224, -0.00263, -0.00299, -0.00329, -0.00353, -0.0037, -0.00378, -0.00379, -0.00372, -0.00359, -0.00341, -0.0032, -0.00298, -0.00277, -0.00257, -0.00239, -0.00224, -0.00212, -0.00201, -0.0019, -0.0018, -0.00168, -0.00155, -0.0014, -0.00124, -0.00106, -0.00087, -0.00069, -0.00053, -0.00038, -0.00028, -0.00021, -0.00018, -0.00019, -0.00024, -0.00031, -0.00039, -0.00048, -0.00056, -0.00061, -0.00063, -0.00061, -0.00054, -0.00042, -0.00026, -5e-05, 0.0002, 0.00046, 0.00074, 0.00103, 0.00129, 0.00153, 0.00174, 0.00191, 0.00203], 'C509': [-0.0002, -0.00021, -0.00018, -0.00011, 1e-05, 0.00016, 0.00035, 0.00057, 0.0008, 0.00103, 0.00126, 0.00147, 0.00165, 0.00179, 0.00188, 0.00192, 0.00192, 0.00186, 0.00176, 0.00163, 0.00147, 0.0013, 0.00112, 0.00095, 0.00079, 0.00066, 0.00056, 0.00048, 0.00044, 0.00043, 0.00043, 0.00046, 0.00049, 0.00052, 0.00054, 0.00055, 0.00054, 0.0005, 0.00042, 0.00032, 0.00018, 3e-05, -0.00015, -0.00032, -0.00049, -0.00063, -0.00073, -0.00079, -0.00079, -0.00073, -0.00061, -0.00044, -0.00024, -0.0, 0.00024, 0.00047, 0.00069, 0.00087, 0.001, 0.00109, 0.00112, 0.00111, 0.00105, 0.00094, 0.00081, 0.00066, 0.0005, 0.00034, 0.00019, 5e-05, -7e-05, -0.00015], 'C510': [0.00195, 0.00186, 0.0018, 0.00178, 0.0018, 0.00185, 0.00193, 0.00204, 0.00216, 0.00229, 0.00241, 0.00252, 0.0026, 0.00263, 0.00261, 0.00253, 0.00237, 0.00214, 0.00184, 0.00148, 0.00106, 0.00059, 9e-05, -0.00043, -0.00094, -0.00143, -0.00188, -0.00228, -0.00262, -0.00289, -0.00309, -0.00322, -0.00328, -0.00328, -0.00324, -0.00318, -0.0031, -0.00301, -0.00293, -0.00285, -0.00278, -0.00271, -0.00263, -0.00252, -0.00237, -0.00218, -0.00193, -0.00161, -0.00123, -0.00079, -0.0003, 0.00023, 0.00077, 0.00131, 0.00183, 0.0023, 0.00272, 0.00307, 0.00334, 0.00353, 0.00364, 0.00367, 0.00364, 0.00354, 0.0034, 0.00322, 0.00302, 0.00281, 0.0026, 0.0024, 0.00222, 0.00207], 'C511': [-0.00185, -0.00172, -0.00156, -0.00139, -0.00121, -0.00104, -0.00087, -0.00072, -0.00059, -0.00049, -0.00043, -0.00041, -0.00041, -0.00046, -0.00053, -0.00062, -0.00072, -0.00081, -0.0009, -0.00096, -0.00099, -0.00098, -0.00093, -0.00084, -0.00072, -0.00057, -0.0004, -0.00021, -1e-05, 0.0002, 0.0004, 0.0006, 0.00081, 0.00101, 0.00122, 0.00142, 0.00162, 0.00182, 0.00201, 0.00219, 0.00235, 0.00248, 0.00259, 0.00267, 0.0027, 0.00269, 0.00264, 0.00255, 0.00241, 0.00224, 0.00202, 0.00178, 0.00152, 0.00123, 0.00093, 0.00063, 0.00033, 4e-05, -0.00025, -0.00052, -0.00078, -0.00103, -0.00125, -0.00145, -0.00163, -0.00178, -0.0019, -0.00199, -0.00204, -0.00205, -0.00202, -0.00195], 'C512': [0.00342, 0.00326, 0.00303, 0.00275, 0.00243, 0.00209, 0.00174, 0.0014, 0.00106, 0.00075, 0.00046, 0.00019, -6e-05, -0.00031, -0.00056, -0.00084, -0.00114, -0.00147, -0.00185, -0.00227, -0.00272, -0.00319, -0.00368, -0.00415, -0.00461, -0.00502, -0.00537, -0.00566, -0.00586, -0.00597, -0.00599, -0.00592, -0.00576, -0.00552, -0.00522, -0.00485, -0.00444, -0.00399, -0.00352, -0.00302, -0.00252, -0.00202, -0.00151, -0.00102, -0.00055, -0.0001, 0.00033, 0.00073, 0.00109, 0.0014, 0.00168, 0.0019, 0.00207, 0.0022, 0.00229, 0.00234, 0.00237, 0.00238, 0.0024, 0.00243, 0.00247, 0.00254, 0.00264, 0.00276, 0.0029, 0.00306, 0.00322, 0.00336, 0.00347, 0.00354, 0.00357, 0.00353], 'C513': [-0.00032, -0.00042, -0.00054, -0.00067, -0.0008, -0.00092, -0.00103, -0.00111, -0.00118, -0.00122, -0.00123, -0.00121, -0.00117, -0.00111, -0.00104, -0.00095, -0.00086, -0.00076, -0.00066, -0.00057, -0.00048, -0.00039, -0.0003, -0.00022, -0.00013, -3e-05, 8e-05, 0.0002, 0.00034, 0.00049, 0.00064, 0.0008, 0.00096, 0.0011, 0.00123, 0.00132, 0.00139, 0.00143, 0.00143, 0.0014, 0.00134, 0.00127, 0.00117, 0.00107, 0.00097, 0.00087, 0.00077, 0.00068, 0.0006, 0.00053, 0.00048, 0.00043, 0.00038, 0.00034, 0.00031, 0.00027, 0.00024, 0.00021, 0.00018, 0.00015, 0.00012, 9e-05, 7e-05, 5e-05, 4e-05, 2e-05, 0.0, -2e-05, -5e-05, -9e-05, -0.00015, -0.00023], 'D402': [0.00125, 0.00135, 0.00148, 0.00164, 0.00185, 0.0021, 0.00239, 0.00272, 0.00307, 0.00344, 0.0038, 0.00414, 0.00446, 0.00473, 0.00494, 0.00509, 0.00517, 0.00519, 0.00513, 0.00501, 0.00483, 0.00461, 0.00435, 0.00408, 0.00381, 0.00354, 0.00328, 0.00303, 0.0028, 0.00258, 0.00238, 0.00217, 0.00196, 0.00174, 0.0015, 0.00126, 0.00102, 0.00077, 0.00054, 0.00033, 0.00015, 1e-05, -9e-05, -0.00013, -0.00014, -0.0001, -3e-05, 7e-05, 0.00017, 0.00027, 0.00036, 0.00043, 0.00047, 0.00048, 0.00047, 0.00044, 0.00039, 0.00034, 0.0003, 0.00027, 0.00027, 0.00029, 0.00034, 0.00042, 0.00051, 0.00062, 0.00072, 0.00083, 0.00092, 0.00101, 0.00109, 0.00117], 'D403': [-0.00059, -0.00062, -0.00064, -0.00065, -0.00064, -0.00063, -0.00061, -0.00058, -0.00055, -0.00053, -0.00052, -0.00053, -0.00056, -0.00061, -0.00068, -0.00077, -0.00086, -0.00095, -0.00103, -0.00109, -0.00113, -0.00114, -0.00111, -0.00105, -0.00095, -0.00081, -0.00064, -0.00044, -0.00023, -0.0, 0.00023, 0.00046, 0.00068, 0.00088, 0.00106, 0.00121, 0.00133, 0.00142, 0.00147, 0.00148, 0.00144, 0.00137, 0.00125, 0.0011, 0.00091, 0.0007, 0.00046, 0.00021, -4e-05, -0.00029, -0.00053, -0.00075, -0.00093, -0.00108, -0.00118, -0.00125, -0.00127, -0.00125, -0.00121, -0.00113, -0.00103, -0.00093, -0.00082, -0.00073, -0.00064, -0.00057, -0.00052, -0.0005, -0.00049, -0.0005, -0.00053, -0.00056]}, 'scan_angles': {'A405': [0.0, 5.0, 10.0, 15.0, 20.0, 25.0, 30.0, 35.0, 40.0, 45.0, 50.0, 55.0, 60.0, 65.0, 70.0, 75.0, 80.0, 85.0, 90.0, 95.0, 100.0, 105.0, 110.0, 115.0, 120.0, 125.0, 130.0, 135.0, 140.0, 145.0, 150.0, 155.0, 160.0, 165.0, 170.0, 175.0, 180.0, 185.0, 190.0, 195.0, 200.0, 205.0, 210.0, 215.0, 220.0, 225.0, 230.0, 235.0, 240.0, 245.0, 250.0, 255.0, 260.0, 265.0, 270.0, 275.0, 280.0, 285.0, 290.0, 295.0, 300.0, 305.0, 310.0, 315.0, 320.0, 325.0, 330.0, 335.0, 340.0, 345.0, 350.0, 355.0], 'A406': [0.0, 5.0, 10.0, 15.0, 20.0, 25.0, 30.0, 35.0, 40.0, 45.0, 50.0, 55.0, 60.0, 65.0, 70.0, 75.0, 80.0, 85.0, 90.0, 95.0, 100.0, 105.0, 110.0, 115.0, 120.0, 125.0, 130.0, 135.0, 140.0, 145.0, 150.0, 155.0, 160.0, 165.0, 170.0, 175.0, 180.0, 185.0, 190.0, 195.0, 200.0, 205.0, 210.0, 215.0, 220.0, 225.0, 230.0, 235.0, 240.0, 245.0, 250.0, 255.0, 260.0, 265.0, 270.0, 275.0, 280.0, 285.0, 290.0, 295.0, 300.0, 305.0, 310.0, 315.0, 320.0, 325.0, 330.0, 335.0, 340.0, 345.0, 350.0, 355.0], 'A407': [0.0, 5.0, 10.0, 15.0, 20.0, 25.0, 30.0, 35.0, 40.0, 45.0, 50.0, 55.0, 60.0, 65.0, 70.0, 75.0, 80.0, 85.0, 90.0, 95.0, 100.0, 105.0, 110.0, 115.0, 120.0, 125.0, 130.0, 135.0, 140.0, 145.0, 150.0, 155.0, 160.0, 165.0, 170.0, 175.0, 180.0, 185.0, 190.0, 195.0, 200.0, 205.0, 210.0, 215.0, 220.0, 225.0, 230.0, 235.0, 240.0, 245.0, 250.0, 255.0, 260.0, 265.0, 270.0, 275.0, 280.0, 285.0, 290.0, 295.0, 300.0, 305.0, 310.0, 315.0, 320.0, 325.0, 330.0, 335.0, 340.0, 345.0, 350.0, 355.0], 'A410': [0.0, 5.0, 10.0, 15.0, 20.0, 25.0, 30.0, 35.0, 40.0, 45.0, 50.0, 55.0, 60.0, 65.0, 70.0, 75.0, 80.0, 85.0, 90.0, 95.0, 100.0, 105.0, 110.0, 115.0, 120.0, 125.0, 130.0, 135.0, 140.0, 145.0, 150.0, 155.0, 160.0, 165.0, 170.0, 175.0, 180.0, 185.0, 190.0, 195.0, 200.0, 205.0, 210.0, 215.0, 220.0, 225.0, 230.0, 235.0, 240.0, 245.0, 250.0, 255.0, 260.0, 265.0, 270.0, 275.0, 280.0, 285.0, 290.0, 295.0, 300.0, 305.0, 310.0, 315.0, 320.0, 325.0, 330.0, 335.0, 340.0, 345.0, 350.0, 355.0], 'B602': [0.0, 5.0, 10.0, 15.0, 20.0, 25.0, 30.0, 35.0, 40.0, 45.0, 50.0, 55.0, 60.0, 65.0, 70.0, 75.0, 80.0, 85.0, 90.0, 95.0, 100.0, 105.0, 110.0, 115.0, 120.0, 125.0, 130.0, 135.0, 140.0, 145.0, 150.0, 155.0, 160.0, 165.0, 170.0, 175.0, 180.0, 185.0, 190.0, 195.0, 200.0, 205.0, 210.0, 215.0, 220.0, 225.0, 230.0, 235.0, 240.0, 245.0, 250.0, 255.0, 260.0, 265.0, 270.0, 275.0, 280.0, 285.0, 290.0, 295.0, 300.0, 305.0, 310.0, 315.0, 320.0, 325.0, 330.0, 335.0, 340.0, 345.0, 350.0, 355.0], 'B603': [0.0, 5.0, 10.0, 15.0, 20.0, 25.0, 30.0, 35.0, 40.0, 45.0, 50.0, 55.0, 60.0, 65.0, 70.0, 75.0, 80.0, 85.0, 90.0, 95.0, 100.0, 105.0, 110.0, 115.0, 120.0, 125.0, 130.0, 135.0, 140.0, 145.0, 150.0, 155.0, 160.0, 165.0, 170.0, 175.0, 180.0, 185.0, 190.0, 195.0, 200.0, 205.0, 210.0, 215.0, 220.0, 225.0, 230.0, 235.0, 240.0, 245.0, 250.0, 255.0, 260.0, 265.0, 270.0, 275.0, 280.0, 285.0, 290.0, 295.0, 300.0, 305.0, 310.0, 315.0, 320.0, 325.0, 330.0, 335.0, 340.0, 345.0, 350.0, 355.0], 'B604': [0.0, 5.0, 10.0, 15.0, 20.0, 25.0, 30.0, 35.0, 40.0, 45.0, 50.0, 55.0, 60.0, 65.0, 70.0, 75.0, 80.0, 85.0, 90.0, 95.0, 100.0, 105.0, 110.0, 115.0, 120.0, 125.0, 130.0, 135.0, 140.0, 145.0, 150.0, 155.0, 160.0, 165.0, 170.0, 175.0, 180.0, 185.0, 190.0, 195.0, 200.0, 205.0, 210.0, 215.0, 220.0, 225.0, 230.0, 235.0, 240.0, 245.0, 250.0, 255.0, 260.0, 265.0, 270.0, 275.0, 280.0, 285.0, 290.0, 295.0, 300.0, 305.0, 310.0, 315.0, 320.0, 325.0, 330.0, 335.0, 340.0, 345.0, 350.0, 355.0], 'B605': [0.0, 5.0, 10.0, 15.0, 20.0, 25.0, 30.0, 35.0, 40.0, 45.0, 50.0, 55.0, 60.0, 65.0, 70.0, 75.0, 80.0, 85.0, 90.0, 95.0, 100.0, 105.0, 110.0, 115.0, 120.0, 125.0, 130.0, 135.0, 140.0, 145.0, 150.0, 155.0, 160.0, 165.0, 170.0, 175.0, 180.0, 185.0, 190.0, 195.0, 200.0, 205.0, 210.0, 215.0, 220.0, 225.0, 230.0, 235.0, 240.0, 245.0, 250.0, 255.0, 260.0, 265.0, 270.0, 275.0, 280.0, 285.0, 290.0, 295.0, 300.0, 305.0, 310.0, 315.0, 320.0, 325.0, 330.0, 335.0, 340.0, 345.0, 350.0, 355.0], 'B606': [0.0, 5.0, 10.0, 15.0, 20.0, 25.0, 30.0, 35.0, 40.0, 45.0, 50.0, 55.0, 60.0, 65.0, 70.0, 75.0, 80.0, 85.0, 90.0, 95.0, 100.0, 105.0, 110.0, 115.0, 120.0, 125.0, 130.0, 135.0, 140.0, 145.0, 150.0, 155.0, 160.0, 165.0, 170.0, 175.0, 180.0, 185.0, 190.0, 195.0, 200.0, 205.0, 210.0, 215.0, 220.0, 225.0, 230.0, 235.0, 240.0, 245.0, 250.0, 255.0, 260.0, 265.0, 270.0, 275.0, 280.0, 285.0, 290.0, 295.0, 300.0, 305.0, 310.0, 315.0, 320.0, 325.0, 330.0, 335.0, 340.0, 345.0, 350.0, 355.0], 'B607': [0.0, 5.0, 10.0, 15.0, 20.0, 25.0, 30.0, 35.0, 40.0, 45.0, 50.0, 55.0, 60.0, 65.0, 70.0, 75.0, 80.0, 85.0, 90.0, 95.0, 100.0, 105.0, 110.0, 115.0, 120.0, 125.0, 130.0, 135.0, 140.0, 145.0, 150.0, 155.0, 160.0, 165.0, 170.0, 175.0, 180.0, 185.0, 190.0, 195.0, 200.0, 205.0, 210.0, 215.0, 220.0, 225.0, 230.0, 235.0, 240.0, 245.0, 250.0, 255.0, 260.0, 265.0, 270.0, 275.0, 280.0, 285.0, 290.0, 295.0, 300.0, 305.0, 310.0, 315.0, 320.0, 325.0, 330.0, 335.0, 340.0, 345.0, 350.0, 355.0], 'B608': [0.0, 5.0, 10.0, 15.0, 20.0, 25.0, 30.0, 35.0, 40.0, 45.0, 50.0, 55.0, 60.0, 65.0, 70.0, 75.0, 80.0, 85.0, 90.0, 95.0, 100.0, 105.0, 110.0, 115.0, 120.0, 125.0, 130.0, 135.0, 140.0, 145.0, 150.0, 155.0, 160.0, 165.0, 170.0, 175.0, 180.0, 185.0, 190.0, 195.0, 200.0, 205.0, 210.0, 215.0, 220.0, 225.0, 230.0, 235.0, 240.0, 245.0, 250.0, 255.0, 260.0, 265.0, 270.0, 275.0, 280.0, 285.0, 290.0, 295.0, 300.0, 305.0, 310.0, 315.0, 320.0, 325.0, 330.0, 335.0, 340.0, 345.0, 350.0, 355.0], 'B609': [0.0, 5.0, 10.0, 15.0, 20.0, 25.0, 30.0, 35.0, 40.0, 45.0, 50.0, 55.0, 60.0, 65.0, 70.0, 75.0, 80.0, 85.0, 90.0, 95.0, 100.0, 105.0, 110.0, 115.0, 120.0, 125.0, 130.0, 135.0, 140.0, 145.0, 150.0, 155.0, 160.0, 165.0, 170.0, 175.0, 180.0, 185.0, 190.0, 195.0, 200.0, 205.0, 210.0, 215.0, 220.0, 225.0, 230.0, 235.0, 240.0, 245.0, 250.0, 255.0, 260.0, 265.0, 270.0, 275.0, 280.0, 285.0, 290.0, 295.0, 300.0, 305.0, 310.0, 315.0, 320.0, 325.0, 330.0, 335.0, 340.0, 345.0, 350.0, 355.0], 'B610': [0.0, 5.0, 10.0, 15.0, 20.0, 25.0, 30.0, 35.0, 40.0, 45.0, 50.0, 55.0, 60.0, 65.0, 70.0, 75.0, 80.0, 85.0, 90.0, 95.0, 100.0, 105.0, 110.0, 115.0, 120.0, 125.0, 130.0, 135.0, 140.0, 145.0, 150.0, 155.0, 160.0, 165.0, 170.0, 175.0, 180.0, 185.0, 190.0, 195.0, 200.0, 205.0, 210.0, 215.0, 220.0, 225.0, 230.0, 235.0, 240.0, 245.0, 250.0, 255.0, 260.0, 265.0, 270.0, 275.0, 280.0, 285.0, 290.0, 295.0, 300.0, 305.0, 310.0, 315.0, 320.0, 325.0, 330.0, 335.0, 340.0, 345.0, 350.0, 355.0], 'B611': [0.0, 5.0, 10.0, 15.0, 20.0, 25.0, 30.0, 35.0, 40.0, 45.0, 50.0, 55.0, 60.0, 65.0, 70.0, 75.0, 80.0, 85.0, 90.0, 95.0, 100.0, 105.0, 110.0, 115.0, 120.0, 125.0, 130.0, 135.0, 140.0, 145.0, 150.0, 155.0, 160.0, 165.0, 170.0, 175.0, 180.0, 185.0, 190.0, 195.0, 200.0, 205.0, 210.0, 215.0, 220.0, 225.0, 230.0, 235.0, 240.0, 245.0, 250.0, 255.0, 260.0, 265.0, 270.0, 275.0, 280.0, 285.0, 290.0, 295.0, 300.0, 305.0, 310.0, 315.0, 320.0, 325.0, 330.0, 335.0, 340.0, 345.0, 350.0, 355.0], 'B612': [0.0, 5.0, 10.0, 15.0, 20.0, 25.0, 30.0, 35.0, 40.0, 45.0, 50.0, 55.0, 60.0, 65.0, 70.0, 75.0, 80.0, 85.0, 90.0, 95.0, 100.0, 105.0, 110.0, 115.0, 120.0, 125.0, 130.0, 135.0, 140.0, 145.0, 150.0, 155.0, 160.0, 165.0, 170.0, 175.0, 180.0, 185.0, 190.0, 195.0, 200.0, 205.0, 210.0, 215.0, 220.0, 225.0, 230.0, 235.0, 240.0, 245.0, 250.0, 255.0, 260.0, 265.0, 270.0, 275.0, 280.0, 285.0, 290.0, 295.0, 300.0, 305.0, 310.0, 315.0, 320.0, 325.0, 330.0, 335.0, 340.0, 345.0, 350.0, 355.0], 'B613': [0.0, 5.0, 10.0, 15.0, 20.0, 25.0, 30.0, 35.0, 40.0, 45.0, 50.0, 55.0, 60.0, 65.0, 70.0, 75.0, 80.0, 85.0, 90.0, 95.0, 100.0, 105.0, 110.0, 115.0, 120.0, 125.0, 130.0, 135.0, 140.0, 145.0, 150.0, 155.0, 160.0, 165.0, 170.0, 175.0, 180.0, 185.0, 190.0, 195.0, 200.0, 205.0, 210.0, 215.0, 220.0, 225.0, 230.0, 235.0, 240.0, 245.0, 250.0, 255.0, 260.0, 265.0, 270.0, 275.0, 280.0, 285.0, 290.0, 295.0, 300.0, 305.0, 310.0, 315.0, 320.0, 325.0, 330.0, 335.0, 340.0, 345.0, 350.0, 355.0], 'B614': [0.0, 5.0, 10.0, 15.0, 20.0, 25.0, 30.0, 35.0, 40.0, 45.0, 50.0, 55.0, 60.0, 65.0, 70.0, 75.0, 80.0, 85.0, 90.0, 95.0, 100.0, 105.0, 110.0, 115.0, 120.0, 125.0, 130.0, 135.0, 140.0, 145.0, 150.0, 155.0, 160.0, 165.0, 170.0, 175.0, 180.0, 185.0, 190.0, 195.0, 200.0, 205.0, 210.0, 215.0, 220.0, 225.0, 230.0, 235.0, 240.0, 245.0, 250.0, 255.0, 260.0, 265.0, 270.0, 275.0, 280.0, 285.0, 290.0, 295.0, 300.0, 305.0, 310.0, 315.0, 320.0, 325.0, 330.0, 335.0, 340.0, 345.0, 350.0, 355.0], 'B615': [0.0, 5.0, 10.0, 15.0, 20.0, 25.0, 30.0, 35.0, 40.0, 45.0, 50.0, 55.0, 60.0, 65.0, 70.0, 75.0, 80.0, 85.0, 90.0, 95.0, 100.0, 105.0, 110.0, 115.0, 120.0, 125.0, 130.0, 135.0, 140.0, 145.0, 150.0, 155.0, 160.0, 165.0, 170.0, 175.0, 180.0, 185.0, 190.0, 195.0, 200.0, 205.0, 210.0, 215.0, 220.0, 225.0, 230.0, 235.0, 240.0, 245.0, 250.0, 255.0, 260.0, 265.0, 270.0, 275.0, 280.0, 285.0, 290.0, 295.0, 300.0, 305.0, 310.0, 315.0, 320.0, 325.0, 330.0, 335.0, 340.0, 345.0, 350.0, 355.0], 'B616': [0.0, 5.0, 10.0, 15.0, 20.0, 25.0, 30.0, 35.0, 40.0, 45.0, 50.0, 55.0, 60.0, 65.0, 70.0, 75.0, 80.0, 85.0, 90.0, 95.0, 100.0, 105.0, 110.0, 115.0, 120.0, 125.0, 130.0, 135.0, 140.0, 145.0, 150.0, 155.0, 160.0, 165.0, 170.0, 175.0, 180.0, 185.0, 190.0, 195.0, 200.0, 205.0, 210.0, 215.0, 220.0, 225.0, 230.0, 235.0, 240.0, 245.0, 250.0, 255.0, 260.0, 265.0, 270.0, 275.0, 280.0, 285.0, 290.0, 295.0, 300.0, 305.0, 310.0, 315.0, 320.0, 325.0, 330.0, 335.0, 340.0, 345.0, 350.0, 355.0], 'B617': [0.0, 5.0, 10.0, 15.0, 20.0, 25.0, 30.0, 35.0, 40.0, 45.0, 50.0, 55.0, 60.0, 65.0, 70.0, 75.0, 80.0, 85.0, 90.0, 95.0, 100.0, 105.0, 110.0, 115.0, 120.0, 125.0, 130.0, 135.0, 140.0, 145.0, 150.0, 155.0, 160.0, 165.0, 170.0, 175.0, 180.0, 185.0, 190.0, 195.0, 200.0, 205.0, 210.0, 215.0, 220.0, 225.0, 230.0, 235.0, 240.0, 245.0, 250.0, 255.0, 260.0, 265.0, 270.0, 275.0, 280.0, 285.0, 290.0, 295.0, 300.0, 305.0, 310.0, 315.0, 320.0, 325.0, 330.0, 335.0, 340.0, 345.0, 350.0, 355.0], 'C501': [0.0, 5.0, 10.0, 15.0, 20.0, 25.0, 30.0, 35.0, 40.0, 45.0, 50.0, 55.0, 60.0, 65.0, 70.0, 75.0, 80.0, 85.0, 90.0, 95.0, 100.0, 105.0, 110.0, 115.0, 120.0, 125.0, 130.0, 135.0, 140.0, 145.0, 150.0, 155.0, 160.0, 165.0, 170.0, 175.0, 180.0, 185.0, 190.0, 195.0, 200.0, 205.0, 210.0, 215.0, 220.0, 225.0, 230.0, 235.0, 240.0, 245.0, 250.0, 255.0, 260.0, 265.0, 270.0, 275.0, 280.0, 285.0, 290.0, 295.0, 300.0, 305.0, 310.0, 315.0, 320.0, 325.0, 330.0, 335.0, 340.0, 345.0, 350.0, 355.0], 'C502': [0.0, 5.0, 10.0, 15.0, 20.0, 25.0, 30.0, 35.0, 40.0, 45.0, 50.0, 55.0, 60.0, 65.0, 70.0, 75.0, 80.0, 85.0, 90.0, 95.0, 100.0, 105.0, 110.0, 115.0, 120.0, 125.0, 130.0, 135.0, 140.0, 145.0, 150.0, 155.0, 160.0, 165.0, 170.0, 175.0, 180.0, 185.0, 190.0, 195.0, 200.0, 205.0, 210.0, 215.0, 220.0, 225.0, 230.0, 235.0, 240.0, 245.0, 250.0, 255.0, 260.0, 265.0, 270.0, 275.0, 280.0, 285.0, 290.0, 295.0, 300.0, 305.0, 310.0, 315.0, 320.0, 325.0, 330.0, 335.0, 340.0, 345.0, 350.0, 355.0], 'C503': [0.0, 5.0, 10.0, 15.0, 20.0, 25.0, 30.0, 35.0, 40.0, 45.0, 50.0, 55.0, 60.0, 65.0, 70.0, 75.0, 80.0, 85.0, 90.0, 95.0, 100.0, 105.0, 110.0, 115.0, 120.0, 125.0, 130.0, 135.0, 140.0, 145.0, 150.0, 155.0, 160.0, 165.0, 170.0, 175.0, 180.0, 185.0, 190.0, 195.0, 200.0, 205.0, 210.0, 215.0, 220.0, 225.0, 230.0, 235.0, 240.0, 245.0, 250.0, 255.0, 260.0, 265.0, 270.0, 275.0, 280.0, 285.0, 290.0, 295.0, 300.0, 305.0, 310.0, 315.0, 320.0, 325.0, 330.0, 335.0, 340.0, 345.0, 350.0, 355.0], 'C504': [0.0, 5.0, 10.0, 15.0, 20.0, 25.0, 30.0, 35.0, 40.0, 45.0, 50.0, 55.0, 60.0, 65.0, 70.0, 75.0, 80.0, 85.0, 90.0, 95.0, 100.0, 105.0, 110.0, 115.0, 120.0, 125.0, 130.0, 135.0, 140.0, 145.0, 150.0, 155.0, 160.0, 165.0, 170.0, 175.0, 180.0, 185.0, 190.0, 195.0, 200.0, 205.0, 210.0, 215.0, 220.0, 225.0, 230.0, 235.0, 240.0, 245.0, 250.0, 255.0, 260.0, 265.0, 270.0, 275.0, 280.0, 285.0, 290.0, 295.0, 300.0, 305.0, 310.0, 315.0, 320.0, 325.0, 330.0, 335.0, 340.0, 345.0, 350.0, 355.0], 'C505': [0.0, 5.0, 10.0, 15.0, 20.0, 25.0, 30.0, 35.0, 40.0, 45.0, 50.0, 55.0, 60.0, 65.0, 70.0, 75.0, 80.0, 85.0, 90.0, 95.0, 100.0, 105.0, 110.0, 115.0, 120.0, 125.0, 130.0, 135.0, 140.0, 145.0, 150.0, 155.0, 160.0, 165.0, 170.0, 175.0, 180.0, 185.0, 190.0, 195.0, 200.0, 205.0, 210.0, 215.0, 220.0, 225.0, 230.0, 235.0, 240.0, 245.0, 250.0, 255.0, 260.0, 265.0, 270.0, 275.0, 280.0, 285.0, 290.0, 295.0, 300.0, 305.0, 310.0, 315.0, 320.0, 325.0, 330.0, 335.0, 340.0, 345.0, 350.0, 355.0], 'C506': [0.0, 5.0, 10.0, 15.0, 20.0, 25.0, 30.0, 35.0, 40.0, 45.0, 50.0, 55.0, 60.0, 65.0, 70.0, 75.0, 80.0, 85.0, 90.0, 95.0, 100.0, 105.0, 110.0, 115.0, 120.0, 125.0, 130.0, 135.0, 140.0, 145.0, 150.0, 155.0, 160.0, 165.0, 170.0, 175.0, 180.0, 185.0, 190.0, 195.0, 200.0, 205.0, 210.0, 215.0, 220.0, 225.0, 230.0, 235.0, 240.0, 245.0, 250.0, 255.0, 260.0, 265.0, 270.0, 275.0, 280.0, 285.0, 290.0, 295.0, 300.0, 305.0, 310.0, 315.0, 320.0, 325.0, 330.0, 335.0, 340.0, 345.0, 350.0, 355.0], 'C507': [0.0, 5.0, 10.0, 15.0, 20.0, 25.0, 30.0, 35.0, 40.0, 45.0, 50.0, 55.0, 60.0, 65.0, 70.0, 75.0, 80.0, 85.0, 90.0, 95.0, 100.0, 105.0, 110.0, 115.0, 120.0, 125.0, 130.0, 135.0, 140.0, 145.0, 150.0, 155.0, 160.0, 165.0, 170.0, 175.0, 180.0, 185.0, 190.0, 195.0, 200.0, 205.0, 210.0, 215.0, 220.0, 225.0, 230.0, 235.0, 240.0, 245.0, 250.0, 255.0, 260.0, 265.0, 270.0, 275.0, 280.0, 285.0, 290.0, 295.0, 300.0, 305.0, 310.0, 315.0, 320.0, 325.0, 330.0, 335.0, 340.0, 345.0, 350.0, 355.0], 'C508': [0.0, 5.0, 10.0, 15.0, 20.0, 25.0, 30.0, 35.0, 40.0, 45.0, 50.0, 55.0, 60.0, 65.0, 70.0, 75.0, 80.0, 85.0, 90.0, 95.0, 100.0, 105.0, 110.0, 115.0, 120.0, 125.0, 130.0, 135.0, 140.0, 145.0, 150.0, 155.0, 160.0, 165.0, 170.0, 175.0, 180.0, 185.0, 190.0, 195.0, 200.0, 205.0, 210.0, 215.0, 220.0, 225.0, 230.0, 235.0, 240.0, 245.0, 250.0, 255.0, 260.0, 265.0, 270.0, 275.0, 280.0, 285.0, 290.0, 295.0, 300.0, 305.0, 310.0, 315.0, 320.0, 325.0, 330.0, 335.0, 340.0, 345.0, 350.0, 355.0], 'C509': [0.0, 5.0, 10.0, 15.0, 20.0, 25.0, 30.0, 35.0, 40.0, 45.0, 50.0, 55.0, 60.0, 65.0, 70.0, 75.0, 80.0, 85.0, 90.0, 95.0, 100.0, 105.0, 110.0, 115.0, 120.0, 125.0, 130.0, 135.0, 140.0, 145.0, 150.0, 155.0, 160.0, 165.0, 170.0, 175.0, 180.0, 185.0, 190.0, 195.0, 200.0, 205.0, 210.0, 215.0, 220.0, 225.0, 230.0, 235.0, 240.0, 245.0, 250.0, 255.0, 260.0, 265.0, 270.0, 275.0, 280.0, 285.0, 290.0, 295.0, 300.0, 305.0, 310.0, 315.0, 320.0, 325.0, 330.0, 335.0, 340.0, 345.0, 350.0, 355.0], 'C510': [0.0, 5.0, 10.0, 15.0, 20.0, 25.0, 30.0, 35.0, 40.0, 45.0, 50.0, 55.0, 60.0, 65.0, 70.0, 75.0, 80.0, 85.0, 90.0, 95.0, 100.0, 105.0, 110.0, 115.0, 120.0, 125.0, 130.0, 135.0, 140.0, 145.0, 150.0, 155.0, 160.0, 165.0, 170.0, 175.0, 180.0, 185.0, 190.0, 195.0, 200.0, 205.0, 210.0, 215.0, 220.0, 225.0, 230.0, 235.0, 240.0, 245.0, 250.0, 255.0, 260.0, 265.0, 270.0, 275.0, 280.0, 285.0, 290.0, 295.0, 300.0, 305.0, 310.0, 315.0, 320.0, 325.0, 330.0, 335.0, 340.0, 345.0, 350.0, 355.0], 'C511': [0.0, 5.0, 10.0, 15.0, 20.0, 25.0, 30.0, 35.0, 40.0, 45.0, 50.0, 55.0, 60.0, 65.0, 70.0, 75.0, 80.0, 85.0, 90.0, 95.0, 100.0, 105.0, 110.0, 115.0, 120.0, 125.0, 130.0, 135.0, 140.0, 145.0, 150.0, 155.0, 160.0, 165.0, 170.0, 175.0, 180.0, 185.0, 190.0, 195.0, 200.0, 205.0, 210.0, 215.0, 220.0, 225.0, 230.0, 235.0, 240.0, 245.0, 250.0, 255.0, 260.0, 265.0, 270.0, 275.0, 280.0, 285.0, 290.0, 295.0, 300.0, 305.0, 310.0, 315.0, 320.0, 325.0, 330.0, 335.0, 340.0, 345.0, 350.0, 355.0], 'C512': [0.0, 5.0, 10.0, 15.0, 20.0, 25.0, 30.0, 35.0, 40.0, 45.0, 50.0, 55.0, 60.0, 65.0, 70.0, 75.0, 80.0, 85.0, 90.0, 95.0, 100.0, 105.0, 110.0, 115.0, 120.0, 125.0, 130.0, 135.0, 140.0, 145.0, 150.0, 155.0, 160.0, 165.0, 170.0, 175.0, 180.0, 185.0, 190.0, 195.0, 200.0, 205.0, 210.0, 215.0, 220.0, 225.0, 230.0, 235.0, 240.0, 245.0, 250.0, 255.0, 260.0, 265.0, 270.0, 275.0, 280.0, 285.0, 290.0, 295.0, 300.0, 305.0, 310.0, 315.0, 320.0, 325.0, 330.0, 335.0, 340.0, 345.0, 350.0, 355.0], 'C513': [0.0, 5.0, 10.0, 15.0, 20.0, 25.0, 30.0, 35.0, 40.0, 45.0, 50.0, 55.0, 60.0, 65.0, 70.0, 75.0, 80.0, 85.0, 90.0, 95.0, 100.0, 105.0, 110.0, 115.0, 120.0, 125.0, 130.0, 135.0, 140.0, 145.0, 150.0, 155.0, 160.0, 165.0, 170.0, 175.0, 180.0, 185.0, 190.0, 195.0, 200.0, 205.0, 210.0, 215.0, 220.0, 225.0, 230.0, 235.0, 240.0, 245.0, 250.0, 255.0, 260.0, 265.0, 270.0, 275.0, 280.0, 285.0, 290.0, 295.0, 300.0, 305.0, 310.0, 315.0, 320.0, 325.0, 330.0, 335.0, 340.0, 345.0, 350.0, 355.0], 'D402': [0.0, 5.0, 10.0, 15.0, 20.0, 25.0, 30.0, 35.0, 40.0, 45.0, 50.0, 55.0, 60.0, 65.0, 70.0, 75.0, 80.0, 85.0, 90.0, 95.0, 100.0, 105.0, 110.0, 115.0, 120.0, 125.0, 130.0, 135.0, 140.0, 145.0, 150.0, 155.0, 160.0, 165.0, 170.0, 175.0, 180.0, 185.0, 190.0, 195.0, 200.0, 205.0, 210.0, 215.0, 220.0, 225.0, 230.0, 235.0, 240.0, 245.0, 250.0, 255.0, 260.0, 265.0, 270.0, 275.0, 280.0, 285.0, 290.0, 295.0, 300.0, 305.0, 310.0, 315.0, 320.0, 325.0, 330.0, 335.0, 340.0, 345.0, 350.0, 355.0], 'D403': [0.0, 5.0, 10.0, 15.0, 20.0, 25.0, 30.0, 35.0, 40.0, 45.0, 50.0, 55.0, 60.0, 65.0, 70.0, 75.0, 80.0, 85.0, 90.0, 95.0, 100.0, 105.0, 110.0, 115.0, 120.0, 125.0, 130.0, 135.0, 140.0, 145.0, 150.0, 155.0, 160.0, 165.0, 170.0, 175.0, 180.0, 185.0, 190.0, 195.0, 200.0, 205.0, 210.0, 215.0, 220.0, 225.0, 230.0, 235.0, 240.0, 245.0, 250.0, 255.0, 260.0, 265.0, 270.0, 275.0, 280.0, 285.0, 290.0, 295.0, 300.0, 305.0, 310.0, 315.0, 320.0, 325.0, 330.0, 335.0, 340.0, 345.0, 350.0, 355.0]}, 'ci': {'A405': [[-0.004797995017201166, 0.00642428073148688], [-0.004909952178330949, 0.0063819521783309505], [-0.0050035995919521506, 0.006311599591952151], [-0.005066656826616067, 0.006211228255187496], [-0.005097325532565337, 0.006083611246851051], [-0.005096181998759063, 0.005940181998759064], [-0.0050715845349740924, 0.0057892988206883775], [-0.005033316525135713, 0.005648745096564284], [-0.004994085685654229, 0.005526657114225658], [-0.004989032903349065, 0.005455318617634779], [-0.005024352131821004, 0.005435209274678147], [-0.005120263953524275, 0.0054848353820957044], [-0.005281345221201975, 0.005599630935487689], [-0.0054910700557303654, 0.005751070055730365], [-0.005740300628155037, 0.005929443485297893], [-0.006009294766422669, 0.006108723337851241], [-0.006280230525888359, 0.006273373383031216], [-0.006539549928840076, 0.0064012642145543615], [-0.006785555045005741, 0.006499269330720026], [-0.0070118827244280545, 0.006562168438713769], [-0.007213867960970018, 0.006593296532398589], [-0.007401839507499585, 0.006606410936071013], [-0.007562781845246047, 0.006595924702388904], [-0.007696181126279247, 0.006573895411993533], [-0.0077935813043026325, 0.006537581304302632], [-0.007852264436205427, 0.006492264436205427], [-0.007860323665434515, 0.00642660937972023], [-0.007819660924372127, 0.006349375210086413], [-0.0077218344276961766, 0.006251548713410463], [-0.007574409171801825, 0.00613612345751611], [-0.007381936823202745, 0.00601222253748846], [-0.007149043287002707, 0.0058741861441455635], [-0.006894644591943822, 0.005736930306229536], [-0.006618811991574019, 0.005597669134431161], [-0.006342751961690605, 0.005469609104547748], [-0.006081307542861161, 0.005361307542861161], [-0.005829689192413075, 0.005266832049555932], [-0.005620160084460641, 0.005211017227317783], [-0.005445101862928821, 0.005184530434357392], [-0.005312555106676635, 0.005195412249533777], [-0.0052263667378111235, 0.005237795309239695], [-0.005174011347251367, 0.005307725632965652], [-0.005149729823234648, 0.0053948726803775045], [-0.00513561191453489, 0.005485897628820604], [-0.005125182217701416, 0.005570325074844273], [-0.005108871054931724, 0.005640871054931724], [-0.005068767845015312, 0.00568533927358674], [-0.005009900342820089, 0.005700186057105803], [-0.004926577589584997, 0.005686577589584997], [-0.0048154650486210765, 0.0056423221914782195], [-0.004686725577082718, 0.0055775827199398605], [-0.004541737566445089, 0.005493737566445089], [-0.004392308187268171, 0.005400879615839599], [-0.004242823690636758, 0.005310823690636757], [-0.0041042525668329, 0.005229395423975758], [-0.0039720776198481356, 0.005157791905562422], [-0.0038555826904445633, 0.005101868404730277], [-0.003754605028828335, 0.005069462171685477], [-0.003674025902591957, 0.005062025902591957], [-0.003609380645200006, 0.005079094930914292], [-0.003569318051516184, 0.005124175194373326], [-0.0035608628608642156, 0.005204862860864215], [-0.003577217834242148, 0.00531264640567072], [-0.0036230912712980675, 0.005445948414155211], [-0.0037049315563402966, 0.005605502984911725], [-0.0038101497528233563, 0.005775864038537642], [-0.003938060502082478, 0.005946631930653907], [-0.004079749015558514, 0.006100320444129943], [-0.004227308187967026, 0.0062330224736813124], [-0.004379421661316463, 0.006335421661316464], [-0.004528056943909234, 0.006402914086766375], [-0.004668027415325506, 0.0064325988438969335]], 'A406': [[-0.004797995017201166, 0.00642428073148688], [-0.004909952178330949, 0.0063819521783309505], [-0.0050035995919521506, 0.006311599591952151], [-0.005066656826616067, 0.006211228255187496], [-0.005097325532565337, 0.006083611246851051], [-0.005096181998759063, 0.005940181998759064], [-0.0050715845349740924, 0.0057892988206883775], [-0.005033316525135713, 0.005648745096564284], [-0.004994085685654229, 0.005526657114225658], [-0.004989032903349065, 0.005455318617634779], [-0.005024352131821004, 0.005435209274678147], [-0.005120263953524275, 0.0054848353820957044], [-0.005281345221201975, 0.005599630935487689], [-0.0054910700557303654, 0.005751070055730365], [-0.005740300628155037, 0.005929443485297893], [-0.006009294766422669, 0.006108723337851241], [-0.006280230525888359, 0.006273373383031216], [-0.006539549928840076, 0.0064012642145543615], [-0.006785555045005741, 0.006499269330720026], [-0.0070118827244280545, 0.006562168438713769], [-0.007213867960970018, 0.006593296532398589], [-0.007401839507499585, 0.006606410936071013], [-0.007562781845246047, 0.006595924702388904], [-0.007696181126279247, 0.006573895411993533], [-0.0077935813043026325, 0.006537581304302632], [-0.007852264436205427, 0.006492264436205427], [-0.007860323665434515, 0.00642660937972023], [-0.007819660924372127, 0.006349375210086413], [-0.0077218344276961766, 0.006251548713410463], [-0.007574409171801825, 0.00613612345751611], [-0.007381936823202745, 0.00601222253748846], [-0.007149043287002707, 0.0058741861441455635], [-0.006894644591943822, 0.005736930306229536], [-0.006618811991574019, 0.005597669134431161], [-0.006342751961690605, 0.005469609104547748], [-0.006081307542861161, 0.005361307542861161], [-0.005829689192413075, 0.005266832049555932], [-0.005620160084460641, 0.005211017227317783], [-0.005445101862928821, 0.005184530434357392], [-0.005312555106676635, 0.005195412249533777], [-0.0052263667378111235, 0.005237795309239695], [-0.005174011347251367, 0.005307725632965652], [-0.005149729823234648, 0.0053948726803775045], [-0.00513561191453489, 0.005485897628820604], [-0.005125182217701416, 0.005570325074844273], [-0.005108871054931724, 0.005640871054931724], [-0.005068767845015312, 0.00568533927358674], [-0.005009900342820089, 0.005700186057105803], [-0.004926577589584997, 0.005686577589584997], [-0.0048154650486210765, 0.0056423221914782195], [-0.004686725577082718, 0.0055775827199398605], [-0.004541737566445089, 0.005493737566445089], [-0.004392308187268171, 0.005400879615839599], [-0.004242823690636758, 0.005310823690636757], [-0.0041042525668329, 0.005229395423975758], [-0.0039720776198481356, 0.005157791905562422], [-0.0038555826904445633, 0.005101868404730277], [-0.003754605028828335, 0.005069462171685477], [-0.003674025902591957, 0.005062025902591957], [-0.003609380645200006, 0.005079094930914292], [-0.003569318051516184, 0.005124175194373326], [-0.0035608628608642156, 0.005204862860864215], [-0.003577217834242148, 0.00531264640567072], [-0.0036230912712980675, 0.005445948414155211], [-0.0037049315563402966, 0.005605502984911725], [-0.0038101497528233563, 0.005775864038537642], [-0.003938060502082478, 0.005946631930653907], [-0.004079749015558514, 0.006100320444129943], [-0.004227308187967026, 0.0062330224736813124], [-0.004379421661316463, 0.006335421661316464], [-0.004528056943909234, 0.006402914086766375], [-0.004668027415325506, 0.0064325988438969335]], 'A407': [[-0.004797995017201166, 0.00642428073148688], [-0.004909952178330949, 0.0063819521783309505], [-0.0050035995919521506, 0.006311599591952151], [-0.005066656826616067, 0.006211228255187496], [-0.005097325532565337, 0.006083611246851051], [-0.005096181998759063, 0.005940181998759064], [-0.0050715845349740924, 0.0057892988206883775], [-0.005033316525135713, 0.005648745096564284], [-0.004994085685654229, 0.005526657114225658], [-0.004989032903349065, 0.005455318617634779], [-0.005024352131821004, 0.005435209274678147], [-0.005120263953524275, 0.0054848353820957044], [-0.005281345221201975, 0.005599630935487689], [-0.0054910700557303654, 0.005751070055730365], [-0.005740300628155037, 0.005929443485297893], [-0.006009294766422669, 0.006108723337851241], [-0.006280230525888359, 0.006273373383031216], [-0.006539549928840076, 0.0064012642145543615], [-0.006785555045005741, 0.006499269330720026], [-0.0070118827244280545, 0.006562168438713769], [-0.007213867960970018, 0.006593296532398589], [-0.007401839507499585, 0.006606410936071013], [-0.007562781845246047, 0.006595924702388904], [-0.007696181126279247, 0.006573895411993533], [-0.0077935813043026325, 0.006537581304302632], [-0.007852264436205427, 0.006492264436205427], [-0.007860323665434515, 0.00642660937972023], [-0.007819660924372127, 0.006349375210086413], [-0.0077218344276961766, 0.006251548713410463], [-0.007574409171801825, 0.00613612345751611], [-0.007381936823202745, 0.00601222253748846], [-0.007149043287002707, 0.0058741861441455635], [-0.006894644591943822, 0.005736930306229536], [-0.006618811991574019, 0.005597669134431161], [-0.006342751961690605, 0.005469609104547748], [-0.006081307542861161, 0.005361307542861161], [-0.005829689192413075, 0.005266832049555932], [-0.005620160084460641, 0.005211017227317783], [-0.005445101862928821, 0.005184530434357392], [-0.005312555106676635, 0.005195412249533777], [-0.0052263667378111235, 0.005237795309239695], [-0.005174011347251367, 0.005307725632965652], [-0.005149729823234648, 0.0053948726803775045], [-0.00513561191453489, 0.005485897628820604], [-0.005125182217701416, 0.005570325074844273], [-0.005108871054931724, 0.005640871054931724], [-0.005068767845015312, 0.00568533927358674], [-0.005009900342820089, 0.005700186057105803], [-0.004926577589584997, 0.005686577589584997], [-0.0048154650486210765, 0.0056423221914782195], [-0.004686725577082718, 0.0055775827199398605], [-0.004541737566445089, 0.005493737566445089], [-0.004392308187268171, 0.005400879615839599], [-0.004242823690636758, 0.005310823690636757], [-0.0041042525668329, 0.005229395423975758], [-0.0039720776198481356, 0.005157791905562422], [-0.0038555826904445633, 0.005101868404730277], [-0.003754605028828335, 0.005069462171685477], [-0.003674025902591957, 0.005062025902591957], [-0.003609380645200006, 0.005079094930914292], [-0.003569318051516184, 0.005124175194373326], [-0.0035608628608642156, 0.005204862860864215], [-0.003577217834242148, 0.00531264640567072], [-0.0036230912712980675, 0.005445948414155211], [-0.0037049315563402966, 0.005605502984911725], [-0.0038101497528233563, 0.005775864038537642], [-0.003938060502082478, 0.005946631930653907], [-0.004079749015558514, 0.006100320444129943], [-0.004227308187967026, 0.0062330224736813124], [-0.004379421661316463, 0.006335421661316464], [-0.004528056943909234, 0.006402914086766375], [-0.004668027415325506, 0.0064325988438969335]], 'A410': [[-0.004797995017201166, 0.00642428073148688], [-0.004909952178330949, 0.0063819521783309505], [-0.0050035995919521506, 0.006311599591952151], [-0.005066656826616067, 0.006211228255187496], [-0.005097325532565337, 0.006083611246851051], [-0.005096181998759063, 0.005940181998759064], [-0.0050715845349740924, 0.0057892988206883775], [-0.005033316525135713, 0.005648745096564284], [-0.004994085685654229, 0.005526657114225658], [-0.004989032903349065, 0.005455318617634779], [-0.005024352131821004, 0.005435209274678147], [-0.005120263953524275, 0.0054848353820957044], [-0.005281345221201975, 0.005599630935487689], [-0.0054910700557303654, 0.005751070055730365], [-0.005740300628155037, 0.005929443485297893], [-0.006009294766422669, 0.006108723337851241], [-0.006280230525888359, 0.006273373383031216], [-0.006539549928840076, 0.0064012642145543615], [-0.006785555045005741, 0.006499269330720026], [-0.0070118827244280545, 0.006562168438713769], [-0.007213867960970018, 0.006593296532398589], [-0.007401839507499585, 0.006606410936071013], [-0.007562781845246047, 0.006595924702388904], [-0.007696181126279247, 0.006573895411993533], [-0.0077935813043026325, 0.006537581304302632], [-0.007852264436205427, 0.006492264436205427], [-0.007860323665434515, 0.00642660937972023], [-0.007819660924372127, 0.006349375210086413], [-0.0077218344276961766, 0.006251548713410463], [-0.007574409171801825, 0.00613612345751611], [-0.007381936823202745, 0.00601222253748846], [-0.007149043287002707, 0.0058741861441455635], [-0.006894644591943822, 0.005736930306229536], [-0.006618811991574019, 0.005597669134431161], [-0.006342751961690605, 0.005469609104547748], [-0.006081307542861161, 0.005361307542861161], [-0.005829689192413075, 0.005266832049555932], [-0.005620160084460641, 0.005211017227317783], [-0.005445101862928821, 0.005184530434357392], [-0.005312555106676635, 0.005195412249533777], [-0.0052263667378111235, 0.005237795309239695], [-0.005174011347251367, 0.005307725632965652], [-0.005149729823234648, 0.0053948726803775045], [-0.00513561191453489, 0.005485897628820604], [-0.005125182217701416, 0.005570325074844273], [-0.005108871054931724, 0.005640871054931724], [-0.005068767845015312, 0.00568533927358674], [-0.005009900342820089, 0.005700186057105803], [-0.004926577589584997, 0.005686577589584997], [-0.0048154650486210765, 0.0056423221914782195], [-0.004686725577082718, 0.0055775827199398605], [-0.004541737566445089, 0.005493737566445089], [-0.004392308187268171, 0.005400879615839599], [-0.004242823690636758, 0.005310823690636757], [-0.0041042525668329, 0.005229395423975758], [-0.0039720776198481356, 0.005157791905562422], [-0.0038555826904445633, 0.005101868404730277], [-0.003754605028828335, 0.005069462171685477], [-0.003674025902591957, 0.005062025902591957], [-0.003609380645200006, 0.005079094930914292], [-0.003569318051516184, 0.005124175194373326], [-0.0035608628608642156, 0.005204862860864215], [-0.003577217834242148, 0.00531264640567072], [-0.0036230912712980675, 0.005445948414155211], [-0.0037049315563402966, 0.005605502984911725], [-0.0038101497528233563, 0.005775864038537642], [-0.003938060502082478, 0.005946631930653907], [-0.004079749015558514, 0.006100320444129943], [-0.004227308187967026, 0.0062330224736813124], [-0.004379421661316463, 0.006335421661316464], [-0.004528056943909234, 0.006402914086766375], [-0.004668027415325506, 0.0064325988438969335]], 'B602': [[-0.004797995017201166, 0.00642428073148688], [-0.004909952178330949, 0.0063819521783309505], [-0.0050035995919521506, 0.006311599591952151], [-0.005066656826616067, 0.006211228255187496], [-0.005097325532565337, 0.006083611246851051], [-0.005096181998759063, 0.005940181998759064], [-0.0050715845349740924, 0.0057892988206883775], [-0.005033316525135713, 0.005648745096564284], [-0.004994085685654229, 0.005526657114225658], [-0.004989032903349065, 0.005455318617634779], [-0.005024352131821004, 0.005435209274678147], [-0.005120263953524275, 0.0054848353820957044], [-0.005281345221201975, 0.005599630935487689], [-0.0054910700557303654, 0.005751070055730365], [-0.005740300628155037, 0.005929443485297893], [-0.006009294766422669, 0.006108723337851241], [-0.006280230525888359, 0.006273373383031216], [-0.006539549928840076, 0.0064012642145543615], [-0.006785555045005741, 0.006499269330720026], [-0.0070118827244280545, 0.006562168438713769], [-0.007213867960970018, 0.006593296532398589], [-0.007401839507499585, 0.006606410936071013], [-0.007562781845246047, 0.006595924702388904], [-0.007696181126279247, 0.006573895411993533], [-0.0077935813043026325, 0.006537581304302632], [-0.007852264436205427, 0.006492264436205427], [-0.007860323665434515, 0.00642660937972023], [-0.007819660924372127, 0.006349375210086413], [-0.0077218344276961766, 0.006251548713410463], [-0.007574409171801825, 0.00613612345751611], [-0.007381936823202745, 0.00601222253748846], [-0.007149043287002707, 0.0058741861441455635], [-0.006894644591943822, 0.005736930306229536], [-0.006618811991574019, 0.005597669134431161], [-0.006342751961690605, 0.005469609104547748], [-0.006081307542861161, 0.005361307542861161], [-0.005829689192413075, 0.005266832049555932], [-0.005620160084460641, 0.005211017227317783], [-0.005445101862928821, 0.005184530434357392], [-0.005312555106676635, 0.005195412249533777], [-0.0052263667378111235, 0.005237795309239695], [-0.005174011347251367, 0.005307725632965652], [-0.005149729823234648, 0.0053948726803775045], [-0.00513561191453489, 0.005485897628820604], [-0.005125182217701416, 0.005570325074844273], [-0.005108871054931724, 0.005640871054931724], [-0.005068767845015312, 0.00568533927358674], [-0.005009900342820089, 0.005700186057105803], [-0.004926577589584997, 0.005686577589584997], [-0.0048154650486210765, 0.0056423221914782195], [-0.004686725577082718, 0.0055775827199398605], [-0.004541737566445089, 0.005493737566445089], [-0.004392308187268171, 0.005400879615839599], [-0.004242823690636758, 0.005310823690636757], [-0.0041042525668329, 0.005229395423975758], [-0.0039720776198481356, 0.005157791905562422], [-0.0038555826904445633, 0.005101868404730277], [-0.003754605028828335, 0.005069462171685477], [-0.003674025902591957, 0.005062025902591957], [-0.003609380645200006, 0.005079094930914292], [-0.003569318051516184, 0.005124175194373326], [-0.0035608628608642156, 0.005204862860864215], [-0.003577217834242148, 0.00531264640567072], [-0.0036230912712980675, 0.005445948414155211], [-0.0037049315563402966, 0.005605502984911725], [-0.0038101497528233563, 0.005775864038537642], [-0.003938060502082478, 0.005946631930653907], [-0.004079749015558514, 0.006100320444129943], [-0.004227308187967026, 0.0062330224736813124], [-0.004379421661316463, 0.006335421661316464], [-0.004528056943909234, 0.006402914086766375], [-0.004668027415325506, 0.0064325988438969335]], 'B603': [[-0.004797995017201166, 0.00642428073148688], [-0.004909952178330949, 0.0063819521783309505], [-0.0050035995919521506, 0.006311599591952151], [-0.005066656826616067, 0.006211228255187496], [-0.005097325532565337, 0.006083611246851051], [-0.005096181998759063, 0.005940181998759064], [-0.0050715845349740924, 0.0057892988206883775], [-0.005033316525135713, 0.005648745096564284], [-0.004994085685654229, 0.005526657114225658], [-0.004989032903349065, 0.005455318617634779], [-0.005024352131821004, 0.005435209274678147], [-0.005120263953524275, 0.0054848353820957044], [-0.005281345221201975, 0.005599630935487689], [-0.0054910700557303654, 0.005751070055730365], [-0.005740300628155037, 0.005929443485297893], [-0.006009294766422669, 0.006108723337851241], [-0.006280230525888359, 0.006273373383031216], [-0.006539549928840076, 0.0064012642145543615], [-0.006785555045005741, 0.006499269330720026], [-0.0070118827244280545, 0.006562168438713769], [-0.007213867960970018, 0.006593296532398589], [-0.007401839507499585, 0.006606410936071013], [-0.007562781845246047, 0.006595924702388904], [-0.007696181126279247, 0.006573895411993533], [-0.0077935813043026325, 0.006537581304302632], [-0.007852264436205427, 0.006492264436205427], [-0.007860323665434515, 0.00642660937972023], [-0.007819660924372127, 0.006349375210086413], [-0.0077218344276961766, 0.006251548713410463], [-0.007574409171801825, 0.00613612345751611], [-0.007381936823202745, 0.00601222253748846], [-0.007149043287002707, 0.0058741861441455635], [-0.006894644591943822, 0.005736930306229536], [-0.006618811991574019, 0.005597669134431161], [-0.006342751961690605, 0.005469609104547748], [-0.006081307542861161, 0.005361307542861161], [-0.005829689192413075, 0.005266832049555932], [-0.005620160084460641, 0.005211017227317783], [-0.005445101862928821, 0.005184530434357392], [-0.005312555106676635, 0.005195412249533777], [-0.0052263667378111235, 0.005237795309239695], [-0.005174011347251367, 0.005307725632965652], [-0.005149729823234648, 0.0053948726803775045], [-0.00513561191453489, 0.005485897628820604], [-0.005125182217701416, 0.005570325074844273], [-0.005108871054931724, 0.005640871054931724], [-0.005068767845015312, 0.00568533927358674], [-0.005009900342820089, 0.005700186057105803], [-0.004926577589584997, 0.005686577589584997], [-0.0048154650486210765, 0.0056423221914782195], [-0.004686725577082718, 0.0055775827199398605], [-0.004541737566445089, 0.005493737566445089], [-0.004392308187268171, 0.005400879615839599], [-0.004242823690636758, 0.005310823690636757], [-0.0041042525668329, 0.005229395423975758], [-0.0039720776198481356, 0.005157791905562422], [-0.0038555826904445633, 0.005101868404730277], [-0.003754605028828335, 0.005069462171685477], [-0.003674025902591957, 0.005062025902591957], [-0.003609380645200006, 0.005079094930914292], [-0.003569318051516184, 0.005124175194373326], [-0.0035608628608642156, 0.005204862860864215], [-0.003577217834242148, 0.00531264640567072], [-0.0036230912712980675, 0.005445948414155211], [-0.0037049315563402966, 0.005605502984911725], [-0.0038101497528233563, 0.005775864038537642], [-0.003938060502082478, 0.005946631930653907], [-0.004079749015558514, 0.006100320444129943], [-0.004227308187967026, 0.0062330224736813124], [-0.004379421661316463, 0.006335421661316464], [-0.004528056943909234, 0.006402914086766375], [-0.004668027415325506, 0.0064325988438969335]], 'B604': [[-0.004797995017201166, 0.00642428073148688], [-0.004909952178330949, 0.0063819521783309505], [-0.0050035995919521506, 0.006311599591952151], [-0.005066656826616067, 0.006211228255187496], [-0.005097325532565337, 0.006083611246851051], [-0.005096181998759063, 0.005940181998759064], [-0.0050715845349740924, 0.0057892988206883775], [-0.005033316525135713, 0.005648745096564284], [-0.004994085685654229, 0.005526657114225658], [-0.004989032903349065, 0.005455318617634779], [-0.005024352131821004, 0.005435209274678147], [-0.005120263953524275, 0.0054848353820957044], [-0.005281345221201975, 0.005599630935487689], [-0.0054910700557303654, 0.005751070055730365], [-0.005740300628155037, 0.005929443485297893], [-0.006009294766422669, 0.006108723337851241], [-0.006280230525888359, 0.006273373383031216], [-0.006539549928840076, 0.0064012642145543615], [-0.006785555045005741, 0.006499269330720026], [-0.0070118827244280545, 0.006562168438713769], [-0.007213867960970018, 0.006593296532398589], [-0.007401839507499585, 0.006606410936071013], [-0.007562781845246047, 0.006595924702388904], [-0.007696181126279247, 0.006573895411993533], [-0.0077935813043026325, 0.006537581304302632], [-0.007852264436205427, 0.006492264436205427], [-0.007860323665434515, 0.00642660937972023], [-0.007819660924372127, 0.006349375210086413], [-0.0077218344276961766, 0.006251548713410463], [-0.007574409171801825, 0.00613612345751611], [-0.007381936823202745, 0.00601222253748846], [-0.007149043287002707, 0.0058741861441455635], [-0.006894644591943822, 0.005736930306229536], [-0.006618811991574019, 0.005597669134431161], [-0.006342751961690605, 0.005469609104547748], [-0.006081307542861161, 0.005361307542861161], [-0.005829689192413075, 0.005266832049555932], [-0.005620160084460641, 0.005211017227317783], [-0.005445101862928821, 0.005184530434357392], [-0.005312555106676635, 0.005195412249533777], [-0.0052263667378111235, 0.005237795309239695], [-0.005174011347251367, 0.005307725632965652], [-0.005149729823234648, 0.0053948726803775045], [-0.00513561191453489, 0.005485897628820604], [-0.005125182217701416, 0.005570325074844273], [-0.005108871054931724, 0.005640871054931724], [-0.005068767845015312, 0.00568533927358674], [-0.005009900342820089, 0.005700186057105803], [-0.004926577589584997, 0.005686577589584997], [-0.0048154650486210765, 0.0056423221914782195], [-0.004686725577082718, 0.0055775827199398605], [-0.004541737566445089, 0.005493737566445089], [-0.004392308187268171, 0.005400879615839599], [-0.004242823690636758, 0.005310823690636757], [-0.0041042525668329, 0.005229395423975758], [-0.0039720776198481356, 0.005157791905562422], [-0.0038555826904445633, 0.005101868404730277], [-0.003754605028828335, 0.005069462171685477], [-0.003674025902591957, 0.005062025902591957], [-0.003609380645200006, 0.005079094930914292], [-0.003569318051516184, 0.005124175194373326], [-0.0035608628608642156, 0.005204862860864215], [-0.003577217834242148, 0.00531264640567072], [-0.0036230912712980675, 0.005445948414155211], [-0.0037049315563402966, 0.005605502984911725], [-0.0038101497528233563, 0.005775864038537642], [-0.003938060502082478, 0.005946631930653907], [-0.004079749015558514, 0.006100320444129943], [-0.004227308187967026, 0.0062330224736813124], [-0.004379421661316463, 0.006335421661316464], [-0.004528056943909234, 0.006402914086766375], [-0.004668027415325506, 0.0064325988438969335]], 'B605': [[-0.004797995017201166, 0.00642428073148688], [-0.004909952178330949, 0.0063819521783309505], [-0.0050035995919521506, 0.006311599591952151], [-0.005066656826616067, 0.006211228255187496], [-0.005097325532565337, 0.006083611246851051], [-0.005096181998759063, 0.005940181998759064], [-0.0050715845349740924, 0.0057892988206883775], [-0.005033316525135713, 0.005648745096564284], [-0.004994085685654229, 0.005526657114225658], [-0.004989032903349065, 0.005455318617634779], [-0.005024352131821004, 0.005435209274678147], [-0.005120263953524275, 0.0054848353820957044], [-0.005281345221201975, 0.005599630935487689], [-0.0054910700557303654, 0.005751070055730365], [-0.005740300628155037, 0.005929443485297893], [-0.006009294766422669, 0.006108723337851241], [-0.006280230525888359, 0.006273373383031216], [-0.006539549928840076, 0.0064012642145543615], [-0.006785555045005741, 0.006499269330720026], [-0.0070118827244280545, 0.006562168438713769], [-0.007213867960970018, 0.006593296532398589], [-0.007401839507499585, 0.006606410936071013], [-0.007562781845246047, 0.006595924702388904], [-0.007696181126279247, 0.006573895411993533], [-0.0077935813043026325, 0.006537581304302632], [-0.007852264436205427, 0.006492264436205427], [-0.007860323665434515, 0.00642660937972023], [-0.007819660924372127, 0.006349375210086413], [-0.0077218344276961766, 0.006251548713410463], [-0.007574409171801825, 0.00613612345751611], [-0.007381936823202745, 0.00601222253748846], [-0.007149043287002707, 0.0058741861441455635], [-0.006894644591943822, 0.005736930306229536], [-0.006618811991574019, 0.005597669134431161], [-0.006342751961690605, 0.005469609104547748], [-0.006081307542861161, 0.005361307542861161], [-0.005829689192413075, 0.005266832049555932], [-0.005620160084460641, 0.005211017227317783], [-0.005445101862928821, 0.005184530434357392], [-0.005312555106676635, 0.005195412249533777], [-0.0052263667378111235, 0.005237795309239695], [-0.005174011347251367, 0.005307725632965652], [-0.005149729823234648, 0.0053948726803775045], [-0.00513561191453489, 0.005485897628820604], [-0.005125182217701416, 0.005570325074844273], [-0.005108871054931724, 0.005640871054931724], [-0.005068767845015312, 0.00568533927358674], [-0.005009900342820089, 0.005700186057105803], [-0.004926577589584997, 0.005686577589584997], [-0.0048154650486210765, 0.0056423221914782195], [-0.004686725577082718, 0.0055775827199398605], [-0.004541737566445089, 0.005493737566445089], [-0.004392308187268171, 0.005400879615839599], [-0.004242823690636758, 0.005310823690636757], [-0.0041042525668329, 0.005229395423975758], [-0.0039720776198481356, 0.005157791905562422], [-0.0038555826904445633, 0.005101868404730277], [-0.003754605028828335, 0.005069462171685477], [-0.003674025902591957, 0.005062025902591957], [-0.003609380645200006, 0.005079094930914292], [-0.003569318051516184, 0.005124175194373326], [-0.0035608628608642156, 0.005204862860864215], [-0.003577217834242148, 0.00531264640567072], [-0.0036230912712980675, 0.005445948414155211], [-0.0037049315563402966, 0.005605502984911725], [-0.0038101497528233563, 0.005775864038537642], [-0.003938060502082478, 0.005946631930653907], [-0.004079749015558514, 0.006100320444129943], [-0.004227308187967026, 0.0062330224736813124], [-0.004379421661316463, 0.006335421661316464], [-0.004528056943909234, 0.006402914086766375], [-0.004668027415325506, 0.0064325988438969335]], 'B606': [[-0.004797995017201166, 0.00642428073148688], [-0.004909952178330949, 0.0063819521783309505], [-0.0050035995919521506, 0.006311599591952151], [-0.005066656826616067, 0.006211228255187496], [-0.005097325532565337, 0.006083611246851051], [-0.005096181998759063, 0.005940181998759064], [-0.0050715845349740924, 0.0057892988206883775], [-0.005033316525135713, 0.005648745096564284], [-0.004994085685654229, 0.005526657114225658], [-0.004989032903349065, 0.005455318617634779], [-0.005024352131821004, 0.005435209274678147], [-0.005120263953524275, 0.0054848353820957044], [-0.005281345221201975, 0.005599630935487689], [-0.0054910700557303654, 0.005751070055730365], [-0.005740300628155037, 0.005929443485297893], [-0.006009294766422669, 0.006108723337851241], [-0.006280230525888359, 0.006273373383031216], [-0.006539549928840076, 0.0064012642145543615], [-0.006785555045005741, 0.006499269330720026], [-0.0070118827244280545, 0.006562168438713769], [-0.007213867960970018, 0.006593296532398589], [-0.007401839507499585, 0.006606410936071013], [-0.007562781845246047, 0.006595924702388904], [-0.007696181126279247, 0.006573895411993533], [-0.0077935813043026325, 0.006537581304302632], [-0.007852264436205427, 0.006492264436205427], [-0.007860323665434515, 0.00642660937972023], [-0.007819660924372127, 0.006349375210086413], [-0.0077218344276961766, 0.006251548713410463], [-0.007574409171801825, 0.00613612345751611], [-0.007381936823202745, 0.00601222253748846], [-0.007149043287002707, 0.0058741861441455635], [-0.006894644591943822, 0.005736930306229536], [-0.006618811991574019, 0.005597669134431161], [-0.006342751961690605, 0.005469609104547748], [-0.006081307542861161, 0.005361307542861161], [-0.005829689192413075, 0.005266832049555932], [-0.005620160084460641, 0.005211017227317783], [-0.005445101862928821, 0.005184530434357392], [-0.005312555106676635, 0.005195412249533777], [-0.0052263667378111235, 0.005237795309239695], [-0.005174011347251367, 0.005307725632965652], [-0.005149729823234648, 0.0053948726803775045], [-0.00513561191453489, 0.005485897628820604], [-0.005125182217701416, 0.005570325074844273], [-0.005108871054931724, 0.005640871054931724], [-0.005068767845015312, 0.00568533927358674], [-0.005009900342820089, 0.005700186057105803], [-0.004926577589584997, 0.005686577589584997], [-0.0048154650486210765, 0.0056423221914782195], [-0.004686725577082718, 0.0055775827199398605], [-0.004541737566445089, 0.005493737566445089], [-0.004392308187268171, 0.005400879615839599], [-0.004242823690636758, 0.005310823690636757], [-0.0041042525668329, 0.005229395423975758], [-0.0039720776198481356, 0.005157791905562422], [-0.0038555826904445633, 0.005101868404730277], [-0.003754605028828335, 0.005069462171685477], [-0.003674025902591957, 0.005062025902591957], [-0.003609380645200006, 0.005079094930914292], [-0.003569318051516184, 0.005124175194373326], [-0.0035608628608642156, 0.005204862860864215], [-0.003577217834242148, 0.00531264640567072], [-0.0036230912712980675, 0.005445948414155211], [-0.0037049315563402966, 0.005605502984911725], [-0.0038101497528233563, 0.005775864038537642], [-0.003938060502082478, 0.005946631930653907], [-0.004079749015558514, 0.006100320444129943], [-0.004227308187967026, 0.0062330224736813124], [-0.004379421661316463, 0.006335421661316464], [-0.004528056943909234, 0.006402914086766375], [-0.004668027415325506, 0.0064325988438969335]], 'B607': [[-0.004797995017201166, 0.00642428073148688], [-0.004909952178330949, 0.0063819521783309505], [-0.0050035995919521506, 0.006311599591952151], [-0.005066656826616067, 0.006211228255187496], [-0.005097325532565337, 0.006083611246851051], [-0.005096181998759063, 0.005940181998759064], [-0.0050715845349740924, 0.0057892988206883775], [-0.005033316525135713, 0.005648745096564284], [-0.004994085685654229, 0.005526657114225658], [-0.004989032903349065, 0.005455318617634779], [-0.005024352131821004, 0.005435209274678147], [-0.005120263953524275, 0.0054848353820957044], [-0.005281345221201975, 0.005599630935487689], [-0.0054910700557303654, 0.005751070055730365], [-0.005740300628155037, 0.005929443485297893], [-0.006009294766422669, 0.006108723337851241], [-0.006280230525888359, 0.006273373383031216], [-0.006539549928840076, 0.0064012642145543615], [-0.006785555045005741, 0.006499269330720026], [-0.0070118827244280545, 0.006562168438713769], [-0.007213867960970018, 0.006593296532398589], [-0.007401839507499585, 0.006606410936071013], [-0.007562781845246047, 0.006595924702388904], [-0.007696181126279247, 0.006573895411993533], [-0.0077935813043026325, 0.006537581304302632], [-0.007852264436205427, 0.006492264436205427], [-0.007860323665434515, 0.00642660937972023], [-0.007819660924372127, 0.006349375210086413], [-0.0077218344276961766, 0.006251548713410463], [-0.007574409171801825, 0.00613612345751611], [-0.007381936823202745, 0.00601222253748846], [-0.007149043287002707, 0.0058741861441455635], [-0.006894644591943822, 0.005736930306229536], [-0.006618811991574019, 0.005597669134431161], [-0.006342751961690605, 0.005469609104547748], [-0.006081307542861161, 0.005361307542861161], [-0.005829689192413075, 0.005266832049555932], [-0.005620160084460641, 0.005211017227317783], [-0.005445101862928821, 0.005184530434357392], [-0.005312555106676635, 0.005195412249533777], [-0.0052263667378111235, 0.005237795309239695], [-0.005174011347251367, 0.005307725632965652], [-0.005149729823234648, 0.0053948726803775045], [-0.00513561191453489, 0.005485897628820604], [-0.005125182217701416, 0.005570325074844273], [-0.005108871054931724, 0.005640871054931724], [-0.005068767845015312, 0.00568533927358674], [-0.005009900342820089, 0.005700186057105803], [-0.004926577589584997, 0.005686577589584997], [-0.0048154650486210765, 0.0056423221914782195], [-0.004686725577082718, 0.0055775827199398605], [-0.004541737566445089, 0.005493737566445089], [-0.004392308187268171, 0.005400879615839599], [-0.004242823690636758, 0.005310823690636757], [-0.0041042525668329, 0.005229395423975758], [-0.0039720776198481356, 0.005157791905562422], [-0.0038555826904445633, 0.005101868404730277], [-0.003754605028828335, 0.005069462171685477], [-0.003674025902591957, 0.005062025902591957], [-0.003609380645200006, 0.005079094930914292], [-0.003569318051516184, 0.005124175194373326], [-0.0035608628608642156, 0.005204862860864215], [-0.003577217834242148, 0.00531264640567072], [-0.0036230912712980675, 0.005445948414155211], [-0.0037049315563402966, 0.005605502984911725], [-0.0038101497528233563, 0.005775864038537642], [-0.003938060502082478, 0.005946631930653907], [-0.004079749015558514, 0.006100320444129943], [-0.004227308187967026, 0.0062330224736813124], [-0.004379421661316463, 0.006335421661316464], [-0.004528056943909234, 0.006402914086766375], [-0.004668027415325506, 0.0064325988438969335]], 'B608': [[-0.004797995017201166, 0.00642428073148688], [-0.004909952178330949, 0.0063819521783309505], [-0.0050035995919521506, 0.006311599591952151], [-0.005066656826616067, 0.006211228255187496], [-0.005097325532565337, 0.006083611246851051], [-0.005096181998759063, 0.005940181998759064], [-0.0050715845349740924, 0.0057892988206883775], [-0.005033316525135713, 0.005648745096564284], [-0.004994085685654229, 0.005526657114225658], [-0.004989032903349065, 0.005455318617634779], [-0.005024352131821004, 0.005435209274678147], [-0.005120263953524275, 0.0054848353820957044], [-0.005281345221201975, 0.005599630935487689], [-0.0054910700557303654, 0.005751070055730365], [-0.005740300628155037, 0.005929443485297893], [-0.006009294766422669, 0.006108723337851241], [-0.006280230525888359, 0.006273373383031216], [-0.006539549928840076, 0.0064012642145543615], [-0.006785555045005741, 0.006499269330720026], [-0.0070118827244280545, 0.006562168438713769], [-0.007213867960970018, 0.006593296532398589], [-0.007401839507499585, 0.006606410936071013], [-0.007562781845246047, 0.006595924702388904], [-0.007696181126279247, 0.006573895411993533], [-0.0077935813043026325, 0.006537581304302632], [-0.007852264436205427, 0.006492264436205427], [-0.007860323665434515, 0.00642660937972023], [-0.007819660924372127, 0.006349375210086413], [-0.0077218344276961766, 0.006251548713410463], [-0.007574409171801825, 0.00613612345751611], [-0.007381936823202745, 0.00601222253748846], [-0.007149043287002707, 0.0058741861441455635], [-0.006894644591943822, 0.005736930306229536], [-0.006618811991574019, 0.005597669134431161], [-0.006342751961690605, 0.005469609104547748], [-0.006081307542861161, 0.005361307542861161], [-0.005829689192413075, 0.005266832049555932], [-0.005620160084460641, 0.005211017227317783], [-0.005445101862928821, 0.005184530434357392], [-0.005312555106676635, 0.005195412249533777], [-0.0052263667378111235, 0.005237795309239695], [-0.005174011347251367, 0.005307725632965652], [-0.005149729823234648, 0.0053948726803775045], [-0.00513561191453489, 0.005485897628820604], [-0.005125182217701416, 0.005570325074844273], [-0.005108871054931724, 0.005640871054931724], [-0.005068767845015312, 0.00568533927358674], [-0.005009900342820089, 0.005700186057105803], [-0.004926577589584997, 0.005686577589584997], [-0.0048154650486210765, 0.0056423221914782195], [-0.004686725577082718, 0.0055775827199398605], [-0.004541737566445089, 0.005493737566445089], [-0.004392308187268171, 0.005400879615839599], [-0.004242823690636758, 0.005310823690636757], [-0.0041042525668329, 0.005229395423975758], [-0.0039720776198481356, 0.005157791905562422], [-0.0038555826904445633, 0.005101868404730277], [-0.003754605028828335, 0.005069462171685477], [-0.003674025902591957, 0.005062025902591957], [-0.003609380645200006, 0.005079094930914292], [-0.003569318051516184, 0.005124175194373326], [-0.0035608628608642156, 0.005204862860864215], [-0.003577217834242148, 0.00531264640567072], [-0.0036230912712980675, 0.005445948414155211], [-0.0037049315563402966, 0.005605502984911725], [-0.0038101497528233563, 0.005775864038537642], [-0.003938060502082478, 0.005946631930653907], [-0.004079749015558514, 0.006100320444129943], [-0.004227308187967026, 0.0062330224736813124], [-0.004379421661316463, 0.006335421661316464], [-0.004528056943909234, 0.006402914086766375], [-0.004668027415325506, 0.0064325988438969335]], 'B609': [[-0.004797995017201166, 0.00642428073148688], [-0.004909952178330949, 0.0063819521783309505], [-0.0050035995919521506, 0.006311599591952151], [-0.005066656826616067, 0.006211228255187496], [-0.005097325532565337, 0.006083611246851051], [-0.005096181998759063, 0.005940181998759064], [-0.0050715845349740924, 0.0057892988206883775], [-0.005033316525135713, 0.005648745096564284], [-0.004994085685654229, 0.005526657114225658], [-0.004989032903349065, 0.005455318617634779], [-0.005024352131821004, 0.005435209274678147], [-0.005120263953524275, 0.0054848353820957044], [-0.005281345221201975, 0.005599630935487689], [-0.0054910700557303654, 0.005751070055730365], [-0.005740300628155037, 0.005929443485297893], [-0.006009294766422669, 0.006108723337851241], [-0.006280230525888359, 0.006273373383031216], [-0.006539549928840076, 0.0064012642145543615], [-0.006785555045005741, 0.006499269330720026], [-0.0070118827244280545, 0.006562168438713769], [-0.007213867960970018, 0.006593296532398589], [-0.007401839507499585, 0.006606410936071013], [-0.007562781845246047, 0.006595924702388904], [-0.007696181126279247, 0.006573895411993533], [-0.0077935813043026325, 0.006537581304302632], [-0.007852264436205427, 0.006492264436205427], [-0.007860323665434515, 0.00642660937972023], [-0.007819660924372127, 0.006349375210086413], [-0.0077218344276961766, 0.006251548713410463], [-0.007574409171801825, 0.00613612345751611], [-0.007381936823202745, 0.00601222253748846], [-0.007149043287002707, 0.0058741861441455635], [-0.006894644591943822, 0.005736930306229536], [-0.006618811991574019, 0.005597669134431161], [-0.006342751961690605, 0.005469609104547748], [-0.006081307542861161, 0.005361307542861161], [-0.005829689192413075, 0.005266832049555932], [-0.005620160084460641, 0.005211017227317783], [-0.005445101862928821, 0.005184530434357392], [-0.005312555106676635, 0.005195412249533777], [-0.0052263667378111235, 0.005237795309239695], [-0.005174011347251367, 0.005307725632965652], [-0.005149729823234648, 0.0053948726803775045], [-0.00513561191453489, 0.005485897628820604], [-0.005125182217701416, 0.005570325074844273], [-0.005108871054931724, 0.005640871054931724], [-0.005068767845015312, 0.00568533927358674], [-0.005009900342820089, 0.005700186057105803], [-0.004926577589584997, 0.005686577589584997], [-0.0048154650486210765, 0.0056423221914782195], [-0.004686725577082718, 0.0055775827199398605], [-0.004541737566445089, 0.005493737566445089], [-0.004392308187268171, 0.005400879615839599], [-0.004242823690636758, 0.005310823690636757], [-0.0041042525668329, 0.005229395423975758], [-0.0039720776198481356, 0.005157791905562422], [-0.0038555826904445633, 0.005101868404730277], [-0.003754605028828335, 0.005069462171685477], [-0.003674025902591957, 0.005062025902591957], [-0.003609380645200006, 0.005079094930914292], [-0.003569318051516184, 0.005124175194373326], [-0.0035608628608642156, 0.005204862860864215], [-0.003577217834242148, 0.00531264640567072], [-0.0036230912712980675, 0.005445948414155211], [-0.0037049315563402966, 0.005605502984911725], [-0.0038101497528233563, 0.005775864038537642], [-0.003938060502082478, 0.005946631930653907], [-0.004079749015558514, 0.006100320444129943], [-0.004227308187967026, 0.0062330224736813124], [-0.004379421661316463, 0.006335421661316464], [-0.004528056943909234, 0.006402914086766375], [-0.004668027415325506, 0.0064325988438969335]], 'B610': [[-0.004797995017201166, 0.00642428073148688], [-0.004909952178330949, 0.0063819521783309505], [-0.0050035995919521506, 0.006311599591952151], [-0.005066656826616067, 0.006211228255187496], [-0.005097325532565337, 0.006083611246851051], [-0.005096181998759063, 0.005940181998759064], [-0.0050715845349740924, 0.0057892988206883775], [-0.005033316525135713, 0.005648745096564284], [-0.004994085685654229, 0.005526657114225658], [-0.004989032903349065, 0.005455318617634779], [-0.005024352131821004, 0.005435209274678147], [-0.005120263953524275, 0.0054848353820957044], [-0.005281345221201975, 0.005599630935487689], [-0.0054910700557303654, 0.005751070055730365], [-0.005740300628155037, 0.005929443485297893], [-0.006009294766422669, 0.006108723337851241], [-0.006280230525888359, 0.006273373383031216], [-0.006539549928840076, 0.0064012642145543615], [-0.006785555045005741, 0.006499269330720026], [-0.0070118827244280545, 0.006562168438713769], [-0.007213867960970018, 0.006593296532398589], [-0.007401839507499585, 0.006606410936071013], [-0.007562781845246047, 0.006595924702388904], [-0.007696181126279247, 0.006573895411993533], [-0.0077935813043026325, 0.006537581304302632], [-0.007852264436205427, 0.006492264436205427], [-0.007860323665434515, 0.00642660937972023], [-0.007819660924372127, 0.006349375210086413], [-0.0077218344276961766, 0.006251548713410463], [-0.007574409171801825, 0.00613612345751611], [-0.007381936823202745, 0.00601222253748846], [-0.007149043287002707, 0.0058741861441455635], [-0.006894644591943822, 0.005736930306229536], [-0.006618811991574019, 0.005597669134431161], [-0.006342751961690605, 0.005469609104547748], [-0.006081307542861161, 0.005361307542861161], [-0.005829689192413075, 0.005266832049555932], [-0.005620160084460641, 0.005211017227317783], [-0.005445101862928821, 0.005184530434357392], [-0.005312555106676635, 0.005195412249533777], [-0.0052263667378111235, 0.005237795309239695], [-0.005174011347251367, 0.005307725632965652], [-0.005149729823234648, 0.0053948726803775045], [-0.00513561191453489, 0.005485897628820604], [-0.005125182217701416, 0.005570325074844273], [-0.005108871054931724, 0.005640871054931724], [-0.005068767845015312, 0.00568533927358674], [-0.005009900342820089, 0.005700186057105803], [-0.004926577589584997, 0.005686577589584997], [-0.0048154650486210765, 0.0056423221914782195], [-0.004686725577082718, 0.0055775827199398605], [-0.004541737566445089, 0.005493737566445089], [-0.004392308187268171, 0.005400879615839599], [-0.004242823690636758, 0.005310823690636757], [-0.0041042525668329, 0.005229395423975758], [-0.0039720776198481356, 0.005157791905562422], [-0.0038555826904445633, 0.005101868404730277], [-0.003754605028828335, 0.005069462171685477], [-0.003674025902591957, 0.005062025902591957], [-0.003609380645200006, 0.005079094930914292], [-0.003569318051516184, 0.005124175194373326], [-0.0035608628608642156, 0.005204862860864215], [-0.003577217834242148, 0.00531264640567072], [-0.0036230912712980675, 0.005445948414155211], [-0.0037049315563402966, 0.005605502984911725], [-0.0038101497528233563, 0.005775864038537642], [-0.003938060502082478, 0.005946631930653907], [-0.004079749015558514, 0.006100320444129943], [-0.004227308187967026, 0.0062330224736813124], [-0.004379421661316463, 0.006335421661316464], [-0.004528056943909234, 0.006402914086766375], [-0.004668027415325506, 0.0064325988438969335]], 'B611': [[-0.004797995017201166, 0.00642428073148688], [-0.004909952178330949, 0.0063819521783309505], [-0.0050035995919521506, 0.006311599591952151], [-0.005066656826616067, 0.006211228255187496], [-0.005097325532565337, 0.006083611246851051], [-0.005096181998759063, 0.005940181998759064], [-0.0050715845349740924, 0.0057892988206883775], [-0.005033316525135713, 0.005648745096564284], [-0.004994085685654229, 0.005526657114225658], [-0.004989032903349065, 0.005455318617634779], [-0.005024352131821004, 0.005435209274678147], [-0.005120263953524275, 0.0054848353820957044], [-0.005281345221201975, 0.005599630935487689], [-0.0054910700557303654, 0.005751070055730365], [-0.005740300628155037, 0.005929443485297893], [-0.006009294766422669, 0.006108723337851241], [-0.006280230525888359, 0.006273373383031216], [-0.006539549928840076, 0.0064012642145543615], [-0.006785555045005741, 0.006499269330720026], [-0.0070118827244280545, 0.006562168438713769], [-0.007213867960970018, 0.006593296532398589], [-0.007401839507499585, 0.006606410936071013], [-0.007562781845246047, 0.006595924702388904], [-0.007696181126279247, 0.006573895411993533], [-0.0077935813043026325, 0.006537581304302632], [-0.007852264436205427, 0.006492264436205427], [-0.007860323665434515, 0.00642660937972023], [-0.007819660924372127, 0.006349375210086413], [-0.0077218344276961766, 0.006251548713410463], [-0.007574409171801825, 0.00613612345751611], [-0.007381936823202745, 0.00601222253748846], [-0.007149043287002707, 0.0058741861441455635], [-0.006894644591943822, 0.005736930306229536], [-0.006618811991574019, 0.005597669134431161], [-0.006342751961690605, 0.005469609104547748], [-0.006081307542861161, 0.005361307542861161], [-0.005829689192413075, 0.005266832049555932], [-0.005620160084460641, 0.005211017227317783], [-0.005445101862928821, 0.005184530434357392], [-0.005312555106676635, 0.005195412249533777], [-0.0052263667378111235, 0.005237795309239695], [-0.005174011347251367, 0.005307725632965652], [-0.005149729823234648, 0.0053948726803775045], [-0.00513561191453489, 0.005485897628820604], [-0.005125182217701416, 0.005570325074844273], [-0.005108871054931724, 0.005640871054931724], [-0.005068767845015312, 0.00568533927358674], [-0.005009900342820089, 0.005700186057105803], [-0.004926577589584997, 0.005686577589584997], [-0.0048154650486210765, 0.0056423221914782195], [-0.004686725577082718, 0.0055775827199398605], [-0.004541737566445089, 0.005493737566445089], [-0.004392308187268171, 0.005400879615839599], [-0.004242823690636758, 0.005310823690636757], [-0.0041042525668329, 0.005229395423975758], [-0.0039720776198481356, 0.005157791905562422], [-0.0038555826904445633, 0.005101868404730277], [-0.003754605028828335, 0.005069462171685477], [-0.003674025902591957, 0.005062025902591957], [-0.003609380645200006, 0.005079094930914292], [-0.003569318051516184, 0.005124175194373326], [-0.0035608628608642156, 0.005204862860864215], [-0.003577217834242148, 0.00531264640567072], [-0.0036230912712980675, 0.005445948414155211], [-0.0037049315563402966, 0.005605502984911725], [-0.0038101497528233563, 0.005775864038537642], [-0.003938060502082478, 0.005946631930653907], [-0.004079749015558514, 0.006100320444129943], [-0.004227308187967026, 0.0062330224736813124], [-0.004379421661316463, 0.006335421661316464], [-0.004528056943909234, 0.006402914086766375], [-0.004668027415325506, 0.0064325988438969335]], 'B612': [[-0.004797995017201166, 0.00642428073148688], [-0.004909952178330949, 0.0063819521783309505], [-0.0050035995919521506, 0.006311599591952151], [-0.005066656826616067, 0.006211228255187496], [-0.005097325532565337, 0.006083611246851051], [-0.005096181998759063, 0.005940181998759064], [-0.0050715845349740924, 0.0057892988206883775], [-0.005033316525135713, 0.005648745096564284], [-0.004994085685654229, 0.005526657114225658], [-0.004989032903349065, 0.005455318617634779], [-0.005024352131821004, 0.005435209274678147], [-0.005120263953524275, 0.0054848353820957044], [-0.005281345221201975, 0.005599630935487689], [-0.0054910700557303654, 0.005751070055730365], [-0.005740300628155037, 0.005929443485297893], [-0.006009294766422669, 0.006108723337851241], [-0.006280230525888359, 0.006273373383031216], [-0.006539549928840076, 0.0064012642145543615], [-0.006785555045005741, 0.006499269330720026], [-0.0070118827244280545, 0.006562168438713769], [-0.007213867960970018, 0.006593296532398589], [-0.007401839507499585, 0.006606410936071013], [-0.007562781845246047, 0.006595924702388904], [-0.007696181126279247, 0.006573895411993533], [-0.0077935813043026325, 0.006537581304302632], [-0.007852264436205427, 0.006492264436205427], [-0.007860323665434515, 0.00642660937972023], [-0.007819660924372127, 0.006349375210086413], [-0.0077218344276961766, 0.006251548713410463], [-0.007574409171801825, 0.00613612345751611], [-0.007381936823202745, 0.00601222253748846], [-0.007149043287002707, 0.0058741861441455635], [-0.006894644591943822, 0.005736930306229536], [-0.006618811991574019, 0.005597669134431161], [-0.006342751961690605, 0.005469609104547748], [-0.006081307542861161, 0.005361307542861161], [-0.005829689192413075, 0.005266832049555932], [-0.005620160084460641, 0.005211017227317783], [-0.005445101862928821, 0.005184530434357392], [-0.005312555106676635, 0.005195412249533777], [-0.0052263667378111235, 0.005237795309239695], [-0.005174011347251367, 0.005307725632965652], [-0.005149729823234648, 0.0053948726803775045], [-0.00513561191453489, 0.005485897628820604], [-0.005125182217701416, 0.005570325074844273], [-0.005108871054931724, 0.005640871054931724], [-0.005068767845015312, 0.00568533927358674], [-0.005009900342820089, 0.005700186057105803], [-0.004926577589584997, 0.005686577589584997], [-0.0048154650486210765, 0.0056423221914782195], [-0.004686725577082718, 0.0055775827199398605], [-0.004541737566445089, 0.005493737566445089], [-0.004392308187268171, 0.005400879615839599], [-0.004242823690636758, 0.005310823690636757], [-0.0041042525668329, 0.005229395423975758], [-0.0039720776198481356, 0.005157791905562422], [-0.0038555826904445633, 0.005101868404730277], [-0.003754605028828335, 0.005069462171685477], [-0.003674025902591957, 0.005062025902591957], [-0.003609380645200006, 0.005079094930914292], [-0.003569318051516184, 0.005124175194373326], [-0.0035608628608642156, 0.005204862860864215], [-0.003577217834242148, 0.00531264640567072], [-0.0036230912712980675, 0.005445948414155211], [-0.0037049315563402966, 0.005605502984911725], [-0.0038101497528233563, 0.005775864038537642], [-0.003938060502082478, 0.005946631930653907], [-0.004079749015558514, 0.006100320444129943], [-0.004227308187967026, 0.0062330224736813124], [-0.004379421661316463, 0.006335421661316464], [-0.004528056943909234, 0.006402914086766375], [-0.004668027415325506, 0.0064325988438969335]], 'B613': [[-0.004797995017201166, 0.00642428073148688], [-0.004909952178330949, 0.0063819521783309505], [-0.0050035995919521506, 0.006311599591952151], [-0.005066656826616067, 0.006211228255187496], [-0.005097325532565337, 0.006083611246851051], [-0.005096181998759063, 0.005940181998759064], [-0.0050715845349740924, 0.0057892988206883775], [-0.005033316525135713, 0.005648745096564284], [-0.004994085685654229, 0.005526657114225658], [-0.004989032903349065, 0.005455318617634779], [-0.005024352131821004, 0.005435209274678147], [-0.005120263953524275, 0.0054848353820957044], [-0.005281345221201975, 0.005599630935487689], [-0.0054910700557303654, 0.005751070055730365], [-0.005740300628155037, 0.005929443485297893], [-0.006009294766422669, 0.006108723337851241], [-0.006280230525888359, 0.006273373383031216], [-0.006539549928840076, 0.0064012642145543615], [-0.006785555045005741, 0.006499269330720026], [-0.0070118827244280545, 0.006562168438713769], [-0.007213867960970018, 0.006593296532398589], [-0.007401839507499585, 0.006606410936071013], [-0.007562781845246047, 0.006595924702388904], [-0.007696181126279247, 0.006573895411993533], [-0.0077935813043026325, 0.006537581304302632], [-0.007852264436205427, 0.006492264436205427], [-0.007860323665434515, 0.00642660937972023], [-0.007819660924372127, 0.006349375210086413], [-0.0077218344276961766, 0.006251548713410463], [-0.007574409171801825, 0.00613612345751611], [-0.007381936823202745, 0.00601222253748846], [-0.007149043287002707, 0.0058741861441455635], [-0.006894644591943822, 0.005736930306229536], [-0.006618811991574019, 0.005597669134431161], [-0.006342751961690605, 0.005469609104547748], [-0.006081307542861161, 0.005361307542861161], [-0.005829689192413075, 0.005266832049555932], [-0.005620160084460641, 0.005211017227317783], [-0.005445101862928821, 0.005184530434357392], [-0.005312555106676635, 0.005195412249533777], [-0.0052263667378111235, 0.005237795309239695], [-0.005174011347251367, 0.005307725632965652], [-0.005149729823234648, 0.0053948726803775045], [-0.00513561191453489, 0.005485897628820604], [-0.005125182217701416, 0.005570325074844273], [-0.005108871054931724, 0.005640871054931724], [-0.005068767845015312, 0.00568533927358674], [-0.005009900342820089, 0.005700186057105803], [-0.004926577589584997, 0.005686577589584997], [-0.0048154650486210765, 0.0056423221914782195], [-0.004686725577082718, 0.0055775827199398605], [-0.004541737566445089, 0.005493737566445089], [-0.004392308187268171, 0.005400879615839599], [-0.004242823690636758, 0.005310823690636757], [-0.0041042525668329, 0.005229395423975758], [-0.0039720776198481356, 0.005157791905562422], [-0.0038555826904445633, 0.005101868404730277], [-0.003754605028828335, 0.005069462171685477], [-0.003674025902591957, 0.005062025902591957], [-0.003609380645200006, 0.005079094930914292], [-0.003569318051516184, 0.005124175194373326], [-0.0035608628608642156, 0.005204862860864215], [-0.003577217834242148, 0.00531264640567072], [-0.0036230912712980675, 0.005445948414155211], [-0.0037049315563402966, 0.005605502984911725], [-0.0038101497528233563, 0.005775864038537642], [-0.003938060502082478, 0.005946631930653907], [-0.004079749015558514, 0.006100320444129943], [-0.004227308187967026, 0.0062330224736813124], [-0.004379421661316463, 0.006335421661316464], [-0.004528056943909234, 0.006402914086766375], [-0.004668027415325506, 0.0064325988438969335]], 'B614': [[-0.004797995017201166, 0.00642428073148688], [-0.004909952178330949, 0.0063819521783309505], [-0.0050035995919521506, 0.006311599591952151], [-0.005066656826616067, 0.006211228255187496], [-0.005097325532565337, 0.006083611246851051], [-0.005096181998759063, 0.005940181998759064], [-0.0050715845349740924, 0.0057892988206883775], [-0.005033316525135713, 0.005648745096564284], [-0.004994085685654229, 0.005526657114225658], [-0.004989032903349065, 0.005455318617634779], [-0.005024352131821004, 0.005435209274678147], [-0.005120263953524275, 0.0054848353820957044], [-0.005281345221201975, 0.005599630935487689], [-0.0054910700557303654, 0.005751070055730365], [-0.005740300628155037, 0.005929443485297893], [-0.006009294766422669, 0.006108723337851241], [-0.006280230525888359, 0.006273373383031216], [-0.006539549928840076, 0.0064012642145543615], [-0.006785555045005741, 0.006499269330720026], [-0.0070118827244280545, 0.006562168438713769], [-0.007213867960970018, 0.006593296532398589], [-0.007401839507499585, 0.006606410936071013], [-0.007562781845246047, 0.006595924702388904], [-0.007696181126279247, 0.006573895411993533], [-0.0077935813043026325, 0.006537581304302632], [-0.007852264436205427, 0.006492264436205427], [-0.007860323665434515, 0.00642660937972023], [-0.007819660924372127, 0.006349375210086413], [-0.0077218344276961766, 0.006251548713410463], [-0.007574409171801825, 0.00613612345751611], [-0.007381936823202745, 0.00601222253748846], [-0.007149043287002707, 0.0058741861441455635], [-0.006894644591943822, 0.005736930306229536], [-0.006618811991574019, 0.005597669134431161], [-0.006342751961690605, 0.005469609104547748], [-0.006081307542861161, 0.005361307542861161], [-0.005829689192413075, 0.005266832049555932], [-0.005620160084460641, 0.005211017227317783], [-0.005445101862928821, 0.005184530434357392], [-0.005312555106676635, 0.005195412249533777], [-0.0052263667378111235, 0.005237795309239695], [-0.005174011347251367, 0.005307725632965652], [-0.005149729823234648, 0.0053948726803775045], [-0.00513561191453489, 0.005485897628820604], [-0.005125182217701416, 0.005570325074844273], [-0.005108871054931724, 0.005640871054931724], [-0.005068767845015312, 0.00568533927358674], [-0.005009900342820089, 0.005700186057105803], [-0.004926577589584997, 0.005686577589584997], [-0.0048154650486210765, 0.0056423221914782195], [-0.004686725577082718, 0.0055775827199398605], [-0.004541737566445089, 0.005493737566445089], [-0.004392308187268171, 0.005400879615839599], [-0.004242823690636758, 0.005310823690636757], [-0.0041042525668329, 0.005229395423975758], [-0.0039720776198481356, 0.005157791905562422], [-0.0038555826904445633, 0.005101868404730277], [-0.003754605028828335, 0.005069462171685477], [-0.003674025902591957, 0.005062025902591957], [-0.003609380645200006, 0.005079094930914292], [-0.003569318051516184, 0.005124175194373326], [-0.0035608628608642156, 0.005204862860864215], [-0.003577217834242148, 0.00531264640567072], [-0.0036230912712980675, 0.005445948414155211], [-0.0037049315563402966, 0.005605502984911725], [-0.0038101497528233563, 0.005775864038537642], [-0.003938060502082478, 0.005946631930653907], [-0.004079749015558514, 0.006100320444129943], [-0.004227308187967026, 0.0062330224736813124], [-0.004379421661316463, 0.006335421661316464], [-0.004528056943909234, 0.006402914086766375], [-0.004668027415325506, 0.0064325988438969335]], 'B615': [[-0.004797995017201166, 0.00642428073148688], [-0.004909952178330949, 0.0063819521783309505], [-0.0050035995919521506, 0.006311599591952151], [-0.005066656826616067, 0.006211228255187496], [-0.005097325532565337, 0.006083611246851051], [-0.005096181998759063, 0.005940181998759064], [-0.0050715845349740924, 0.0057892988206883775], [-0.005033316525135713, 0.005648745096564284], [-0.004994085685654229, 0.005526657114225658], [-0.004989032903349065, 0.005455318617634779], [-0.005024352131821004, 0.005435209274678147], [-0.005120263953524275, 0.0054848353820957044], [-0.005281345221201975, 0.005599630935487689], [-0.0054910700557303654, 0.005751070055730365], [-0.005740300628155037, 0.005929443485297893], [-0.006009294766422669, 0.006108723337851241], [-0.006280230525888359, 0.006273373383031216], [-0.006539549928840076, 0.0064012642145543615], [-0.006785555045005741, 0.006499269330720026], [-0.0070118827244280545, 0.006562168438713769], [-0.007213867960970018, 0.006593296532398589], [-0.007401839507499585, 0.006606410936071013], [-0.007562781845246047, 0.006595924702388904], [-0.007696181126279247, 0.006573895411993533], [-0.0077935813043026325, 0.006537581304302632], [-0.007852264436205427, 0.006492264436205427], [-0.007860323665434515, 0.00642660937972023], [-0.007819660924372127, 0.006349375210086413], [-0.0077218344276961766, 0.006251548713410463], [-0.007574409171801825, 0.00613612345751611], [-0.007381936823202745, 0.00601222253748846], [-0.007149043287002707, 0.0058741861441455635], [-0.006894644591943822, 0.005736930306229536], [-0.006618811991574019, 0.005597669134431161], [-0.006342751961690605, 0.005469609104547748], [-0.006081307542861161, 0.005361307542861161], [-0.005829689192413075, 0.005266832049555932], [-0.005620160084460641, 0.005211017227317783], [-0.005445101862928821, 0.005184530434357392], [-0.005312555106676635, 0.005195412249533777], [-0.0052263667378111235, 0.005237795309239695], [-0.005174011347251367, 0.005307725632965652], [-0.005149729823234648, 0.0053948726803775045], [-0.00513561191453489, 0.005485897628820604], [-0.005125182217701416, 0.005570325074844273], [-0.005108871054931724, 0.005640871054931724], [-0.005068767845015312, 0.00568533927358674], [-0.005009900342820089, 0.005700186057105803], [-0.004926577589584997, 0.005686577589584997], [-0.0048154650486210765, 0.0056423221914782195], [-0.004686725577082718, 0.0055775827199398605], [-0.004541737566445089, 0.005493737566445089], [-0.004392308187268171, 0.005400879615839599], [-0.004242823690636758, 0.005310823690636757], [-0.0041042525668329, 0.005229395423975758], [-0.0039720776198481356, 0.005157791905562422], [-0.0038555826904445633, 0.005101868404730277], [-0.003754605028828335, 0.005069462171685477], [-0.003674025902591957, 0.005062025902591957], [-0.003609380645200006, 0.005079094930914292], [-0.003569318051516184, 0.005124175194373326], [-0.0035608628608642156, 0.005204862860864215], [-0.003577217834242148, 0.00531264640567072], [-0.0036230912712980675, 0.005445948414155211], [-0.0037049315563402966, 0.005605502984911725], [-0.0038101497528233563, 0.005775864038537642], [-0.003938060502082478, 0.005946631930653907], [-0.004079749015558514, 0.006100320444129943], [-0.004227308187967026, 0.0062330224736813124], [-0.004379421661316463, 0.006335421661316464], [-0.004528056943909234, 0.006402914086766375], [-0.004668027415325506, 0.0064325988438969335]], 'B616': [[-0.004797995017201166, 0.00642428073148688], [-0.004909952178330949, 0.0063819521783309505], [-0.0050035995919521506, 0.006311599591952151], [-0.005066656826616067, 0.006211228255187496], [-0.005097325532565337, 0.006083611246851051], [-0.005096181998759063, 0.005940181998759064], [-0.0050715845349740924, 0.0057892988206883775], [-0.005033316525135713, 0.005648745096564284], [-0.004994085685654229, 0.005526657114225658], [-0.004989032903349065, 0.005455318617634779], [-0.005024352131821004, 0.005435209274678147], [-0.005120263953524275, 0.0054848353820957044], [-0.005281345221201975, 0.005599630935487689], [-0.0054910700557303654, 0.005751070055730365], [-0.005740300628155037, 0.005929443485297893], [-0.006009294766422669, 0.006108723337851241], [-0.006280230525888359, 0.006273373383031216], [-0.006539549928840076, 0.0064012642145543615], [-0.006785555045005741, 0.006499269330720026], [-0.0070118827244280545, 0.006562168438713769], [-0.007213867960970018, 0.006593296532398589], [-0.007401839507499585, 0.006606410936071013], [-0.007562781845246047, 0.006595924702388904], [-0.007696181126279247, 0.006573895411993533], [-0.0077935813043026325, 0.006537581304302632], [-0.007852264436205427, 0.006492264436205427], [-0.007860323665434515, 0.00642660937972023], [-0.007819660924372127, 0.006349375210086413], [-0.0077218344276961766, 0.006251548713410463], [-0.007574409171801825, 0.00613612345751611], [-0.007381936823202745, 0.00601222253748846], [-0.007149043287002707, 0.0058741861441455635], [-0.006894644591943822, 0.005736930306229536], [-0.006618811991574019, 0.005597669134431161], [-0.006342751961690605, 0.005469609104547748], [-0.006081307542861161, 0.005361307542861161], [-0.005829689192413075, 0.005266832049555932], [-0.005620160084460641, 0.005211017227317783], [-0.005445101862928821, 0.005184530434357392], [-0.005312555106676635, 0.005195412249533777], [-0.0052263667378111235, 0.005237795309239695], [-0.005174011347251367, 0.005307725632965652], [-0.005149729823234648, 0.0053948726803775045], [-0.00513561191453489, 0.005485897628820604], [-0.005125182217701416, 0.005570325074844273], [-0.005108871054931724, 0.005640871054931724], [-0.005068767845015312, 0.00568533927358674], [-0.005009900342820089, 0.005700186057105803], [-0.004926577589584997, 0.005686577589584997], [-0.0048154650486210765, 0.0056423221914782195], [-0.004686725577082718, 0.0055775827199398605], [-0.004541737566445089, 0.005493737566445089], [-0.004392308187268171, 0.005400879615839599], [-0.004242823690636758, 0.005310823690636757], [-0.0041042525668329, 0.005229395423975758], [-0.0039720776198481356, 0.005157791905562422], [-0.0038555826904445633, 0.005101868404730277], [-0.003754605028828335, 0.005069462171685477], [-0.003674025902591957, 0.005062025902591957], [-0.003609380645200006, 0.005079094930914292], [-0.003569318051516184, 0.005124175194373326], [-0.0035608628608642156, 0.005204862860864215], [-0.003577217834242148, 0.00531264640567072], [-0.0036230912712980675, 0.005445948414155211], [-0.0037049315563402966, 0.005605502984911725], [-0.0038101497528233563, 0.005775864038537642], [-0.003938060502082478, 0.005946631930653907], [-0.004079749015558514, 0.006100320444129943], [-0.004227308187967026, 0.0062330224736813124], [-0.004379421661316463, 0.006335421661316464], [-0.004528056943909234, 0.006402914086766375], [-0.004668027415325506, 0.0064325988438969335]], 'B617': [[-0.004797995017201166, 0.00642428073148688], [-0.004909952178330949, 0.0063819521783309505], [-0.0050035995919521506, 0.006311599591952151], [-0.005066656826616067, 0.006211228255187496], [-0.005097325532565337, 0.006083611246851051], [-0.005096181998759063, 0.005940181998759064], [-0.0050715845349740924, 0.0057892988206883775], [-0.005033316525135713, 0.005648745096564284], [-0.004994085685654229, 0.005526657114225658], [-0.004989032903349065, 0.005455318617634779], [-0.005024352131821004, 0.005435209274678147], [-0.005120263953524275, 0.0054848353820957044], [-0.005281345221201975, 0.005599630935487689], [-0.0054910700557303654, 0.005751070055730365], [-0.005740300628155037, 0.005929443485297893], [-0.006009294766422669, 0.006108723337851241], [-0.006280230525888359, 0.006273373383031216], [-0.006539549928840076, 0.0064012642145543615], [-0.006785555045005741, 0.006499269330720026], [-0.0070118827244280545, 0.006562168438713769], [-0.007213867960970018, 0.006593296532398589], [-0.007401839507499585, 0.006606410936071013], [-0.007562781845246047, 0.006595924702388904], [-0.007696181126279247, 0.006573895411993533], [-0.0077935813043026325, 0.006537581304302632], [-0.007852264436205427, 0.006492264436205427], [-0.007860323665434515, 0.00642660937972023], [-0.007819660924372127, 0.006349375210086413], [-0.0077218344276961766, 0.006251548713410463], [-0.007574409171801825, 0.00613612345751611], [-0.007381936823202745, 0.00601222253748846], [-0.007149043287002707, 0.0058741861441455635], [-0.006894644591943822, 0.005736930306229536], [-0.006618811991574019, 0.005597669134431161], [-0.006342751961690605, 0.005469609104547748], [-0.006081307542861161, 0.005361307542861161], [-0.005829689192413075, 0.005266832049555932], [-0.005620160084460641, 0.005211017227317783], [-0.005445101862928821, 0.005184530434357392], [-0.005312555106676635, 0.005195412249533777], [-0.0052263667378111235, 0.005237795309239695], [-0.005174011347251367, 0.005307725632965652], [-0.005149729823234648, 0.0053948726803775045], [-0.00513561191453489, 0.005485897628820604], [-0.005125182217701416, 0.005570325074844273], [-0.005108871054931724, 0.005640871054931724], [-0.005068767845015312, 0.00568533927358674], [-0.005009900342820089, 0.005700186057105803], [-0.004926577589584997, 0.005686577589584997], [-0.0048154650486210765, 0.0056423221914782195], [-0.004686725577082718, 0.0055775827199398605], [-0.004541737566445089, 0.005493737566445089], [-0.004392308187268171, 0.005400879615839599], [-0.004242823690636758, 0.005310823690636757], [-0.0041042525668329, 0.005229395423975758], [-0.0039720776198481356, 0.005157791905562422], [-0.0038555826904445633, 0.005101868404730277], [-0.003754605028828335, 0.005069462171685477], [-0.003674025902591957, 0.005062025902591957], [-0.003609380645200006, 0.005079094930914292], [-0.003569318051516184, 0.005124175194373326], [-0.0035608628608642156, 0.005204862860864215], [-0.003577217834242148, 0.00531264640567072], [-0.0036230912712980675, 0.005445948414155211], [-0.0037049315563402966, 0.005605502984911725], [-0.0038101497528233563, 0.005775864038537642], [-0.003938060502082478, 0.005946631930653907], [-0.004079749015558514, 0.006100320444129943], [-0.004227308187967026, 0.0062330224736813124], [-0.004379421661316463, 0.006335421661316464], [-0.004528056943909234, 0.006402914086766375], [-0.004668027415325506, 0.0064325988438969335]], 'C501': [[-0.004797995017201166, 0.00642428073148688], [-0.004909952178330949, 0.0063819521783309505], [-0.0050035995919521506, 0.006311599591952151], [-0.005066656826616067, 0.006211228255187496], [-0.005097325532565337, 0.006083611246851051], [-0.005096181998759063, 0.005940181998759064], [-0.0050715845349740924, 0.0057892988206883775], [-0.005033316525135713, 0.005648745096564284], [-0.004994085685654229, 0.005526657114225658], [-0.004989032903349065, 0.005455318617634779], [-0.005024352131821004, 0.005435209274678147], [-0.005120263953524275, 0.0054848353820957044], [-0.005281345221201975, 0.005599630935487689], [-0.0054910700557303654, 0.005751070055730365], [-0.005740300628155037, 0.005929443485297893], [-0.006009294766422669, 0.006108723337851241], [-0.006280230525888359, 0.006273373383031216], [-0.006539549928840076, 0.0064012642145543615], [-0.006785555045005741, 0.006499269330720026], [-0.0070118827244280545, 0.006562168438713769], [-0.007213867960970018, 0.006593296532398589], [-0.007401839507499585, 0.006606410936071013], [-0.007562781845246047, 0.006595924702388904], [-0.007696181126279247, 0.006573895411993533], [-0.0077935813043026325, 0.006537581304302632], [-0.007852264436205427, 0.006492264436205427], [-0.007860323665434515, 0.00642660937972023], [-0.007819660924372127, 0.006349375210086413], [-0.0077218344276961766, 0.006251548713410463], [-0.007574409171801825, 0.00613612345751611], [-0.007381936823202745, 0.00601222253748846], [-0.007149043287002707, 0.0058741861441455635], [-0.006894644591943822, 0.005736930306229536], [-0.006618811991574019, 0.005597669134431161], [-0.006342751961690605, 0.005469609104547748], [-0.006081307542861161, 0.005361307542861161], [-0.005829689192413075, 0.005266832049555932], [-0.005620160084460641, 0.005211017227317783], [-0.005445101862928821, 0.005184530434357392], [-0.005312555106676635, 0.005195412249533777], [-0.0052263667378111235, 0.005237795309239695], [-0.005174011347251367, 0.005307725632965652], [-0.005149729823234648, 0.0053948726803775045], [-0.00513561191453489, 0.005485897628820604], [-0.005125182217701416, 0.005570325074844273], [-0.005108871054931724, 0.005640871054931724], [-0.005068767845015312, 0.00568533927358674], [-0.005009900342820089, 0.005700186057105803], [-0.004926577589584997, 0.005686577589584997], [-0.0048154650486210765, 0.0056423221914782195], [-0.004686725577082718, 0.0055775827199398605], [-0.004541737566445089, 0.005493737566445089], [-0.004392308187268171, 0.005400879615839599], [-0.004242823690636758, 0.005310823690636757], [-0.0041042525668329, 0.005229395423975758], [-0.0039720776198481356, 0.005157791905562422], [-0.0038555826904445633, 0.005101868404730277], [-0.003754605028828335, 0.005069462171685477], [-0.003674025902591957, 0.005062025902591957], [-0.003609380645200006, 0.005079094930914292], [-0.003569318051516184, 0.005124175194373326], [-0.0035608628608642156, 0.005204862860864215], [-0.003577217834242148, 0.00531264640567072], [-0.0036230912712980675, 0.005445948414155211], [-0.0037049315563402966, 0.005605502984911725], [-0.0038101497528233563, 0.005775864038537642], [-0.003938060502082478, 0.005946631930653907], [-0.004079749015558514, 0.006100320444129943], [-0.004227308187967026, 0.0062330224736813124], [-0.004379421661316463, 0.006335421661316464], [-0.004528056943909234, 0.006402914086766375], [-0.004668027415325506, 0.0064325988438969335]], 'C502': [[-0.004797995017201166, 0.00642428073148688], [-0.004909952178330949, 0.0063819521783309505], [-0.0050035995919521506, 0.006311599591952151], [-0.005066656826616067, 0.006211228255187496], [-0.005097325532565337, 0.006083611246851051], [-0.005096181998759063, 0.005940181998759064], [-0.0050715845349740924, 0.0057892988206883775], [-0.005033316525135713, 0.005648745096564284], [-0.004994085685654229, 0.005526657114225658], [-0.004989032903349065, 0.005455318617634779], [-0.005024352131821004, 0.005435209274678147], [-0.005120263953524275, 0.0054848353820957044], [-0.005281345221201975, 0.005599630935487689], [-0.0054910700557303654, 0.005751070055730365], [-0.005740300628155037, 0.005929443485297893], [-0.006009294766422669, 0.006108723337851241], [-0.006280230525888359, 0.006273373383031216], [-0.006539549928840076, 0.0064012642145543615], [-0.006785555045005741, 0.006499269330720026], [-0.0070118827244280545, 0.006562168438713769], [-0.007213867960970018, 0.006593296532398589], [-0.007401839507499585, 0.006606410936071013], [-0.007562781845246047, 0.006595924702388904], [-0.007696181126279247, 0.006573895411993533], [-0.0077935813043026325, 0.006537581304302632], [-0.007852264436205427, 0.006492264436205427], [-0.007860323665434515, 0.00642660937972023], [-0.007819660924372127, 0.006349375210086413], [-0.0077218344276961766, 0.006251548713410463], [-0.007574409171801825, 0.00613612345751611], [-0.007381936823202745, 0.00601222253748846], [-0.007149043287002707, 0.0058741861441455635], [-0.006894644591943822, 0.005736930306229536], [-0.006618811991574019, 0.005597669134431161], [-0.006342751961690605, 0.005469609104547748], [-0.006081307542861161, 0.005361307542861161], [-0.005829689192413075, 0.005266832049555932], [-0.005620160084460641, 0.005211017227317783], [-0.005445101862928821, 0.005184530434357392], [-0.005312555106676635, 0.005195412249533777], [-0.0052263667378111235, 0.005237795309239695], [-0.005174011347251367, 0.005307725632965652], [-0.005149729823234648, 0.0053948726803775045], [-0.00513561191453489, 0.005485897628820604], [-0.005125182217701416, 0.005570325074844273], [-0.005108871054931724, 0.005640871054931724], [-0.005068767845015312, 0.00568533927358674], [-0.005009900342820089, 0.005700186057105803], [-0.004926577589584997, 0.005686577589584997], [-0.0048154650486210765, 0.0056423221914782195], [-0.004686725577082718, 0.0055775827199398605], [-0.004541737566445089, 0.005493737566445089], [-0.004392308187268171, 0.005400879615839599], [-0.004242823690636758, 0.005310823690636757], [-0.0041042525668329, 0.005229395423975758], [-0.0039720776198481356, 0.005157791905562422], [-0.0038555826904445633, 0.005101868404730277], [-0.003754605028828335, 0.005069462171685477], [-0.003674025902591957, 0.005062025902591957], [-0.003609380645200006, 0.005079094930914292], [-0.003569318051516184, 0.005124175194373326], [-0.0035608628608642156, 0.005204862860864215], [-0.003577217834242148, 0.00531264640567072], [-0.0036230912712980675, 0.005445948414155211], [-0.0037049315563402966, 0.005605502984911725], [-0.0038101497528233563, 0.005775864038537642], [-0.003938060502082478, 0.005946631930653907], [-0.004079749015558514, 0.006100320444129943], [-0.004227308187967026, 0.0062330224736813124], [-0.004379421661316463, 0.006335421661316464], [-0.004528056943909234, 0.006402914086766375], [-0.004668027415325506, 0.0064325988438969335]], 'C503': [[-0.004797995017201166, 0.00642428073148688], [-0.004909952178330949, 0.0063819521783309505], [-0.0050035995919521506, 0.006311599591952151], [-0.005066656826616067, 0.006211228255187496], [-0.005097325532565337, 0.006083611246851051], [-0.005096181998759063, 0.005940181998759064], [-0.0050715845349740924, 0.0057892988206883775], [-0.005033316525135713, 0.005648745096564284], [-0.004994085685654229, 0.005526657114225658], [-0.004989032903349065, 0.005455318617634779], [-0.005024352131821004, 0.005435209274678147], [-0.005120263953524275, 0.0054848353820957044], [-0.005281345221201975, 0.005599630935487689], [-0.0054910700557303654, 0.005751070055730365], [-0.005740300628155037, 0.005929443485297893], [-0.006009294766422669, 0.006108723337851241], [-0.006280230525888359, 0.006273373383031216], [-0.006539549928840076, 0.0064012642145543615], [-0.006785555045005741, 0.006499269330720026], [-0.0070118827244280545, 0.006562168438713769], [-0.007213867960970018, 0.006593296532398589], [-0.007401839507499585, 0.006606410936071013], [-0.007562781845246047, 0.006595924702388904], [-0.007696181126279247, 0.006573895411993533], [-0.0077935813043026325, 0.006537581304302632], [-0.007852264436205427, 0.006492264436205427], [-0.007860323665434515, 0.00642660937972023], [-0.007819660924372127, 0.006349375210086413], [-0.0077218344276961766, 0.006251548713410463], [-0.007574409171801825, 0.00613612345751611], [-0.007381936823202745, 0.00601222253748846], [-0.007149043287002707, 0.0058741861441455635], [-0.006894644591943822, 0.005736930306229536], [-0.006618811991574019, 0.005597669134431161], [-0.006342751961690605, 0.005469609104547748], [-0.006081307542861161, 0.005361307542861161], [-0.005829689192413075, 0.005266832049555932], [-0.005620160084460641, 0.005211017227317783], [-0.005445101862928821, 0.005184530434357392], [-0.005312555106676635, 0.005195412249533777], [-0.0052263667378111235, 0.005237795309239695], [-0.005174011347251367, 0.005307725632965652], [-0.005149729823234648, 0.0053948726803775045], [-0.00513561191453489, 0.005485897628820604], [-0.005125182217701416, 0.005570325074844273], [-0.005108871054931724, 0.005640871054931724], [-0.005068767845015312, 0.00568533927358674], [-0.005009900342820089, 0.005700186057105803], [-0.004926577589584997, 0.005686577589584997], [-0.0048154650486210765, 0.0056423221914782195], [-0.004686725577082718, 0.0055775827199398605], [-0.004541737566445089, 0.005493737566445089], [-0.004392308187268171, 0.005400879615839599], [-0.004242823690636758, 0.005310823690636757], [-0.0041042525668329, 0.005229395423975758], [-0.0039720776198481356, 0.005157791905562422], [-0.0038555826904445633, 0.005101868404730277], [-0.003754605028828335, 0.005069462171685477], [-0.003674025902591957, 0.005062025902591957], [-0.003609380645200006, 0.005079094930914292], [-0.003569318051516184, 0.005124175194373326], [-0.0035608628608642156, 0.005204862860864215], [-0.003577217834242148, 0.00531264640567072], [-0.0036230912712980675, 0.005445948414155211], [-0.0037049315563402966, 0.005605502984911725], [-0.0038101497528233563, 0.005775864038537642], [-0.003938060502082478, 0.005946631930653907], [-0.004079749015558514, 0.006100320444129943], [-0.004227308187967026, 0.0062330224736813124], [-0.004379421661316463, 0.006335421661316464], [-0.004528056943909234, 0.006402914086766375], [-0.004668027415325506, 0.0064325988438969335]], 'C504': [[-0.004797995017201166, 0.00642428073148688], [-0.004909952178330949, 0.0063819521783309505], [-0.0050035995919521506, 0.006311599591952151], [-0.005066656826616067, 0.006211228255187496], [-0.005097325532565337, 0.006083611246851051], [-0.005096181998759063, 0.005940181998759064], [-0.0050715845349740924, 0.0057892988206883775], [-0.005033316525135713, 0.005648745096564284], [-0.004994085685654229, 0.005526657114225658], [-0.004989032903349065, 0.005455318617634779], [-0.005024352131821004, 0.005435209274678147], [-0.005120263953524275, 0.0054848353820957044], [-0.005281345221201975, 0.005599630935487689], [-0.0054910700557303654, 0.005751070055730365], [-0.005740300628155037, 0.005929443485297893], [-0.006009294766422669, 0.006108723337851241], [-0.006280230525888359, 0.006273373383031216], [-0.006539549928840076, 0.0064012642145543615], [-0.006785555045005741, 0.006499269330720026], [-0.0070118827244280545, 0.006562168438713769], [-0.007213867960970018, 0.006593296532398589], [-0.007401839507499585, 0.006606410936071013], [-0.007562781845246047, 0.006595924702388904], [-0.007696181126279247, 0.006573895411993533], [-0.0077935813043026325, 0.006537581304302632], [-0.007852264436205427, 0.006492264436205427], [-0.007860323665434515, 0.00642660937972023], [-0.007819660924372127, 0.006349375210086413], [-0.0077218344276961766, 0.006251548713410463], [-0.007574409171801825, 0.00613612345751611], [-0.007381936823202745, 0.00601222253748846], [-0.007149043287002707, 0.0058741861441455635], [-0.006894644591943822, 0.005736930306229536], [-0.006618811991574019, 0.005597669134431161], [-0.006342751961690605, 0.005469609104547748], [-0.006081307542861161, 0.005361307542861161], [-0.005829689192413075, 0.005266832049555932], [-0.005620160084460641, 0.005211017227317783], [-0.005445101862928821, 0.005184530434357392], [-0.005312555106676635, 0.005195412249533777], [-0.0052263667378111235, 0.005237795309239695], [-0.005174011347251367, 0.005307725632965652], [-0.005149729823234648, 0.0053948726803775045], [-0.00513561191453489, 0.005485897628820604], [-0.005125182217701416, 0.005570325074844273], [-0.005108871054931724, 0.005640871054931724], [-0.005068767845015312, 0.00568533927358674], [-0.005009900342820089, 0.005700186057105803], [-0.004926577589584997, 0.005686577589584997], [-0.0048154650486210765, 0.0056423221914782195], [-0.004686725577082718, 0.0055775827199398605], [-0.004541737566445089, 0.005493737566445089], [-0.004392308187268171, 0.005400879615839599], [-0.004242823690636758, 0.005310823690636757], [-0.0041042525668329, 0.005229395423975758], [-0.0039720776198481356, 0.005157791905562422], [-0.0038555826904445633, 0.005101868404730277], [-0.003754605028828335, 0.005069462171685477], [-0.003674025902591957, 0.005062025902591957], [-0.003609380645200006, 0.005079094930914292], [-0.003569318051516184, 0.005124175194373326], [-0.0035608628608642156, 0.005204862860864215], [-0.003577217834242148, 0.00531264640567072], [-0.0036230912712980675, 0.005445948414155211], [-0.0037049315563402966, 0.005605502984911725], [-0.0038101497528233563, 0.005775864038537642], [-0.003938060502082478, 0.005946631930653907], [-0.004079749015558514, 0.006100320444129943], [-0.004227308187967026, 0.0062330224736813124], [-0.004379421661316463, 0.006335421661316464], [-0.004528056943909234, 0.006402914086766375], [-0.004668027415325506, 0.0064325988438969335]], 'C505': [[-0.004797995017201166, 0.00642428073148688], [-0.004909952178330949, 0.0063819521783309505], [-0.0050035995919521506, 0.006311599591952151], [-0.005066656826616067, 0.006211228255187496], [-0.005097325532565337, 0.006083611246851051], [-0.005096181998759063, 0.005940181998759064], [-0.0050715845349740924, 0.0057892988206883775], [-0.005033316525135713, 0.005648745096564284], [-0.004994085685654229, 0.005526657114225658], [-0.004989032903349065, 0.005455318617634779], [-0.005024352131821004, 0.005435209274678147], [-0.005120263953524275, 0.0054848353820957044], [-0.005281345221201975, 0.005599630935487689], [-0.0054910700557303654, 0.005751070055730365], [-0.005740300628155037, 0.005929443485297893], [-0.006009294766422669, 0.006108723337851241], [-0.006280230525888359, 0.006273373383031216], [-0.006539549928840076, 0.0064012642145543615], [-0.006785555045005741, 0.006499269330720026], [-0.0070118827244280545, 0.006562168438713769], [-0.007213867960970018, 0.006593296532398589], [-0.007401839507499585, 0.006606410936071013], [-0.007562781845246047, 0.006595924702388904], [-0.007696181126279247, 0.006573895411993533], [-0.0077935813043026325, 0.006537581304302632], [-0.007852264436205427, 0.006492264436205427], [-0.007860323665434515, 0.00642660937972023], [-0.007819660924372127, 0.006349375210086413], [-0.0077218344276961766, 0.006251548713410463], [-0.007574409171801825, 0.00613612345751611], [-0.007381936823202745, 0.00601222253748846], [-0.007149043287002707, 0.0058741861441455635], [-0.006894644591943822, 0.005736930306229536], [-0.006618811991574019, 0.005597669134431161], [-0.006342751961690605, 0.005469609104547748], [-0.006081307542861161, 0.005361307542861161], [-0.005829689192413075, 0.005266832049555932], [-0.005620160084460641, 0.005211017227317783], [-0.005445101862928821, 0.005184530434357392], [-0.005312555106676635, 0.005195412249533777], [-0.0052263667378111235, 0.005237795309239695], [-0.005174011347251367, 0.005307725632965652], [-0.005149729823234648, 0.0053948726803775045], [-0.00513561191453489, 0.005485897628820604], [-0.005125182217701416, 0.005570325074844273], [-0.005108871054931724, 0.005640871054931724], [-0.005068767845015312, 0.00568533927358674], [-0.005009900342820089, 0.005700186057105803], [-0.004926577589584997, 0.005686577589584997], [-0.0048154650486210765, 0.0056423221914782195], [-0.004686725577082718, 0.0055775827199398605], [-0.004541737566445089, 0.005493737566445089], [-0.004392308187268171, 0.005400879615839599], [-0.004242823690636758, 0.005310823690636757], [-0.0041042525668329, 0.005229395423975758], [-0.0039720776198481356, 0.005157791905562422], [-0.0038555826904445633, 0.005101868404730277], [-0.003754605028828335, 0.005069462171685477], [-0.003674025902591957, 0.005062025902591957], [-0.003609380645200006, 0.005079094930914292], [-0.003569318051516184, 0.005124175194373326], [-0.0035608628608642156, 0.005204862860864215], [-0.003577217834242148, 0.00531264640567072], [-0.0036230912712980675, 0.005445948414155211], [-0.0037049315563402966, 0.005605502984911725], [-0.0038101497528233563, 0.005775864038537642], [-0.003938060502082478, 0.005946631930653907], [-0.004079749015558514, 0.006100320444129943], [-0.004227308187967026, 0.0062330224736813124], [-0.004379421661316463, 0.006335421661316464], [-0.004528056943909234, 0.006402914086766375], [-0.004668027415325506, 0.0064325988438969335]], 'C506': [[-0.004797995017201166, 0.00642428073148688], [-0.004909952178330949, 0.0063819521783309505], [-0.0050035995919521506, 0.006311599591952151], [-0.005066656826616067, 0.006211228255187496], [-0.005097325532565337, 0.006083611246851051], [-0.005096181998759063, 0.005940181998759064], [-0.0050715845349740924, 0.0057892988206883775], [-0.005033316525135713, 0.005648745096564284], [-0.004994085685654229, 0.005526657114225658], [-0.004989032903349065, 0.005455318617634779], [-0.005024352131821004, 0.005435209274678147], [-0.005120263953524275, 0.0054848353820957044], [-0.005281345221201975, 0.005599630935487689], [-0.0054910700557303654, 0.005751070055730365], [-0.005740300628155037, 0.005929443485297893], [-0.006009294766422669, 0.006108723337851241], [-0.006280230525888359, 0.006273373383031216], [-0.006539549928840076, 0.0064012642145543615], [-0.006785555045005741, 0.006499269330720026], [-0.0070118827244280545, 0.006562168438713769], [-0.007213867960970018, 0.006593296532398589], [-0.007401839507499585, 0.006606410936071013], [-0.007562781845246047, 0.006595924702388904], [-0.007696181126279247, 0.006573895411993533], [-0.0077935813043026325, 0.006537581304302632], [-0.007852264436205427, 0.006492264436205427], [-0.007860323665434515, 0.00642660937972023], [-0.007819660924372127, 0.006349375210086413], [-0.0077218344276961766, 0.006251548713410463], [-0.007574409171801825, 0.00613612345751611], [-0.007381936823202745, 0.00601222253748846], [-0.007149043287002707, 0.0058741861441455635], [-0.006894644591943822, 0.005736930306229536], [-0.006618811991574019, 0.005597669134431161], [-0.006342751961690605, 0.005469609104547748], [-0.006081307542861161, 0.005361307542861161], [-0.005829689192413075, 0.005266832049555932], [-0.005620160084460641, 0.005211017227317783], [-0.005445101862928821, 0.005184530434357392], [-0.005312555106676635, 0.005195412249533777], [-0.0052263667378111235, 0.005237795309239695], [-0.005174011347251367, 0.005307725632965652], [-0.005149729823234648, 0.0053948726803775045], [-0.00513561191453489, 0.005485897628820604], [-0.005125182217701416, 0.005570325074844273], [-0.005108871054931724, 0.005640871054931724], [-0.005068767845015312, 0.00568533927358674], [-0.005009900342820089, 0.005700186057105803], [-0.004926577589584997, 0.005686577589584997], [-0.0048154650486210765, 0.0056423221914782195], [-0.004686725577082718, 0.0055775827199398605], [-0.004541737566445089, 0.005493737566445089], [-0.004392308187268171, 0.005400879615839599], [-0.004242823690636758, 0.005310823690636757], [-0.0041042525668329, 0.005229395423975758], [-0.0039720776198481356, 0.005157791905562422], [-0.0038555826904445633, 0.005101868404730277], [-0.003754605028828335, 0.005069462171685477], [-0.003674025902591957, 0.005062025902591957], [-0.003609380645200006, 0.005079094930914292], [-0.003569318051516184, 0.005124175194373326], [-0.0035608628608642156, 0.005204862860864215], [-0.003577217834242148, 0.00531264640567072], [-0.0036230912712980675, 0.005445948414155211], [-0.0037049315563402966, 0.005605502984911725], [-0.0038101497528233563, 0.005775864038537642], [-0.003938060502082478, 0.005946631930653907], [-0.004079749015558514, 0.006100320444129943], [-0.004227308187967026, 0.0062330224736813124], [-0.004379421661316463, 0.006335421661316464], [-0.004528056943909234, 0.006402914086766375], [-0.004668027415325506, 0.0064325988438969335]], 'C507': [[-0.004797995017201166, 0.00642428073148688], [-0.004909952178330949, 0.0063819521783309505], [-0.0050035995919521506, 0.006311599591952151], [-0.005066656826616067, 0.006211228255187496], [-0.005097325532565337, 0.006083611246851051], [-0.005096181998759063, 0.005940181998759064], [-0.0050715845349740924, 0.0057892988206883775], [-0.005033316525135713, 0.005648745096564284], [-0.004994085685654229, 0.005526657114225658], [-0.004989032903349065, 0.005455318617634779], [-0.005024352131821004, 0.005435209274678147], [-0.005120263953524275, 0.0054848353820957044], [-0.005281345221201975, 0.005599630935487689], [-0.0054910700557303654, 0.005751070055730365], [-0.005740300628155037, 0.005929443485297893], [-0.006009294766422669, 0.006108723337851241], [-0.006280230525888359, 0.006273373383031216], [-0.006539549928840076, 0.0064012642145543615], [-0.006785555045005741, 0.006499269330720026], [-0.0070118827244280545, 0.006562168438713769], [-0.007213867960970018, 0.006593296532398589], [-0.007401839507499585, 0.006606410936071013], [-0.007562781845246047, 0.006595924702388904], [-0.007696181126279247, 0.006573895411993533], [-0.0077935813043026325, 0.006537581304302632], [-0.007852264436205427, 0.006492264436205427], [-0.007860323665434515, 0.00642660937972023], [-0.007819660924372127, 0.006349375210086413], [-0.0077218344276961766, 0.006251548713410463], [-0.007574409171801825, 0.00613612345751611], [-0.007381936823202745, 0.00601222253748846], [-0.007149043287002707, 0.0058741861441455635], [-0.006894644591943822, 0.005736930306229536], [-0.006618811991574019, 0.005597669134431161], [-0.006342751961690605, 0.005469609104547748], [-0.006081307542861161, 0.005361307542861161], [-0.005829689192413075, 0.005266832049555932], [-0.005620160084460641, 0.005211017227317783], [-0.005445101862928821, 0.005184530434357392], [-0.005312555106676635, 0.005195412249533777], [-0.0052263667378111235, 0.005237795309239695], [-0.005174011347251367, 0.005307725632965652], [-0.005149729823234648, 0.0053948726803775045], [-0.00513561191453489, 0.005485897628820604], [-0.005125182217701416, 0.005570325074844273], [-0.005108871054931724, 0.005640871054931724], [-0.005068767845015312, 0.00568533927358674], [-0.005009900342820089, 0.005700186057105803], [-0.004926577589584997, 0.005686577589584997], [-0.0048154650486210765, 0.0056423221914782195], [-0.004686725577082718, 0.0055775827199398605], [-0.004541737566445089, 0.005493737566445089], [-0.004392308187268171, 0.005400879615839599], [-0.004242823690636758, 0.005310823690636757], [-0.0041042525668329, 0.005229395423975758], [-0.0039720776198481356, 0.005157791905562422], [-0.0038555826904445633, 0.005101868404730277], [-0.003754605028828335, 0.005069462171685477], [-0.003674025902591957, 0.005062025902591957], [-0.003609380645200006, 0.005079094930914292], [-0.003569318051516184, 0.005124175194373326], [-0.0035608628608642156, 0.005204862860864215], [-0.003577217834242148, 0.00531264640567072], [-0.0036230912712980675, 0.005445948414155211], [-0.0037049315563402966, 0.005605502984911725], [-0.0038101497528233563, 0.005775864038537642], [-0.003938060502082478, 0.005946631930653907], [-0.004079749015558514, 0.006100320444129943], [-0.004227308187967026, 0.0062330224736813124], [-0.004379421661316463, 0.006335421661316464], [-0.004528056943909234, 0.006402914086766375], [-0.004668027415325506, 0.0064325988438969335]], 'C508': [[-0.004797995017201166, 0.00642428073148688], [-0.004909952178330949, 0.0063819521783309505], [-0.0050035995919521506, 0.006311599591952151], [-0.005066656826616067, 0.006211228255187496], [-0.005097325532565337, 0.006083611246851051], [-0.005096181998759063, 0.005940181998759064], [-0.0050715845349740924, 0.0057892988206883775], [-0.005033316525135713, 0.005648745096564284], [-0.004994085685654229, 0.005526657114225658], [-0.004989032903349065, 0.005455318617634779], [-0.005024352131821004, 0.005435209274678147], [-0.005120263953524275, 0.0054848353820957044], [-0.005281345221201975, 0.005599630935487689], [-0.0054910700557303654, 0.005751070055730365], [-0.005740300628155037, 0.005929443485297893], [-0.006009294766422669, 0.006108723337851241], [-0.006280230525888359, 0.006273373383031216], [-0.006539549928840076, 0.0064012642145543615], [-0.006785555045005741, 0.006499269330720026], [-0.0070118827244280545, 0.006562168438713769], [-0.007213867960970018, 0.006593296532398589], [-0.007401839507499585, 0.006606410936071013], [-0.007562781845246047, 0.006595924702388904], [-0.007696181126279247, 0.006573895411993533], [-0.0077935813043026325, 0.006537581304302632], [-0.007852264436205427, 0.006492264436205427], [-0.007860323665434515, 0.00642660937972023], [-0.007819660924372127, 0.006349375210086413], [-0.0077218344276961766, 0.006251548713410463], [-0.007574409171801825, 0.00613612345751611], [-0.007381936823202745, 0.00601222253748846], [-0.007149043287002707, 0.0058741861441455635], [-0.006894644591943822, 0.005736930306229536], [-0.006618811991574019, 0.005597669134431161], [-0.006342751961690605, 0.005469609104547748], [-0.006081307542861161, 0.005361307542861161], [-0.005829689192413075, 0.005266832049555932], [-0.005620160084460641, 0.005211017227317783], [-0.005445101862928821, 0.005184530434357392], [-0.005312555106676635, 0.005195412249533777], [-0.0052263667378111235, 0.005237795309239695], [-0.005174011347251367, 0.005307725632965652], [-0.005149729823234648, 0.0053948726803775045], [-0.00513561191453489, 0.005485897628820604], [-0.005125182217701416, 0.005570325074844273], [-0.005108871054931724, 0.005640871054931724], [-0.005068767845015312, 0.00568533927358674], [-0.005009900342820089, 0.005700186057105803], [-0.004926577589584997, 0.005686577589584997], [-0.0048154650486210765, 0.0056423221914782195], [-0.004686725577082718, 0.0055775827199398605], [-0.004541737566445089, 0.005493737566445089], [-0.004392308187268171, 0.005400879615839599], [-0.004242823690636758, 0.005310823690636757], [-0.0041042525668329, 0.005229395423975758], [-0.0039720776198481356, 0.005157791905562422], [-0.0038555826904445633, 0.005101868404730277], [-0.003754605028828335, 0.005069462171685477], [-0.003674025902591957, 0.005062025902591957], [-0.003609380645200006, 0.005079094930914292], [-0.003569318051516184, 0.005124175194373326], [-0.0035608628608642156, 0.005204862860864215], [-0.003577217834242148, 0.00531264640567072], [-0.0036230912712980675, 0.005445948414155211], [-0.0037049315563402966, 0.005605502984911725], [-0.0038101497528233563, 0.005775864038537642], [-0.003938060502082478, 0.005946631930653907], [-0.004079749015558514, 0.006100320444129943], [-0.004227308187967026, 0.0062330224736813124], [-0.004379421661316463, 0.006335421661316464], [-0.004528056943909234, 0.006402914086766375], [-0.004668027415325506, 0.0064325988438969335]], 'C509': [[-0.004797995017201166, 0.00642428073148688], [-0.004909952178330949, 0.0063819521783309505], [-0.0050035995919521506, 0.006311599591952151], [-0.005066656826616067, 0.006211228255187496], [-0.005097325532565337, 0.006083611246851051], [-0.005096181998759063, 0.005940181998759064], [-0.0050715845349740924, 0.0057892988206883775], [-0.005033316525135713, 0.005648745096564284], [-0.004994085685654229, 0.005526657114225658], [-0.004989032903349065, 0.005455318617634779], [-0.005024352131821004, 0.005435209274678147], [-0.005120263953524275, 0.0054848353820957044], [-0.005281345221201975, 0.005599630935487689], [-0.0054910700557303654, 0.005751070055730365], [-0.005740300628155037, 0.005929443485297893], [-0.006009294766422669, 0.006108723337851241], [-0.006280230525888359, 0.006273373383031216], [-0.006539549928840076, 0.0064012642145543615], [-0.006785555045005741, 0.006499269330720026], [-0.0070118827244280545, 0.006562168438713769], [-0.007213867960970018, 0.006593296532398589], [-0.007401839507499585, 0.006606410936071013], [-0.007562781845246047, 0.006595924702388904], [-0.007696181126279247, 0.006573895411993533], [-0.0077935813043026325, 0.006537581304302632], [-0.007852264436205427, 0.006492264436205427], [-0.007860323665434515, 0.00642660937972023], [-0.007819660924372127, 0.006349375210086413], [-0.0077218344276961766, 0.006251548713410463], [-0.007574409171801825, 0.00613612345751611], [-0.007381936823202745, 0.00601222253748846], [-0.007149043287002707, 0.0058741861441455635], [-0.006894644591943822, 0.005736930306229536], [-0.006618811991574019, 0.005597669134431161], [-0.006342751961690605, 0.005469609104547748], [-0.006081307542861161, 0.005361307542861161], [-0.005829689192413075, 0.005266832049555932], [-0.005620160084460641, 0.005211017227317783], [-0.005445101862928821, 0.005184530434357392], [-0.005312555106676635, 0.005195412249533777], [-0.0052263667378111235, 0.005237795309239695], [-0.005174011347251367, 0.005307725632965652], [-0.005149729823234648, 0.0053948726803775045], [-0.00513561191453489, 0.005485897628820604], [-0.005125182217701416, 0.005570325074844273], [-0.005108871054931724, 0.005640871054931724], [-0.005068767845015312, 0.00568533927358674], [-0.005009900342820089, 0.005700186057105803], [-0.004926577589584997, 0.005686577589584997], [-0.0048154650486210765, 0.0056423221914782195], [-0.004686725577082718, 0.0055775827199398605], [-0.004541737566445089, 0.005493737566445089], [-0.004392308187268171, 0.005400879615839599], [-0.004242823690636758, 0.005310823690636757], [-0.0041042525668329, 0.005229395423975758], [-0.0039720776198481356, 0.005157791905562422], [-0.0038555826904445633, 0.005101868404730277], [-0.003754605028828335, 0.005069462171685477], [-0.003674025902591957, 0.005062025902591957], [-0.003609380645200006, 0.005079094930914292], [-0.003569318051516184, 0.005124175194373326], [-0.0035608628608642156, 0.005204862860864215], [-0.003577217834242148, 0.00531264640567072], [-0.0036230912712980675, 0.005445948414155211], [-0.0037049315563402966, 0.005605502984911725], [-0.0038101497528233563, 0.005775864038537642], [-0.003938060502082478, 0.005946631930653907], [-0.004079749015558514, 0.006100320444129943], [-0.004227308187967026, 0.0062330224736813124], [-0.004379421661316463, 0.006335421661316464], [-0.004528056943909234, 0.006402914086766375], [-0.004668027415325506, 0.0064325988438969335]], 'C510': [[-0.004797995017201166, 0.00642428073148688], [-0.004909952178330949, 0.0063819521783309505], [-0.0050035995919521506, 0.006311599591952151], [-0.005066656826616067, 0.006211228255187496], [-0.005097325532565337, 0.006083611246851051], [-0.005096181998759063, 0.005940181998759064], [-0.0050715845349740924, 0.0057892988206883775], [-0.005033316525135713, 0.005648745096564284], [-0.004994085685654229, 0.005526657114225658], [-0.004989032903349065, 0.005455318617634779], [-0.005024352131821004, 0.005435209274678147], [-0.005120263953524275, 0.0054848353820957044], [-0.005281345221201975, 0.005599630935487689], [-0.0054910700557303654, 0.005751070055730365], [-0.005740300628155037, 0.005929443485297893], [-0.006009294766422669, 0.006108723337851241], [-0.006280230525888359, 0.006273373383031216], [-0.006539549928840076, 0.0064012642145543615], [-0.006785555045005741, 0.006499269330720026], [-0.0070118827244280545, 0.006562168438713769], [-0.007213867960970018, 0.006593296532398589], [-0.007401839507499585, 0.006606410936071013], [-0.007562781845246047, 0.006595924702388904], [-0.007696181126279247, 0.006573895411993533], [-0.0077935813043026325, 0.006537581304302632], [-0.007852264436205427, 0.006492264436205427], [-0.007860323665434515, 0.00642660937972023], [-0.007819660924372127, 0.006349375210086413], [-0.0077218344276961766, 0.006251548713410463], [-0.007574409171801825, 0.00613612345751611], [-0.007381936823202745, 0.00601222253748846], [-0.007149043287002707, 0.0058741861441455635], [-0.006894644591943822, 0.005736930306229536], [-0.006618811991574019, 0.005597669134431161], [-0.006342751961690605, 0.005469609104547748], [-0.006081307542861161, 0.005361307542861161], [-0.005829689192413075, 0.005266832049555932], [-0.005620160084460641, 0.005211017227317783], [-0.005445101862928821, 0.005184530434357392], [-0.005312555106676635, 0.005195412249533777], [-0.0052263667378111235, 0.005237795309239695], [-0.005174011347251367, 0.005307725632965652], [-0.005149729823234648, 0.0053948726803775045], [-0.00513561191453489, 0.005485897628820604], [-0.005125182217701416, 0.005570325074844273], [-0.005108871054931724, 0.005640871054931724], [-0.005068767845015312, 0.00568533927358674], [-0.005009900342820089, 0.005700186057105803], [-0.004926577589584997, 0.005686577589584997], [-0.0048154650486210765, 0.0056423221914782195], [-0.004686725577082718, 0.0055775827199398605], [-0.004541737566445089, 0.005493737566445089], [-0.004392308187268171, 0.005400879615839599], [-0.004242823690636758, 0.005310823690636757], [-0.0041042525668329, 0.005229395423975758], [-0.0039720776198481356, 0.005157791905562422], [-0.0038555826904445633, 0.005101868404730277], [-0.003754605028828335, 0.005069462171685477], [-0.003674025902591957, 0.005062025902591957], [-0.003609380645200006, 0.005079094930914292], [-0.003569318051516184, 0.005124175194373326], [-0.0035608628608642156, 0.005204862860864215], [-0.003577217834242148, 0.00531264640567072], [-0.0036230912712980675, 0.005445948414155211], [-0.0037049315563402966, 0.005605502984911725], [-0.0038101497528233563, 0.005775864038537642], [-0.003938060502082478, 0.005946631930653907], [-0.004079749015558514, 0.006100320444129943], [-0.004227308187967026, 0.0062330224736813124], [-0.004379421661316463, 0.006335421661316464], [-0.004528056943909234, 0.006402914086766375], [-0.004668027415325506, 0.0064325988438969335]], 'C511': [[-0.004797995017201166, 0.00642428073148688], [-0.004909952178330949, 0.0063819521783309505], [-0.0050035995919521506, 0.006311599591952151], [-0.005066656826616067, 0.006211228255187496], [-0.005097325532565337, 0.006083611246851051], [-0.005096181998759063, 0.005940181998759064], [-0.0050715845349740924, 0.0057892988206883775], [-0.005033316525135713, 0.005648745096564284], [-0.004994085685654229, 0.005526657114225658], [-0.004989032903349065, 0.005455318617634779], [-0.005024352131821004, 0.005435209274678147], [-0.005120263953524275, 0.0054848353820957044], [-0.005281345221201975, 0.005599630935487689], [-0.0054910700557303654, 0.005751070055730365], [-0.005740300628155037, 0.005929443485297893], [-0.006009294766422669, 0.006108723337851241], [-0.006280230525888359, 0.006273373383031216], [-0.006539549928840076, 0.0064012642145543615], [-0.006785555045005741, 0.006499269330720026], [-0.0070118827244280545, 0.006562168438713769], [-0.007213867960970018, 0.006593296532398589], [-0.007401839507499585, 0.006606410936071013], [-0.007562781845246047, 0.006595924702388904], [-0.007696181126279247, 0.006573895411993533], [-0.0077935813043026325, 0.006537581304302632], [-0.007852264436205427, 0.006492264436205427], [-0.007860323665434515, 0.00642660937972023], [-0.007819660924372127, 0.006349375210086413], [-0.0077218344276961766, 0.006251548713410463], [-0.007574409171801825, 0.00613612345751611], [-0.007381936823202745, 0.00601222253748846], [-0.007149043287002707, 0.0058741861441455635], [-0.006894644591943822, 0.005736930306229536], [-0.006618811991574019, 0.005597669134431161], [-0.006342751961690605, 0.005469609104547748], [-0.006081307542861161, 0.005361307542861161], [-0.005829689192413075, 0.005266832049555932], [-0.005620160084460641, 0.005211017227317783], [-0.005445101862928821, 0.005184530434357392], [-0.005312555106676635, 0.005195412249533777], [-0.0052263667378111235, 0.005237795309239695], [-0.005174011347251367, 0.005307725632965652], [-0.005149729823234648, 0.0053948726803775045], [-0.00513561191453489, 0.005485897628820604], [-0.005125182217701416, 0.005570325074844273], [-0.005108871054931724, 0.005640871054931724], [-0.005068767845015312, 0.00568533927358674], [-0.005009900342820089, 0.005700186057105803], [-0.004926577589584997, 0.005686577589584997], [-0.0048154650486210765, 0.0056423221914782195], [-0.004686725577082718, 0.0055775827199398605], [-0.004541737566445089, 0.005493737566445089], [-0.004392308187268171, 0.005400879615839599], [-0.004242823690636758, 0.005310823690636757], [-0.0041042525668329, 0.005229395423975758], [-0.0039720776198481356, 0.005157791905562422], [-0.0038555826904445633, 0.005101868404730277], [-0.003754605028828335, 0.005069462171685477], [-0.003674025902591957, 0.005062025902591957], [-0.003609380645200006, 0.005079094930914292], [-0.003569318051516184, 0.005124175194373326], [-0.0035608628608642156, 0.005204862860864215], [-0.003577217834242148, 0.00531264640567072], [-0.0036230912712980675, 0.005445948414155211], [-0.0037049315563402966, 0.005605502984911725], [-0.0038101497528233563, 0.005775864038537642], [-0.003938060502082478, 0.005946631930653907], [-0.004079749015558514, 0.006100320444129943], [-0.004227308187967026, 0.0062330224736813124], [-0.004379421661316463, 0.006335421661316464], [-0.004528056943909234, 0.006402914086766375], [-0.004668027415325506, 0.0064325988438969335]], 'C512': [[-0.004797995017201166, 0.00642428073148688], [-0.004909952178330949, 0.0063819521783309505], [-0.0050035995919521506, 0.006311599591952151], [-0.005066656826616067, 0.006211228255187496], [-0.005097325532565337, 0.006083611246851051], [-0.005096181998759063, 0.005940181998759064], [-0.0050715845349740924, 0.0057892988206883775], [-0.005033316525135713, 0.005648745096564284], [-0.004994085685654229, 0.005526657114225658], [-0.004989032903349065, 0.005455318617634779], [-0.005024352131821004, 0.005435209274678147], [-0.005120263953524275, 0.0054848353820957044], [-0.005281345221201975, 0.005599630935487689], [-0.0054910700557303654, 0.005751070055730365], [-0.005740300628155037, 0.005929443485297893], [-0.006009294766422669, 0.006108723337851241], [-0.006280230525888359, 0.006273373383031216], [-0.006539549928840076, 0.0064012642145543615], [-0.006785555045005741, 0.006499269330720026], [-0.0070118827244280545, 0.006562168438713769], [-0.007213867960970018, 0.006593296532398589], [-0.007401839507499585, 0.006606410936071013], [-0.007562781845246047, 0.006595924702388904], [-0.007696181126279247, 0.006573895411993533], [-0.0077935813043026325, 0.006537581304302632], [-0.007852264436205427, 0.006492264436205427], [-0.007860323665434515, 0.00642660937972023], [-0.007819660924372127, 0.006349375210086413], [-0.0077218344276961766, 0.006251548713410463], [-0.007574409171801825, 0.00613612345751611], [-0.007381936823202745, 0.00601222253748846], [-0.007149043287002707, 0.0058741861441455635], [-0.006894644591943822, 0.005736930306229536], [-0.006618811991574019, 0.005597669134431161], [-0.006342751961690605, 0.005469609104547748], [-0.006081307542861161, 0.005361307542861161], [-0.005829689192413075, 0.005266832049555932], [-0.005620160084460641, 0.005211017227317783], [-0.005445101862928821, 0.005184530434357392], [-0.005312555106676635, 0.005195412249533777], [-0.0052263667378111235, 0.005237795309239695], [-0.005174011347251367, 0.005307725632965652], [-0.005149729823234648, 0.0053948726803775045], [-0.00513561191453489, 0.005485897628820604], [-0.005125182217701416, 0.005570325074844273], [-0.005108871054931724, 0.005640871054931724], [-0.005068767845015312, 0.00568533927358674], [-0.005009900342820089, 0.005700186057105803], [-0.004926577589584997, 0.005686577589584997], [-0.0048154650486210765, 0.0056423221914782195], [-0.004686725577082718, 0.0055775827199398605], [-0.004541737566445089, 0.005493737566445089], [-0.004392308187268171, 0.005400879615839599], [-0.004242823690636758, 0.005310823690636757], [-0.0041042525668329, 0.005229395423975758], [-0.0039720776198481356, 0.005157791905562422], [-0.0038555826904445633, 0.005101868404730277], [-0.003754605028828335, 0.005069462171685477], [-0.003674025902591957, 0.005062025902591957], [-0.003609380645200006, 0.005079094930914292], [-0.003569318051516184, 0.005124175194373326], [-0.0035608628608642156, 0.005204862860864215], [-0.003577217834242148, 0.00531264640567072], [-0.0036230912712980675, 0.005445948414155211], [-0.0037049315563402966, 0.005605502984911725], [-0.0038101497528233563, 0.005775864038537642], [-0.003938060502082478, 0.005946631930653907], [-0.004079749015558514, 0.006100320444129943], [-0.004227308187967026, 0.0062330224736813124], [-0.004379421661316463, 0.006335421661316464], [-0.004528056943909234, 0.006402914086766375], [-0.004668027415325506, 0.0064325988438969335]], 'C513': [[-0.004797995017201166, 0.00642428073148688], [-0.004909952178330949, 0.0063819521783309505], [-0.0050035995919521506, 0.006311599591952151], [-0.005066656826616067, 0.006211228255187496], [-0.005097325532565337, 0.006083611246851051], [-0.005096181998759063, 0.005940181998759064], [-0.0050715845349740924, 0.0057892988206883775], [-0.005033316525135713, 0.005648745096564284], [-0.004994085685654229, 0.005526657114225658], [-0.004989032903349065, 0.005455318617634779], [-0.005024352131821004, 0.005435209274678147], [-0.005120263953524275, 0.0054848353820957044], [-0.005281345221201975, 0.005599630935487689], [-0.0054910700557303654, 0.005751070055730365], [-0.005740300628155037, 0.005929443485297893], [-0.006009294766422669, 0.006108723337851241], [-0.006280230525888359, 0.006273373383031216], [-0.006539549928840076, 0.0064012642145543615], [-0.006785555045005741, 0.006499269330720026], [-0.0070118827244280545, 0.006562168438713769], [-0.007213867960970018, 0.006593296532398589], [-0.007401839507499585, 0.006606410936071013], [-0.007562781845246047, 0.006595924702388904], [-0.007696181126279247, 0.006573895411993533], [-0.0077935813043026325, 0.006537581304302632], [-0.007852264436205427, 0.006492264436205427], [-0.007860323665434515, 0.00642660937972023], [-0.007819660924372127, 0.006349375210086413], [-0.0077218344276961766, 0.006251548713410463], [-0.007574409171801825, 0.00613612345751611], [-0.007381936823202745, 0.00601222253748846], [-0.007149043287002707, 0.0058741861441455635], [-0.006894644591943822, 0.005736930306229536], [-0.006618811991574019, 0.005597669134431161], [-0.006342751961690605, 0.005469609104547748], [-0.006081307542861161, 0.005361307542861161], [-0.005829689192413075, 0.005266832049555932], [-0.005620160084460641, 0.005211017227317783], [-0.005445101862928821, 0.005184530434357392], [-0.005312555106676635, 0.005195412249533777], [-0.0052263667378111235, 0.005237795309239695], [-0.005174011347251367, 0.005307725632965652], [-0.005149729823234648, 0.0053948726803775045], [-0.00513561191453489, 0.005485897628820604], [-0.005125182217701416, 0.005570325074844273], [-0.005108871054931724, 0.005640871054931724], [-0.005068767845015312, 0.00568533927358674], [-0.005009900342820089, 0.005700186057105803], [-0.004926577589584997, 0.005686577589584997], [-0.0048154650486210765, 0.0056423221914782195], [-0.004686725577082718, 0.0055775827199398605], [-0.004541737566445089, 0.005493737566445089], [-0.004392308187268171, 0.005400879615839599], [-0.004242823690636758, 0.005310823690636757], [-0.0041042525668329, 0.005229395423975758], [-0.0039720776198481356, 0.005157791905562422], [-0.0038555826904445633, 0.005101868404730277], [-0.003754605028828335, 0.005069462171685477], [-0.003674025902591957, 0.005062025902591957], [-0.003609380645200006, 0.005079094930914292], [-0.003569318051516184, 0.005124175194373326], [-0.0035608628608642156, 0.005204862860864215], [-0.003577217834242148, 0.00531264640567072], [-0.0036230912712980675, 0.005445948414155211], [-0.0037049315563402966, 0.005605502984911725], [-0.0038101497528233563, 0.005775864038537642], [-0.003938060502082478, 0.005946631930653907], [-0.004079749015558514, 0.006100320444129943], [-0.004227308187967026, 0.0062330224736813124], [-0.004379421661316463, 0.006335421661316464], [-0.004528056943909234, 0.006402914086766375], [-0.004668027415325506, 0.0064325988438969335]], 'D402': [[-0.004797995017201166, 0.00642428073148688], [-0.004909952178330949, 0.0063819521783309505], [-0.0050035995919521506, 0.006311599591952151], [-0.005066656826616067, 0.006211228255187496], [-0.005097325532565337, 0.006083611246851051], [-0.005096181998759063, 0.005940181998759064], [-0.0050715845349740924, 0.0057892988206883775], [-0.005033316525135713, 0.005648745096564284], [-0.004994085685654229, 0.005526657114225658], [-0.004989032903349065, 0.005455318617634779], [-0.005024352131821004, 0.005435209274678147], [-0.005120263953524275, 0.0054848353820957044], [-0.005281345221201975, 0.005599630935487689], [-0.0054910700557303654, 0.005751070055730365], [-0.005740300628155037, 0.005929443485297893], [-0.006009294766422669, 0.006108723337851241], [-0.006280230525888359, 0.006273373383031216], [-0.006539549928840076, 0.0064012642145543615], [-0.006785555045005741, 0.006499269330720026], [-0.0070118827244280545, 0.006562168438713769], [-0.007213867960970018, 0.006593296532398589], [-0.007401839507499585, 0.006606410936071013], [-0.007562781845246047, 0.006595924702388904], [-0.007696181126279247, 0.006573895411993533], [-0.0077935813043026325, 0.006537581304302632], [-0.007852264436205427, 0.006492264436205427], [-0.007860323665434515, 0.00642660937972023], [-0.007819660924372127, 0.006349375210086413], [-0.0077218344276961766, 0.006251548713410463], [-0.007574409171801825, 0.00613612345751611], [-0.007381936823202745, 0.00601222253748846], [-0.007149043287002707, 0.0058741861441455635], [-0.006894644591943822, 0.005736930306229536], [-0.006618811991574019, 0.005597669134431161], [-0.006342751961690605, 0.005469609104547748], [-0.006081307542861161, 0.005361307542861161], [-0.005829689192413075, 0.005266832049555932], [-0.005620160084460641, 0.005211017227317783], [-0.005445101862928821, 0.005184530434357392], [-0.005312555106676635, 0.005195412249533777], [-0.0052263667378111235, 0.005237795309239695], [-0.005174011347251367, 0.005307725632965652], [-0.005149729823234648, 0.0053948726803775045], [-0.00513561191453489, 0.005485897628820604], [-0.005125182217701416, 0.005570325074844273], [-0.005108871054931724, 0.005640871054931724], [-0.005068767845015312, 0.00568533927358674], [-0.005009900342820089, 0.005700186057105803], [-0.004926577589584997, 0.005686577589584997], [-0.0048154650486210765, 0.0056423221914782195], [-0.004686725577082718, 0.0055775827199398605], [-0.004541737566445089, 0.005493737566445089], [-0.004392308187268171, 0.005400879615839599], [-0.004242823690636758, 0.005310823690636757], [-0.0041042525668329, 0.005229395423975758], [-0.0039720776198481356, 0.005157791905562422], [-0.0038555826904445633, 0.005101868404730277], [-0.003754605028828335, 0.005069462171685477], [-0.003674025902591957, 0.005062025902591957], [-0.003609380645200006, 0.005079094930914292], [-0.003569318051516184, 0.005124175194373326], [-0.0035608628608642156, 0.005204862860864215], [-0.003577217834242148, 0.00531264640567072], [-0.0036230912712980675, 0.005445948414155211], [-0.0037049315563402966, 0.005605502984911725], [-0.0038101497528233563, 0.005775864038537642], [-0.003938060502082478, 0.005946631930653907], [-0.004079749015558514, 0.006100320444129943], [-0.004227308187967026, 0.0062330224736813124], [-0.004379421661316463, 0.006335421661316464], [-0.004528056943909234, 0.006402914086766375], [-0.004668027415325506, 0.0064325988438969335]], 'D403': [[-0.004797995017201166, 0.00642428073148688], [-0.004909952178330949, 0.0063819521783309505], [-0.0050035995919521506, 0.006311599591952151], [-0.005066656826616067, 0.006211228255187496], [-0.005097325532565337, 0.006083611246851051], [-0.005096181998759063, 0.005940181998759064], [-0.0050715845349740924, 0.0057892988206883775], [-0.005033316525135713, 0.005648745096564284], [-0.004994085685654229, 0.005526657114225658], [-0.004989032903349065, 0.005455318617634779], [-0.005024352131821004, 0.005435209274678147], [-0.005120263953524275, 0.0054848353820957044], [-0.005281345221201975, 0.005599630935487689], [-0.0054910700557303654, 0.005751070055730365], [-0.005740300628155037, 0.005929443485297893], [-0.006009294766422669, 0.006108723337851241], [-0.006280230525888359, 0.006273373383031216], [-0.006539549928840076, 0.0064012642145543615], [-0.006785555045005741, 0.006499269330720026], [-0.0070118827244280545, 0.006562168438713769], [-0.007213867960970018, 0.006593296532398589], [-0.007401839507499585, 0.006606410936071013], [-0.007562781845246047, 0.006595924702388904], [-0.007696181126279247, 0.006573895411993533], [-0.0077935813043026325, 0.006537581304302632], [-0.007852264436205427, 0.006492264436205427], [-0.007860323665434515, 0.00642660937972023], [-0.007819660924372127, 0.006349375210086413], [-0.0077218344276961766, 0.006251548713410463], [-0.007574409171801825, 0.00613612345751611], [-0.007381936823202745, 0.00601222253748846], [-0.007149043287002707, 0.0058741861441455635], [-0.006894644591943822, 0.005736930306229536], [-0.006618811991574019, 0.005597669134431161], [-0.006342751961690605, 0.005469609104547748], [-0.006081307542861161, 0.005361307542861161], [-0.005829689192413075, 0.005266832049555932], [-0.005620160084460641, 0.005211017227317783], [-0.005445101862928821, 0.005184530434357392], [-0.005312555106676635, 0.005195412249533777], [-0.0052263667378111235, 0.005237795309239695], [-0.005174011347251367, 0.005307725632965652], [-0.005149729823234648, 0.0053948726803775045], [-0.00513561191453489, 0.005485897628820604], [-0.005125182217701416, 0.005570325074844273], [-0.005108871054931724, 0.005640871054931724], [-0.005068767845015312, 0.00568533927358674], [-0.005009900342820089, 0.005700186057105803], [-0.004926577589584997, 0.005686577589584997], [-0.0048154650486210765, 0.0056423221914782195], [-0.004686725577082718, 0.0055775827199398605], [-0.004541737566445089, 0.005493737566445089], [-0.004392308187268171, 0.005400879615839599], [-0.004242823690636758, 0.005310823690636757], [-0.0041042525668329, 0.005229395423975758], [-0.0039720776198481356, 0.005157791905562422], [-0.0038555826904445633, 0.005101868404730277], [-0.003754605028828335, 0.005069462171685477], [-0.003674025902591957, 0.005062025902591957], [-0.003609380645200006, 0.005079094930914292], [-0.003569318051516184, 0.005124175194373326], [-0.0035608628608642156, 0.005204862860864215], [-0.003577217834242148, 0.00531264640567072], [-0.0036230912712980675, 0.005445948414155211], [-0.0037049315563402966, 0.005605502984911725], [-0.0038101497528233563, 0.005775864038537642], [-0.003938060502082478, 0.005946631930653907], [-0.004079749015558514, 0.006100320444129943], [-0.004227308187967026, 0.0062330224736813124], [-0.004379421661316463, 0.006335421661316464], [-0.004528056943909234, 0.006402914086766375], [-0.004668027415325506, 0.0064325988438969335]]}}"
   ]
  },
  {
   "cell_type": "code",
   "execution_count": 3,
   "id": "b80f4b0b",
   "metadata": {},
   "outputs": [
    {
     "data": {
      "text/html": [
       "<div>\n",
       "<style scoped>\n",
       "    .dataframe tbody tr th:only-of-type {\n",
       "        vertical-align: middle;\n",
       "    }\n",
       "\n",
       "    .dataframe tbody tr th {\n",
       "        vertical-align: top;\n",
       "    }\n",
       "\n",
       "    .dataframe thead th {\n",
       "        text-align: right;\n",
       "    }\n",
       "</style>\n",
       "<table border=\"1\" class=\"dataframe\">\n",
       "  <thead>\n",
       "    <tr style=\"text-align: right;\">\n",
       "      <th></th>\n",
       "      <th>chl_id</th>\n",
       "      <th>loc_res_Mg</th>\n",
       "      <th>scan_amp_C2</th>\n",
       "      <th>scan_amp_C7</th>\n",
       "      <th>scan_angles</th>\n",
       "      <th>ci</th>\n",
       "    </tr>\n",
       "  </thead>\n",
       "  <tbody>\n",
       "    <tr>\n",
       "      <th>A405</th>\n",
       "      <td>A405</td>\n",
       "      <td>2.40</td>\n",
       "      <td>[0.00234, 0.00221, 0.00208, 0.00195, 0.00184, ...</td>\n",
       "      <td>[0.00228, 0.00234, 0.00242, 0.0025, 0.00258, 0...</td>\n",
       "      <td>[0.0, 5.0, 10.0, 15.0, 20.0, 25.0, 30.0, 35.0,...</td>\n",
       "      <td>[[-0.004797995017201166, 0.00642428073148688],...</td>\n",
       "    </tr>\n",
       "    <tr>\n",
       "      <th>A406</th>\n",
       "      <td>A406</td>\n",
       "      <td>2.50</td>\n",
       "      <td>[0.00116, 0.00147, 0.00175, 0.00199, 0.00219, ...</td>\n",
       "      <td>[0.00087, 0.00087, 0.00091, 0.00099, 0.00111, ...</td>\n",
       "      <td>[0.0, 5.0, 10.0, 15.0, 20.0, 25.0, 30.0, 35.0,...</td>\n",
       "      <td>[[-0.004797995017201166, 0.00642428073148688],...</td>\n",
       "    </tr>\n",
       "    <tr>\n",
       "      <th>A407</th>\n",
       "      <td>A407</td>\n",
       "      <td>2.49</td>\n",
       "      <td>[0.001, 0.00088, 0.00076, 0.00065, 0.00054, 0....</td>\n",
       "      <td>[0.00047, 0.00063, 0.00076, 0.00083, 0.00086, ...</td>\n",
       "      <td>[0.0, 5.0, 10.0, 15.0, 20.0, 25.0, 30.0, 35.0,...</td>\n",
       "      <td>[[-0.004797995017201166, 0.00642428073148688],...</td>\n",
       "    </tr>\n",
       "    <tr>\n",
       "      <th>A410</th>\n",
       "      <td>A410</td>\n",
       "      <td>2.69</td>\n",
       "      <td>[0.00588, 0.00572, 0.00551, 0.00524, 0.00492, ...</td>\n",
       "      <td>[-0.00028, -0.00019, -8e-05, 4e-05, 0.00015, 0...</td>\n",
       "      <td>[0.0, 5.0, 10.0, 15.0, 20.0, 25.0, 30.0, 35.0,...</td>\n",
       "      <td>[[-0.004797995017201166, 0.00642428073148688],...</td>\n",
       "    </tr>\n",
       "    <tr>\n",
       "      <th>B602</th>\n",
       "      <td>B602</td>\n",
       "      <td>2.87</td>\n",
       "      <td>[0.00136, 0.00143, 0.00146, 0.00145, 0.00139, ...</td>\n",
       "      <td>[0.00383, 0.004, 0.00409, 0.0041, 0.00403, 0.0...</td>\n",
       "      <td>[0.0, 5.0, 10.0, 15.0, 20.0, 25.0, 30.0, 35.0,...</td>\n",
       "      <td>[[-0.004797995017201166, 0.00642428073148688],...</td>\n",
       "    </tr>\n",
       "    <tr>\n",
       "      <th>B603</th>\n",
       "      <td>B603</td>\n",
       "      <td>2.63</td>\n",
       "      <td>[-0.00193, -0.00211, -0.00225, -0.00235, -0.00...</td>\n",
       "      <td>[0.00046, 0.00013, -0.00021, -0.00054, -0.0008...</td>\n",
       "      <td>[0.0, 5.0, 10.0, 15.0, 20.0, 25.0, 30.0, 35.0,...</td>\n",
       "      <td>[[-0.004797995017201166, 0.00642428073148688],...</td>\n",
       "    </tr>\n",
       "    <tr>\n",
       "      <th>B604</th>\n",
       "      <td>B604</td>\n",
       "      <td>2.50</td>\n",
       "      <td>[-0.00174, -0.00179, -0.00181, -0.00181, -0.00...</td>\n",
       "      <td>[0.00054, 0.00044, 0.00034, 0.00024, 0.00014, ...</td>\n",
       "      <td>[0.0, 5.0, 10.0, 15.0, 20.0, 25.0, 30.0, 35.0,...</td>\n",
       "      <td>[[-0.004797995017201166, 0.00642428073148688],...</td>\n",
       "    </tr>\n",
       "    <tr>\n",
       "      <th>B605</th>\n",
       "      <td>B605</td>\n",
       "      <td>2.43</td>\n",
       "      <td>[-0.00201, -0.00258, -0.00301, -0.0033, -0.003...</td>\n",
       "      <td>[0.0039, 0.00368, 0.0034, 0.00307, 0.0027, 0.0...</td>\n",
       "      <td>[0.0, 5.0, 10.0, 15.0, 20.0, 25.0, 30.0, 35.0,...</td>\n",
       "      <td>[[-0.004797995017201166, 0.00642428073148688],...</td>\n",
       "    </tr>\n",
       "    <tr>\n",
       "      <th>B606</th>\n",
       "      <td>B606</td>\n",
       "      <td>2.41</td>\n",
       "      <td>[-0.00226, -0.0029, -0.00347, -0.00396, -0.004...</td>\n",
       "      <td>[0.001, 0.00105, 0.00109, 0.0011, 0.00108, 0.0...</td>\n",
       "      <td>[0.0, 5.0, 10.0, 15.0, 20.0, 25.0, 30.0, 35.0,...</td>\n",
       "      <td>[[-0.004797995017201166, 0.00642428073148688],...</td>\n",
       "    </tr>\n",
       "    <tr>\n",
       "      <th>B607</th>\n",
       "      <td>B607</td>\n",
       "      <td>2.63</td>\n",
       "      <td>[0.00358, 0.00361, 0.00361, 0.00359, 0.00356, ...</td>\n",
       "      <td>[-0.00127, -0.00142, -0.0015, -0.00147, -0.001...</td>\n",
       "      <td>[0.0, 5.0, 10.0, 15.0, 20.0, 25.0, 30.0, 35.0,...</td>\n",
       "      <td>[[-0.004797995017201166, 0.00642428073148688],...</td>\n",
       "    </tr>\n",
       "    <tr>\n",
       "      <th>B608</th>\n",
       "      <td>B608</td>\n",
       "      <td>2.48</td>\n",
       "      <td>[0.00635, 0.00672, 0.00704, 0.00731, 0.00751, ...</td>\n",
       "      <td>[0.00063, 0.00019, -0.00028, -0.00077, -0.0012...</td>\n",
       "      <td>[0.0, 5.0, 10.0, 15.0, 20.0, 25.0, 30.0, 35.0,...</td>\n",
       "      <td>[[-0.004797995017201166, 0.00642428073148688],...</td>\n",
       "    </tr>\n",
       "    <tr>\n",
       "      <th>B609</th>\n",
       "      <td>B609</td>\n",
       "      <td>2.55</td>\n",
       "      <td>[0.00149, 0.00187, 0.00221, 0.0025, 0.00274, 0...</td>\n",
       "      <td>[0.00072, 0.00069, 0.0006, 0.00046, 0.00028, 8...</td>\n",
       "      <td>[0.0, 5.0, 10.0, 15.0, 20.0, 25.0, 30.0, 35.0,...</td>\n",
       "      <td>[[-0.004797995017201166, 0.00642428073148688],...</td>\n",
       "    </tr>\n",
       "    <tr>\n",
       "      <th>B610</th>\n",
       "      <td>B610</td>\n",
       "      <td>2.69</td>\n",
       "      <td>[0.00175, 0.00165, 0.00151, 0.00133, 0.00111, ...</td>\n",
       "      <td>[0.00132, 0.00133, 0.00134, 0.00135, 0.00134, ...</td>\n",
       "      <td>[0.0, 5.0, 10.0, 15.0, 20.0, 25.0, 30.0, 35.0,...</td>\n",
       "      <td>[[-0.004797995017201166, 0.00642428073148688],...</td>\n",
       "    </tr>\n",
       "    <tr>\n",
       "      <th>B611</th>\n",
       "      <td>B611</td>\n",
       "      <td>2.56</td>\n",
       "      <td>[0.00145, 0.0016, 0.00172, 0.00181, 0.00186, 0...</td>\n",
       "      <td>[-0.00019, -0.00024, -0.00026, -0.00024, -0.00...</td>\n",
       "      <td>[0.0, 5.0, 10.0, 15.0, 20.0, 25.0, 30.0, 35.0,...</td>\n",
       "      <td>[[-0.004797995017201166, 0.00642428073148688],...</td>\n",
       "    </tr>\n",
       "    <tr>\n",
       "      <th>B612</th>\n",
       "      <td>B612</td>\n",
       "      <td>2.53</td>\n",
       "      <td>[0.00274, 0.00274, 0.00275, 0.00274, 0.00271, ...</td>\n",
       "      <td>[0.00126, 0.00131, 0.00127, 0.00114, 0.00091, ...</td>\n",
       "      <td>[0.0, 5.0, 10.0, 15.0, 20.0, 25.0, 30.0, 35.0,...</td>\n",
       "      <td>[[-0.004797995017201166, 0.00642428073148688],...</td>\n",
       "    </tr>\n",
       "    <tr>\n",
       "      <th>B613</th>\n",
       "      <td>B613</td>\n",
       "      <td>2.51</td>\n",
       "      <td>[-0.00066, -0.00059, -0.00047, -0.00032, -0.00...</td>\n",
       "      <td>[0.0014, 0.00155, 0.00168, 0.00179, 0.00189, 0...</td>\n",
       "      <td>[0.0, 5.0, 10.0, 15.0, 20.0, 25.0, 30.0, 35.0,...</td>\n",
       "      <td>[[-0.004797995017201166, 0.00642428073148688],...</td>\n",
       "    </tr>\n",
       "    <tr>\n",
       "      <th>B614</th>\n",
       "      <td>B614</td>\n",
       "      <td>2.48</td>\n",
       "      <td>[0.00285, 0.00312, 0.00348, 0.00393, 0.00444, ...</td>\n",
       "      <td>[0.00185, 0.00153, 0.0012, 0.00089, 0.00061, 0...</td>\n",
       "      <td>[0.0, 5.0, 10.0, 15.0, 20.0, 25.0, 30.0, 35.0,...</td>\n",
       "      <td>[[-0.004797995017201166, 0.00642428073148688],...</td>\n",
       "    </tr>\n",
       "    <tr>\n",
       "      <th>B615</th>\n",
       "      <td>B615</td>\n",
       "      <td>2.57</td>\n",
       "      <td>[0.00772, 0.00775, 0.00772, 0.00765, 0.00753, ...</td>\n",
       "      <td>[0.00021, 0.00013, 6e-05, -0.0, -6e-05, -0.000...</td>\n",
       "      <td>[0.0, 5.0, 10.0, 15.0, 20.0, 25.0, 30.0, 35.0,...</td>\n",
       "      <td>[[-0.004797995017201166, 0.00642428073148688],...</td>\n",
       "    </tr>\n",
       "    <tr>\n",
       "      <th>B616</th>\n",
       "      <td>B616</td>\n",
       "      <td>2.60</td>\n",
       "      <td>[0.00097, 0.00097, 0.00098, 0.00099, 0.001, 0....</td>\n",
       "      <td>[0.00512, 0.00497, 0.00479, 0.00458, 0.00433, ...</td>\n",
       "      <td>[0.0, 5.0, 10.0, 15.0, 20.0, 25.0, 30.0, 35.0,...</td>\n",
       "      <td>[[-0.004797995017201166, 0.00642428073148688],...</td>\n",
       "    </tr>\n",
       "    <tr>\n",
       "      <th>B617</th>\n",
       "      <td>B617</td>\n",
       "      <td>2.67</td>\n",
       "      <td>[0.002, 0.00183, 0.00167, 0.00151, 0.00137, 0....</td>\n",
       "      <td>[-0.00214, -0.00267, -0.00316, -0.00358, -0.00...</td>\n",
       "      <td>[0.0, 5.0, 10.0, 15.0, 20.0, 25.0, 30.0, 35.0,...</td>\n",
       "      <td>[[-0.004797995017201166, 0.00642428073148688],...</td>\n",
       "    </tr>\n",
       "    <tr>\n",
       "      <th>C501</th>\n",
       "      <td>C501</td>\n",
       "      <td>2.82</td>\n",
       "      <td>[0.00139, 0.00114, 0.00086, 0.00057, 0.00029, ...</td>\n",
       "      <td>[0.00124, 0.00098, 0.0007, 0.00041, 0.00011, -...</td>\n",
       "      <td>[0.0, 5.0, 10.0, 15.0, 20.0, 25.0, 30.0, 35.0,...</td>\n",
       "      <td>[[-0.004797995017201166, 0.00642428073148688],...</td>\n",
       "    </tr>\n",
       "    <tr>\n",
       "      <th>C502</th>\n",
       "      <td>C502</td>\n",
       "      <td>2.75</td>\n",
       "      <td>[0.00228, 0.00239, 0.00247, 0.00251, 0.00253, ...</td>\n",
       "      <td>[0.00044, 0.00058, 0.00072, 0.00086, 0.00098, ...</td>\n",
       "      <td>[0.0, 5.0, 10.0, 15.0, 20.0, 25.0, 30.0, 35.0,...</td>\n",
       "      <td>[[-0.004797995017201166, 0.00642428073148688],...</td>\n",
       "    </tr>\n",
       "    <tr>\n",
       "      <th>C503</th>\n",
       "      <td>C503</td>\n",
       "      <td>2.99</td>\n",
       "      <td>[0.00077, 0.00076, 0.00074, 0.00069, 0.00064, ...</td>\n",
       "      <td>[-0.00064, -0.00068, -0.0007, -0.0007, -0.0006...</td>\n",
       "      <td>[0.0, 5.0, 10.0, 15.0, 20.0, 25.0, 30.0, 35.0,...</td>\n",
       "      <td>[[-0.004797995017201166, 0.00642428073148688],...</td>\n",
       "    </tr>\n",
       "    <tr>\n",
       "      <th>C504</th>\n",
       "      <td>C504</td>\n",
       "      <td>2.88</td>\n",
       "      <td>[-0.00223, -0.00274, -0.00323, -0.0037, -0.004...</td>\n",
       "      <td>[-0.0039, -0.0041, -0.00425, -0.00433, -0.0043...</td>\n",
       "      <td>[0.0, 5.0, 10.0, 15.0, 20.0, 25.0, 30.0, 35.0,...</td>\n",
       "      <td>[[-0.004797995017201166, 0.00642428073148688],...</td>\n",
       "    </tr>\n",
       "    <tr>\n",
       "      <th>C505</th>\n",
       "      <td>C505</td>\n",
       "      <td>2.66</td>\n",
       "      <td>[0.00319, 0.00331, 0.00335, 0.00331, 0.00321, ...</td>\n",
       "      <td>[-0.00086, -0.001, -0.00116, -0.00132, -0.0014...</td>\n",
       "      <td>[0.0, 5.0, 10.0, 15.0, 20.0, 25.0, 30.0, 35.0,...</td>\n",
       "      <td>[[-0.004797995017201166, 0.00642428073148688],...</td>\n",
       "    </tr>\n",
       "    <tr>\n",
       "      <th>C506</th>\n",
       "      <td>C506</td>\n",
       "      <td>2.89</td>\n",
       "      <td>[-0.00018, -0.00068, -0.00112, -0.0015, -0.001...</td>\n",
       "      <td>[-0.00028, -0.00033, -0.00036, -0.00036, -0.00...</td>\n",
       "      <td>[0.0, 5.0, 10.0, 15.0, 20.0, 25.0, 30.0, 35.0,...</td>\n",
       "      <td>[[-0.004797995017201166, 0.00642428073148688],...</td>\n",
       "    </tr>\n",
       "    <tr>\n",
       "      <th>C507</th>\n",
       "      <td>C507</td>\n",
       "      <td>2.74</td>\n",
       "      <td>[0.00494, 0.0049, 0.00479, 0.00462, 0.00441, 0...</td>\n",
       "      <td>[0.00472, 0.00437, 0.004, 0.00363, 0.00326, 0....</td>\n",
       "      <td>[0.0, 5.0, 10.0, 15.0, 20.0, 25.0, 30.0, 35.0,...</td>\n",
       "      <td>[[-0.004797995017201166, 0.00642428073148688],...</td>\n",
       "    </tr>\n",
       "    <tr>\n",
       "      <th>C508</th>\n",
       "      <td>C508</td>\n",
       "      <td>2.64</td>\n",
       "      <td>[0.00238, 0.00262, 0.00291, 0.00323, 0.00357, ...</td>\n",
       "      <td>[0.0021, 0.00212, 0.00209, 0.00201, 0.00189, 0...</td>\n",
       "      <td>[0.0, 5.0, 10.0, 15.0, 20.0, 25.0, 30.0, 35.0,...</td>\n",
       "      <td>[[-0.004797995017201166, 0.00642428073148688],...</td>\n",
       "    </tr>\n",
       "    <tr>\n",
       "      <th>C509</th>\n",
       "      <td>C509</td>\n",
       "      <td>2.76</td>\n",
       "      <td>[-0.00051, -0.00104, -0.00151, -0.00193, -0.00...</td>\n",
       "      <td>[-0.0002, -0.00021, -0.00018, -0.00011, 1e-05,...</td>\n",
       "      <td>[0.0, 5.0, 10.0, 15.0, 20.0, 25.0, 30.0, 35.0,...</td>\n",
       "      <td>[[-0.004797995017201166, 0.00642428073148688],...</td>\n",
       "    </tr>\n",
       "    <tr>\n",
       "      <th>C510</th>\n",
       "      <td>C510</td>\n",
       "      <td>2.75</td>\n",
       "      <td>[-0.00128, -0.00072, -0.00011, 0.00053, 0.0011...</td>\n",
       "      <td>[0.00195, 0.00186, 0.0018, 0.00178, 0.0018, 0....</td>\n",
       "      <td>[0.0, 5.0, 10.0, 15.0, 20.0, 25.0, 30.0, 35.0,...</td>\n",
       "      <td>[[-0.004797995017201166, 0.00642428073148688],...</td>\n",
       "    </tr>\n",
       "    <tr>\n",
       "      <th>C511</th>\n",
       "      <td>C511</td>\n",
       "      <td>2.82</td>\n",
       "      <td>[0.00081, 0.00075, 0.00072, 0.00071, 0.00072, ...</td>\n",
       "      <td>[-0.00185, -0.00172, -0.00156, -0.00139, -0.00...</td>\n",
       "      <td>[0.0, 5.0, 10.0, 15.0, 20.0, 25.0, 30.0, 35.0,...</td>\n",
       "      <td>[[-0.004797995017201166, 0.00642428073148688],...</td>\n",
       "    </tr>\n",
       "    <tr>\n",
       "      <th>C512</th>\n",
       "      <td>C512</td>\n",
       "      <td>2.87</td>\n",
       "      <td>[-3e-05, -3e-05, -2e-05, 1e-05, 5e-05, 0.0001,...</td>\n",
       "      <td>[0.00342, 0.00326, 0.00303, 0.00275, 0.00243, ...</td>\n",
       "      <td>[0.0, 5.0, 10.0, 15.0, 20.0, 25.0, 30.0, 35.0,...</td>\n",
       "      <td>[[-0.004797995017201166, 0.00642428073148688],...</td>\n",
       "    </tr>\n",
       "    <tr>\n",
       "      <th>C513</th>\n",
       "      <td>C513</td>\n",
       "      <td>3.01</td>\n",
       "      <td>[0.00087, 0.00101, 0.00111, 0.00119, 0.00122, ...</td>\n",
       "      <td>[-0.00032, -0.00042, -0.00054, -0.00067, -0.00...</td>\n",
       "      <td>[0.0, 5.0, 10.0, 15.0, 20.0, 25.0, 30.0, 35.0,...</td>\n",
       "      <td>[[-0.004797995017201166, 0.00642428073148688],...</td>\n",
       "    </tr>\n",
       "    <tr>\n",
       "      <th>D402</th>\n",
       "      <td>D402</td>\n",
       "      <td>2.43</td>\n",
       "      <td>[-0.00043, -0.00023, 3e-05, 0.00035, 0.00069, ...</td>\n",
       "      <td>[0.00125, 0.00135, 0.00148, 0.00164, 0.00185, ...</td>\n",
       "      <td>[0.0, 5.0, 10.0, 15.0, 20.0, 25.0, 30.0, 35.0,...</td>\n",
       "      <td>[[-0.004797995017201166, 0.00642428073148688],...</td>\n",
       "    </tr>\n",
       "    <tr>\n",
       "      <th>D403</th>\n",
       "      <td>D403</td>\n",
       "      <td>2.92</td>\n",
       "      <td>[0.00117, 0.00115, 0.00111, 0.00107, 0.00101, ...</td>\n",
       "      <td>[-0.00059, -0.00062, -0.00064, -0.00065, -0.00...</td>\n",
       "      <td>[0.0, 5.0, 10.0, 15.0, 20.0, 25.0, 30.0, 35.0,...</td>\n",
       "      <td>[[-0.004797995017201166, 0.00642428073148688],...</td>\n",
       "    </tr>\n",
       "  </tbody>\n",
       "</table>\n",
       "</div>"
      ],
      "text/plain": [
       "     chl_id  loc_res_Mg                                        scan_amp_C2  \\\n",
       "A405   A405        2.40  [0.00234, 0.00221, 0.00208, 0.00195, 0.00184, ...   \n",
       "A406   A406        2.50  [0.00116, 0.00147, 0.00175, 0.00199, 0.00219, ...   \n",
       "A407   A407        2.49  [0.001, 0.00088, 0.00076, 0.00065, 0.00054, 0....   \n",
       "A410   A410        2.69  [0.00588, 0.00572, 0.00551, 0.00524, 0.00492, ...   \n",
       "B602   B602        2.87  [0.00136, 0.00143, 0.00146, 0.00145, 0.00139, ...   \n",
       "B603   B603        2.63  [-0.00193, -0.00211, -0.00225, -0.00235, -0.00...   \n",
       "B604   B604        2.50  [-0.00174, -0.00179, -0.00181, -0.00181, -0.00...   \n",
       "B605   B605        2.43  [-0.00201, -0.00258, -0.00301, -0.0033, -0.003...   \n",
       "B606   B606        2.41  [-0.00226, -0.0029, -0.00347, -0.00396, -0.004...   \n",
       "B607   B607        2.63  [0.00358, 0.00361, 0.00361, 0.00359, 0.00356, ...   \n",
       "B608   B608        2.48  [0.00635, 0.00672, 0.00704, 0.00731, 0.00751, ...   \n",
       "B609   B609        2.55  [0.00149, 0.00187, 0.00221, 0.0025, 0.00274, 0...   \n",
       "B610   B610        2.69  [0.00175, 0.00165, 0.00151, 0.00133, 0.00111, ...   \n",
       "B611   B611        2.56  [0.00145, 0.0016, 0.00172, 0.00181, 0.00186, 0...   \n",
       "B612   B612        2.53  [0.00274, 0.00274, 0.00275, 0.00274, 0.00271, ...   \n",
       "B613   B613        2.51  [-0.00066, -0.00059, -0.00047, -0.00032, -0.00...   \n",
       "B614   B614        2.48  [0.00285, 0.00312, 0.00348, 0.00393, 0.00444, ...   \n",
       "B615   B615        2.57  [0.00772, 0.00775, 0.00772, 0.00765, 0.00753, ...   \n",
       "B616   B616        2.60  [0.00097, 0.00097, 0.00098, 0.00099, 0.001, 0....   \n",
       "B617   B617        2.67  [0.002, 0.00183, 0.00167, 0.00151, 0.00137, 0....   \n",
       "C501   C501        2.82  [0.00139, 0.00114, 0.00086, 0.00057, 0.00029, ...   \n",
       "C502   C502        2.75  [0.00228, 0.00239, 0.00247, 0.00251, 0.00253, ...   \n",
       "C503   C503        2.99  [0.00077, 0.00076, 0.00074, 0.00069, 0.00064, ...   \n",
       "C504   C504        2.88  [-0.00223, -0.00274, -0.00323, -0.0037, -0.004...   \n",
       "C505   C505        2.66  [0.00319, 0.00331, 0.00335, 0.00331, 0.00321, ...   \n",
       "C506   C506        2.89  [-0.00018, -0.00068, -0.00112, -0.0015, -0.001...   \n",
       "C507   C507        2.74  [0.00494, 0.0049, 0.00479, 0.00462, 0.00441, 0...   \n",
       "C508   C508        2.64  [0.00238, 0.00262, 0.00291, 0.00323, 0.00357, ...   \n",
       "C509   C509        2.76  [-0.00051, -0.00104, -0.00151, -0.00193, -0.00...   \n",
       "C510   C510        2.75  [-0.00128, -0.00072, -0.00011, 0.00053, 0.0011...   \n",
       "C511   C511        2.82  [0.00081, 0.00075, 0.00072, 0.00071, 0.00072, ...   \n",
       "C512   C512        2.87  [-3e-05, -3e-05, -2e-05, 1e-05, 5e-05, 0.0001,...   \n",
       "C513   C513        3.01  [0.00087, 0.00101, 0.00111, 0.00119, 0.00122, ...   \n",
       "D402   D402        2.43  [-0.00043, -0.00023, 3e-05, 0.00035, 0.00069, ...   \n",
       "D403   D403        2.92  [0.00117, 0.00115, 0.00111, 0.00107, 0.00101, ...   \n",
       "\n",
       "                                            scan_amp_C7  \\\n",
       "A405  [0.00228, 0.00234, 0.00242, 0.0025, 0.00258, 0...   \n",
       "A406  [0.00087, 0.00087, 0.00091, 0.00099, 0.00111, ...   \n",
       "A407  [0.00047, 0.00063, 0.00076, 0.00083, 0.00086, ...   \n",
       "A410  [-0.00028, -0.00019, -8e-05, 4e-05, 0.00015, 0...   \n",
       "B602  [0.00383, 0.004, 0.00409, 0.0041, 0.00403, 0.0...   \n",
       "B603  [0.00046, 0.00013, -0.00021, -0.00054, -0.0008...   \n",
       "B604  [0.00054, 0.00044, 0.00034, 0.00024, 0.00014, ...   \n",
       "B605  [0.0039, 0.00368, 0.0034, 0.00307, 0.0027, 0.0...   \n",
       "B606  [0.001, 0.00105, 0.00109, 0.0011, 0.00108, 0.0...   \n",
       "B607  [-0.00127, -0.00142, -0.0015, -0.00147, -0.001...   \n",
       "B608  [0.00063, 0.00019, -0.00028, -0.00077, -0.0012...   \n",
       "B609  [0.00072, 0.00069, 0.0006, 0.00046, 0.00028, 8...   \n",
       "B610  [0.00132, 0.00133, 0.00134, 0.00135, 0.00134, ...   \n",
       "B611  [-0.00019, -0.00024, -0.00026, -0.00024, -0.00...   \n",
       "B612  [0.00126, 0.00131, 0.00127, 0.00114, 0.00091, ...   \n",
       "B613  [0.0014, 0.00155, 0.00168, 0.00179, 0.00189, 0...   \n",
       "B614  [0.00185, 0.00153, 0.0012, 0.00089, 0.00061, 0...   \n",
       "B615  [0.00021, 0.00013, 6e-05, -0.0, -6e-05, -0.000...   \n",
       "B616  [0.00512, 0.00497, 0.00479, 0.00458, 0.00433, ...   \n",
       "B617  [-0.00214, -0.00267, -0.00316, -0.00358, -0.00...   \n",
       "C501  [0.00124, 0.00098, 0.0007, 0.00041, 0.00011, -...   \n",
       "C502  [0.00044, 0.00058, 0.00072, 0.00086, 0.00098, ...   \n",
       "C503  [-0.00064, -0.00068, -0.0007, -0.0007, -0.0006...   \n",
       "C504  [-0.0039, -0.0041, -0.00425, -0.00433, -0.0043...   \n",
       "C505  [-0.00086, -0.001, -0.00116, -0.00132, -0.0014...   \n",
       "C506  [-0.00028, -0.00033, -0.00036, -0.00036, -0.00...   \n",
       "C507  [0.00472, 0.00437, 0.004, 0.00363, 0.00326, 0....   \n",
       "C508  [0.0021, 0.00212, 0.00209, 0.00201, 0.00189, 0...   \n",
       "C509  [-0.0002, -0.00021, -0.00018, -0.00011, 1e-05,...   \n",
       "C510  [0.00195, 0.00186, 0.0018, 0.00178, 0.0018, 0....   \n",
       "C511  [-0.00185, -0.00172, -0.00156, -0.00139, -0.00...   \n",
       "C512  [0.00342, 0.00326, 0.00303, 0.00275, 0.00243, ...   \n",
       "C513  [-0.00032, -0.00042, -0.00054, -0.00067, -0.00...   \n",
       "D402  [0.00125, 0.00135, 0.00148, 0.00164, 0.00185, ...   \n",
       "D403  [-0.00059, -0.00062, -0.00064, -0.00065, -0.00...   \n",
       "\n",
       "                                            scan_angles  \\\n",
       "A405  [0.0, 5.0, 10.0, 15.0, 20.0, 25.0, 30.0, 35.0,...   \n",
       "A406  [0.0, 5.0, 10.0, 15.0, 20.0, 25.0, 30.0, 35.0,...   \n",
       "A407  [0.0, 5.0, 10.0, 15.0, 20.0, 25.0, 30.0, 35.0,...   \n",
       "A410  [0.0, 5.0, 10.0, 15.0, 20.0, 25.0, 30.0, 35.0,...   \n",
       "B602  [0.0, 5.0, 10.0, 15.0, 20.0, 25.0, 30.0, 35.0,...   \n",
       "B603  [0.0, 5.0, 10.0, 15.0, 20.0, 25.0, 30.0, 35.0,...   \n",
       "B604  [0.0, 5.0, 10.0, 15.0, 20.0, 25.0, 30.0, 35.0,...   \n",
       "B605  [0.0, 5.0, 10.0, 15.0, 20.0, 25.0, 30.0, 35.0,...   \n",
       "B606  [0.0, 5.0, 10.0, 15.0, 20.0, 25.0, 30.0, 35.0,...   \n",
       "B607  [0.0, 5.0, 10.0, 15.0, 20.0, 25.0, 30.0, 35.0,...   \n",
       "B608  [0.0, 5.0, 10.0, 15.0, 20.0, 25.0, 30.0, 35.0,...   \n",
       "B609  [0.0, 5.0, 10.0, 15.0, 20.0, 25.0, 30.0, 35.0,...   \n",
       "B610  [0.0, 5.0, 10.0, 15.0, 20.0, 25.0, 30.0, 35.0,...   \n",
       "B611  [0.0, 5.0, 10.0, 15.0, 20.0, 25.0, 30.0, 35.0,...   \n",
       "B612  [0.0, 5.0, 10.0, 15.0, 20.0, 25.0, 30.0, 35.0,...   \n",
       "B613  [0.0, 5.0, 10.0, 15.0, 20.0, 25.0, 30.0, 35.0,...   \n",
       "B614  [0.0, 5.0, 10.0, 15.0, 20.0, 25.0, 30.0, 35.0,...   \n",
       "B615  [0.0, 5.0, 10.0, 15.0, 20.0, 25.0, 30.0, 35.0,...   \n",
       "B616  [0.0, 5.0, 10.0, 15.0, 20.0, 25.0, 30.0, 35.0,...   \n",
       "B617  [0.0, 5.0, 10.0, 15.0, 20.0, 25.0, 30.0, 35.0,...   \n",
       "C501  [0.0, 5.0, 10.0, 15.0, 20.0, 25.0, 30.0, 35.0,...   \n",
       "C502  [0.0, 5.0, 10.0, 15.0, 20.0, 25.0, 30.0, 35.0,...   \n",
       "C503  [0.0, 5.0, 10.0, 15.0, 20.0, 25.0, 30.0, 35.0,...   \n",
       "C504  [0.0, 5.0, 10.0, 15.0, 20.0, 25.0, 30.0, 35.0,...   \n",
       "C505  [0.0, 5.0, 10.0, 15.0, 20.0, 25.0, 30.0, 35.0,...   \n",
       "C506  [0.0, 5.0, 10.0, 15.0, 20.0, 25.0, 30.0, 35.0,...   \n",
       "C507  [0.0, 5.0, 10.0, 15.0, 20.0, 25.0, 30.0, 35.0,...   \n",
       "C508  [0.0, 5.0, 10.0, 15.0, 20.0, 25.0, 30.0, 35.0,...   \n",
       "C509  [0.0, 5.0, 10.0, 15.0, 20.0, 25.0, 30.0, 35.0,...   \n",
       "C510  [0.0, 5.0, 10.0, 15.0, 20.0, 25.0, 30.0, 35.0,...   \n",
       "C511  [0.0, 5.0, 10.0, 15.0, 20.0, 25.0, 30.0, 35.0,...   \n",
       "C512  [0.0, 5.0, 10.0, 15.0, 20.0, 25.0, 30.0, 35.0,...   \n",
       "C513  [0.0, 5.0, 10.0, 15.0, 20.0, 25.0, 30.0, 35.0,...   \n",
       "D402  [0.0, 5.0, 10.0, 15.0, 20.0, 25.0, 30.0, 35.0,...   \n",
       "D403  [0.0, 5.0, 10.0, 15.0, 20.0, 25.0, 30.0, 35.0,...   \n",
       "\n",
       "                                                     ci  \n",
       "A405  [[-0.004797995017201166, 0.00642428073148688],...  \n",
       "A406  [[-0.004797995017201166, 0.00642428073148688],...  \n",
       "A407  [[-0.004797995017201166, 0.00642428073148688],...  \n",
       "A410  [[-0.004797995017201166, 0.00642428073148688],...  \n",
       "B602  [[-0.004797995017201166, 0.00642428073148688],...  \n",
       "B603  [[-0.004797995017201166, 0.00642428073148688],...  \n",
       "B604  [[-0.004797995017201166, 0.00642428073148688],...  \n",
       "B605  [[-0.004797995017201166, 0.00642428073148688],...  \n",
       "B606  [[-0.004797995017201166, 0.00642428073148688],...  \n",
       "B607  [[-0.004797995017201166, 0.00642428073148688],...  \n",
       "B608  [[-0.004797995017201166, 0.00642428073148688],...  \n",
       "B609  [[-0.004797995017201166, 0.00642428073148688],...  \n",
       "B610  [[-0.004797995017201166, 0.00642428073148688],...  \n",
       "B611  [[-0.004797995017201166, 0.00642428073148688],...  \n",
       "B612  [[-0.004797995017201166, 0.00642428073148688],...  \n",
       "B613  [[-0.004797995017201166, 0.00642428073148688],...  \n",
       "B614  [[-0.004797995017201166, 0.00642428073148688],...  \n",
       "B615  [[-0.004797995017201166, 0.00642428073148688],...  \n",
       "B616  [[-0.004797995017201166, 0.00642428073148688],...  \n",
       "B617  [[-0.004797995017201166, 0.00642428073148688],...  \n",
       "C501  [[-0.004797995017201166, 0.00642428073148688],...  \n",
       "C502  [[-0.004797995017201166, 0.00642428073148688],...  \n",
       "C503  [[-0.004797995017201166, 0.00642428073148688],...  \n",
       "C504  [[-0.004797995017201166, 0.00642428073148688],...  \n",
       "C505  [[-0.004797995017201166, 0.00642428073148688],...  \n",
       "C506  [[-0.004797995017201166, 0.00642428073148688],...  \n",
       "C507  [[-0.004797995017201166, 0.00642428073148688],...  \n",
       "C508  [[-0.004797995017201166, 0.00642428073148688],...  \n",
       "C509  [[-0.004797995017201166, 0.00642428073148688],...  \n",
       "C510  [[-0.004797995017201166, 0.00642428073148688],...  \n",
       "C511  [[-0.004797995017201166, 0.00642428073148688],...  \n",
       "C512  [[-0.004797995017201166, 0.00642428073148688],...  \n",
       "C513  [[-0.004797995017201166, 0.00642428073148688],...  \n",
       "D402  [[-0.004797995017201166, 0.00642428073148688],...  \n",
       "D403  [[-0.004797995017201166, 0.00642428073148688],...  "
      ]
     },
     "execution_count": 3,
     "metadata": {},
     "output_type": "execute_result"
    }
   ],
   "source": [
    "data_df = pd.DataFrame.from_dict(data)\n",
    "data_df"
   ]
  },
  {
   "cell_type": "markdown",
   "id": "72feb17c",
   "metadata": {},
   "source": [
    "#### Chlorophyll Resolution\n",
    "\n",
    "The cryo-EM map local resolution at the central Mg of each chlorophyll is shown in the graph below."
   ]
  },
  {
   "cell_type": "code",
   "execution_count": 4,
   "id": "d1349b03",
   "metadata": {},
   "outputs": [
    {
     "data": {
      "text/plain": [
       "Text(0.5, 1.0, 'Chlorophyll Resolutions')"
      ]
     },
     "execution_count": 4,
     "metadata": {},
     "output_type": "execute_result"
    },
    {
     "data": {
      "image/png": "iVBORw0KGgoAAAANSUhEUgAAAYcAAAEWCAYAAACNJFuYAAAAOXRFWHRTb2Z0d2FyZQBNYXRwbG90bGliIHZlcnNpb24zLjUuMywgaHR0cHM6Ly9tYXRwbG90bGliLm9yZy/NK7nSAAAACXBIWXMAAAsTAAALEwEAmpwYAAAhkElEQVR4nO3de5hcVZnv8e8vIYhJuIYGGUjTJqMjiEAwIE4YATEaPYyIA4oIBoxkHIEDB+QojOPhMjo6alQuGqMRAkQdlXBREIhKghGBXAjE0KiES0AiNCCSEESTvOePvdoUdeneVamuS/fv8zz9VNXea+96a3dSb6/LXksRgZmZWaFhzQ7AzMxaj5ODmZmVcHIwM7MSTg5mZlbCycHMzEo4OZiZWQknB9tikrokhaSK46IlnZ/KXNHA0CrFcliK5ZEtOMeCdI6T0usr0uvz6xRm3dUrRkknpfMsqE9k1oqcHCwXSZMk/UjSM5L+LGmVpEskbd3s2NpBQULq/Vkv6QFJZzU7tr5IeiTFe1jB5vuBrwI/bEpQ1hBbNTsAa32SjgOuBoYD9wKLgS7go8B/NDCOERHx10a93wD5C/B1YDfgWOBLklZGxC3NDSu/iLgbuLvZcdjAcs3B+iRpJHAZWWK4GjggIk6JiMnA64D1ReWPl/SopD9K+nI/5z5a0mJJa9Mxl0naIe3rKvgr+6OSngBuTfv2lXSzpKcl9aQazT8UnLf3r91PSFqRzn+tpDFlYjhL0h8kPSXpnLRtUjr+NwXlDk7bflvblfybFyPizIh4P7Awbduv4H32kXRjiqdH0jWSOtM+SfqspMckvZTivqX3c0nqkPQtSaslPS/pTklTKgVS3MxU3DyYmt32TMVv621GK9esJOktkm6X9JykJyTNlfR3Bft7f5enSfpt+p1c3VvzTO99c/p386Kk30i6YAuvtW0BJwfrzyRgp/T8PyNiU++OiFgVEX8pKv9fwCJgO+BMSUeUO6mkdwLzgH3T41rgY8D3yhT/DPAT4A5Ju5F9qb4DuBO4BzgSWCBpx6LjPkVWy3kaeA8wq2h/J/AR4A6gA/i8pNdExC+BbuC1kg5KZd+dHr9T7vNUK32OrvTyvrTtVcDtwGSya3gX8F7gFkmvAI4AzgU2ArNT2TcA20oaBtwATEuf93rgjcCNkibVGOa3yX4vANeQNSXdX+az7Av8FDgEuBl4FDg+xT2iqPgFZNd7K+CDwIlp+3+S/U4XA1cCjwFvqjFuqwM3K1l/dil4/miO8sdExGJJewBvASYAPytT7vT0+NmIuEDSzsAa4B2SXkvW/NLr2Ij4OYCk/wvsACyIiCPTtnuA/cmaaQoTwKci4quS9gOWA++VNLpg/ybgrRHxB0mPkiWL/YDfkX35fhE4gawJpV7JYXtt7rgP4JMRcXN6fSKwI1liWp229ZDV0A4HlLY9CHyf7Iu6J22fCBwMrAP+KSJekPQ0cCZwKvDLagONiAslfRjYFrg0IhYASNq7qOhHgRHAFRFxckoIjwP7pLhvLSwbET+QJOBDZP8+SMcD3EaWYLqBdm9CbGuuOVh/nip4vmfFUpvdkx6fS4+jK5TrSo/dABHxNNlfvOXep/CL7WXHJQ9UOK67aD/A7gXP/xARf6gQ75VkX07vT8nq9cCSiNjSZqXePodVZF/qx6ZaAWz+bHsBZ6SfjrTt78m+ZL8GHET2JfokWe1i14JjH4uIF9LzStelkuHVfZS/6X3v3t/lX4GHKrx3pX8f55PVKC4ClqX9n6sxHqsDJwfrzx3AH9PzT6XmCwAk7VncbBARG3qf9nPeR9Lj69K5xgA7p20vq6FExEuVjkt6+xuKazZ7lSn7+4LnGwqevyzeiOgha6bZBbg0ba5Hk9KLEfExsi/4Z8iafqanfY+kx3kRod4fss7r2WRf3qeR1Zz+niyBHUjWNNZ77Fhl/URQ+br06k0i26XHfcqU2Zge+/qu6H3v3t/lCGBchfeu9O/joYiYBGxPdm2eBT4uaWwf72sDyMnB+pT+Cj2drAnmBGCZpFmSfgz8FhhV46kvS4/nKbv3YQFZM+f8fv46vxr4E3C4pBsk3UzWNPEkpUMrL5L0beC69PraiFhXRYzfSo+TyT5/uf6QmkTEs0Bvh/056Qt1LtlfzO9NHc3fkPRTsvb3XYF/BB5O5c4i6w8iHbOErBYxGviFpCvJfm9BVtsop/ev+KmS/rtCucfS44WSvlLhy3oW2Zf+VEnfJesT2gVYSfZ7zeNrkhaR9WucSvaHwkayZjJrAicH61dEzCVrO76JrF1+Ktlf5d+kaLRSFee8EXgf2RfIMWR/MX4DeH8/xz3B5nbsSWRt7TcCh6cv3ELnAweQNc3cwOa/0PO6lc1t/wsiYk2Vx/fnErIv9rHA8emzHQr8mKwP5QSyZrDLyJrcfk/WH3IEcAowEpgJzEoDBd4NXE72xXw02Zf/uyNiUYX3v4qsNjSCrFO/3Oiy88n6ON5M1sy1a3GBiFgOvB34FfAu4NVkiXRKmQELldxBltjeT/bv4jfAByPij30eZQNGXuzHBpuCIZiH93aibsG5vk7W4TotIr695dGZtQePVjIrI43IOYpsBNSzwP80NyKzxnKzkll5BwGfJeu0/WDBCCCzIcHNSmZmVsI1BzMzKzEo+hx23nnn6OrqanYYZmZtZenSpU9HREe5fYMiOXR1dbFkyZJmh2Fm1lbStDFluVnJzMxKODmYmVkJJwczMyvh5GBmZiWcHMzMrISTg5mZlRgUQ1nNzIaa1c+sZ9qcxTzU8wLjOkYxe+qBdI4Z2f+BObnmYGbWhqbNWcyqnnVsjGBVzzqmzVlc1/M3NDlI2kbS3ZLulbRS0gVlykjSxZIelHSfpAMaGaOZWTt4qOcFNqWp8TZF9rqeGl1zeIlsQff9yBYzmSLp4KIy7wRek36mk623a2ZmBcZ1jGKYsufDlL2up4Ymh8j0Lvs3Iv0UTwt7FHBlKnsnsIOk3RoZp5lZq5s99UDGd4xmuMT4jtHMnnpgXc/f8A5pScOBpWQLpF8WEXcVFdmdzevWAjyetr1siUZJ00nLPnZ2dg5YvGZmrahzzEjmn3XogJ2/4R3SEbExIvYH9gAOkrRPURGVO6zMeWZFxMSImNjRUXZSQTMzq1HThrJGxHOSFgBTgF8X7HqcbMH1XnsATzQwNDOzphroYap5NHq0UoekHdLzVwJvAx4oKnYD8KE0aulg4E8RsQYzsyFioIep5tHomsNuwJzU7zAM+H5E/FjSRwEiYiZwE/Au4EFgPXByg2M0M2uqgR6mmkdDk0NE3AdMKLN9ZsHzAE5tZFxmZq1kXMcoVvWsY1MMzDDVPHyHtJlZixnoYap5eG4lM7MWM9DDVPNwzcHMzEo4OZiZWQknBzMzK+HkYGZmJZwczMyshJODmZmVcHIwM7MSTg5mZlbCycHMzEo4OZiZWQknBzMzK+HkYGZmJZwczMyshJODmZmVcHIwM7MSTg5mZlbCi/2YmTXQ6mfWM23OYh7qeYFxHaOYPfVAOseMbHZYJVxzMDNroGlzFrOqZx0bI1jVs45pcxY3O6SynBzMzBrooZ4X2BTZ802RvW5FTg5mZg00rmMUw5Q9H6bsdStycjAza6DZUw9kfMdohkuM7xjN7KkHNjukstwhbWbWQJ1jRjL/rEObHUa/GlpzkDRW0m2SuiWtlHRGmTI7SrpW0n2S7pa0TyNjNDOzxjcrbQDOjoi9gIOBUyXtXVTmPGB5ROwLfAj4aoNjNDMb8hqaHCJiTUQsS8/XAt3A7kXF9gZ+lso8AHRJ2rWRcZqZDXVN65CW1AVMAO4q2nUv8N5U5iBgT2CPMsdPl7RE0pKenp4BjtbMbGhpSnKQNBq4BjgzIp4v2v05YEdJy4HTgXvImqNeJiJmRcTEiJjY0dEx0CGbmfVr9TPrmTxjIePPvYnJMxay+pn1zQ6pZg1PDpJGkCWGuRExr3h/RDwfESdHxP5kfQ4dwMONjdLMrHrtcvdzHo0erSRgNtAdETMqlNlB0tbp5UeA28vULszMWk673P2cR6Pvc5gEnAisSM1GkI1O6gSIiJnAXsCVkjYC9wPTGhyjmVmJPBPmjesYxaqedWyK1r77OQ9FRLNj2GITJ06MJUuWNDsMMxvEJs9Y+LIv/vEdo0tuZmuXGVd7SVoaERPL7fMd0mZmOeRpMmqXu5/z8NxKZmY5tMuEefXi5GBmg1qe4aV5yrTLhHn14j4HMxvU8vQV5CkzGPXV5+Cag5kNann6CgbTENR6cXIws0EtT1/BUOtPyMPJwcwGtTx9BUOtPyEP9zmYmQ1R7nMwM7OqODmYmVkJJwczMyvh5GBmZiWcHMzMrISTg5mZlXByMDOzEk4OZmZWwsnBzMxKODmYmVkJrwRnZi0pz5Kb7bYsZztxzcHMWtK0OYtZ1bOOjRGs6lnHtDmLaypjtXFyMLOW5HUYmsvJwcxaktdhaC4nBzNrSV6Hobkaup6DpLHAlcCrgE3ArIj4alGZ7YGrgU6yDvMvRsTlfZ3X6zmYmVVvQNZzkDRK0vAqD9sAnB0RewEHA6dK2ruozKnA/RGxH3AY8CVJW9cap5mZVS93cpA0TNLxkm6U9BTwALBG0kpJX5D0mv7OERFrImJZer4W6AZ2Ly4GbCtJwGjgWbKkYmZmDVJNzeE2YDxwLvCqiBgbEbsA/wTcCXxO0gl5TyapC5gA3FW061JgL+AJYAVwRkRsKnP8dElLJC3p6emp4mOYmVl/cvc5SBoREX/d0jKp3GhgIfCZiJhXtO8YYBJwFlkymg/sFxHPVzqf+xzMzKpXlz6Hvr70Je3QX5mCsiOAa4C5xYkhORmYF5kHgYeB1+WN08zMtly/02dIeiNwJHAxsBHYG3h9wc8+wEhgxxznEjAb6I6IGRWKrQaOAH4haVfgH4CH+v0kZmZWN3nmVvoG8K9kX9prgZVkndHdwHHA/hHxVM73mwScCKyQtDxtO49s2CoRMRO4CLhC0gpAwCci4umc5zczszrIkxzuAM4BlpHVEL4ZEd8HkHROFYmBiFhE9oXfV5kngLfnPaeZmdVfv8khIv63pJERsV7STsCnJP0f4EKyYadmZjbI5OqQjoj16fHZiDiLrDnpeGBXSYcNWHRmZtYUNd0hHRGPRsSJZH0In5R0e33DMjOzZsq92I8kRdFNERGxHJgi6fBKZczMrP1UdYe0pNMldRZuTPMeDZM0B5ha1+jMzKwpqlkmdArwYeC7kl4NPAdsAwwHbgW+nGoSZmZ98vKera+mKbvTXc47Ay9GxHP1Dqpanj7DrL1MnrGQVT3r2BTZIj3jO0Yz/6xDmx3WkNPX9BnV1Bz+Jk2TsWaLojKzIcvLe7a+mpKDmQ1NeZqD8pQZ1zHqZTUHL+/ZerxMqJnlNm3OYlb1rGNjBKt61jFtzuKaynh5z9ZXdc1B0iuAfwG6Co+PiAvrF5aZtaI8zUF5ynSOGek+hhZXS83heuAostXZXij4MbNBblzHKIal2dEqNQflKWOtr5Y+hz0iYkrdIzGzpsrTVzB76oElZYrlKWOtr+qhrJJmAZdExIqBCal6HspqtuU8vHToqfdQ1kOAkyQ9DLxENgV3RMS+WxCjmTWZh5daoVqSwzvrHoWZNZ2Hl1qhqjukI+JRYAfgn9PPDmmbmbUxDy+1QrUMZT0DOAWYlzZdLWlWRFxS18jMrKE8vNQK1dKsNA14U0S8ACDp88CvACcHM7NBopb7HARsLHi9kX7WhTYzs/ZSS83hcuAuSdem1+8BZtctIjMza7qqk0NEzJC0kGyJUAEnR8Q9dY/MzMyaptYpu5cCS+sci5mZtYhq1pBeFBGHSFoLFN5W3XsT3HZ1j87MzJoid3KIiEPS47a1vpmkscCVwKuATcCsiPhqUZlzgA8WxLcX0BERz9b6vmZmVp2qRyuloav9bqtgA3B2ROwFHAycKmnvwgIR8YWI2D8i9gfOBRY6MZiZNVYtQ1knl9mWa0qNiFgTEcvS87VAN7B7H4d8APhu1RGamdkWqabP4d+AjwHjJd1XsGtb4I5q31hSFzABuKvC/pHAFOC0CvunA9MBOjs7q317MzPrQzWjlb4D/AT4L+ATbL7xbW21zT6SRgPXAGdGxPMViv0z8MtK546IWcAsyKbsrub9zQaTeq3rbFYod7NSRPwpIh4BHgBOAqamn9MkfTrveSSNIEsMcyNiXh9Fj8NNSmb9qte6zmaFaulzWMfmpUE3kvU3dOU5UJLI7qbujogZfZTbHjiUbElSM+tDvdZ1NitUyx3SXyp8LemLwA05D58EnAiskLQ8bTsP6Eznnpm2HQ3c2ju5n5lVlmcdBq/VYNWqpeZQbCQwLk/BiFgUEYqIfXuHq0bETRExsyAxEBFXRMRxdYjNbNDLsw6D12qwatWyhvQKNt8hPRzoAC6MiEvrHFtuXkPazKx69V5D+siC5xuAJyNiQ02RmVm/PNLImqGmZUILfn7vxGA2sDzSyJqhmpvgyk64hyfeMxtQHmlkzVDNxHs1T7hnZrXzSCNrhppGK0naT9Jp6WffegdlNlSsfmY9k2csZPy5NzF5xkJWP7O+pIxHGlkz1DJa6QzgFKD37uajyabevqTOseXm0UrWribPWPiyWsH4jtHMP+vQZodlQ0S9RytNA97Ue4Namq77V0DTkoNZu3J/grWqWpqVRDZtRq+NbJ6Ez8yqMK5jFMPS/x73J1grqSU5XA7cJel8SRcAd5LNl2RmVXJ/grWqqvscACQdABySXt4eEcvrGVS13OdgZla9vvocalkm9FjgdxFxMbA98GlJE7YwRrNBJ89IJLNWVUuz0n9ExFpJh5AtGToHmNnPMWZDju9stnZWS3Lo7Yz+X8DMiLge2Lp+IZkNDh6JZO2slqGsv5f0DeBtwOclvYL6TP1t1hLqteym72y2dlbLl/r7gFuAKRHxHLATcE49gzJrpnotu+mRSNbOalkJbj2b744mItYAa+oZlFkz1WvZzc4xI323s7WtWkYrSdIJkj6dXndKOqj+oZk1R54b03zzmg12tTQrfQ14M/CB9HotcFndIjJrMi+7aVbbxHvLIuIASfdExIS07d6I2G9AIszBN8GZmVWvrjfBAX+VNJy08I+kDmDTFsRnZmYtppbkcDFwLbCLpM8Ai4DP1jUqMzNrqlpGK82VtBQ4Im06FnhDXaMyM7Omyl1zkLSdpHMlXQp0knVMDwN+RHbvQ55zjJV0m6RuSSvTwkHlyh0maXkqszBvjGZmVh/V1ByuAv5ItrDPR8hufNsaOKqKWVk3AGdHxDJJ2wJLJc2PiPt7C0jagSzxTImI1ZJ2qSJGsz7lubPZzKrrcxgXESdFxDfIhrFOBI6sZrruiFgTEcvS87VAN7B7UbHjgXkRsTqVe6qKGM365MnwzPKpJjn8tfdJRGwEHk5f8DWR1AVMAO4q2vVaYEdJCyQtlfShCsdPl7RE0pKenp5aw7AhxpPhmeVTTbPSfpKeT88FvDK9FhARsV3eE0kaDVwDnBkRzxft3gp4I1mH9yuBX0m6MyJ+W1goImYBsyC7z6GKz2FDmCfDM8snd80hIoZHxHbpZ9uI2KrgeTWJYQRZYpgbEfPKFHkcuDkiXoiIp4HbgabdYGeDi+9sNsunlim7ayZJZOtNd0fEjArFrgculbQVWYf3m4AvNyhEG+Q8GZ5ZPg1NDsAk4ERghaTladt5ZENjiYiZEdEt6WbgPrI7r78VEb9ucJxmZkNaQ5NDRCwi66Por9wXgC8MfERmZlaOV3AzM7MSTg5mZlai0X0OZgPGdz+b1Y9rDjZo+O5ns/pxcrBBw3c/m9WPm5WsLeRpMvLdz2b145qDtYU8TUa++9msflxzsLaQp8nIdz+b1Y+TgzWdm4zMWo+blazp3GRk1npcc7Cmc5ORWetxzcGablzHKIalGbfcZGTWGpwcrOncZGTWetysZE3nJiOz1uOag5mZlXDNwQaUJ8Mza0+uOdiA8mR4Zu3JycEGlCfDM2tPTg42oDxM1aw9OTnYgPIwVbP25A5pG1AepmrWnpwcrGYeiWQ2eLlZyWrmkUhmg1dDk4OksZJuk9QtaaWkM8qUOUzSnyQtTz+fbmSMlp9HIpkNXo1uVtoAnB0RyyRtCyyVND8i7i8q94uIOLLBsVmVvMaC2eDV0JpDRKyJiGXp+VqgG9i9kTFY1lcwecZCxp97E5NnLGT1M+trKuORSGaDlyKiOW8sdQG3A/tExPMF2w8DrgEeB54APh4RK/s618SJE2PJkiUDFutgM3nGwpf9xT++Y3TJiKI8ZcysvUlaGhETy+1rymglSaPJEsCZhYkhWQbsGRHrJL0LuA54TZlzTAemA3R2dg5swINMnr4C9yeYDW0NH60kaQRZYpgbEfOK90fE8xGxLj2/CRghaecy5WZFxMSImNjR0THgcbeLPM1Bee5a9p3NZkNbo0crCZgNdEfEjAplXpXKIekgshifaVyU7a1e6zG7P8FsaGt0s9Ik4ERghaTladt5QCdARMwEjgH+TdIG4EXguGhWx0gbqtd6zL6z2Wxoa2hyiIhFgPopcylwaWMiah157jbOU8bDS82sHnyHdIvI0xxUryYjM7P+eG6lFlGvEURuDjKzenDNoUV4BJGZtRInhxbhEURm1kqadod0PfkOaTOz6vV1h7RrDmZmVsLJwczMSjg5mJlZCScHMzMr4eRgZmYlnBzMzKyEk4OZmZVwcjAzsxJODmZmVsLJwczMSnhW1i1Ur3UYzMxaiWsOW6he6zCYmbUSJ4ctVK91GMzMWomTwxbyOgxmNhg5OWwhr8NgZoOR13MwMxuivJ6DmZlVxUNZ++AhqGY2VLnm0AcPQTWzoaqhyUHSWEm3SeqWtFLSGX2UPVDSRknHNDLGQh6CamZDVaOblTYAZ0fEMknbAkslzY+I+wsLSRoOfB64ZaACydNkNK5jFKt61rEpPATVzIaWhtYcImJNRCxLz9cC3cDuZYqeDlwDPDVQseRpMvIQVDMbqprWIS2pC5gA3FW0fXfgaOCtQMVvY0nTgekAnZ2dVb9/niajzjEjmX/WoVWf28ys3TWlQ1rSaLKawZkR8XzR7q8An4iIjX2dIyJmRcTEiJjY0dFRdQy+a9nMrLKGJwdJI8gSw9yImFemyETge5IeAY4BvibpPfWOw01GZmaVNbRZSZKA2UB3RMwoVyYiXl1Q/grgxxFxXb1jcZORmVllje5zmAScCKyQtDxtOw/oBIiImQ2Ox8zMymhocoiIRYCqKH/SwEVjZmaV+A5pMzMr4eRgZmYlnBzMzKyEk4OZmZUYFIv9SOoBHq3x8J2Bp+sYTiM45sZot5jbLV5wzI1SKeY9I6LsXcSDIjlsCUlLKq2E1Kocc2O0W8ztFi845kapJWY3K5mZWQknBzMzK+HkALOaHUANHHNjtFvM7RYvOOZGqTrmId/nYGZmpVxzMDOzEk4OZmZWYkgnB0lTJP1G0oOSPtnsePKQ9IikFZKWS1rS7HjKkfRtSU9J+nXBtp0kzZf0u/S4YzNjLFQh3vMl/T5d5+WS3tXMGItJGivpNkndklZKOiNtb+XrXCnmlrzWkraRdLeke1O8F6TtrXyNK8Vc9TUesn0OkoYDvwUmA48Di4EPRMT9TQ2sH2kRpIkR0bI34Uh6C7AOuDIi9knb/ht4NiI+lxLxjhHxiWbG2atCvOcD6yLii82MrRJJuwG7RcQySdsCS4H3ACfRute5UszvowWvdVp/ZlRErEuLlC0CzgDeS+te40oxT6HKazyUaw4HAQ9GxEMR8Rfge8BRTY5pUIiI24FnizYfBcxJz+eQfSm0hArxtrSIWBMRy9LztUA3sDutfZ0rxdySIrMuvRyRfoLWvsaVYq7aUE4OuwOPFbx+nBb+h1oggFslLZU0vdnBVGHXiFgD2ZcEsEuT48njNEn3pWanlmk6KCapC5gA3EWbXOeimKFFr7Wk4WlhsqeA+RHR8te4QsxQ5TUeysmh3KJD7dDGNikiDgDeCZyamkSs/r4OjAf2B9YAX2pqNBVIGk22JvuZEfF8s+PJo0zMLXutI2JjROwP7AEcJGmfJofUrwoxV32Nh3JyeBwYW/B6D+CJJsWSW0Q8kR6fAq4lax5rB0+mNufetuenmhxPnyLiyfSfbBPwTVrwOqc25WuAuRExL21u6etcLuZ2uNYR8RywgKztvqWvca/CmGu5xkM5OSwGXiPp1ZK2Bo4DbmhyTH2SNCp15CFpFPB24Nd9H9UybgCmpudTgeubGEu/ev/zJ0fTYtc5dTzOBrojYkbBrpa9zpVibtVrLalD0g7p+SuBtwEP0NrXuGzMtVzjITtaCSAN5/oKMBz4dkR8prkR9U3SOLLaAmTrf3+nFWOW9F3gMLJpgp8E/h9wHfB9oBNYDRwbES3RCVwh3sPIquABPAL8a287cyuQdAjwC2AFsCltPo+sDb9Vr3OlmD9AC15rSfuSdTgPJ/tD+vsRcaGkMbTuNa4U81VUeY2HdHIwM7PyhnKzkpmZVeDkYGZmJZwczMyshJODmZmVcHIwM7MSTg42qEi6QtIxZbZ3qWDW1QF678Mk/bjKYx6RtHN6vq5CmTsGOg6zYk4OZmVI2qrZMfSKiH9sdgw29Dg5WNuS9KE0kdi96SafXm+RdIekhyrUIraRdLmydTHukXR42n6SpB9I+hHZ5IY7Sbouvced6Qaj3rnxr5L0c2Vz+p9ScPrRkn4o6QFJc5U5QtK1Be8/WdI8cuqtUaQawYLi86d9U9K2RWRTSvceOypNtLY4fdaj0vaLJX06PX+HpNsl+fvA/qZl/joyq4ak1wP/TjYR4dOSdirYvRtwCPA6sqkOflh0+KkAEfEGSa8jSwSvTfveDOwbEc9KugS4JyLeI+mtwJVkd5kC7AscDIwC7pF0Y9o+AXg92TxdvwQmAT8HLpPUERE9wMnA5TV+9JLzK1v06ZvAW4EHgf8pKP/vwM8j4sNpWoW7Jf0U+CSwWNIvgIuBd6V5d8wA1xysfb0V+GHvokdF0xdcFxGb0sJNu5Y59hDgqnTcA8CjQG9ymF9wrsJyPwfGSNo+7bs+Il5M738bmycyuzsiHk9ftMuBrsimIbgKOCF9Qb8Z+EmNn7vk/GRJ8OGI+F16r6sLyr8d+KSyKZwXANsAnRGxHjgFmA9cGhGraozHBinXHKxdicpTrL9UVK7csZW80E+5KHos3l743hvZ/H/scuBHwJ+BH0TEhj5i6Eul81e6FgL+JSJ+U2bfG4BngL+rMRYbxFxzsHb1M+B9aRI0ipqV+nM78MF03GvJJlAr9+VZWO4w4OmCNROOSn0XY8gm6Vvc1xumqdafAD4FXFFFrHk8ALxa0vj0+gMF+24BTi/om5iQHvcEziZrpnqnpDfVOSZrc04O1pYiYiXwGWChpHuBGf0cUuhrwHBJK8ja50+KiJfKlDsfmCjpPuBzbJ6mGeBu4EbgTuCi3nU2+jEXeKze65RHxJ+B6cCNqUP60YLdF5EtFXlfGsp7UcHU2R9PcU8DviVpm3rGZe3Ns7KaVUnS+VS5WHs67lKyDu7ZAxKYWR25z8GsASQtJevPOLvZsZjl4ZqDmZmVcJ+DmZmVcHIwM7MSTg5mZlbCycHMzEo4OZiZWYn/D1g/bkzcpVIXAAAAAElFTkSuQmCC\n",
      "text/plain": [
       "<Figure size 432x288 with 1 Axes>"
      ]
     },
     "metadata": {
      "needs_background": "light"
     },
     "output_type": "display_data"
    }
   ],
   "source": [
    "data_df.sort_values(by = ['loc_res_Mg'], inplace = True)\n",
    "res_Mg = np.array(data_df['loc_res_Mg'].to_list())\n",
    "x = np.arange(len(res_Mg))\n",
    "\n",
    "fig, ax = plt.subplots(figsize = (6, 4))\n",
    "ax.plot(x, res_Mg, c = 'tab:blue', ls = 'none', marker = 'o', ms = 4)\n",
    "ax.set_xlabel('chlorophyll index')\n",
    "ax.set_ylabel('Resolution ($\\AA$)')\n",
    "ax.set_title('Chlorophyll Resolutions', fontweight = 'bold')"
   ]
  },
  {
   "cell_type": "markdown",
   "id": "d5b22a1f",
   "metadata": {},
   "source": [
    "#### Cone Scans for all chlorophyll\n",
    "\n",
    "The C2 cone scans for each chlorophyll compared to the null distribution is shown below."
   ]
  },
  {
   "cell_type": "code",
   "execution_count": 5,
   "id": "11b1f9b9",
   "metadata": {},
   "outputs": [
    {
     "data": {
      "text/plain": [
       "Text(0.5, 1.055, 'Cone Scan Analysis')"
      ]
     },
     "execution_count": 5,
     "metadata": {},
     "output_type": "execute_result"
    },
    {
     "data": {
[truncated: 378,417 more chars]
