# Supplementary material for: Structure of a dimeric photosystem II complex from a cyanobacterium acclimated to far-red light
Source: J Biol Chem. 2022 Dec 20;299(1):102815. doi: 10.1016/j.jbc.2022.102815 (PMC9843442; doi:10.1016/j.jbc.2022.102815)
Supplement: Supplemental data 3 [file mmc4.zip › jbc_102815_mmc4.pdb]

ATOM      1  N   PRO c  28      97.882 187.363 192.897  1.00 49.28      C    N  
ATOM      2  CA  PRO c  28      97.572 186.285 191.955  1.00 49.28      C    C  
ATOM      3  C   PRO c  28      98.815 185.810 191.213  1.00 49.28      C    C  
ATOM      4  O   PRO c  28      99.902 185.876 191.773  1.00 49.28      C    O  
ATOM      5  CB  PRO c  28      96.567 186.932 191.004  1.00 49.28      C    C  
ATOM      6  CG  PRO c  28      96.887 188.383 191.055  1.00 49.28      C    C  
ATOM      7  CD  PRO c  28      97.356 188.664 192.447  1.00 49.28      C    C  
ATOM      8  N   GLY c  29      98.657 185.347 189.978  1.00 45.25      C    N  
ATOM      9  CA  GLY c  29      99.760 184.793 189.220  1.00 45.25      C    C  
ATOM     10  C   GLY c  29     100.099 185.583 187.974  1.00 45.25      C    C  
ATOM     11  O   GLY c  29     100.326 185.008 186.909  1.00 45.25      C    O  
ATOM     12  N   TYR c  30     100.148 186.905 188.099  1.00 44.95      C    N  
ATOM     13  CA  TYR c  30     100.285 187.794 186.959  1.00 44.95      C    C  
ATOM     14  C   TYR c  30     101.651 188.446 186.861  1.00 44.95      C    C  
ATOM     15  O   TYR c  30     101.914 189.133 185.872  1.00 44.95      C    O  
ATOM     16  CB  TYR c  30      99.215 188.892 187.011  1.00 44.95      C    C  
ATOM     17  CG  TYR c  30      97.820 188.417 186.698  1.00 44.95      C    C  
ATOM     18  CD1 TYR c  30      97.164 188.833 185.555  1.00 44.95      C    C  
ATOM     19  CD2 TYR c  30      97.158 187.545 187.549  1.00 44.95      C    C  
ATOM     20  CE1 TYR c  30      95.876 188.391 185.276  1.00 44.95      C    C  
ATOM     21  CE2 TYR c  30      95.895 187.097 187.277  1.00 44.95      C    C  
ATOM     22  CZ  TYR c  30      95.258 187.519 186.144  1.00 44.95      C    C  
ATOM     23  OH  TYR c  30      93.993 187.052 185.906  1.00 44.95      C    O  
ATOM     24  N   ASP c  31     102.507 188.289 187.856  1.00 45.52      C    N  
ATOM     25  CA  ASP c  31     103.855 188.813 187.783  1.00 45.52      C    C  
ATOM     26  C   ASP c  31     104.818 187.662 187.592  1.00 45.52      C    C  
ATOM     27  O   ASP c  31     104.418 186.505 187.466  1.00 45.52      C    O  
ATOM     28  CB  ASP c  31     104.222 189.648 189.021  1.00 45.52      C    C  
ATOM     29  CG  ASP c  31     104.214 188.854 190.329  1.00 45.52      C    C  
ATOM     30  OD1 ASP c  31     103.887 187.652 190.356  1.00 45.52      C    O  
ATOM     31  OD2 ASP c  31     104.551 189.459 191.367  1.00 45.52      C    O1-
ATOM     32  N   GLU c  32     106.101 187.981 187.621  1.00 43.08      C    N  
ATOM     33  CA  GLU c  32     107.102 186.941 187.499  1.00 43.08      C    C  
ATOM     34  C   GLU c  32     107.273 186.184 188.809  1.00 43.08      C    C  
ATOM     35  O   GLU c  32     107.435 184.959 188.803  1.00 43.08      C    O  
ATOM     36  CB  GLU c  32     108.413 187.554 187.032  1.00 43.08      C    C  
ATOM     37  CG  GLU c  32     109.612 186.740 187.361  1.00 43.08      C    C  
ATOM     38  CD  GLU c  32     110.724 186.988 186.404  1.00 43.08      C    C  
ATOM     39  OE1 GLU c  32     110.756 188.076 185.795  1.00 43.08      C    O  
ATOM     40  OE2 GLU c  32     111.531 186.065 186.212  1.00 43.08      C    O1-
ATOM     41  N   ALA c  33     107.212 186.894 189.940  1.00 46.06      C    N  
ATOM     42  CA  ALA c  33     107.554 186.292 191.230  1.00 46.06      C    C  
ATOM     43  C   ALA c  33     106.543 185.238 191.664  1.00 46.06      C    C  
ATOM     44  O   ALA c  33     106.922 184.195 192.206  1.00 46.06      C    O  
ATOM     45  CB  ALA c  33     107.673 187.378 192.296  1.00 46.06      C    C  
ATOM     46  N   THR c  34     105.258 185.490 191.452  1.00 48.25      C    N  
ATOM     47  CA  THR c  34     104.234 184.536 191.852  1.00 48.25      C    C  
ATOM     48  C   THR c  34     103.836 183.582 190.738  1.00 48.25      C    C  
ATOM     49  O   THR c  34     102.956 182.743 190.948  1.00 48.25      C    O  
ATOM     50  CB  THR c  34     103.001 185.268 192.370  1.00 48.25      C    C  
ATOM     51  CG2 THR c  34     103.360 186.153 193.552  1.00 48.25      C    C  
ATOM     52  OG1 THR c  34     102.463 186.083 191.327  1.00 48.25      C    O  
ATOM     53  N   SER c  35     104.451 183.691 189.563  1.00 43.50      C    N  
ATOM     54  CA  SER c  35     104.279 182.707 188.501  1.00 43.50      C    C  
ATOM     55  C   SER c  35     105.531 181.917 188.196  1.00 43.50      C    C  
ATOM     56  O   SER c  35     105.430 180.744 187.843  1.00 43.50      C    O  
ATOM     57  CB  SER c  35     103.827 183.376 187.204  1.00 43.50      C    C  
ATOM     58  OG  SER c  35     102.502 183.822 187.303  1.00 43.50      C    O  
ATOM     59  N   GLY c  36     106.698 182.528 188.306  1.00 40.28      C    N  
ATOM     60  CA  GLY c  36     107.911 181.912 187.831  1.00 40.28      C    C  
ATOM     61  C   GLY c  36     108.284 182.279 186.419  1.00 40.28      C    C  
ATOM     62  O   GLY c  36     109.359 181.878 185.961  1.00 40.28      C    O  
ATOM     63  N   TYR c  37     107.448 183.039 185.720  1.00 33.90      C    N  
ATOM     64  CA  TYR c  37     107.648 183.347 184.313  1.00 33.90      C    C  
ATOM     65  C   TYR c  37     107.875 184.835 184.128  1.00 33.90      C    C  
ATOM     66  O   TYR c  37     107.063 185.647 184.566  1.00 33.90      C    O  
ATOM     67  CB  TYR c  37     106.452 182.902 183.479  1.00 33.90      C    C  
ATOM     68  CG  TYR c  37     106.329 181.414 183.406  1.00 33.90      C    C  
ATOM     69  CD1 TYR c  37     105.273 180.762 184.005  1.00 33.90      C    C  
ATOM     70  CD2 TYR c  37     107.305 180.652 182.783  1.00 33.90      C    C  
ATOM     71  CE1 TYR c  37     105.166 179.396 183.956  1.00 33.90      C    C  
ATOM     72  CE2 TYR c  37     107.206 179.284 182.727  1.00 33.90      C    C  
ATOM     73  CZ  TYR c  37     106.135 178.662 183.318  1.00 33.90      C    C  
ATOM     74  OH  TYR c  37     106.028 177.297 183.270  1.00 33.90      C    O  
ATOM     75  N   ALA c  38     108.942 185.177 183.418  1.00 31.95      C    N  
ATOM     76  CA  ALA c  38     109.274 186.557 183.116  1.00 31.95      C    C  
ATOM     77  C   ALA c  38     108.219 187.189 182.215  1.00 31.95      C    C  
ATOM     78  O   ALA c  38     107.265 186.548 181.774  1.00 31.95      C    O  
ATOM     79  CB  ALA c  38     110.634 186.627 182.444  1.00 31.95      C    C  
ATOM     80  N   TRP c  39     108.399 188.480 181.940  1.00 35.52      C    N  
ATOM     81  CA  TRP c  39     107.478 189.192 181.059  1.00 35.52      C    C  
ATOM     82  C   TRP c  39     107.498 188.624 179.647  1.00 35.52      C    C  
ATOM     83  O   TRP c  39     106.451 188.518 179.003  1.00 35.52      C    O  
ATOM     84  CB  TRP c  39     107.814 190.678 181.061  1.00 35.52      C    C  
ATOM     85  CG  TRP c  39     109.104 191.007 180.398  1.00 35.52      C    C  
ATOM     86  CD1 TRP c  39     110.329 191.042 180.985  1.00 35.52      C    C  
ATOM     87  CD2 TRP c  39     109.315 191.301 179.018  1.00 35.52      C    C  
ATOM     88  CE2 TRP c  39     110.686 191.533 178.848  1.00 35.52      C    C  
ATOM     89  CE3 TRP c  39     108.472 191.414 177.911  1.00 35.52      C    C  
ATOM     90  NE1 TRP c  39     111.285 191.364 180.065  1.00 35.52      C    N  
ATOM     91  CZ2 TRP c  39     111.234 191.860 177.621  1.00 35.52      C    C  
ATOM     92  CZ3 TRP c  39     109.016 191.734 176.703  1.00 35.52      C    C  
ATOM     93  CH2 TRP c  39     110.381 191.955 176.563  1.00 35.52      C    C  
ATOM     94  N   TRP c  40     108.670 188.217 179.164  1.00 29.24      C    N  
ATOM     95  CA  TRP c  40     108.823 187.748 177.797  1.00 29.24      C    C  
ATOM     96  C   TRP c  40     108.372 186.317 177.609  1.00 29.24      C    C  
ATOM     97  O   TRP c  40     108.325 185.842 176.475  1.00 29.24      C    O  
ATOM     98  CB  TRP c  40     110.268 187.867 177.345  1.00 29.24      C    C  
ATOM     99  CG  TRP c  40     111.274 187.534 178.369  1.00 29.24      C    C  
ATOM    100  CD1 TRP c  40     111.907 188.395 179.184  1.00 29.24      C    C  
ATOM    101  CD2 TRP c  40     111.771 186.237 178.693  1.00 29.24      C    C  
ATOM    102  CE2 TRP c  40     112.718 186.398 179.705  1.00 29.24      C    C  
ATOM    103  CE3 TRP c  40     111.516 184.956 178.212  1.00 29.24      C    C  
ATOM    104  NE1 TRP c  40     112.785 187.732 179.991  1.00 29.24      C    N  
ATOM    105  CZ2 TRP c  40     113.400 185.330 180.257  1.00 29.24      C    C  
ATOM    106  CZ3 TRP c  40     112.189 183.907 178.755  1.00 29.24      C    C  
ATOM    107  CH2 TRP c  40     113.125 184.095 179.766  1.00 29.24      C    C  
ATOM    108  N   ALA c  41     108.087 185.617 178.688  1.00 26.50      C    N  
ATOM    109  CA  ALA c  41     107.465 184.313 178.632  1.00 26.50      C    C  
ATOM    110  C   ALA c  41     106.195 184.375 179.449  1.00 26.50      C    C  
ATOM    111  O   ALA c  41     105.938 183.488 180.256  1.00 26.50      C    O  
ATOM    112  CB  ALA c  41     108.405 183.240 179.164  1.00 26.50      C    C  
ATOM    113  N   GLY c  42     105.406 185.425 179.263  1.00 26.29      C    N  
ATOM    114  CA  GLY c  42     104.275 185.670 180.126  1.00 26.29      C    C  
ATOM    115  C   GLY c  42     102.984 184.958 179.798  1.00 26.29      C    C  
ATOM    116  O   GLY c  42     102.130 184.783 180.667  1.00 26.29      C    O  
ATOM    117  N   ASN c  43     102.811 184.521 178.564  1.00 30.89      C    N  
ATOM    118  CA  ASN c  43     101.652 183.690 178.293  1.00 30.89      C    C  
ATOM    119  C   ASN c  43     101.799 182.303 178.890  1.00 30.89      C    C  
ATOM    120  O   ASN c  43     100.794 181.607 179.053  1.00 30.89      C    O  
ATOM    121  CB  ASN c  43     101.406 183.598 176.796  1.00 30.89      C    C  
ATOM    122  CG  ASN c  43     101.181 184.954 176.152  1.00 30.89      C    C  
ATOM    123  ND2 ASN c  43     101.742 185.124 174.977  1.00 30.89      C    N  
ATOM    124  OD1 ASN c  43     100.515 185.837 176.706  1.00 30.89      C    O  
ATOM    125  N   ALA c  44     103.017 181.923 179.280  1.00 29.75      C    N  
ATOM    126  CA  ALA c  44     103.228 180.743 180.101  1.00 29.75      C    C  
ATOM    127  C   ALA c  44     102.607 180.886 181.478  1.00 29.75      C    C  
ATOM    128  O   ALA c  44     102.420 179.881 182.163  1.00 29.75      C    O  
ATOM    129  CB  ALA c  44     104.716 180.460 180.236  1.00 29.75      C    C  
ATOM    130  N   ARG c  45     102.276 182.106 181.902  1.00 31.10      C    N  
ATOM    131  CA  ARG c  45     101.498 182.281 183.115  1.00 31.10      C    C  
ATOM    132  C   ARG c  45     100.070 181.796 182.963  1.00 31.10      C    C  
ATOM    133  O   ARG c  45      99.377 181.677 183.972  1.00 31.10      C    O  
ATOM    134  CB  ARG c  45     101.507 183.740 183.537  1.00 31.10      C    C  
ATOM    135  CG  ARG c  45     102.881 184.277 183.718  1.00 31.10      C    C  
ATOM    136  CD  ARG c  45     102.875 185.747 183.987  1.00 31.10      C    C  
ATOM    137  NE  ARG c  45     104.240 186.238 184.032  1.00 31.10      C    N  
ATOM    138  CZ  ARG c  45     104.567 187.509 184.173  1.00 31.10      C    C  
ATOM    139  NH1 ARG c  45     103.622 188.421 184.286  1.00 31.10      C    N1+
ATOM    140  NH2 ARG c  45     105.837 187.864 184.195  1.00 31.10      C    N  
ATOM    141  N   LEU c  46      99.617 181.517 181.744  1.00 34.57      C    N  
ATOM    142  CA  LEU c  46      98.315 180.913 181.524  1.00 34.57      C    C  
ATOM    143  C   LEU c  46      98.367 179.399 181.449  1.00 34.57      C    C  
ATOM    144  O   LEU c  46      97.332 178.778 181.201  1.00 34.57      C    O  
ATOM    145  CB  LEU c  46      97.673 181.461 180.243  1.00 34.57      C    C  
ATOM    146  CG  LEU c  46      97.665 182.975 180.066  1.00 34.57      C    C  
ATOM    147  CD1 LEU c  46      96.926 183.375 178.819  1.00 34.57      C    C  
ATOM    148  CD2 LEU c  46      97.039 183.603 181.249  1.00 34.57      C    C  
ATOM    149  N   ILE c  47      99.541 178.793 181.633  1.00 36.01      C    N  
ATOM    150  CA  ILE c  47      99.638 177.335 181.640  1.00 36.01      C    C  
ATOM    151  C   ILE c  47      98.877 176.763 182.828  1.00 36.01      C    C  
ATOM    152  O   ILE c  47      98.132 175.783 182.694  1.00 36.01      C    O  
ATOM    153  CB  ILE c  47     101.111 176.892 181.654  1.00 36.01      C    C  
ATOM    154  CG1 ILE c  47     101.728 177.020 180.268  1.00 36.01      C    C  
ATOM    155  CG2 ILE c  47     101.244 175.447 182.087  1.00 36.01      C    C  
ATOM    156  CD1 ILE c  47     103.206 176.831 180.273  1.00 36.01      C    C  
ATOM    157  N   THR c  48      99.018 177.405 183.990  1.00 45.49      C    N  
ATOM    158  CA  THR c  48      98.570 176.850 185.261  1.00 45.49      C    C  
ATOM    159  C   THR c  48      97.054 176.656 185.277  1.00 45.49      C    C  
ATOM    160  O   THR c  48      96.312 177.525 184.808  1.00 45.49      C    O  
ATOM    161  CB  THR c  48      98.987 177.770 186.409  1.00 45.49      C    C  
ATOM    162  CG2 THR c  48     100.404 178.262 186.193  1.00 45.49      C    C  
ATOM    163  OG1 THR c  48      98.097 178.888 186.479  1.00 45.49      C    O  
ATOM    164  N   PRO c  49      96.562 175.541 185.823  1.00 49.77      C    N  
ATOM    165  CA  PRO c  49      95.165 175.149 185.601  1.00 49.77      C    C  
ATOM    166  C   PRO c  49      94.146 175.918 186.418  1.00 49.77      C    C  
ATOM    167  O   PRO c  49      92.952 175.630 186.297  1.00 49.77      C    O  
ATOM    168  CB  PRO c  49      95.145 173.670 186.003  1.00 49.77      C    C  
ATOM    169  CG  PRO c  49      96.354 173.435 186.796  1.00 49.77      C    C  
ATOM    170  CD  PRO c  49      97.273 174.602 186.702  1.00 49.77      C    C  
ATOM    171  N   GLU c  50      94.558 176.836 187.281  1.00 52.46      C    N  
ATOM    172  CA  GLU c  50      93.595 177.723 187.911  1.00 52.46      C    C  
ATOM    173  C   GLU c  50      93.343 178.969 187.086  1.00 52.46      C    C  
ATOM    174  O   GLU c  50      92.382 179.691 187.350  1.00 52.46      C    O  
ATOM    175  CB  GLU c  50      94.066 178.119 189.313  1.00 52.46      C    C  
ATOM    176  CG  GLU c  50      95.282 179.030 189.358  1.00 52.46      C    C  
ATOM    177  CD  GLU c  50      96.603 178.289 189.291  1.00 52.46      C    C  
ATOM    178  OE1 GLU c  50      96.620 177.097 188.914  1.00 52.46      C    O  
ATOM    179  OE2 GLU c  50      97.633 178.907 189.634  1.00 52.46      C    O1-
ATOM    180  N   LEU c  51      94.208 179.250 186.123  1.00 46.69      C    N  
ATOM    181  CA  LEU c  51      94.043 180.370 185.208  1.00 46.69      C    C  
ATOM    182  C   LEU c  51      93.535 179.871 183.855  1.00 46.69      C    C  
ATOM    183  O   LEU c  51      94.204 179.978 182.841  1.00 46.69      C    O  
ATOM    184  CB  LEU c  51      95.365 181.110 185.073  1.00 46.69      C    C  
ATOM    185  CG  LEU c  51      95.688 182.156 186.144  1.00 46.69      C    C  
ATOM    186  CD1 LEU c  51      97.163 182.386 186.196  1.00 46.69      C    C  
ATOM    187  CD2 LEU c  51      94.989 183.454 185.880  1.00 46.69      C    C  
ATOM    188  N   THR c  52      92.336 179.288 183.856  1.00 46.65      C    N  
ATOM    189  CA  THR c  52      91.743 178.758 182.634  1.00 46.65      C    C  
ATOM    190  C   THR c  52      90.843 179.756 181.932  1.00 46.65      C    C  
ATOM    191  O   THR c  52      90.697 179.689 180.704  1.00 46.65      C    O  
ATOM    192  CB  THR c  52      90.916 177.508 182.923  1.00 46.65      C    C  
ATOM    193  CG2 THR c  52      91.791 176.345 183.324  1.00 46.65      C    C  
ATOM    194  OG1 THR c  52      89.981 177.790 183.965  1.00 46.65      C    O  
ATOM    195  N   GLY c  53      90.215 180.656 182.690  1.00 45.06      C    N  
ATOM    196  CA  GLY c  53      89.420 181.701 182.073  1.00 45.06      C    C  
ATOM    197  C   GLY c  53      90.274 182.607 181.222  1.00 45.06      C    C  
ATOM    198  O   GLY c  53      89.871 183.021 180.135  1.00 45.06      C    O  
ATOM    199  N   ARG c  54      91.494 182.857 181.663  1.00 44.04      C    N  
ATOM    200  CA  ARG c  54      92.398 183.667 180.869  1.00 44.04      C    C  
ATOM    201  C   ARG c  54      92.902 182.906 179.653  1.00 44.04      C    C  
ATOM    202  O   ARG c  54      93.094 183.502 178.598  1.00 44.04      C    O  
ATOM    203  CB  ARG c  54      93.556 184.154 181.739  1.00 44.04      C    C  
ATOM    204  CG  ARG c  54      93.178 184.970 182.980  1.00 44.04      C    C  
ATOM    205  CD  ARG c  54      91.975 185.856 182.769  1.00 44.04      C    C  
ATOM    206  NE  ARG c  54      91.579 186.525 183.992  1.00 44.04      C    N  
ATOM    207  CZ  ARG c  54      90.330 186.861 184.277  1.00 44.04      C    C  
ATOM    208  NH1 ARG c  54      90.051 187.476 185.411  1.00 44.04      C    N1+
ATOM    209  NH2 ARG c  54      89.361 186.566 183.430  1.00 44.04      C    N  
ATOM    210  N   PHE c  55      93.122 181.602 179.785  1.00 37.95      C    N  
ATOM    211  CA  PHE c  55      93.448 180.748 178.645  1.00 37.95      C    C  
ATOM    212  C   PHE c  55      92.385 180.856 177.555  1.00 37.95      C    C  
ATOM    213  O   PHE c  55      92.691 181.126 176.380  1.00 37.95      C    O  
ATOM    214  CB  PHE c  55      93.568 179.328 179.180  1.00 37.95      C    C  
ATOM    215  CG  PHE c  55      94.011 178.308 178.197  1.00 37.95      C    C  
ATOM    216  CD1 PHE c  55      95.345 178.067 177.986  1.00 37.95      C    C  
ATOM    217  CD2 PHE c  55      93.084 177.500 177.577  1.00 37.95      C    C  
ATOM    218  CE1 PHE c  55      95.737 177.087 177.123  1.00 37.95      C    C  
ATOM    219  CE2 PHE c  55      93.469 176.519 176.719  1.00 37.95      C    C  
ATOM    220  CZ  PHE c  55      94.790 176.306 176.491  1.00 37.95      C    C  
ATOM    221  N   LEU c  56      91.119 180.743 177.955  1.00 41.30      C    N  
ATOM    222  CA  LEU c  56      90.013 180.910 177.019  1.00 41.30      C    C  
ATOM    223  C   LEU c  56      89.967 182.319 176.435  1.00 41.30      C    C  
ATOM    224  O   LEU c  56      89.671 182.492 175.250  1.00 41.30      C    O  
ATOM    225  CB  LEU c  56      88.706 180.573 177.719  1.00 41.30      C    C  
ATOM    226  CG  LEU c  56      87.479 180.478 176.835  1.00 41.30      C    C  
ATOM    227  CD1 LEU c  56      87.695 179.450 175.768  1.00 41.30      C    C  
ATOM    228  CD2 LEU c  56      86.353 180.059 177.701  1.00 41.30      C    C  
ATOM    229  N   GLY c  57      90.261 183.337 177.244  1.00 40.51      C    N  
ATOM    230  CA  GLY c  57      90.231 184.702 176.738  1.00 40.51      C    C  
ATOM    231  C   GLY c  57      91.299 184.983 175.709  1.00 40.51      C    C  
ATOM    232  O   GLY c  57      91.042 185.621 174.683  1.00 40.51      C    O  
ATOM    233  N   ALA c  58      92.513 184.505 175.971  1.00 36.46      C    N  
ATOM    234  CA  ALA c  58      93.596 184.660 175.020  1.00 36.46      C    C  
ATOM    235  C   ALA c  58      93.270 183.980 173.713  1.00 36.46      C    C  
ATOM    236  O   ALA c  58      93.525 184.533 172.638  1.00 36.46      C    O  
ATOM    237  CB  ALA c  58      94.870 184.080 175.591  1.00 36.46      C    C  
ATOM    238  N   HIS c  59      92.579 182.852 173.787  1.00 35.03      C    N  
ATOM    239  CA  HIS c  59      92.294 182.114 172.576  1.00 35.03      C    C  
ATOM    240  C   HIS c  59      91.203 182.749 171.751  1.00 35.03      C    C  
ATOM    241  O   HIS c  59      91.328 182.846 170.529  1.00 35.03      C    O  
ATOM    242  CB  HIS c  59      91.913 180.732 172.990  1.00 35.03      C    C  
ATOM    243  CG  HIS c  59      93.116 179.956 173.294  1.00 35.03      C    C  
ATOM    244  CD2 HIS c  59      94.318 179.963 172.698  1.00 35.03      C    C  
ATOM    245  ND1 HIS c  59      93.244 179.203 174.432  1.00 35.03      C    N  
ATOM    246  CE1 HIS c  59      94.463 178.724 174.481  1.00 35.03      C    C  
ATOM    247  NE2 HIS c  59      95.126 179.166 173.445  1.00 35.03      C    N  
ATOM    248  N   VAL c  60      90.136 183.192 172.408  1.00 38.01      C    N  
ATOM    249  CA  VAL c  60      89.037 183.790 171.678  1.00 38.01      C    C  
ATOM    250  C   VAL c  60      89.479 185.119 171.078  1.00 38.01      C    C  
ATOM    251  O   VAL c  60      89.121 185.437 169.937  1.00 38.01      C    O  
ATOM    252  CB  VAL c  60      87.810 183.905 172.600  1.00 38.01      C    C  
ATOM    253  CG1 VAL c  60      86.688 184.547 171.913  1.00 38.01      C    C  
ATOM    254  CG2 VAL c  60      87.357 182.549 173.058  1.00 38.01      C    C  
ATOM    255  N   ALA c  61      90.343 185.871 171.769  1.00 36.53      C    N  
ATOM    256  CA  ALA c  61      90.849 187.115 171.193  1.00 36.53      C    C  
ATOM    257  C   ALA c  61      91.824 186.860 170.049  1.00 36.53      C    C  
ATOM    258  O   ALA c  61      91.862 187.624 169.077  1.00 36.53      C    O  
ATOM    259  CB  ALA c  61      91.514 187.959 172.270  1.00 36.53      C    C  
ATOM    260  N   HIS c  62      92.617 185.796 170.133  1.00 34.39      C    N  
ATOM    261  CA  HIS c  62      93.488 185.468 169.015  1.00 34.39      C    C  
ATOM    262  C   HIS c  62      92.687 185.047 167.791  1.00 34.39      C    C  
ATOM    263  O   HIS c  62      93.045 185.393 166.658  1.00 34.39      C    O  
ATOM    264  CB  HIS c  62      94.441 184.360 169.414  1.00 34.39      C    C  
ATOM    265  CG  HIS c  62      95.237 183.842 168.276  1.00 34.39      C    C  
ATOM    266  CD2 HIS c  62      96.457 184.191 167.820  1.00 34.39      C    C  
ATOM    267  ND1 HIS c  62      94.771 182.865 167.429  1.00 34.39      C    N  
ATOM    268  CE1 HIS c  62      95.664 182.644 166.491  1.00 34.39      C    C  
ATOM    269  NE2 HIS c  62      96.708 183.412 166.723  1.00 34.39      C    N  
ATOM    270  N   ALA c  63      91.629 184.264 168.001  1.00 34.33      C    N  
ATOM    271  CA  ALA c  63      90.753 183.873 166.904  1.00 34.33      C    C  
ATOM    272  C   ALA c  63      90.079 185.086 166.288  1.00 34.33      C    C  
ATOM    273  O   ALA c  63      89.878 185.152 165.069  1.00 34.33      C    O  
ATOM    274  CB  ALA c  63      89.705 182.886 167.398  1.00 34.33      C    C  
ATOM    275  N   GLY c  64      89.715 186.054 167.125  1.00 36.68      C    N  
ATOM    276  CA  GLY c  64      89.234 187.314 166.611  1.00 36.68      C    C  
ATOM    277  C   GLY c  64      90.261 188.026 165.759  1.00 36.68      C    C  
ATOM    278  O   GLY c  64      89.914 188.652 164.766  1.00 36.68      C    O  
ATOM    279  N   LEU c  65      91.526 187.988 166.164  1.00 37.04      C    N  
ATOM    280  CA  LEU c  65      92.556 188.643 165.360  1.00 37.04      C    C  
ATOM    281  C   LEU c  65      92.728 187.951 164.013  1.00 37.04      C    C  
ATOM    282  O   LEU c  65      92.974 188.603 162.990  1.00 37.04      C    O  
ATOM    283  CB  LEU c  65      93.879 188.660 166.104  1.00 37.04      C    C  
ATOM    284  CG  LEU c  65      94.116 189.826 167.050  1.00 37.04      C    C  
ATOM    285  CD1 LEU c  65      95.560 189.833 167.411  1.00 37.04      C    C  
ATOM    286  CD2 LEU c  65      93.703 191.148 166.466  1.00 37.04      C    C  
ATOM    287  N   VAL c  66      92.617 186.625 164.010  1.00 35.97      C    N  
ATOM    288  CA  VAL c  66      92.685 185.861 162.767  1.00 35.97      C    C  
ATOM    289  C   VAL c  66      91.535 186.240 161.841  1.00 35.97      C    C  
ATOM    290  O   VAL c  66      91.739 186.492 160.650  1.00 35.97      C    O  
ATOM    291  CB  VAL c  66      92.714 184.355 163.078  1.00 35.97      C    C  
ATOM    292  CG1 VAL c  66      92.550 183.556 161.842  1.00 35.97      C    C  
ATOM    293  CG2 VAL c  66      94.037 184.005 163.711  1.00 35.97      C    C  
ATOM    294  N   ALA c  67      90.321 186.353 162.385  1.00 37.79      C    N  
ATOM    295  CA  ALA c  67      89.189 186.799 161.572  1.00 37.79      C    C  
ATOM    296  C   ALA c  67      89.294 188.278 161.191  1.00 37.79      C    C  
ATOM    297  O   ALA c  67      88.785 188.677 160.142  1.00 37.79      C    O  
ATOM    298  CB  ALA c  67      87.879 186.527 162.302  1.00 37.79      C    C  
ATOM    299  N   LEU c  68      89.965 189.091 162.011  1.00 40.21      C    N  
ATOM    300  CA  LEU c  68      90.216 190.490 161.680  1.00 40.21      C    C  
ATOM    301  C   LEU c  68      91.067 190.614 160.438  1.00 40.21      C    C  
ATOM    302  O   LEU c  68      90.767 191.407 159.540  1.00 40.21      C    O  
ATOM    303  CB  LEU c  68      90.921 191.186 162.840  1.00 40.21      C    C  
ATOM    304  CG  LEU c  68      91.236 192.662 162.621  1.00 40.21      C    C  
ATOM    305  CD1 LEU c  68      89.965 193.461 162.460  1.00 40.21      C    C  
ATOM    306  CD2 LEU c  68      92.071 193.196 163.749  1.00 40.21      C    C  
ATOM    307  N   TRP c  69      92.164 189.865 160.398  1.00 38.48      C    N  
ATOM    308  CA  TRP c  69      92.981 189.835 159.196  1.00 38.48      C    C  
ATOM    309  C   TRP c  69      92.210 189.256 158.023  1.00 38.48      C    C  
ATOM    310  O   TRP c  69      92.276 189.796 156.918  1.00 38.48      C    O  
ATOM    311  CB  TRP c  69      94.246 189.036 159.426  1.00 38.48      C    C  
ATOM    312  CG  TRP c  69      95.100 188.938 158.237  1.00 38.48      C    C  
ATOM    313  CD1 TRP c  69      96.087 189.787 157.873  1.00 38.48      C    C  
ATOM    314  CD2 TRP c  69      95.062 187.914 157.244  1.00 38.48      C    C  
ATOM    315  CE2 TRP c  69      96.054 188.214 156.305  1.00 38.48      C    C  
ATOM    316  CE3 TRP c  69      94.285 186.769 157.062  1.00 38.48      C    C  
ATOM    317  NE1 TRP c  69      96.663 189.369 156.711  1.00 38.48      C    N  
ATOM    318  CZ2 TRP c  69      96.287 187.418 155.193  1.00 38.48      C    C  
ATOM    319  CZ3 TRP c  69      94.520 185.984 155.970  1.00 38.48      C    C  
ATOM    320  CH2 TRP c  69      95.514 186.304 155.052  1.00 38.48      C    C  
ATOM    321  N   ALA c  70      91.449 188.180 158.253  1.00 38.23      C    N  
ATOM    322  CA  ALA c  70      90.693 187.549 157.177  1.00 38.23      C    C  
ATOM    323  C   ALA c  70      89.692 188.499 156.546  1.00 38.23      C    C  
ATOM    324  O   ALA c  70      89.452 188.436 155.338  1.00 38.23      C    O  
ATOM    325  CB  ALA c  70      89.969 186.318 157.704  1.00 38.23      C    C  
ATOM    326  N   GLY c  71      89.107 189.382 157.335  1.00 40.38      C    N  
ATOM    327  CA  GLY c  71      88.241 190.389 156.776  1.00 40.38      C    C  
ATOM    328  C   GLY c  71      89.002 191.516 156.121  1.00 40.38      C    C  
ATOM    329  O   GLY c  71      88.752 191.842 154.957  1.00 40.38      C    O  
ATOM    330  N   GLY c  72      89.929 192.119 156.864  1.00 43.98      C    N  
ATOM    331  CA  GLY c  72      90.554 193.346 156.416  1.00 43.98      C    C  
ATOM    332  C   GLY c  72      91.464 193.165 155.221  1.00 43.98      C    C  
ATOM    333  O   GLY c  72      91.495 194.012 154.333  1.00 43.98      C    O  
ATOM    334  N   MET c  73      92.222 192.070 155.183  1.00 41.33      C    N  
ATOM    335  CA  MET c  73      93.132 191.824 154.076  1.00 41.33      C    C  
ATOM    336  C   MET c  73      92.358 191.537 152.797  1.00 41.33      C    C  
ATOM    337  O   MET c  73      92.754 191.968 151.711  1.00 41.33      C    O  
ATOM    338  CB  MET c  73      94.032 190.649 154.439  1.00 41.33      C    C  
ATOM    339  CG  MET c  73      95.018 190.172 153.406  1.00 41.33      C    C  
ATOM    340  SD  MET c  73      96.442 191.257 153.261  1.00 41.33      C    S  
ATOM    341  CE  MET c  73      96.028 192.246 151.856  1.00 41.33      C    C  
ATOM    342  N   LEU c  74      91.240 190.815 152.905  1.00 44.53      C    N  
ATOM    343  CA  LEU c  74      90.383 190.612 151.743  1.00 44.53      C    C  
ATOM    344  C   LEU c  74      89.766 191.916 151.268  1.00 44.53      C    C  
ATOM    345  O   LEU c  74      89.685 192.162 150.060  1.00 44.53      C    O  
ATOM    346  CB  LEU c  74      89.293 189.600 152.058  1.00 44.53      C    C  
ATOM    347  CG  LEU c  74      88.158 189.492 151.048  1.00 44.53      C    C  
ATOM    348  CD1 LEU c  74      88.633 189.115 149.661  1.00 44.53      C    C  
ATOM    349  CD2 LEU c  74      87.231 188.462 151.553  1.00 44.53      C    C  
ATOM    350  N   LEU c  75      89.322 192.758 152.191  1.00 47.91      C    N  
ATOM    351  CA  LEU c  75      88.796 194.048 151.777  1.00 47.91      C    C  
ATOM    352  C   LEU c  75      89.885 194.927 151.174  1.00 47.91      C    C  
ATOM    353  O   LEU c  75      89.608 195.715 150.269  1.00 47.91      C    O  
ATOM    354  CB  LEU c  75      88.129 194.733 152.963  1.00 47.91      C    C  
ATOM    355  CG  LEU c  75      86.789 194.111 153.365  1.00 47.91      C    C  
ATOM    356  CD1 LEU c  75      86.043 195.012 154.327  1.00 47.91      C    C  
ATOM    357  CD2 LEU c  75      85.930 193.824 152.148  1.00 47.91      C    C  
ATOM    358  N   PHE c  76      91.120 194.793 151.650  1.00 47.58      C    N  
ATOM    359  CA  PHE c  76      92.255 195.485 151.050  1.00 47.58      C    C  
ATOM    360  C   PHE c  76      92.498 195.005 149.627  1.00 47.58      C    C  
ATOM    361  O   PHE c  76      92.758 195.810 148.728  1.00 47.58      C    O  
ATOM    362  CB  PHE c  76      93.484 195.251 151.916  1.00 47.58      C    C  
ATOM    363  CG  PHE c  76      94.660 196.120 151.583  1.00 47.58      C    C  
ATOM    364  CD1 PHE c  76      94.700 197.439 151.982  1.00 47.58      C    C  
ATOM    365  CD2 PHE c  76      95.739 195.611 150.896  1.00 47.58      C    C  
ATOM    366  CE1 PHE c  76      95.790 198.230 151.684  1.00 47.58      C    C  
ATOM    367  CE2 PHE c  76      96.832 196.396 150.596  1.00 47.58      C    C  
ATOM    368  CZ  PHE c  76      96.854 197.707 150.988  1.00 47.58      C    C  
ATOM    369  N   GLU c  77      92.421 193.690 149.414  1.00 45.27      C    N  
ATOM    370  CA  GLU c  77      92.566 193.132 148.074  1.00 45.27      C    C  
ATOM    371  C   GLU c  77      91.454 193.612 147.148  1.00 45.27      C    C  
ATOM    372  O   GLU c  77      91.712 193.950 145.990  1.00 45.27      C    O  
ATOM    373  CB  GLU c  77      92.585 191.605 148.135  1.00 45.27      C    C  
ATOM    374  CG  GLU c  77      93.896 191.004 148.607  1.00 45.27      C    C  
ATOM    375  CD  GLU c  77      93.820 189.497 148.740  1.00 45.27      C    C  
ATOM    376  OE1 GLU c  77      92.709 188.952 148.600  1.00 45.27      C    O  
ATOM    377  OE2 GLU c  77      94.858 188.852 148.987  1.00 45.27      C    O1-
ATOM    378  N   VAL c  78      90.219 193.657 147.645  1.00 50.15      C    N  
ATOM    379  CA  VAL c  78      89.091 194.128 146.840  1.00 50.15      C    C  
ATOM    380  C   VAL c  78      89.234 195.611 146.515  1.00 50.15      C    C  
ATOM    381  O   VAL c  78      88.985 196.039 145.383  1.00 50.15      C    O  
ATOM    382  CB  VAL c  78      87.766 193.838 147.564  1.00 50.15      C    C  
ATOM    383  CG1 VAL c  78      86.595 194.515 146.880  1.00 50.15      C    C  
ATOM    384  CG2 VAL c  78      87.534 192.382 147.614  1.00 50.15      C    C  
ATOM    385  N   SER c  79      89.663 196.411 147.487  1.00 56.69      C    N  
ATOM    386  CA  SER c  79      89.744 197.857 147.306  1.00 56.69      C    C  
ATOM    387  C   SER c  79      90.824 198.263 146.312  1.00 56.69      C    C  
ATOM    388  O   SER c  79      90.746 199.350 145.733  1.00 56.69      C    O  
ATOM    389  CB  SER c  79      89.993 198.530 148.651  1.00 56.69      C    C  
ATOM    390  OG  SER c  79      88.805 198.560 149.418  1.00 56.69      C    O  
ATOM    391  N   HIS c  80      91.835 197.425 146.102  1.00 57.34      C    N  
ATOM    392  CA  HIS c  80      92.859 197.682 145.098  1.00 57.34      C    C  
ATOM    393  C   HIS c  80      92.820 196.663 143.964  1.00 57.34      C    C  
ATOM    394  O   HIS c  80      93.858 196.278 143.430  1.00 57.34      C    O  
ATOM    395  CB  HIS c  80      94.253 197.689 145.714  1.00 57.34      C    C  
ATOM    396  CG  HIS c  80      94.456 198.734 146.761  1.00 57.34      C    C  
ATOM    397  CD2 HIS c  80      94.590 200.077 146.667  1.00 57.34      C    C  
ATOM    398  ND1 HIS c  80      94.576 198.430 148.099  1.00 57.34      C    N  
ATOM    399  CE1 HIS c  80      94.761 199.543 148.785  1.00 57.34      C    C  
ATOM    400  NE2 HIS c  80      94.774 200.557 147.940  1.00 57.34      C    N  
ATOM    401  N   PHE c  81      91.635 196.214 143.572  1.00 56.95      C    N  
ATOM    402  CA  PHE c  81      91.524 195.209 142.525  1.00 56.95      C    C  
ATOM    403  C   PHE c  81      91.208 195.892 141.203  1.00 56.95      C    C  
ATOM    404  O   PHE c  81      90.182 196.566 141.076  1.00 56.95      C    O  
ATOM    405  CB  PHE c  81      90.466 194.157 142.846  1.00 56.95      C    C  
ATOM    406  CG  PHE c  81      90.501 192.983 141.913  1.00 56.95      C    C  
ATOM    407  CD1 PHE c  81      89.487 192.775 140.995  1.00 56.95      C    C  
ATOM    408  CD2 PHE c  81      91.570 192.105 141.931  1.00 56.95      C    C  
ATOM    409  CE1 PHE c  81      89.530 191.698 140.136  1.00 56.95      C    C  
ATOM    410  CE2 PHE c  81      91.622 191.035 141.070  1.00 56.95      C    C  
ATOM    411  CZ  PHE c  81      90.602 190.828 140.172  1.00 56.95      C    C  
ATOM    412  N   ASN c  82      92.093 195.711 140.229  1.00 61.59      C    N  
ATOM    413  CA  ASN c  82      91.892 196.171 138.865  1.00 61.59      C    C  
ATOM    414  C   ASN c  82      91.404 195.001 138.028  1.00 61.59      C    C  
ATOM    415  O   ASN c  82      92.070 193.966 137.963  1.00 61.59      C    O  
ATOM    416  CB  ASN c  82      93.193 196.725 138.288  1.00 61.59      C    C  
ATOM    417  CG  ASN c  82      93.075 197.091 136.826  1.00 61.59      C    C  
ATOM    418  ND2 ASN c  82      94.156 196.895 136.083  1.00 61.59      C    N  
ATOM    419  OD1 ASN c  82      92.023 197.525 136.361  1.00 61.59      C    O  
ATOM    420  N   LEU c  83      90.251 195.166 137.382  1.00 63.49      C    N  
ATOM    421  CA  LEU c  83      89.638 194.051 136.664  1.00 63.49      C    C  
ATOM    422  C   LEU c  83      90.386 193.689 135.387  1.00 63.49      C    C  
ATOM    423  O   LEU c  83      90.169 192.599 134.848  1.00 63.49      C    O  
ATOM    424  CB  LEU c  83      88.184 194.366 136.321  1.00 63.49      C    C  
ATOM    425  CG  LEU c  83      87.076 194.068 137.339  1.00 63.49      C    C  
ATOM    426  CD1 LEU c  83      87.043 192.592 137.668  1.00 63.49      C    C  
ATOM    427  CD2 LEU c  83      87.177 194.909 138.607  1.00 63.49      C    C  
ATOM    428  N   SER c  84      91.243 194.580 134.885  1.00 63.77      C    N  
ATOM    429  CA  SER c  84      92.013 194.280 133.686  1.00 63.77      C    C  
ATOM    430  C   SER c  84      93.018 193.168 133.945  1.00 63.77      C    C  
ATOM    431  O   SER c  84      93.089 192.191 133.194  1.00 63.77      C    O  
ATOM    432  CB  SER c  84      92.725 195.540 133.200  1.00 63.77      C    C  
ATOM    433  OG  SER c  84      91.795 196.555 132.874  1.00 63.77      C    O  
ATOM    434  N   LYS c  85      93.786 193.298 134.985  1.00 55.89      C    N  
ATOM    435  CA  LYS c  85      94.750 192.278 135.350  1.00 55.89      C    C  
ATOM    436  C   LYS c  85      94.013 191.122 136.025  1.00 55.89      C    C  
ATOM    437  O   LYS c  85      93.093 191.366 136.808  1.00 55.89      C    O  
ATOM    438  CB  LYS c  85      95.794 192.887 136.270  1.00 55.89      C    C  
ATOM    439  CG  LYS c  85      96.595 193.964 135.572  1.00 55.89      C    C  
ATOM    440  CD  LYS c  85      97.406 194.838 136.521  1.00 55.89      C    C  
ATOM    441  CE  LYS c  85      98.596 194.122 137.113  1.00 55.89      C    C  
ATOM    442  NZ  LYS c  85      99.435 195.032 137.941  1.00 55.89      C    N1+
ATOM    443  N   PRO c  86      94.362 189.855 135.706  1.00 55.83      C    N  
ATOM    444  CA  PRO c  86      93.428 188.742 135.956  1.00 55.83      C    C  
ATOM    445  C   PRO c  86      93.026 188.480 137.398  1.00 55.83      C    C  
ATOM    446  O   PRO c  86      91.917 188.855 137.787  1.00 55.83      C    O  
ATOM    447  CB  PRO c  86      94.197 187.526 135.415  1.00 55.83      C    C  
ATOM    448  CG  PRO c  86      95.212 188.086 134.500  1.00 55.83      C    C  
ATOM    449  CD  PRO c  86      95.598 189.394 135.066  1.00 55.83      C    C  
ATOM    450  N   MET c  87      93.888 187.855 138.201  1.00 47.93      C    N  
ATOM    451  CA  MET c  87      93.785 187.981 139.647  1.00 47.93      C    C  
ATOM    452  C   MET c  87      95.162 187.899 140.276  1.00 47.93      C    C  
ATOM    453  O   MET c  87      95.440 188.536 141.296  1.00 47.93      C    O  
ATOM    454  CB  MET c  87      92.881 186.903 140.230  1.00 47.93      C    C  
ATOM    455  CG  MET c  87      92.634 187.053 141.707  1.00 47.93      C    C  
ATOM    456  SD  MET c  87      91.557 185.754 142.273  1.00 47.93      C    S  
ATOM    457  CE  MET c  87      90.043 186.306 141.537  1.00 47.93      C    C  
ATOM    458  N   TYR c  88      96.050 187.154 139.636  1.00 46.82      C    N  
ATOM    459  CA  TYR c  88      97.307 186.827 140.265  1.00 46.82      C    C  
ATOM    460  C   TYR c  88      98.371 187.864 139.995  1.00 46.82      C    C  
ATOM    461  O   TYR c  88      99.398 187.852 140.672  1.00 46.82      C    O  
ATOM    462  CB  TYR c  88      97.774 185.425 139.831  1.00 46.82      C    C  
ATOM    463  CG  TYR c  88      98.033 185.250 138.355  1.00 46.82      C    C  
ATOM    464  CD1 TYR c  88      96.996 184.969 137.480  1.00 46.82      C    C  
ATOM    465  CD2 TYR c  88      99.311 185.339 137.845  1.00 46.82      C    C  
ATOM    466  CE1 TYR c  88      97.223 184.816 136.135  1.00 46.82      C    C  
ATOM    467  CE2 TYR c  88      99.548 185.171 136.503  1.00 46.82      C    C  
ATOM    468  CZ  TYR c  88      98.499 184.918 135.655  1.00 46.82      C    C  
ATOM    469  OH  TYR c  88      98.741 184.764 134.319  1.00 46.82      C    O  
ATOM    470  N   GLU c  89      98.129 188.798 139.078  1.00 53.95      C    N  
ATOM    471  CA  GLU c  89      99.028 189.931 138.944  1.00 53.95      C    C  
ATOM    472  C   GLU c  89      98.804 190.984 140.007  1.00 53.95      C    C  
ATOM    473  O   GLU c  89      99.695 191.798 140.250  1.00 53.95      C    O  
ATOM    474  CB  GLU c  89      98.894 190.573 137.565  1.00 53.95      C    C  
ATOM    475  CG  GLU c  89      98.833 189.628 136.420  1.00 53.95      C    C  
ATOM    476  CD  GLU c  89      99.104 190.338 135.115  1.00 53.95      C    C  
ATOM    477  OE1 GLU c  89      98.947 189.712 134.043  1.00 53.95      C    O  
ATOM    478  OE2 GLU c  89      99.519 191.516 135.166  1.00 53.95      C    O1-
ATOM    479  N   GLN c  90      97.642 190.982 140.644  1.00 53.83      C    N  
ATOM    480  CA  GLN c  90      97.335 191.979 141.656  1.00 53.83      C    C  
ATOM    481  C   GLN c  90      98.077 191.731 142.959  1.00 53.83      C    C  
ATOM    482  O   GLN c  90      98.135 192.628 143.805  1.00 53.83      C    O  
ATOM    483  CB  GLN c  90      95.838 191.978 141.909  1.00 53.83      C    C  
ATOM    484  CG  GLN c  90      95.073 191.829 140.636  1.00 53.83      C    C  
ATOM    485  CD  GLN c  90      94.681 193.140 140.034  1.00 53.83      C    C  
ATOM    486  NE2 GLN c  90      93.924 193.072 138.964  1.00 53.83      C    N  
ATOM    487  OE1 GLN c  90      95.030 194.208 140.537  1.00 53.83      C    O  
ATOM    488  N   GLY c  91      98.635 190.543 143.145  1.00 50.12      C    N  
ATOM    489  CA  GLY c  91      99.215 190.193 144.423  1.00 50.12      C    C  
ATOM    490  C   GLY c  91      98.194 189.799 145.460  1.00 50.12      C    C  
ATOM    491  O   GLY c  91      98.438 189.972 146.657  1.00 50.12      C    O  
ATOM    492  N   CYS c  92      97.043 189.293 145.035  1.00 48.30      C    N  
ATOM    493  CA  CYS c  92      96.024 188.814 145.955  1.00 48.30      C    C  
ATOM    494  C   CYS c  92      96.308 187.377 146.373  1.00 48.30      C    C  
ATOM    495  O   CYS c  92      96.842 186.582 145.599  1.00 48.30      C    O  
ATOM    496  CB  CYS c  92      94.640 188.904 145.314  1.00 48.30      C    C  
ATOM    497  SG  CYS c  92      94.073 190.580 144.971  1.00 48.30      C    S  
ATOM    498  N   ILE c  93      95.954 187.051 147.618  1.00 38.69      C    N  
ATOM    499  CA  ILE c  93      96.042 185.678 148.113  1.00 38.69      C    C  
ATOM    500  C   ILE c  93      94.744 185.174 148.704  1.00 38.69      C    C  
ATOM    501  O   ILE c  93      94.594 183.957 148.896  1.00 38.69      C    O  
ATOM    502  CB  ILE c  93      97.173 185.519 149.151  1.00 38.69      C    C  
ATOM    503  CG1 ILE c  93      96.994 186.507 150.295  1.00 38.69      C    C  
ATOM    504  CG2 ILE c  93      98.512 185.682 148.519  1.00 38.69      C    C  
ATOM    505  CD1 ILE c  93      97.846 186.200 151.480  1.00 38.69      C    C  
ATOM    506  N   LEU c  94      93.788 186.035 149.023  1.00 39.58      C    N  
ATOM    507  CA  LEU c  94      92.514 185.599 149.568  1.00 39.58      C    C  
ATOM    508  C   LEU c  94      91.407 185.589 148.535  1.00 39.58      C    C  
ATOM    509  O   LEU c  94      90.542 184.716 148.596  1.00 39.58      C    O  
ATOM    510  CB  LEU c  94      92.112 186.496 150.737  1.00 39.58      C    C  
ATOM    511  CG  LEU c  94      93.099 186.556 151.898  1.00 39.58      C    C  
ATOM    512  CD1 LEU c  94      92.565 187.482 152.957  1.00 39.58      C    C  
ATOM    513  CD2 LEU c  94      93.294 185.184 152.463  1.00 39.58      C    C  
ATOM    514  N   MET c  95      91.428 186.541 147.600  1.00 43.13      C    N  
ATOM    515  CA  MET c  95      90.644 186.465 146.366  1.00 43.13      C    C  
ATOM    516  C   MET c  95      90.733 185.103 145.673  1.00 43.13      C    C  
ATOM    517  O   MET c  95      89.676 184.570 145.298  1.00 43.13      C    O  
ATOM    518  CB  MET c  95      91.119 187.581 145.421  1.00 43.13      C    C  
ATOM    519  CG  MET c  95      90.890 189.015 145.832  1.00 43.13      C    C  
ATOM    520  SD  MET c  95      89.213 189.549 146.042  1.00 43.13      C    S  
ATOM    521  CE  MET c  95      88.685 189.522 144.332  1.00 43.13      C    C  
ATOM    522  N   PRO c  96      91.912 184.487 145.464  1.00 36.73      C    N  
ATOM    523  CA  PRO c  96      91.910 183.177 144.808  1.00 36.73      C    C  
ATOM    524  C   PRO c  96      91.274 182.073 145.622  1.00 36.73      C    C  
ATOM    525  O   PRO c  96      90.677 181.169 145.031  1.00 36.73      C    O  
ATOM    526  CB  PRO c  96      93.395 182.916 144.578  1.00 36.73      C    C  
ATOM    527  CG  PRO c  96      94.011 184.192 144.618  1.00 36.73      C    C  
ATOM    528  CD  PRO c  96      93.308 184.924 145.635  1.00 36.73      C    C  
ATOM    529  N   HIS c  97      91.365 182.127 146.953  1.00 36.15      C    N  
ATOM    530  CA  HIS c  97      90.761 181.103 147.795  1.00 36.15      C    C  
ATOM    531  C   HIS c  97      89.247 181.130 147.688  1.00 36.15      C    C  
ATOM    532  O   HIS c  97      88.604 180.078 147.671  1.00 36.15      C    O  
ATOM    533  CB  HIS c  97      91.187 181.301 149.244  1.00 36.15      C    C  
ATOM    534  CG  HIS c  97      92.561 180.801 149.545  1.00 36.15      C    C  
ATOM    535  CD2 HIS c  97      93.010 179.572 149.881  1.00 36.15      C    C  
ATOM    536  ND1 HIS c  97      93.667 181.620 149.517  1.00 36.15      C    N  
ATOM    537  CE1 HIS c  97      94.738 180.916 149.823  1.00 36.15      C    C  
ATOM    538  NE2 HIS c  97      94.368 179.671 150.055  1.00 36.15      C    N  
ATOM    539  N   ILE c  98      88.664 182.326 147.637  1.00 42.81      C    N  
ATOM    540  CA  ILE c  98      87.225 182.459 147.463  1.00 42.81      C    C  
ATOM    541  C   ILE c  98      86.812 182.082 146.056  1.00 42.81      C    C  
ATOM    542  O   ILE c  98      85.773 181.443 145.850  1.00 42.81      C    O  
ATOM    543  CB  ILE c  98      86.781 183.887 147.789  1.00 42.81      C    C  
ATOM    544  CG1 ILE c  98      87.368 184.312 149.113  1.00 42.81      C    C  
ATOM    545  CG2 ILE c  98      85.273 183.986 147.829  1.00 42.81      C    C  
ATOM    546  CD1 ILE c  98      87.427 185.735 149.220  1.00 42.81      C    C  
ATOM    547  N   ALA c  99      87.594 182.506 145.061  1.00 40.44      C    N  
ATOM    548  CA  ALA c  99      87.250 182.203 143.682  1.00 40.44      C    C  
ATOM    549  C   ALA c  99      87.295 180.710 143.417  1.00 40.44      C    C  
ATOM    550  O   ALA c  99      86.501 180.199 142.624  1.00 40.44      C    O  
ATOM    551  CB  ALA c  99      88.191 182.944 142.741  1.00 40.44      C    C  
ATOM    552  N   THR c 100      88.196 180.000 144.099  1.00 38.96      C    N  
ATOM    553  CA  THR c 100      88.273 178.551 143.980  1.00 38.96      C    C  
ATOM    554  C   THR c 100      86.988 177.885 144.440  1.00 38.96      C    C  
ATOM    555  O   THR c 100      86.583 176.862 143.884  1.00 38.96      C    O  
ATOM    556  CB  THR c 100      89.465 178.043 144.784  1.00 38.96      C    C  
ATOM    557  CG2 THR c 100      89.740 176.602 144.482  1.00 38.96      C    C  
ATOM    558  OG1 THR c 100      90.625 178.796 144.427  1.00 38.96      C    O  
ATOM    559  N   LEU c 101      86.304 178.478 145.407  1.00 44.67      C    N  
ATOM    560  CA  LEU c 101      85.049 177.954 145.916  1.00 44.67      C    C  
ATOM    561  C   LEU c 101      83.856 178.272 145.034  1.00 44.67      C    C  
ATOM    562  O   LEU c 101      82.724 178.066 145.478  1.00 44.67      C    O  
ATOM    563  CB  LEU c 101      84.796 178.488 147.323  1.00 44.67      C    C  
ATOM    564  CG  LEU c 101      85.877 178.082 148.315  1.00 44.67      C    C  
ATOM    565  CD1 LEU c 101      85.791 178.917 149.571  1.00 44.67      C    C  
ATOM    566  CD2 LEU c 101      85.698 176.621 148.626  1.00 44.67      C    C  
ATOM    567  N   GLY c 102      84.065 178.774 143.819  1.00 49.35      C    N  
ATOM    568  CA  GLY c 102      82.948 179.021 142.937  1.00 49.35      C    C  
ATOM    569  C   GLY c 102      82.098 180.203 143.328  1.00 49.35      C    C  
ATOM    570  O   GLY c 102      80.943 180.292 142.911  1.00 49.35      C    O  
ATOM    571  N   ILE c 103      82.645 181.110 144.125  1.00 50.87      C    N  
ATOM    572  CA  ILE c 103      81.940 182.284 144.613  1.00 50.87      C    C  
ATOM    573  C   ILE c 103      82.559 183.489 143.928  1.00 50.87      C    C  
ATOM    574  O   ILE c 103      83.786 183.641 143.927  1.00 50.87      C    O  
ATOM    575  CB  ILE c 103      82.039 182.388 146.145  1.00 50.87      C    C  
ATOM    576  CG1 ILE c 103      81.050 181.440 146.812  1.00 50.87      C    C  
ATOM    577  CG2 ILE c 103      81.769 183.790 146.622  1.00 50.87      C    C  
ATOM    578  CD1 ILE c 103      81.149 181.435 148.320  1.00 50.87      C    C  
ATOM    579  N   GLY c 104      81.721 184.312 143.300  1.00 60.30      C    N  
ATOM    580  CA  GLY c 104      82.167 185.493 142.599  1.00 60.30      C    C  
ATOM    581  C   GLY c 104      82.567 185.272 141.154  1.00 60.30      C    C  
ATOM    582  O   GLY c 104      82.384 186.172 140.332  1.00 60.30      C    O  
ATOM    583  N   VAL c 105      83.104 184.101 140.819  1.00 55.88      C    N  
ATOM    584  CA  VAL c 105      83.639 183.855 139.489  1.00 55.88      C    C  
ATOM    585  C   VAL c 105      82.765 182.865 138.734  1.00 55.88      C    C  
ATOM    586  O   VAL c 105      82.010 182.078 139.311  1.00 55.88      C    O  
ATOM    587  CB  VAL c 105      85.093 183.346 139.521  1.00 55.88      C    C  
ATOM    588  CG1 VAL c 105      85.999 184.364 140.176  1.00 55.88      C    C  
ATOM    589  CG2 VAL c 105      85.164 182.011 140.210  1.00 55.88      C    C  
ATOM    590  N   GLY c 106      82.902 182.904 137.411  1.00 63.17      C    N  
ATOM    591  CA  GLY c 106      82.268 181.949 136.532  1.00 63.17      C    C  
ATOM    592  C   GLY c 106      83.221 181.370 135.507  1.00 63.17      C    C  
ATOM    593  O   GLY c 106      84.306 180.898 135.858  1.00 63.17      C    O  
ATOM    594  N   GLN c 107      82.818 181.418 134.238  1.00 68.31      C    N  
ATOM    595  CA  GLN c 107      83.534 180.753 133.153  1.00 68.31      C    C  
ATOM    596  C   GLN c 107      84.949 181.303 132.993  1.00 68.31      C    C  
ATOM    597  O   GLN c 107      85.152 182.520 132.968  1.00 68.31      C    O  
ATOM    598  CB  GLN c 107      82.749 180.929 131.854  1.00 68.31      C    C  
ATOM    599  CG  GLN c 107      83.379 180.319 130.618  1.00 68.31      C    C  
ATOM    600  CD  GLN c 107      83.411 178.811 130.664  1.00 68.31      C    C  
ATOM    601  NE2 GLN c 107      82.248 178.194 130.508  1.00 68.31      C    N  
ATOM    602  OE1 GLN c 107      84.466 178.205 130.843  1.00 68.31      C    O  
ATOM    603  N   SER c 108      85.919 180.388 132.918  1.00 63.03      C    N  
ATOM    604  CA  SER c 108      87.350 180.700 132.800  1.00 63.03      C    C  
ATOM    605  C   SER c 108      87.855 181.595 133.929  1.00 63.03      C    C  
ATOM    606  O   SER c 108      88.827 182.334 133.751  1.00 63.03      C    O  
ATOM    607  CB  SER c 108      87.683 181.329 131.447  1.00 63.03      C    C  
ATOM    608  OG  SER c 108      89.029 181.752 131.408  1.00 63.03      C    O  
ATOM    609  N   GLY c 109      87.203 181.535 135.087  1.00 61.10      C    N  
ATOM    610  CA  GLY c 109      87.606 182.337 136.229  1.00 61.10      C    C  
ATOM    611  C   GLY c 109      87.503 183.828 136.005  1.00 61.10      C    C  
ATOM    612  O   GLY c 109      88.401 184.579 136.401  1.00 61.10      C    O  
ATOM    613  N   GLU c 110      86.434 184.275 135.357  1.00 68.57      C    N  
ATOM    614  CA  GLU c 110      86.184 185.695 135.198  1.00 68.57      C    C  
ATOM    615  C   GLU c 110      85.373 186.176 136.387  1.00 68.57      C    C  
ATOM    616  O   GLU c 110      84.386 185.540 136.763  1.00 68.57      C    O  
ATOM    617  CB  GLU c 110      85.438 185.979 133.896  1.00 68.57      C    C  
ATOM    618  CG  GLU c 110      86.260 185.729 132.644  1.00 68.57      C    C  
ATOM    619  CD  GLU c 110      87.233 186.851 132.347  1.00 68.57      C    C  
ATOM    620  OE1 GLU c 110      88.408 186.550 132.037  1.00 68.57      C    O  
ATOM    621  OE2 GLU c 110      86.826 188.028 132.419  1.00 68.57      C    O1-
ATOM    622  N   ILE c 111      85.801 187.286 136.984  1.00 66.44      C    N  
ATOM    623  CA  ILE c 111      85.088 187.864 138.120  1.00 66.44      C    C  
ATOM    624  C   ILE c 111      83.741 188.378 137.625  1.00 66.44      C    C  
ATOM    625  O   ILE c 111      83.673 189.349 136.866  1.00 66.44      C    O  
ATOM    626  CB  ILE c 111      85.892 188.979 138.802  1.00 66.44      C    C  
ATOM    627  CG1 ILE c 111      87.188 188.452 139.435  1.00 66.44      C    C  
ATOM    628  CG2 ILE c 111      85.043 189.671 139.847  1.00 66.44      C    C  
ATOM    629  CD1 ILE c 111      88.403 188.481 138.549  1.00 66.44      C    C  
ATOM    630  N   THR c 112      82.669 187.709 138.035  1.00 68.92      C    N  
ATOM    631  CA  THR c 112      81.333 188.164 137.672  1.00 68.92      C    C  
ATOM    632  C   THR c 112      80.906 189.358 138.515  1.00 68.92      C    C  
ATOM    633  O   THR c 112      80.259 190.280 138.009  1.00 68.92      C    O  
ATOM    634  CB  THR c 112      80.338 187.022 137.829  1.00 68.92      C    C  
ATOM    635  CG2 THR c 112      80.778 185.831 136.992  1.00 68.92      C    C  
ATOM    636  OG1 THR c 112      80.291 186.625 139.204  1.00 68.92      C    O  
ATOM    637  N   SER c 113      81.259 189.361 139.796  1.00 67.06      C    N  
ATOM    638  CA  SER c 113      80.881 190.451 140.676  1.00 67.06      C    C  
ATOM    639  C   SER c 113      81.928 190.594 141.770  1.00 67.06      C    C  
ATOM    640  O   SER c 113      82.520 189.609 142.213  1.00 67.06      C    O  
ATOM    641  CB  SER c 113      79.497 190.220 141.286  1.00 67.06      C    C  
ATOM    642  OG  SER c 113      79.213 191.195 142.268  1.00 67.06      C    O  
ATOM    643  N   MET c 114      82.151 191.835 142.190  1.00 63.80      C    N  
ATOM    644  CA  MET c 114      83.033 192.157 143.302  1.00 63.80      C    C  
ATOM    645  C   MET c 114      82.309 192.208 144.637  1.00 63.80      C    C  
ATOM    646  O   MET c 114      82.951 192.437 145.666  1.00 63.80      C    O  
ATOM    647  CB  MET c 114      83.727 193.494 143.043  1.00 63.80      C    C  
ATOM    648  CG  MET c 114      84.675 193.454 141.872  1.00 63.80      C    C  
ATOM    649  SD  MET c 114      85.982 192.257 142.184  1.00 63.80      C    S  
ATOM    650  CE  MET c 114      86.873 193.084 143.484  1.00 63.80      C    C  
ATOM    651  N   PHE c 115      80.998 192.010 144.644  1.00 63.25      C    N  
ATOM    652  CA  PHE c 115      80.214 192.023 145.872  1.00 63.25      C    C  
ATOM    653  C   PHE c 115      80.360 190.780 146.753  1.00 63.25      C    C  
ATOM    654  O   PHE c 115      80.341 190.939 147.977  1.00 63.25      C    O  
ATOM    655  CB  PHE c 115      78.730 192.260 145.564  1.00 63.25      C    C  
ATOM    656  CG  PHE c 115      77.907 192.526 146.783  1.00 63.25      C    C  
ATOM    657  CD1 PHE c 115      78.217 193.575 147.629  1.00 63.25      C    C  
ATOM    658  CD2 PHE c 115      76.850 191.695 147.110  1.00 63.25      C    C  
ATOM    659  CE1 PHE c 115      77.468 193.812 148.764  1.00 63.25      C    C  
ATOM    660  CE2 PHE c 115      76.098 191.925 148.246  1.00 63.25      C    C  
ATOM    661  CZ  PHE c 115      76.410 192.986 149.072  1.00 63.25      C    C  
ATOM    662  N   PRO c 116      80.436 189.538 146.228  1.00 60.13      C    N  
ATOM    663  CA  PRO c 116      80.681 188.408 147.146  1.00 60.13      C    C  
ATOM    664  C   PRO c 116      81.982 188.493 147.925  1.00 60.13      C    C  
ATOM    665  O   PRO c 116      82.012 188.138 149.108  1.00 60.13      C    O  
ATOM    666  CB  PRO c 116      80.669 187.200 146.212  1.00 60.13      C    C  
ATOM    667  CG  PRO c 116      79.765 187.574 145.152  1.00 60.13      C    C  
ATOM    668  CD  PRO c 116      79.962 189.031 144.924  1.00 60.13      C    C  
ATOM    669  N   PHE c 117      83.054 188.967 147.301  1.00 54.72      C    N  
ATOM    670  CA  PHE c 117      84.307 189.125 148.024  1.00 54.72      C    C  
ATOM    671  C   PHE c 117      84.161 190.152 149.138  1.00 54.72      C    C  
ATOM    672  O   PHE c 117      84.671 189.954 150.245  1.00 54.72      C    O  
ATOM    673  CB  PHE c 117      85.414 189.516 147.055  1.00 54.72      C    C  
ATOM    674  CG  PHE c 117      85.645 188.514 145.980  1.00 54.72      C    C  
ATOM    675  CD1 PHE c 117      84.997 188.617 144.762  1.00 54.72      C    C  
ATOM    676  CD2 PHE c 117      86.478 187.437 146.196  1.00 54.72      C    C  
ATOM    677  CE1 PHE c 117      85.206 187.681 143.769  1.00 54.72      C    C  
ATOM    678  CE2 PHE c 117      86.694 186.501 145.199  1.00 54.72      C    C  
ATOM    679  CZ  PHE c 117      86.051 186.623 143.989  1.00 54.72      C    C  
ATOM    680  N   PHE c 118      83.403 191.220 148.883  1.00 59.30      C    N  
ATOM    681  CA  PHE c 118      83.128 192.223 149.906  1.00 59.30      C    C  
ATOM    682  C   PHE c 118      82.271 191.642 151.033  1.00 59.30      C    C  
ATOM    683  O   PHE c 118      82.477 191.960 152.211  1.00 59.30      C    O  
ATOM    684  CB  PHE c 118      82.450 193.420 149.236  1.00 59.30      C    C  
ATOM    685  CG  PHE c 118      81.949 194.477 150.177  1.00 59.30      C    C  
ATOM    686  CD1 PHE c 118      82.784 195.506 150.558  1.00 59.30      C    C  
ATOM    687  CD2 PHE c 118      80.636 194.480 150.633  1.00 59.30      C    C  
ATOM    688  CE1 PHE c 118      82.341 196.503 151.400  1.00 59.30      C    C  
ATOM    689  CE2 PHE c 118      80.190 195.473 151.485  1.00 59.30      C    C  
ATOM    690  CZ  PHE c 118      81.041 196.487 151.863  1.00 59.30      C    C  
ATOM    691  N   ALA c 119      81.300 190.794 150.689  1.00 55.48      C    N  
ATOM    692  CA  ALA c 119      80.419 190.198 151.692  1.00 55.48      C    C  
ATOM    693  C   ALA c 119      81.183 189.280 152.637  1.00 55.48      C    C  
ATOM    694  O   ALA c 119      81.011 189.347 153.858  1.00 55.48      C    O  
ATOM    695  CB  ALA c 119      79.291 189.431 151.005  1.00 55.48      C    C  
ATOM    696  N   ILE c 120      82.018 188.401 152.087  1.00 51.63      C    N  
ATOM    697  CA  ILE c 120      82.929 187.622 152.929  1.00 51.63      C    C  
ATOM    698  C   ILE c 120      83.932 188.487 153.707  1.00 51.63      C    C  
ATOM    699  O   ILE c 120      84.194 188.209 154.894  1.00 51.63      C    O  
ATOM    700  CB  ILE c 120      83.566 186.462 152.118  1.00 51.63      C    C  
ATOM    701  CG1 ILE c 120      82.521 185.375 151.742  1.00 51.63      C    C  
ATOM    702  CG2 ILE c 120      84.832 185.925 152.721  1.00 51.63      C    C  
ATOM    703  CD1 ILE c 120      81.735 185.425 150.510  1.00 51.63      C    C  
ATOM    704  N   GLY c 121      84.422 189.586 153.128  1.00 50.13      C    N  
ATOM    705  CA  GLY c 121      85.328 190.453 153.865  1.00 50.13      C    C  
ATOM    706  C   GLY c 121      84.681 191.213 155.004  1.00 50.13      C    C  
ATOM    707  O   GLY c 121      85.367 191.644 155.930  1.00 50.13      C    O  
ATOM    708  N   VAL c 122      83.373 191.415 154.938  1.00 51.00      C    N  
ATOM    709  CA  VAL c 122      82.671 192.070 156.038  1.00 51.00      C    C  
ATOM    710  C   VAL c 122      82.122 191.053 157.044  1.00 51.00      C    C  
ATOM    711  O   VAL c 122      82.046 191.341 158.247  1.00 51.00      C    O  
ATOM    712  CB  VAL c 122      81.578 192.986 155.459  1.00 51.00      C    C  
ATOM    713  CG1 VAL c 122      80.642 193.534 156.522  1.00 51.00      C    C  
ATOM    714  CG2 VAL c 122      82.236 194.140 154.719  1.00 51.00      C    C  
ATOM    715  N   ALA c 123      81.744 189.876 156.534  1.00 49.69      C    N  
ATOM    716  CA  ALA c 123      81.244 188.781 157.398  1.00 49.69      C    C  
ATOM    717  C   ALA c 123      82.377 188.364 158.342  1.00 49.69      C    C  
ATOM    718  O   ALA c 123      82.082 187.949 159.481  1.00 49.69      C    O  
ATOM    719  CB  ALA c 123      80.778 187.626 156.547  1.00 49.69      C    C  
ATOM    720  N   HIS c 124      83.623 188.479 157.870  1.00 46.57      C    N  
ATOM    721  CA  HIS c 124      84.821 188.143 158.686  1.00 46.57      C    C  
ATOM    722  C   HIS c 124      85.029 189.246 159.729  1.00 46.57      C    C  
ATOM    723  O   HIS c 124      85.372 188.910 160.880  1.00 46.57      C    O  
ATOM    724  CB  HIS c 124      86.047 187.939 157.787  1.00 46.57      C    C  
ATOM    725  CG  HIS c 124      86.289 186.512 157.425  1.00 46.57      C    C  
ATOM    726  CD2 HIS c 124      87.425 185.785 157.368  1.00 46.57      C    C  
ATOM    727  ND1 HIS c 124      85.264 185.659 157.062  1.00 46.57      C    N  
ATOM    728  CE1 HIS c 124      85.759 184.468 156.797  1.00 46.57      C    C  
ATOM    729  NE2 HIS c 124      87.084 184.518 156.978  1.00 46.57      C    N  
ATOM    730  N   LEU c 125      84.836 190.509 159.334  1.00 48.30      C    N  
ATOM    731  CA  LEU c 125      84.972 191.617 160.273  1.00 48.30      C    C  
ATOM    732  C   LEU c 125      83.977 191.511 161.420  1.00 48.30      C    C  
ATOM    733  O   LEU c 125      84.328 191.748 162.582  1.00 48.30      C    O  
ATOM    734  CB  LEU c 125      84.790 192.932 159.541  1.00 48.30      C    C  
ATOM    735  CG  LEU c 125      86.030 193.263 158.743  1.00 48.30      C    C  
ATOM    736  CD1 LEU c 125      85.799 194.545 158.020  1.00 48.30      C    C  
ATOM    737  CD2 LEU c 125      87.219 193.316 159.681  1.00 48.30      C    C  
ATOM    738  N   ILE c 126      82.729 191.167 161.107  1.00 52.72      C    N  
ATOM    739  CA  ILE c 126      81.704 191.000 162.137  1.00 52.72      C    C  
ATOM    740  C   ILE c 126      82.060 189.841 163.064  1.00 52.72      C    C  
ATOM    741  O   ILE c 126      81.915 189.933 164.297  1.00 52.72      C    O  
ATOM    742  CB  ILE c 126      80.324 190.821 161.479  1.00 52.72      C    C  
ATOM    743  CG1 ILE c 126      79.863 192.143 160.859  1.00 52.72      C    C  
ATOM    744  CG2 ILE c 126      79.285 190.313 162.472  1.00 52.72      C    C  
ATOM    745  CD1 ILE c 126      78.589 192.032 160.058  1.00 52.72      C    C  
ATOM    746  N   GLY c 127      82.555 188.743 162.489  1.00 48.31      C    N  
ATOM    747  CA  GLY c 127      83.018 187.635 163.306  1.00 48.31      C    C  
ATOM    748  C   GLY c 127      84.204 188.006 164.173  1.00 48.31      C    C  
ATOM    749  O   GLY c 127      84.276 187.606 165.333  1.00 48.31      C    O  
ATOM    750  N   SER c 128      85.136 188.792 163.628  1.00 46.60      C    N  
ATOM    751  CA  SER c 128      86.247 189.298 164.415  1.00 46.60      C    C  
ATOM    752  C   SER c 128      85.775 190.145 165.577  1.00 46.60      C    C  
ATOM    753  O   SER c 128      86.331 190.059 166.669  1.00 46.60      C    O  
ATOM    754  CB  SER c 128      87.165 190.130 163.549  1.00 46.60      C    C  
ATOM    755  OG  SER c 128      88.160 190.710 164.365  1.00 46.60      C    O  
ATOM    756  N   ALA c 129      84.763 190.981 165.351  1.00 50.69      C    N  
ATOM    757  CA  ALA c 129      84.216 191.796 166.428  1.00 50.69      C    C  
ATOM    758  C   ALA c 129      83.646 190.927 167.542  1.00 50.69      C    C  
ATOM    759  O   ALA c 129      83.963 191.127 168.719  1.00 50.69      C    O  
ATOM    760  CB  ALA c 129      83.146 192.738 165.874  1.00 50.69      C    C  
ATOM    761  N   VAL c 130      82.827 189.937 167.181  1.00 51.53      C    N  
ATOM    762  CA  VAL c 130      82.196 189.074 168.187  1.00 51.53      C    C  
ATOM    763  C   VAL c 130      83.243 188.266 168.953  1.00 51.53      C    C  
ATOM    764  O   VAL c 130      83.215 188.182 170.193  1.00 51.53      C    O  
ATOM    765  CB  VAL c 130      81.148 188.163 167.519  1.00 51.53      C    C  
ATOM    766  CG1 VAL c 130      80.643 187.115 168.491  1.00 51.53      C    C  
ATOM    767  CG2 VAL c 130      79.991 188.994 167.008  1.00 51.53      C    C  
ATOM    768  N   LEU c 131      84.215 187.709 168.234  1.00 47.67      C    N  
ATOM    769  CA  LEU c 131      85.290 186.965 168.874  1.00 47.67      C    C  
ATOM    770  C   LEU c 131      86.227 187.867 169.666  1.00 47.67      C    C  
ATOM    771  O   LEU c 131      86.778 187.439 170.678  1.00 47.67      C    O  
ATOM    772  CB  LEU c 131      86.066 186.174 167.826  1.00 47.67      C    C  
ATOM    773  CG  LEU c 131      85.607 184.801 167.321  1.00 47.67      C    C  
ATOM    774  CD1 LEU c 131      85.652 183.862 168.472  1.00 47.67      C    C  
ATOM    775  CD2 LEU c 131      84.233 184.739 166.699  1.00 47.67      C    C  
ATOM    776  N   GLY c 132      86.399 189.122 169.262  1.00 45.60      C    N  
ATOM    777  CA  GLY c 132      87.187 190.035 170.065  1.00 45.60      C    C  
ATOM    778  C   GLY c 132      86.511 190.379 171.371  1.00 45.60      C    C  
ATOM    779  O   GLY c 132      87.171 190.482 172.400  1.00 45.60      C    O  
ATOM    780  N   ILE c 133      85.189 190.552 171.347  1.00 48.24      C    N  
ATOM    781  CA  ILE c 133      84.451 190.791 172.587  1.00 48.24      C    C  
ATOM    782  C   ILE c 133      84.567 189.598 173.522  1.00 48.24      C    C  
ATOM    783  O   ILE c 133      84.776 189.761 174.728  1.00 48.24      C    O  
ATOM    784  CB  ILE c 133      82.981 191.141 172.293  1.00 48.24      C    C  
ATOM    785  CG1 ILE c 133      82.909 192.395 171.423  1.00 48.24      C    C  
ATOM    786  CG2 ILE c 133      82.194 191.315 173.575  1.00 48.24      C    C  
ATOM    787  CD1 ILE c 133      83.519 193.614 172.080  1.00 48.24      C    C  
ATOM    788  N   GLY c 134      84.456 188.387 172.986  1.00 47.77      C    N  
ATOM    789  CA  GLY c 134      84.642 187.214 173.830  1.00 47.77      C    C  
ATOM    790  C   GLY c 134      86.042 187.092 174.404  1.00 47.77      C    C  
ATOM    791  O   GLY c 134      86.218 186.742 175.580  1.00 47.77      C    O  
ATOM    792  N   GLY c 135      87.052 187.401 173.595  1.00 44.31      C    N  
ATOM    793  CA  GLY c 135      88.412 187.370 174.087  1.00 44.31      C    C  
ATOM    794  C   GLY c 135      88.697 188.440 175.118  1.00 44.31      C    C  
ATOM    795  O   GLY c 135      89.484 188.227 176.040  1.00 44.31      C    O  
ATOM    796  N   MET c 136      88.082 189.609 174.969  1.00 54.98      C    N  
ATOM    797  CA  MET c 136      88.242 190.640 175.979  1.00 54.98      C    C  
ATOM    798  C   MET c 136      87.482 190.313 177.243  1.00 54.98      C    C  
ATOM    799  O   MET c 136      87.952 190.659 178.328  1.00 54.98      C    O  
ATOM    800  CB  MET c 136      87.787 191.998 175.453  1.00 54.98      C    C  
ATOM    801  CG  MET c 136      88.613 192.560 174.311  1.00 54.98      C    C  
ATOM    802  SD  MET c 136      90.339 192.869 174.693  1.00 54.98      C    S  
ATOM    803  CE  MET c 136      91.074 191.440 173.913  1.00 54.98      C    C  
ATOM    804  N   TYR c 137      86.346 189.622 177.130  1.00 53.28      C    N  
ATOM    805  CA  TYR c 137      85.593 189.248 178.317  1.00 53.28      C    C  
ATOM    806  C   TYR c 137      86.333 188.228 179.148  1.00 53.28      C    C  
ATOM    807  O   TYR c 137      86.476 188.397 180.360  1.00 53.28      C    O  
ATOM    808  CB  TYR c 137      84.225 188.697 177.951  1.00 53.28      C    C  
ATOM    809  CG  TYR c 137      83.363 188.586 179.177  1.00 53.28      C    C  
ATOM    810  CD1 TYR c 137      82.841 189.722 179.788  1.00 53.28      C    C  
ATOM    811  CD2 TYR c 137      83.094 187.355 179.746  1.00 53.28      C    C  
ATOM    812  CE1 TYR c 137      82.064 189.626 180.928  1.00 53.28      C    C  
ATOM    813  CE2 TYR c 137      82.316 187.251 180.873  1.00 53.28      C    C  
ATOM    814  CZ  TYR c 137      81.803 188.386 181.464  1.00 53.28      C    C  
ATOM    815  OH  TYR c 137      81.026 188.267 182.595  1.00 53.28      C    O  
ATOM    816  N   HIS c 138      86.816 187.166 178.530  1.00 48.91      C    N  
ATOM    817  CA  HIS c 138      87.439 186.173 179.392  1.00 48.91      C    C  
ATOM    818  C   HIS c 138      88.855 186.536 179.793  1.00 48.91      C    C  
ATOM    819  O   HIS c 138      89.468 185.790 180.551  1.00 48.91      C    O  
ATOM    820  CB  HIS c 138      87.432 184.789 178.767  1.00 48.91      C    C  
ATOM    821  CG  HIS c 138      86.088 184.169 178.668  1.00 48.91      C    C  
ATOM    822  CD2 HIS c 138      85.310 183.900 177.601  1.00 48.91      C    C  
ATOM    823  ND1 HIS c 138      85.425 183.672 179.764  1.00 48.91      C    N  
ATOM    824  CE1 HIS c 138      84.276 183.153 179.381  1.00 48.91      C    C  
ATOM    825  NE2 HIS c 138      84.185 183.280 178.074  1.00 48.91      C    N  
ATOM    826  N   ALA c 139      89.378 187.668 179.349  1.00 51.04      C    N  
ATOM    827  CA  ALA c 139      90.685 188.101 179.790  1.00 51.04      C    C  
ATOM    828  C   ALA c 139      90.666 189.360 180.645  1.00 51.04      C    C  
ATOM    829  O   ALA c 139      91.663 189.631 181.321  1.00 51.04      C    O  
ATOM    830  CB  ALA c 139      91.602 188.334 178.583  1.00 51.04      C    C  
ATOM    831  N   ILE c 140      89.576 190.130 180.656  1.00 56.27      C    N  
ATOM    832  CA  ILE c 140      89.552 191.351 181.447  1.00 56.27      C    C  
ATOM    833  C   ILE c 140      88.510 191.249 182.555  1.00 56.27      C    C  
ATOM    834  O   ILE c 140      88.733 191.725 183.673  1.00 56.27      C    O  
ATOM    835  CB  ILE c 140      89.277 192.576 180.549  1.00 56.27      C    C  
ATOM    836  CG1 ILE c 140      90.283 192.634 179.396  1.00 56.27      C    C  
ATOM    837  CG2 ILE c 140      89.322 193.871 181.346  1.00 56.27      C    C  
ATOM    838  CD1 ILE c 140      91.677 192.953 179.813  1.00 56.27      C    C  
ATOM    839  N   LYS c 141      87.393 190.583 182.289  1.00 56.23      C    N  
ATOM    840  CA  LYS c 141      86.263 190.667 183.209  1.00 56.23      C    C  
ATOM    841  C   LYS c 141      85.652 189.339 183.606  1.00 56.23      C    C  
ATOM    842  O   LYS c 141      85.093 189.257 184.704  1.00 56.23      C    O  
ATOM    843  CB  LYS c 141      85.150 191.553 182.619  1.00 56.23      C    C  
ATOM    844  CG  LYS c 141      85.453 193.041 182.662  1.00 56.23      C    C  
ATOM    845  CD  LYS c 141      84.214 193.873 182.378  1.00 56.23      C    C  
ATOM    846  CE  LYS c 141      83.824 193.830 180.913  1.00 56.23      C    C  
ATOM    847  NZ  LYS c 141      82.702 194.761 180.625  1.00 56.23      C    N1+
ATOM    848  N   GLY c 142      85.744 188.303 182.779  1.00 55.99      C    N  
ATOM    849  CA  GLY c 142      85.088 187.062 183.068  1.00 55.99      C    C  
ATOM    850  C   GLY c 142      85.797 186.282 184.160  1.00 55.99      C    C  
ATOM    851  O   GLY c 142      86.827 186.712 184.693  1.00 55.99      C    O  
ATOM    852  N   PRO c 143      85.241 185.120 184.507  1.00 57.77      C    N  
ATOM    853  CA  PRO c 143      85.769 184.361 185.649  1.00 57.77      C    C  
ATOM    854  C   PRO c 143      87.159 183.820 185.362  1.00 57.77      C    C  
ATOM    855  O   PRO c 143      87.399 183.167 184.346  1.00 57.77      C    O  
ATOM    856  CB  PRO c 143      84.754 183.229 185.850  1.00 57.77      C    C  
ATOM    857  CG  PRO c 143      83.797 183.297 184.746  1.00 57.77      C    C  
ATOM    858  CD  PRO c 143      84.070 184.480 183.886  1.00 57.77      C    C  
ATOM    859  N   GLU c 144      88.073 184.106 186.287  1.00 54.64      C    N  
ATOM    860  CA  GLU c 144      89.484 183.769 186.131  1.00 54.64      C    C  
ATOM    861  C   GLU c 144      89.704 182.263 186.082  1.00 54.64      C    C  
ATOM    862  O   GLU c 144      90.673 181.796 185.475  1.00 54.64      C    O  
ATOM    863  CB  GLU c 144      90.253 184.401 187.291  1.00 54.64      C    C  
ATOM    864  CG  GLU c 144      91.743 184.244 187.283  1.00 54.64      C    C  
ATOM    865  CD  GLU c 144      92.389 184.951 188.455  1.00 54.64      C    C  
ATOM    866  OE1 GLU c 144      91.657 185.540 189.274  1.00 54.64      C    O  
ATOM    867  OE2 GLU c 144      93.627 184.911 188.570  1.00 54.64      C    O1-
ATOM    868  N   LYS c 145      88.820 181.494 186.705  1.00 56.55      C    N  
ATOM    869  CA  LYS c 145      88.906 180.043 186.744  1.00 56.55      C    C  
ATOM    870  C   LYS c 145      87.586 179.463 186.272  1.00 56.55      C    C  
ATOM    871  O   LYS c 145      86.522 179.880 186.737  1.00 56.55      C    O  
ATOM    872  CB  LYS c 145      89.225 179.556 188.156  1.00 56.55      C    C  
ATOM    873  CG  LYS c 145      89.426 178.068 188.274  1.00 56.55      C    C  
ATOM    874  CD  LYS c 145      89.812 177.695 189.687  1.00 56.55      C    C  
ATOM    875  CE  LYS c 145      89.994 176.196 189.838  1.00 56.55      C    C  
ATOM    876  NZ  LYS c 145      90.389 175.815 191.223  1.00 56.55      C    N1+
ATOM    877  N   LEU c 146      87.653 178.501 185.362  1.00 55.28      C    N  
ATOM    878  CA  LEU c 146      86.462 177.929 184.758  1.00 55.28      C    C  
ATOM    879  C   LEU c 146      85.938 176.782 185.615  1.00 55.28      C    C  
ATOM    880  O   LEU c 146      86.663 176.201 186.423  1.00 55.28      C    O  
ATOM    881  CB  LEU c 146      86.780 177.449 183.347  1.00 55.28      C    C  
ATOM    882  CG  LEU c 146      87.190 178.612 182.445  1.00 55.28      C    C  
ATOM    883  CD1 LEU c 146      87.655 178.105 181.119  1.00 55.28      C    C  
ATOM    884  CD2 LEU c 146      86.059 179.614 182.294  1.00 55.28      C    C  
ATOM    885  N   TYR c 147      84.661 176.459 185.434  1.00 64.62      C    N  
ATOM    886  CA  TYR c 147      84.008 175.515 186.327  1.00 64.62      C    C  
ATOM    887  C   TYR c 147      82.860 174.822 185.607  1.00 64.62      C    C  
ATOM    888  O   TYR c 147      82.646 175.001 184.406  1.00 64.62      C    O  
ATOM    889  CB  TYR c 147      83.509 176.207 187.598  1.00 64.62      C    C  
ATOM    890  CG  TYR c 147      82.776 177.504 187.357  1.00 64.62      C    C  
ATOM    891  CD1 TYR c 147      81.420 177.511 187.063  1.00 64.62      C    C  
ATOM    892  CD2 TYR c 147      83.433 178.724 187.456  1.00 64.62      C    C  
ATOM    893  CE1 TYR c 147      80.743 178.697 186.853  1.00 64.62      C    C  
ATOM    894  CE2 TYR c 147      82.766 179.914 187.247  1.00 64.62      C    C  
ATOM    895  CZ  TYR c 147      81.424 179.893 186.947  1.00 64.62      C    C  
ATOM    896  OH  TYR c 147      80.755 181.075 186.744  1.00 64.62      C    O  
ATOM    897  N   GLY c 148      82.093 174.049 186.384  1.00 67.69      C    N  
ATOM    898  CA  GLY c 148      80.929 173.302 185.870  1.00 67.69      C    C  
ATOM    899  C   GLY c 148      81.360 172.174 184.951  1.00 67.69      C    C  
ATOM    900  O   GLY c 148      81.831 171.140 185.464  1.00 67.69      C    O  
ATOM    901  N   PHE c 149      81.199 172.370 183.640  1.00 60.17      C    N  
ATOM    902  CA  PHE c 149      81.598 171.348 182.638  1.00 60.17      C    C  
ATOM    903  C   PHE c 149      82.735 171.918 181.783  1.00 60.17      C    C  
ATOM    904  O   PHE c 149      83.185 171.237 180.840  1.00 60.17      C    O  
ATOM    905  CB  PHE c 149      80.390 170.920 181.800  1.00 60.17      C    C  
ATOM    906  CG  PHE c 149      80.537 171.120 180.313  1.00 60.17      C    C  
ATOM    907  CD1 PHE c 149      80.707 170.038 179.464  1.00 60.17      C    C  
ATOM    908  CD2 PHE c 149      80.503 172.391 179.760  1.00 60.17      C    C  
ATOM    909  CE1 PHE c 149      80.841 170.222 178.097  1.00 60.17      C    C  
ATOM    910  CE2 PHE c 149      80.637 172.573 178.393  1.00 60.17      C    C  
ATOM    911  CZ  PHE c 149      80.807 171.488 177.563  1.00 60.17      C    C  
ATOM    912  N   PHE c 150      83.190 173.130 182.121  1.00 58.18      C    N  
ATOM    913  CA  PHE c 150      84.261 173.766 181.371  1.00 58.18      C    C  
ATOM    914  C   PHE c 150      85.582 173.789 182.121  1.00 58.18      C    C  
ATOM    915  O   PHE c 150      86.586 174.242 181.566  1.00 58.18      C    O  
ATOM    916  CB  PHE c 150      83.845 175.193 181.008  1.00 58.18      C    C  
ATOM    917  CG  PHE c 150      82.873 175.252 179.878  1.00 58.18      C    C  
ATOM    918  CD1 PHE c 150      83.308 175.209 178.566  1.00 58.18      C    C  
ATOM    919  CD2 PHE c 150      81.510 175.294 180.131  1.00 58.18      C    C  
ATOM    920  CE1 PHE c 150      82.405 175.242 177.523  1.00 58.18      C    C  
ATOM    921  CE2 PHE c 150      80.601 175.317 179.094  1.00 58.18      C    C  
ATOM    922  CZ  PHE c 150      81.049 175.292 177.788  1.00 58.18      C    C  
ATOM    923  N   GLN c 151      85.590 173.363 183.378  1.00 53.94      C    N  
ATOM    924  CA  GLN c 151      86.827 173.233 184.133  1.00 53.94      C    C  
ATOM    925  C   GLN c 151      87.623 172.072 183.582  1.00 53.94      C    C  
ATOM    926  O   GLN c 151      87.230 170.910 183.722  1.00 53.94      C    O  
ATOM    927  CB  GLN c 151      86.544 173.011 185.614  1.00 53.94      C    C  
ATOM    928  CG  GLN c 151      87.753 172.741 186.562  1.00 53.94      C    C  
ATOM    929  CD  GLN c 151      89.037 173.577 186.363  1.00 53.94      C    C  
ATOM    930  NE2 GLN c 151      90.140 173.046 186.870  1.00 53.94      C    N  
ATOM    931  OE1 GLN c 151      89.040 174.670 185.788  1.00 53.94      C    O  
ATOM    932  N   PHE c 152      88.747 172.371 182.977  1.00 45.24      C    N  
ATOM    933  CA  PHE c 152      89.675 171.340 182.577  1.00 45.24      C    C  
ATOM    934  C   PHE c 152      90.970 171.528 183.346  1.00 45.24      C    C  
ATOM    935  O   PHE c 152      91.386 172.653 183.627  1.00 45.24      C    O  
ATOM    936  CB  PHE c 152      89.906 171.369 181.065  1.00 45.24      C    C  
ATOM    937  CG  PHE c 152      90.752 172.509 180.609  1.00 45.24      C    C  
ATOM    938  CD1 PHE c 152      92.081 172.322 180.318  1.00 45.24      C    C  
ATOM    939  CD2 PHE c 152      90.209 173.773 180.471  1.00 45.24      C    C  
ATOM    940  CE1 PHE c 152      92.853 173.365 179.927  1.00 45.24      C    C  
ATOM    941  CE2 PHE c 152      90.983 174.822 180.066  1.00 45.24      C    C  
ATOM    942  CZ  PHE c 152      92.307 174.617 179.794  1.00 45.24      C    C  
ATOM    943  N   ASP c 153      91.572 170.417 183.720  1.00 48.58      C    N  
ATOM    944  CA  ASP c 153      92.954 170.376 184.147  1.00 48.58      C    C  
ATOM    945  C   ASP c 153      93.726 169.637 183.074  1.00 48.58      C    C  
ATOM    946  O   ASP c 153      93.205 168.701 182.469  1.00 48.58      C    O  
ATOM    947  CB  ASP c 153      93.101 169.665 185.494  1.00 48.58      C    C  
ATOM    948  CG  ASP c 153      94.479 169.824 186.100  1.00 48.58      C    C  
ATOM    949  OD1 ASP c 153      94.670 169.371 187.246  1.00 48.58      C    O  
ATOM    950  OD2 ASP c 153      95.378 170.396 185.447  1.00 48.58      C    O1-
ATOM    951  N   TRP c 154      94.963 170.071 182.842  1.00 41.35      C    N  
ATOM    952  CA  TRP c 154      95.819 169.418 181.864  1.00 41.35      C    C  
ATOM    953  C   TRP c 154      96.099 167.969 182.220  1.00 41.35      C    C  
ATOM    954  O   TRP c 154      96.283 167.139 181.326  1.00 41.35      C    O  
ATOM    955  CB  TRP c 154      97.119 170.194 181.734  1.00 41.35      C    C  
ATOM    956  CG  TRP c 154      96.901 171.576 181.272  1.00 41.35      C    C  
ATOM    957  CD1 TRP c 154      97.105 172.727 181.969  1.00 41.35      C    C  
ATOM    958  CD2 TRP c 154      96.444 171.964 179.981  1.00 41.35      C    C  
ATOM    959  CE2 TRP c 154      96.387 173.362 179.960  1.00 41.35      C    C  
ATOM    960  CE3 TRP c 154      96.071 171.258 178.836  1.00 41.35      C    C  
ATOM    961  NE1 TRP c 154      96.797 173.810 181.187  1.00 41.35      C    N  
ATOM    962  CZ2 TRP c 154      95.986 174.060 178.842  1.00 41.35      C    C  
ATOM    963  CZ3 TRP c 154      95.674 171.948 177.739  1.00 41.35      C    C  
ATOM    964  CH2 TRP c 154      95.624 173.329 177.747  1.00 41.35      C    C  
ATOM    965  N   THR c 155      96.133 167.649 183.508  1.00 47.24      C    N  
ATOM    966  CA  THR c 155      96.301 166.280 183.957  1.00 47.24      C    C  
ATOM    967  C   THR c 155      94.993 165.499 183.988  1.00 47.24      C    C  
ATOM    968  O   THR c 155      95.025 164.286 184.206  1.00 47.24      C    O  
ATOM    969  CB  THR c 155      96.928 166.277 185.347  1.00 47.24      C    C  
ATOM    970  CG2 THR c 155      98.374 166.720 185.260  1.00 47.24      C    C  
ATOM    971  OG1 THR c 155      96.222 167.204 186.178  1.00 47.24      C    O  
ATOM    972  N   ASP c 156      93.850 166.162 183.820  1.00 49.42      C    N  
ATOM    973  CA  ASP c 156      92.554 165.488 183.770  1.00 49.42      C    C  
ATOM    974  C   ASP c 156      92.381 165.012 182.337  1.00 49.42      C    C  
ATOM    975  O   ASP c 156      91.777 165.679 181.503  1.00 49.42      C    O  
ATOM    976  CB  ASP c 156      91.439 166.435 184.206  1.00 49.42      C    C  
ATOM    977  CG  ASP c 156      90.067 165.773 184.269  1.00 49.42      C    C  
ATOM    978  OD1 ASP c 156      89.910 164.587 183.912  1.00 49.42      C    O  
ATOM    979  OD2 ASP c 156      89.115 166.464 184.683  1.00 49.42      C    O1-
ATOM    980  N   ARG c 157      92.882 163.812 182.066  1.00 43.92      C    N  
ATOM    981  CA  ARG c 157      93.059 163.363 180.693  1.00 43.92      C    C  
ATOM    982  C   ARG c 157      91.763 162.951 180.027  1.00 43.92      C    C  
ATOM    983  O   ARG c 157      91.641 163.092 178.810  1.00 43.92      C    O  
ATOM    984  CB  ARG c 157      94.075 162.238 180.675  1.00 43.92      C    C  
ATOM    985  CG  ARG c 157      95.258 162.707 181.441  1.00 43.92      C    C  
ATOM    986  CD  ARG c 157      96.259 161.668 181.787  1.00 43.92      C    C  
ATOM    987  NE  ARG c 157      95.767 160.645 182.674  1.00 43.92      C    N  
ATOM    988  CZ  ARG c 157      96.010 159.369 182.455  1.00 43.92      C    C  
ATOM    989  NH1 ARG c 157      95.556 158.439 183.277  1.00 43.92      C    N1+
ATOM    990  NH2 ARG c 157      96.752 159.051 181.411  1.00 43.92      C    N  
ATOM    991  N   ALA c 158      90.784 162.473 180.792  1.00 43.25      C    N  
ATOM    992  CA  ALA c 158      89.473 162.214 180.211  1.00 43.25      C    C  
ATOM    993  C   ALA c 158      88.807 163.498 179.747  1.00 43.25      C    C  
ATOM    994  O   ALA c 158      88.247 163.538 178.649  1.00 43.25      C    O  
ATOM    995  CB  ALA c 158      88.576 161.495 181.216  1.00 43.25      C    C  
ATOM    996  N   LYS c 159      88.931 164.577 180.525  1.00 44.75      C    N  
ATOM    997  CA  LYS c 159      88.326 165.849 180.147  1.00 44.75      C    C  
ATOM    998  C   LYS c 159      89.027 166.471 178.950  1.00 44.75      C    C  
ATOM    999  O   LYS c 159      88.376 167.020 178.054  1.00 44.75      C    O  
ATOM   1000  CB  LYS c 159      88.361 166.822 181.322  1.00 44.75      C    C  
ATOM   1001  CG  LYS c 159      87.814 168.184 180.994  1.00 44.75      C    C  
ATOM   1002  CD  LYS c 159      86.340 168.095 180.708  1.00 44.75      C    C  
ATOM   1003  CE  LYS c 159      85.762 169.453 180.444  1.00 44.75      C    C  
ATOM   1004  NZ  LYS c 159      84.324 169.366 180.095  1.00 44.75      C    N1+
ATOM   1005  N   VAL c 160      90.356 166.423 178.929  1.00 40.17      C    N  
ATOM   1006  CA  VAL c 160      91.076 167.027 177.820  1.00 40.17      C    C  
ATOM   1007  C   VAL c 160      90.861 166.223 176.545  1.00 40.17      C    C  
ATOM   1008  O   VAL c 160      90.730 166.794 175.457  1.00 40.17      C    O  
ATOM   1009  CB  VAL c 160      92.562 167.181 178.168  1.00 40.17      C    C  
ATOM   1010  CG1 VAL c 160      93.271 167.901 177.076  1.00 40.17      C    C  
ATOM   1011  CG2 VAL c 160      92.710 167.968 179.409  1.00 40.17      C    C  
ATOM   1012  N   ALA c 161      90.775 164.892 176.651  1.00 40.45      C    N  
ATOM   1013  CA  ALA c 161      90.397 164.096 175.489  1.00 40.45      C    C  
ATOM   1014  C   ALA c 161      88.976 164.381 175.058  1.00 40.45      C    C  
ATOM   1015  O   ALA c 161      88.675 164.344 173.869  1.00 40.45      C    O  
ATOM   1016  CB  ALA c 161      90.558 162.610 175.771  1.00 40.45      C    C  
ATOM   1017  N   GLN c 162      88.094 164.695 175.997  1.00 42.13      C    N  
ATOM   1018  CA  GLN c 162      86.729 165.030 175.629  1.00 42.13      C    C  
ATOM   1019  C   GLN c 162      86.662 166.356 174.872  1.00 42.13      C    C  
ATOM   1020  O   GLN c 162      85.897 166.492 173.917  1.00 42.13      C    O  
ATOM   1021  CB  GLN c 162      85.887 165.026 176.899  1.00 42.13      C    C  
ATOM   1022  CG  GLN c 162      84.411 165.072 176.708  1.00 42.13      C    C  
ATOM   1023  CD  GLN c 162      83.718 165.543 177.962  1.00 42.13      C    C  
ATOM   1024  NE2 GLN c 162      83.499 166.839 178.057  1.00 42.13      C    N  
ATOM   1025  OE1 GLN c 162      83.441 164.757 178.865  1.00 42.13      C    O  
ATOM   1026  N   ILE c 163      87.480 167.331 175.266  1.00 39.69      C    N  
ATOM   1027  CA  ILE c 163      87.560 168.597 174.533  1.00 39.69      C    C  
ATOM   1028  C   ILE c 163      88.183 168.391 173.155  1.00 39.69      C    C  
ATOM   1029  O   ILE c 163      87.728 168.970 172.155  1.00 39.69      C    O  
ATOM   1030  CB  ILE c 163      88.342 169.637 175.348  1.00 39.69      C    C  
ATOM   1031  CG1 ILE c 163      87.656 169.886 176.680  1.00 39.69      C    C  
ATOM   1032  CG2 ILE c 163      88.470 170.935 174.590  1.00 39.69      C    C  
ATOM   1033  CD1 ILE c 163      88.589 170.439 177.704  1.00 39.69      C    C  
ATOM   1034  N   LEU c 164      89.234 167.565 173.085  1.00 37.41      C    N  
ATOM   1035  CA  LEU c 164      89.763 167.076 171.814  1.00 37.41      C    C  
ATOM   1036  C   LEU c 164      88.680 166.466 170.943  1.00 37.41      C    C  
ATOM   1037  O   LEU c 164      88.648 166.694 169.734  1.00 37.41      C    O  
ATOM   1038  CB  LEU c 164      90.845 166.044 172.092  1.00 37.41      C    C  
ATOM   1039  CG  LEU c 164      91.279 165.086 170.996  1.00 37.41      C    C  
ATOM   1040  CD1 LEU c 164      91.951 165.799 169.915  1.00 37.41      C    C  
ATOM   1041  CD2 LEU c 164      92.215 164.089 171.581  1.00 37.41      C    C  
ATOM   1042  N   GLY c 165      87.797 165.677 171.543  1.00 38.57      C    N  
ATOM   1043  CA  GLY c 165      86.745 165.028 170.787  1.00 38.57      C    C  
ATOM   1044  C   GLY c 165      85.704 165.986 170.258  1.00 38.57      C    C  
ATOM   1045  O   GLY c 165      85.219 165.825 169.143  1.00 38.57      C    O  
ATOM   1046  N   PHE c 166      85.324 166.981 171.060  1.00 41.49      C    N  
ATOM   1047  CA  PHE c 166      84.439 168.015 170.524  1.00 41.49      C    C  
ATOM   1048  C   PHE c 166      85.091 168.756 169.371  1.00 41.49      C    C  
ATOM   1049  O   PHE c 166      84.431 169.067 168.379  1.00 41.49      C    O  
ATOM   1050  CB  PHE c 166      83.986 169.014 171.584  1.00 41.49      C    C  
ATOM   1051  CG  PHE c 166      83.319 168.398 172.773  1.00 41.49      C    C  
ATOM   1052  CD1 PHE c 166      82.143 167.692 172.622  1.00 41.49      C    C  
ATOM   1053  CD2 PHE c 166      83.784 168.644 174.043  1.00 41.49      C    C  
ATOM   1054  CE1 PHE c 166      81.506 167.147 173.706  1.00 41.49      C    C  
ATOM   1055  CE2 PHE c 166      83.158 168.107 175.131  1.00 41.49      C    C  
ATOM   1056  CZ  PHE c 166      82.009 167.359 174.965  1.00 41.49      C    C  
ATOM   1057  N   HIS c 167      86.382 169.042 169.476  1.00 38.80      C    N  
ATOM   1058  CA  HIS c 167      87.045 169.763 168.395  1.00 38.80      C    C  
ATOM   1059  C   HIS c 167      87.129 168.922 167.120  1.00 38.80      C    C  
ATOM   1060  O   HIS c 167      86.866 169.424 166.026  1.00 38.80      C    O  
ATOM   1061  CB  HIS c 167      88.415 170.210 168.856  1.00 38.80      C    C  
ATOM   1062  CG  HIS c 167      88.383 171.237 169.935  1.00 38.80      C    C  
ATOM   1063  CD2 HIS c 167      87.353 171.813 170.594  1.00 38.80      C    C  
ATOM   1064  ND1 HIS c 167      89.525 171.810 170.438  1.00 38.80      C    N  
ATOM   1065  CE1 HIS c 167      89.207 172.674 171.376  1.00 38.80      C    C  
ATOM   1066  NE2 HIS c 167      87.895 172.696 171.488  1.00 38.80      C    N  
ATOM   1067  N   ILE c 168      87.429 167.632 167.256  1.00 39.87      C    N  
ATOM   1068  CA  ILE c 168      87.384 166.697 166.127  1.00 39.87      C    C  
ATOM   1069  C   ILE c 168      85.986 166.570 165.530  1.00 39.87      C    C  
ATOM   1070  O   ILE c 168      85.837 166.540 164.308  1.00 39.87      C    O  
ATOM   1071  CB  ILE c 168      87.980 165.344 166.559  1.00 39.87      C    C  
ATOM   1072  CG1 ILE c 168      89.462 165.496 166.786  1.00 39.87      C    C  
ATOM   1073  CG2 ILE c 168      87.912 164.341 165.504  1.00 39.87      C    C  
ATOM   1074  CD1 ILE c 168      90.106 166.108 165.518  1.00 39.87      C    C  
ATOM   1075  N   ALA c 169      84.943 166.528 166.352  1.00 42.50      C    N  
ATOM   1076  CA  ALA c 169      83.595 166.409 165.799  1.00 42.50      C    C  
ATOM   1077  C   ALA c 169      83.180 167.670 165.044  1.00 42.50      C    C  
ATOM   1078  O   ALA c 169      82.588 167.591 163.959  1.00 42.50      C    O  
ATOM   1079  CB  ALA c 169      82.600 166.100 166.913  1.00 42.50      C    C  
ATOM   1080  N   ILE c 170      83.501 168.842 165.589  1.00 47.31      C    N  
ATOM   1081  CA  ILE c 170      83.159 170.092 164.925  1.00 47.31      C    C  
ATOM   1082  C   ILE c 170      83.982 170.263 163.647  1.00 47.31      C    C  
ATOM   1083  O   ILE c 170      83.482 170.748 162.622  1.00 47.31      C    O  
ATOM   1084  CB  ILE c 170      83.332 171.259 165.911  1.00 47.31      C    C  
ATOM   1085  CG1 ILE c 170      82.354 171.103 167.077  1.00 47.31      C    C  
ATOM   1086  CG2 ILE c 170      83.050 172.566 165.252  1.00 47.31      C    C  
ATOM   1087  CD1 ILE c 170      80.892 171.059 166.673  1.00 47.31      C    C  
ATOM   1088  N   LEU c 171      85.236 169.822 163.667  1.00 44.11      C    N  
ATOM   1089  CA  LEU c 171      86.059 169.862 162.469  1.00 44.11      C    C  
ATOM   1090  C   LEU c 171      85.524 168.931 161.386  1.00 44.11      C    C  
ATOM   1091  O   LEU c 171      85.503 169.287 160.204  1.00 44.11      C    O  
ATOM   1092  CB  LEU c 171      87.478 169.507 162.863  1.00 44.11      C    C  
ATOM   1093  CG  LEU c 171      88.621 169.774 161.924  1.00 44.11      C    C  
ATOM   1094  CD1 LEU c 171      88.948 171.263 161.908  1.00 44.11      C    C  
ATOM   1095  CD2 LEU c 171      89.746 168.990 162.500  1.00 44.11      C    C  
ATOM   1096  N   GLY c 172      85.075 167.742 161.769  1.00 44.78      C    N  
ATOM   1097  CA  GLY c 172      84.460 166.861 160.805  1.00 44.78      C    C  
ATOM   1098  C   GLY c 172      83.171 167.400 160.230  1.00 44.78      C    C  
ATOM   1099  O   GLY c 172      82.873 167.173 159.057  1.00 44.78      C    O  
ATOM   1100  N   ILE c 173      82.382 168.112 161.034  1.00 49.16      C    N  
ATOM   1101  CA  ILE c 173      81.132 168.585 160.449  1.00 49.16      C    C  
ATOM   1102  C   ILE c 173      81.409 169.790 159.543  1.00 49.16      C    C  
ATOM   1103  O   ILE c 173      80.737 169.949 158.523  1.00 49.16      C    O  
ATOM   1104  CB  ILE c 173      80.048 168.844 161.522  1.00 49.16      C    C  
ATOM   1105  CG1 ILE c 173      78.740 169.356 160.914  1.00 49.16      C    C  
ATOM   1106  CG2 ILE c 173      80.443 169.899 162.480  1.00 49.16      C    C  
ATOM   1107  CD1 ILE c 173      78.141 168.450 159.873  1.00 49.16      C    C  
ATOM   1108  N   PHE c 174      82.466 170.585 159.810  1.00 48.80      C    N  
ATOM   1109  CA  PHE c 174      82.895 171.541 158.774  1.00 48.80      C    C  
ATOM   1110  C   PHE c 174      83.382 170.860 157.498  1.00 48.80      C    C  
ATOM   1111  O   PHE c 174      83.090 171.345 156.401  1.00 48.80      C    O  
ATOM   1112  CB  PHE c 174      83.991 172.529 159.207  1.00 48.80      C    C  
ATOM   1113  CG  PHE c 174      83.587 173.558 160.219  1.00 48.80      C    C  
ATOM   1114  CD1 PHE c 174      82.886 174.678 159.794  1.00 48.80      C    C  
ATOM   1115  CD2 PHE c 174      84.082 173.541 161.511  1.00 48.80      C    C  
ATOM   1116  CE1 PHE c 174      82.540 175.687 160.676  1.00 48.80      C    C  
ATOM   1117  CE2 PHE c 174      83.756 174.554 162.408  1.00 48.80      C    C  
ATOM   1118  CZ  PHE c 174      82.983 175.631 161.987  1.00 48.80      C    C  
ATOM   1119  N   ALA c 175      84.153 169.773 157.608  1.00 47.10      C    N  
ATOM   1120  CA  ALA c 175      84.655 169.113 156.399  1.00 47.10      C    C  
ATOM   1121  C   ALA c 175      83.523 168.500 155.581  1.00 47.10      C    C  
ATOM   1122  O   ALA c 175      83.478 168.659 154.353  1.00 47.10      C    O  
ATOM   1123  CB  ALA c 175      85.696 168.055 156.761  1.00 47.10      C    C  
ATOM   1124  N   LEU c 176      82.565 167.853 156.247  1.00 48.18      C    N  
ATOM   1125  CA  LEU c 176      81.382 167.362 155.549  1.00 48.18      C    C  
ATOM   1126  C   LEU c 176      80.525 168.495 155.003  1.00 48.18      C    C  
ATOM   1127  O   LEU c 176      79.908 168.334 153.952  1.00 48.18      C    O  
ATOM   1128  CB  LEU c 176      80.526 166.489 156.460  1.00 48.18      C    C  
ATOM   1129  CG  LEU c 176      81.072 165.155 156.947  1.00 48.18      C    C  
ATOM   1130  CD1 LEU c 176      80.124 164.523 157.935  1.00 48.18      C    C  
ATOM   1131  CD2 LEU c 176      81.334 164.223 155.784  1.00 48.18      C    C  
ATOM   1132  N   LEU c 177      80.472 169.646 155.677  1.00 51.87      C    N  
ATOM   1133  CA  LEU c 177      79.654 170.738 155.168  1.00 51.87      C    C  
ATOM   1134  C   LEU c 177      80.278 171.344 153.921  1.00 51.87      C    C  
ATOM   1135  O   LEU c 177      79.567 171.709 152.978  1.00 51.87      C    O  
ATOM   1136  CB  LEU c 177      79.468 171.784 156.262  1.00 51.87      C    C  
ATOM   1137  CG  LEU c 177      78.338 172.805 156.133  1.00 51.87      C    C  
ATOM   1138  CD1 LEU c 177      77.853 173.160 157.531  1.00 51.87      C    C  
ATOM   1139  CD2 LEU c 177      78.737 174.061 155.386  1.00 51.87      C    C  
ATOM   1140  N   PHE c 178      81.606 171.447 153.898  1.00 46.83      C    N  
ATOM   1141  CA  PHE c 178      82.307 171.856 152.687  1.00 46.83      C    C  
ATOM   1142  C   PHE c 178      82.079 170.873 151.548  1.00 46.83      C    C  
ATOM   1143  O   PHE c 178      81.857 171.286 150.405  1.00 46.83      C    O  
ATOM   1144  CB  PHE c 178      83.795 172.006 152.975  1.00 46.83      C    C  
ATOM   1145  CG  PHE c 178      84.650 171.994 151.749  1.00 46.83      C    C  
ATOM   1146  CD1 PHE c 178      84.580 173.006 150.808  1.00 46.83      C    C  
ATOM   1147  CD2 PHE c 178      85.514 170.939 151.530  1.00 46.83      C    C  
ATOM   1148  CE1 PHE c 178      85.366 172.964 149.676  1.00 46.83      C    C  
ATOM   1149  CE2 PHE c 178      86.299 170.897 150.411  1.00 46.83      C    C  
ATOM   1150  CZ  PHE c 178      86.228 171.911 149.481  1.00 46.83      C    C  
ATOM   1151  N   ALA c 179      82.141 169.573 151.837  1.00 50.63      C    N  
ATOM   1152  CA  ALA c 179      81.859 168.575 150.809  1.00 50.63      C    C  
ATOM   1153  C   ALA c 179      80.419 168.668 150.314  1.00 50.63      C    C  
ATOM   1154  O   ALA c 179      80.159 168.499 149.121  1.00 50.63      C    O  
ATOM   1155  CB  ALA c 179      82.150 167.177 151.344  1.00 50.63      C    C  
ATOM   1156  N   ALA c 180      79.472 168.943 151.211  1.00 55.20      C    N  
ATOM   1157  CA  ALA c 180      78.078 169.082 150.803  1.00 55.20      C    C  
ATOM   1158  C   ALA c 180      77.885 170.290 149.903  1.00 55.20      C    C  
ATOM   1159  O   ALA c 180      77.168 170.209 148.901  1.00 55.20      C    O  
ATOM   1160  CB  ALA c 180      77.171 169.191 152.024  1.00 55.20      C    C  
ATOM   1161  N   LYS c 181      78.519 171.413 150.250  1.00 54.62      C    N  
ATOM   1162  CA  LYS c 181      78.464 172.604 149.407  1.00 54.62      C    C  
ATOM   1163  C   LYS c 181      79.104 172.355 148.054  1.00 54.62      C    C  
ATOM   1164  O   LYS c 181      78.582 172.794 147.030  1.00 54.62      C    O  
ATOM   1165  CB  LYS c 181      79.136 173.773 150.123  1.00 54.62      C    C  
ATOM   1166  CG  LYS c 181      79.031 175.153 149.462  1.00 54.62      C    C  
ATOM   1167  CD  LYS c 181      80.207 175.466 148.522  1.00 54.62      C    C  
ATOM   1168  CE  LYS c 181      80.123 176.859 147.935  1.00 54.62      C    C  
ATOM   1169  NZ  LYS c 181      81.257 177.093 147.012  1.00 54.62      C    N1+
ATOM   1170  N   ALA c 182      80.243 171.664 148.027  1.00 54.20      C    N  
ATOM   1171  CA  ALA c 182      80.843 171.297 146.750  1.00 54.20      C    C  
ATOM   1172  C   ALA c 182      79.930 170.387 145.945  1.00 54.20      C    C  
ATOM   1173  O   ALA c 182      79.957 170.418 144.712  1.00 54.20      C    O  
ATOM   1174  CB  ALA c 182      82.178 170.611 146.971  1.00 54.20      C    C  
ATOM   1175  N   MET c 183      79.108 169.588 146.619  1.00 59.78      C    N  
ATOM   1176  CA  MET c 183      78.181 168.722 145.920  1.00 59.78      C    C  
ATOM   1177  C   MET c 183      76.806 169.326 145.695  1.00 59.78      C    C  
ATOM   1178  O   MET c 183      76.159 168.961 144.710  1.00 59.78      C    O  
ATOM   1179  CB  MET c 183      78.008 167.398 146.666  1.00 59.78      C    C  
ATOM   1180  CG  MET c 183      79.235 166.524 146.694  1.00 59.78      C    C  
ATOM   1181  SD  MET c 183      78.913 165.051 147.667  1.00 59.78      C    S  
ATOM   1182  CE  MET c 183      77.778 164.206 146.585  1.00 59.78      C    C  
ATOM   1183  N   TYR c 184      76.315 170.205 146.566  1.00 62.30      C    N  
ATOM   1184  CA  TYR c 184      74.930 170.609 146.368  1.00 62.30      C    C  
ATOM   1185  C   TYR c 184      74.744 172.085 146.032  1.00 62.30      C    C  
ATOM   1186  O   TYR c 184      74.227 172.416 144.962  1.00 62.30      C    O  
ATOM   1187  CB  TYR c 184      74.109 170.254 147.611  1.00 62.30      C    C  
ATOM   1188  CG  TYR c 184      74.076 168.776 147.941  1.00 62.30      C    C  
ATOM   1189  CD1 TYR c 184      74.021 167.813 146.940  1.00 62.30      C    C  
ATOM   1190  CD2 TYR c 184      74.095 168.345 149.258  1.00 62.30      C    C  
ATOM   1191  CE1 TYR c 184      73.993 166.466 147.248  1.00 62.30      C    C  
ATOM   1192  CE2 TYR c 184      74.067 167.006 149.575  1.00 62.30      C    C  
ATOM   1193  CZ  TYR c 184      74.014 166.071 148.568  1.00 62.30      C    C  
ATOM   1194  OH  TYR c 184      73.985 164.737 148.891  1.00 62.30      C    O  
ATOM   1195  N   TRP c 185      75.166 172.979 146.922  1.00 68.32      C    N  
ATOM   1196  CA  TRP c 185      74.956 174.407 146.719  1.00 68.32      C    C  
ATOM   1197  C   TRP c 185      76.106 175.045 145.950  1.00 68.32      C    C  
ATOM   1198  O   TRP c 185      77.242 175.071 146.419  1.00 68.32      C    O  
ATOM   1199  CB  TRP c 185      74.784 175.100 148.066  1.00 68.32      C    C  
ATOM   1200  CG  TRP c 185      73.530 174.728 148.778  1.00 68.32      C    C  
ATOM   1201  CD1 TRP c 185      73.387 173.788 149.756  1.00 68.32      C    C  
ATOM   1202  CD2 TRP c 185      72.240 175.323 148.600  1.00 68.32      C    C  
ATOM   1203  CE2 TRP c 185      71.356 174.679 149.488  1.00 68.32      C    C  
ATOM   1204  CE3 TRP c 185      71.745 176.334 147.769  1.00 68.32      C    C  
ATOM   1205  NE1 TRP c 185      72.078 173.743 150.181  1.00 68.32      C    N  
ATOM   1206  CZ2 TRP c 185      70.005 175.013 149.570  1.00 68.32      C    C  
ATOM   1207  CZ3 TRP c 185      70.405 176.663 147.852  1.00 68.32      C    C  
ATOM   1208  CH2 TRP c 185      69.550 176.004 148.745  1.00 68.32      C    C  
ATOM   1209  N   GLY c 186      75.795 175.660 144.816  1.00 61.12      C    N  
ATOM   1210  CA  GLY c 186      76.841 176.265 144.018  1.00 61.12      C    C  
ATOM   1211  C   GLY c 186      77.769 175.256 143.378  1.00 61.12      C    C  
ATOM   1212  O   GLY c 186      77.407 174.634 142.379  1.00 61.12      C    O  
ATOM   1213  N   GLY c 187      78.971 175.100 143.931  1.00 52.97      C    N  
ATOM   1214  CA  GLY c 187      79.971 174.208 143.378  1.00 52.97      C    C  
ATOM   1215  C   GLY c 187      81.368 174.736 143.619  1.00 52.97      C    C  
ATOM   1216  O   GLY c 187      81.532 175.727 144.325  1.00 52.97      C    O  
ATOM   1217  N   LEU c 188      82.383 174.084 143.073  1.00 49.52      C    N  
ATOM   1218  CA  LEU c 188      83.733 174.619 143.107  1.00 49.52      C    C  
ATOM   1219  C   LEU c 188      84.209 174.926 141.696  1.00 49.52      C    C  
ATOM   1220  O   LEU c 188      83.642 174.460 140.708  1.00 49.52      C    O  
ATOM   1221  CB  LEU c 188      84.712 173.649 143.764  1.00 49.52      C    C  
ATOM   1222  CG  LEU c 188      84.276 172.923 145.023  1.00 49.52      C    C  
ATOM   1223  CD1 LEU c 188      85.251 171.814 145.317  1.00 49.52      C    C  
ATOM   1224  CD2 LEU c 188      84.196 173.887 146.175  1.00 49.52      C    C  
ATOM   1225  N   TYR c 189      85.278 175.709 141.614  1.00 49.42      C    N  
ATOM   1226  CA  TYR c 189      85.915 175.965 140.336  1.00 49.42      C    C  
ATOM   1227  C   TYR c 189      86.694 174.732 139.921  1.00 49.42      C    C  
ATOM   1228  O   TYR c 189      87.640 174.323 140.603  1.00 49.42      C    O  
ATOM   1229  CB  TYR c 189      86.823 177.188 140.404  1.00 49.42      C    C  
ATOM   1230  CG  TYR c 189      87.390 177.579 139.058  1.00 49.42      C    C  
ATOM   1231  CD1 TYR c 189      88.574 177.018 138.581  1.00 49.42      C    C  
ATOM   1232  CD2 TYR c 189      86.719 178.466 138.244  1.00 49.42      C    C  
ATOM   1233  CE1 TYR c 189      89.069 177.350 137.353  1.00 49.42      C    C  
ATOM   1234  CE2 TYR c 189      87.208 178.802 137.020  1.00 49.42      C    C  
ATOM   1235  CZ  TYR c 189      88.383 178.244 136.578  1.00 49.42      C    C  
ATOM   1236  OH  TYR c 189      88.880 178.581 135.345  1.00 49.42      C    O  
ATOM   1237  N   ASP c 190      86.324 174.168 138.776  1.00 51.82      C    N  
ATOM   1238  CA  ASP c 190      86.994 173.003 138.232  1.00 51.82      C    C  
ATOM   1239  C   ASP c 190      87.900 173.472 137.110  1.00 51.82      C    C  
ATOM   1240  O   ASP c 190      87.405 173.815 136.032  1.00 51.82      C    O  
ATOM   1241  CB  ASP c 190      85.967 171.998 137.713  1.00 51.82      C    C  
ATOM   1242  CG  ASP c 190      86.553 170.639 137.498  1.00 51.82      C    C  
ATOM   1243  OD1 ASP c 190      87.743 170.456 137.816  1.00 51.82      C    O  
ATOM   1244  OD2 ASP c 190      85.829 169.750 137.018  1.00 51.82      C    O1-
ATOM   1245  N   PRO c 191      89.217 173.545 137.312  1.00 48.23      C    N  
ATOM   1246  CA  PRO c 191      90.100 173.953 136.211  1.00 48.23      C    C  
ATOM   1247  C   PRO c 191      90.178 172.928 135.105  1.00 48.23      C    C  
ATOM   1248  O   PRO c 191      90.635 173.258 134.006  1.00 48.23      C    O  
ATOM   1249  CB  PRO c 191      91.457 174.139 136.900  1.00 48.23      C    C  
ATOM   1250  CG  PRO c 191      91.403 173.265 138.060  1.00 48.23      C    C  
ATOM   1251  CD  PRO c 191      89.975 173.269 138.539  1.00 48.23      C    C  
ATOM   1252  N   TRP c 192      89.757 171.694 135.363  1.00 48.47      C    N  
ATOM   1253  CA  TRP c 192      89.778 170.622 134.384  1.00 48.47      C    C  
ATOM   1254  C   TRP c 192      88.445 170.447 133.682  1.00 48.47      C    C  
ATOM   1255  O   TRP c 192      88.256 169.447 132.983  1.00 48.47      C    O  
ATOM   1256  CB  TRP c 192      90.152 169.305 135.055  1.00 48.47      C    C  
ATOM   1257  CG  TRP c 192      91.396 169.371 135.829  1.00 48.47      C    C  
ATOM   1258  CD1 TRP c 192      91.518 169.697 137.138  1.00 48.47      C    C  
ATOM   1259  CD2 TRP c 192      92.706 169.102 135.350  1.00 48.47      C    C  
ATOM   1260  CE2 TRP c 192      93.582 169.282 136.426  1.00 48.47      C    C  
ATOM   1261  CE3 TRP c 192      93.225 168.714 134.113  1.00 48.47      C    C  
ATOM   1262  NE1 TRP c 192      92.833 169.648 137.510  1.00 48.47      C    N  
ATOM   1263  CZ2 TRP c 192      94.946 169.094 136.307  1.00 48.47      C    C  
ATOM   1264  CZ3 TRP c 192      94.568 168.529 134.006  1.00 48.47      C    C  
ATOM   1265  CH2 TRP c 192      95.423 168.706 135.083  1.00 48.47      C    C  
ATOM   1266  N   ALA c 193      87.519 171.380 133.857  1.00 57.77      C    N  
ATOM   1267  CA  ALA c 193      86.232 171.274 133.198  1.00 57.77      C    C  
ATOM   1268  C   ALA c 193      86.426 171.432 131.691  1.00 57.77      C    C  
ATOM   1269  O   ALA c 193      87.433 171.999 131.259  1.00 57.77      C    O  
ATOM   1270  CB  ALA c 193      85.272 172.328 133.735  1.00 57.77      C    C  
ATOM   1271  N   PRO c 194      85.524 170.836 130.862  1.00 65.53      C    N  
ATOM   1272  CA  PRO c 194      85.693 170.920 129.401  1.00 65.53      C    C  
ATOM   1273  C   PRO c 194      85.839 172.333 128.859  1.00 65.53      C    C  
ATOM   1274  O   PRO c 194      84.881 173.109 128.824  1.00 65.53      C    O  
ATOM   1275  CB  PRO c 194      84.408 170.268 128.881  1.00 65.53      C    C  
ATOM   1276  CG  PRO c 194      84.124 169.207 129.884  1.00 65.53      C    C  
ATOM   1277  CD  PRO c 194      84.582 169.760 131.228  1.00 65.53      C    C  
ATOM   1278  N   GLY c 195      87.063 172.668 128.459  1.00 66.14      C    N  
ATOM   1279  CA  GLY c 195      87.384 173.942 127.848  1.00 66.14      C    C  
ATOM   1280  C   GLY c 195      87.507 175.015 128.908  1.00 66.14      C    C  
ATOM   1281  O   GLY c 195      86.499 175.383 129.520  1.00 66.14      C    O  
ATOM   1282  N   GLY c 196      88.703 175.557 129.129  1.00 65.26      C    N  
ATOM   1283  CA  GLY c 196      88.814 176.655 130.068  1.00 65.26      C    C  
ATOM   1284  C   GLY c 196      88.725 176.218 131.515  1.00 65.26      C    C  
ATOM   1285  O   GLY c 196      89.712 176.247 132.257  1.00 65.26      C    O  
ATOM   1286  N   GLY c 197      87.529 175.792 131.913  1.00 62.69      C    N  
ATOM   1287  CA  GLY c 197      87.227 175.436 133.281  1.00 62.69      C    C  
ATOM   1288  C   GLY c 197      86.215 176.354 133.932  1.00 62.69      C    C  
ATOM   1289  O   GLY c 197      86.532 177.492 134.266  1.00 62.69      C    O  
ATOM   1290  N   ASP c 198      84.982 175.891 134.072  1.00 61.42      C    N  
ATOM   1291  CA  ASP c 198      83.932 176.668 134.706  1.00 61.42      C    C  
ATOM   1292  C   ASP c 198      83.633 176.092 136.088  1.00 61.42      C    C  
ATOM   1293  O   ASP c 198      84.040 174.977 136.413  1.00 61.42      C    O  
ATOM   1294  CB  ASP c 198      82.678 176.671 133.823  1.00 61.42      C    C  
ATOM   1295  CG  ASP c 198      81.647 177.721 134.237  1.00 61.42      C    C  
ATOM   1296  OD1 ASP c 198      80.558 177.745 133.634  1.00 61.42      C    O  
ATOM   1297  OD2 ASP c 198      81.920 178.523 135.156  1.00 61.42      C    O1-
ATOM   1298  N   VAL c 199      82.961 176.892 136.919  1.00 56.07      C    N  
ATOM   1299  CA  VAL c 199      82.411 176.391 138.173  1.00 56.07      C    C  
ATOM   1300  C   VAL c 199      81.383 175.302 137.893  1.00 56.07      C    C  
ATOM   1301  O   VAL c 199      80.483 175.474 137.065  1.00 56.07      C    O  
ATOM   1302  CB  VAL c 199      81.779 177.554 138.954  1.00 56.07      C    C  
ATOM   1303  CG1 VAL c 199      81.099 177.057 140.223  1.00 56.07      C    C  
ATOM   1304  CG2 VAL c 199      82.820 178.611 139.263  1.00 56.07      C    C  
ATOM   1305  N   ARG c 200      81.506 174.176 138.590  1.00 55.70      C    N  
ATOM   1306  CA  ARG c 200      80.538 173.096 138.461  1.00 55.70      C    C  
ATOM   1307  C   ARG c 200      80.441 172.343 139.777  1.00 55.70      C    C  
ATOM   1308  O   ARG c 200      81.449 172.126 140.456  1.00 55.70      C    O  
ATOM   1309  CB  ARG c 200      80.904 172.143 137.313  1.00 55.70      C    C  
ATOM   1310  CG  ARG c 200      82.263 171.456 137.416  1.00 55.70      C    C  
ATOM   1311  CD  ARG c 200      82.118 170.010 137.867  1.00 55.70      C    C  
ATOM   1312  NE  ARG c 200      83.362 169.258 137.749  1.00 55.70      C    N  
ATOM   1313  CZ  ARG c 200      83.531 168.019 138.199  1.00 55.70      C    C  
ATOM   1314  NH1 ARG c 200      82.536 167.389 138.807  1.00 55.70      C    N1+
ATOM   1315  NH2 ARG c 200      84.700 167.411 138.052  1.00 55.70      C    N  
ATOM   1316  N   LEU c 201      79.224 171.939 140.131  1.00 56.65      C    N  
ATOM   1317  CA  LEU c 201      79.012 171.198 141.363  1.00 56.65      C    C  
ATOM   1318  C   LEU c 201      79.292 169.717 141.157  1.00 56.65      C    C  
ATOM   1319  O   LEU c 201      78.811 169.101 140.202  1.00 56.65      C    O  
ATOM   1320  CB  LEU c 201      77.595 171.450 141.892  1.00 56.65      C    C  
ATOM   1321  CG  LEU c 201      76.275 171.128 141.187  1.00 56.65      C    C  
ATOM   1322  CD1 LEU c 201      75.799 169.705 141.346  1.00 56.65      C    C  
ATOM   1323  CD2 LEU c 201      75.215 172.091 141.688  1.00 56.65      C    C  
ATOM   1324  N   VAL c 202      80.076 169.149 142.070  1.00 57.88      C    N  
ATOM   1325  CA  VAL c 202      80.582 167.787 141.951  1.00 57.88      C    C  
ATOM   1326  C   VAL c 202      79.440 166.844 142.307  1.00 57.88      C    C  
ATOM   1327  O   VAL c 202      79.045 166.740 143.463  1.00 57.88      C    O  
ATOM   1328  CB  VAL c 202      81.792 167.557 142.856  1.00 57.88      C    C  
ATOM   1329  CG1 VAL c 202      82.433 166.236 142.550  1.00 57.88      C    C  
ATOM   1330  CG2 VAL c 202      82.786 168.672 142.710  1.00 57.88      C    C  
ATOM   1331  N   THR c 203      78.900 166.153 141.307  1.00 62.24      C    N  
ATOM   1332  CA  THR c 203      77.801 165.240 141.588  1.00 62.24      C    C  
ATOM   1333  C   THR c 203      78.288 163.884 142.072  1.00 62.24      C    C  
ATOM   1334  O   THR c 203      77.632 163.264 142.914  1.00 62.24      C    O  
ATOM   1335  CB  THR c 203      76.933 165.051 140.348  1.00 62.24      C    C  
ATOM   1336  CG2 THR c 203      76.369 166.371 139.890  1.00 62.24      C    C  
ATOM   1337  OG1 THR c 203      77.722 164.479 139.298  1.00 62.24      C    O  
ATOM   1338  N   ASN c 204      79.432 163.416 141.571  1.00 65.40      C    N  
ATOM   1339  CA  ASN c 204      79.889 162.043 141.777  1.00 65.40      C    C  
ATOM   1340  C   ASN c 204      81.301 162.057 142.344  1.00 65.40      C    C  
ATOM   1341  O   ASN c 204      82.277 161.873 141.608  1.00 65.40      C    O  
ATOM   1342  CB  ASN c 204      79.836 161.252 140.471  1.00 65.40      C    C  
ATOM   1343  CG  ASN c 204      80.035 159.764 140.677  1.00 65.40      C    C  
ATOM   1344  ND2 ASN c 204      80.234 159.038 139.584  1.00 65.40      C    N  
ATOM   1345  OD1 ASN c 204      80.008 159.272 141.802  1.00 65.40      C    O  
ATOM   1346  N   PRO c 205      81.447 162.282 143.648  1.00 59.16      C    N  
ATOM   1347  CA  PRO c 205      82.774 162.213 144.259  1.00 59.16      C    C  
ATOM   1348  C   PRO c 205      83.260 160.781 144.371  1.00 59.16      C    C  
ATOM   1349  O   PRO c 205      82.475 159.831 144.384  1.00 59.16      C    O  
ATOM   1350  CB  PRO c 205      82.552 162.837 145.634  1.00 59.16      C    C  
ATOM   1351  CG  PRO c 205      81.155 162.523 145.931  1.00 59.16      C    C  
ATOM   1352  CD  PRO c 205      80.416 162.608 144.643  1.00 59.16      C    C  
ATOM   1353  N   THR c 206      84.577 160.634 144.442  1.00 57.19      C    N  
ATOM   1354  CA  THR c 206      85.220 159.323 144.427  1.00 57.19      C    C  
ATOM   1355  C   THR c 206      85.140 158.711 145.817  1.00 57.19      C    C  
ATOM   1356  O   THR c 206      85.922 159.057 146.702  1.00 57.19      C    O  
ATOM   1357  CB  THR c 206      86.670 159.454 143.983  1.00 57.19      C    C  
ATOM   1358  CG2 THR c 206      87.293 158.085 143.813  1.00 57.19      C    C  
ATOM   1359  OG1 THR c 206      86.720 160.141 142.732  1.00 57.19      C    O  
ATOM   1360  N   LEU c 207      84.204 157.784 146.018  1.00 60.12      C    N  
ATOM   1361  CA  LEU c 207      84.020 157.146 147.315  1.00 60.12      C    C  
ATOM   1362  C   LEU c 207      84.774 155.831 147.446  1.00 60.12      C    C  
ATOM   1363  O   LEU c 207      84.476 155.052 148.354  1.00 60.12      C    O  
ATOM   1364  CB  LEU c 207      82.536 156.912 147.592  1.00 60.12      C    C  
ATOM   1365  CG  LEU c 207      81.645 158.134 147.767  1.00 60.12      C    C  
ATOM   1366  CD1 LEU c 207      80.198 157.701 147.896  1.00 60.12      C    C  
ATOM   1367  CD2 LEU c 207      82.077 158.905 148.986  1.00 60.12      C    C  
ATOM   1368  N   ASP c 208      85.723 155.559 146.565  1.00 62.15      C    N  
ATOM   1369  CA  ASP c 208      86.463 154.308 146.626  1.00 62.15      C    C  
ATOM   1370  C   ASP c 208      87.529 154.399 147.706  1.00 62.15      C    C  
ATOM   1371  O   ASP c 208      88.374 155.295 147.647  1.00 62.15      C    O  
ATOM   1372  CB  ASP c 208      87.109 154.004 145.281  1.00 62.15      C    C  
ATOM   1373  CG  ASP c 208      87.637 152.581 145.185  1.00 62.15      C    C  
ATOM   1374  OD1 ASP c 208      87.360 151.767 146.085  1.00 62.15      C    O  
ATOM   1375  OD2 ASP c 208      88.341 152.276 144.202  1.00 62.15      C    O1-
ATOM   1376  N   PRO c 209      87.521 153.515 148.707  1.00 61.22      C    N  
ATOM   1377  CA  PRO c 209      88.651 153.467 149.645  1.00 61.22      C    C  
ATOM   1378  C   PRO c 209      89.966 153.124 148.983  1.00 61.22      C    C  
ATOM   1379  O   PRO c 209      91.019 153.537 149.479  1.00 61.22      C    O  
ATOM   1380  CB  PRO c 209      88.232 152.383 150.647  1.00 61.22      C    C  
ATOM   1381  CG  PRO c 209      86.745 152.317 150.527  1.00 61.22      C    C  
ATOM   1382  CD  PRO c 209      86.452 152.582 149.094  1.00 61.22      C    C  
ATOM   1383  N   ARG c 210      89.940 152.374 147.883  1.00 65.24      C    N  
ATOM   1384  CA  ARG c 210      91.181 152.022 147.209  1.00 65.24      C    C  
ATOM   1385  C   ARG c 210      91.825 153.253 146.592  1.00 65.24      C    C  
ATOM   1386  O   ARG c 210      93.048 153.415 146.644  1.00 65.24      C    O  
ATOM   1387  CB  ARG c 210      90.918 150.953 146.149  1.00 65.24      C    C  
ATOM   1388  CG  ARG c 210      92.168 150.438 145.448  1.00 65.24      C    C  
ATOM   1389  CD  ARG c 210      92.975 149.535 146.372  1.00 65.24      C    C  
ATOM   1390  NE  ARG c 210      94.000 150.263 147.113  1.00 65.24      C    N  
ATOM   1391  CZ  ARG c 210      94.660 149.767 148.154  1.00 65.24      C    C  
ATOM   1392  NH1 ARG c 210      94.400 148.539 148.577  1.00 65.24      C    N1+
ATOM   1393  NH2 ARG c 210      95.575 150.498 148.774  1.00 65.24      C    N  
ATOM   1394  N   ILE c 211      91.011 154.147 146.038  1.00 59.05      C    N  
ATOM   1395  CA  ILE c 211      91.545 155.329 145.381  1.00 59.05      C    C  
ATOM   1396  C   ILE c 211      91.955 156.377 146.403  1.00 59.05      C    C  
ATOM   1397  O   ILE c 211      93.088 156.868 146.376  1.00 59.05      C    O  
ATOM   1398  CB  ILE c 211      90.520 155.889 144.383  1.00 59.05      C    C  
ATOM   1399  CG1 ILE c 211      90.250 154.864 143.285  1.00 59.05      C    C  
ATOM   1400  CG2 ILE c 211      91.041 157.167 143.774  1.00 59.05      C    C  
ATOM   1401  CD1 ILE c 211      89.108 155.221 142.373  1.00 59.05      C    C  
ATOM   1402  N   ILE c 212      91.042 156.713 147.322  1.00 53.21      C    N  
ATOM   1403  CA  ILE c 212      91.238 157.836 148.242  1.00 53.21      C    C  
ATOM   1404  C   ILE c 212      92.423 157.598 149.166  1.00 53.21      C    C  
ATOM   1405  O   ILE c 212      93.280 158.469 149.336  1.00 53.21      C    O  
ATOM   1406  CB  ILE c 212      89.952 158.099 149.041  1.00 53.21      C    C  
ATOM   1407  CG1 ILE c 212      88.831 158.500 148.093  1.00 53.21      C    C  
ATOM   1408  CG2 ILE c 212      90.184 159.147 150.093  1.00 53.21      C    C  
ATOM   1409  CD1 ILE c 212      89.129 159.746 147.305  1.00 53.21      C    C  
ATOM   1410  N   PHE c 213      92.498 156.426 149.770  1.00 54.31      C    N  
ATOM   1411  CA  PHE c 213      93.620 156.107 150.637  1.00 54.31      C    C  
ATOM   1412  C   PHE c 213      94.799 155.543 149.868  1.00 54.31      C    C  
ATOM   1413  O   PHE c 213      95.846 155.283 150.468  1.00 54.31      C    O  
ATOM   1414  CB  PHE c 213      93.175 155.151 151.750  1.00 54.31      C    C  
ATOM   1415  CG  PHE c 213      91.920 155.596 152.446  1.00 54.31      C    C  
ATOM   1416  CD1 PHE c 213      90.699 155.034 152.133  1.00 54.31      C    C  
ATOM   1417  CD2 PHE c 213      91.957 156.604 153.395  1.00 54.31      C    C  
ATOM   1418  CE1 PHE c 213      89.538 155.452 152.755  1.00 54.31      C    C  
ATOM   1419  CE2 PHE c 213      90.797 157.025 154.021  1.00 54.31      C    C  
ATOM   1420  CZ  PHE c 213      89.587 156.447 153.696  1.00 54.31      C    C  
ATOM   1421  N   GLY c 214      94.662 155.375 148.552  1.00 52.51      C    N  
ATOM   1422  CA  GLY c 214      95.820 155.135 147.721  1.00 52.51      C    C  
ATOM   1423  C   GLY c 214      96.657 156.369 147.481  1.00 52.51      C    C  
ATOM   1424  O   GLY c 214      97.802 156.253 147.038  1.00 52.51      C    O  
ATOM   1425  N   TYR c 215      96.106 157.552 147.753  1.00 47.20      C    N  
ATOM   1426  CA  TYR c 215      96.918 158.760 147.701  1.00 47.20      C    C  
ATOM   1427  C   TYR c 215      97.918 158.785 148.838  1.00 47.20      C    C  
ATOM   1428  O   TYR c 215      99.015 159.326 148.684  1.00 47.20      C    O  
ATOM   1429  CB  TYR c 215      96.035 160.002 147.761  1.00 47.20      C    C  
ATOM   1430  CG  TYR c 215      95.420 160.371 146.445  1.00 47.20      C    C  
ATOM   1431  CD1 TYR c 215      96.156 161.023 145.466  1.00 47.20      C    C  
ATOM   1432  CD2 TYR c 215      94.096 160.085 146.187  1.00 47.20      C    C  
ATOM   1433  CE1 TYR c 215      95.583 161.363 144.260  1.00 47.20      C    C  
ATOM   1434  CE2 TYR c 215      93.515 160.419 144.996  1.00 47.20      C    C  
ATOM   1435  CZ  TYR c 215      94.254 161.054 144.033  1.00 47.20      C    C  
ATOM   1436  OH  TYR c 215      93.646 161.381 142.843  1.00 47.20      C    O  
ATOM   1437  N   LEU c 216      97.562 158.192 149.975  1.00 49.66      C    N  
ATOM   1438  CA  LEU c 216      98.430 158.192 151.140  1.00 49.66      C    C  
ATOM   1439  C   LEU c 216      99.636 157.280 150.984  1.00 49.66      C    C  
ATOM   1440  O   LEU c 216     100.627 157.459 151.700  1.00 49.66      C    O  
ATOM   1441  CB  LEU c 216      97.639 157.807 152.388  1.00 49.66      C    C  
ATOM   1442  CG  LEU c 216      96.736 158.848 153.062  1.00 49.66      C    C  
ATOM   1443  CD1 LEU c 216      95.461 159.218 152.303  1.00 49.66      C    C  
ATOM   1444  CD2 LEU c 216      96.381 158.330 154.440  1.00 49.66      C    C  
ATOM   1445  N   ILE c 217      99.587 156.318 150.064  1.00 49.99      C    N  
ATOM   1446  CA  ILE c 217     100.692 155.397 149.857  1.00 49.99      C    C  
ATOM   1447  C   ILE c 217     101.523 155.752 148.640  1.00 49.99      C    C  
ATOM   1448  O   ILE c 217     102.511 155.063 148.352  1.00 49.99      C    O  
ATOM   1449  CB  ILE c 217     100.177 153.951 149.754  1.00 49.99      C    C  
ATOM   1450  CG1 ILE c 217      99.314 153.782 148.507  1.00 49.99      C    C  
ATOM   1451  CG2 ILE c 217      99.379 153.593 150.987  1.00 49.99      C    C  
ATOM   1452  CD1 ILE c 217      98.902 152.355 148.245  1.00 49.99      C    C  
ATOM   1453  N   LYS c 218     101.145 156.789 147.902  1.00 43.70      C    N  
ATOM   1454  CA  LYS c 218     101.970 157.260 146.804  1.00 43.70      C    C  
ATOM   1455  C   LYS c 218     103.236 157.886 147.362  1.00 43.70      C    C  
ATOM   1456  O   LYS c 218     103.203 158.582 148.378  1.00 43.70      C    O  
ATOM   1457  CB  LYS c 218     101.203 158.272 145.958  1.00 43.70      C    C  
ATOM   1458  CG  LYS c 218     100.068 157.657 145.177  1.00 43.70      C    C  
ATOM   1459  CD  LYS c 218      99.227 158.684 144.460  1.00 43.70      C    C  
ATOM   1460  CE  LYS c 218      99.967 159.305 143.302  1.00 43.70      C    C  
ATOM   1461  NZ  LYS c 218      99.085 160.225 142.540  1.00 43.70      C    N1+
ATOM   1462  N   ARG c 219     104.353 157.609 146.706  1.00 40.44      C    N  
ATOM   1463  CA  ARG c 219     105.627 158.139 147.146  1.00 40.44      C    C  
ATOM   1464  C   ARG c 219     105.598 159.663 147.072  1.00 40.44      C    C  
ATOM   1465  O   ARG c 219     104.937 160.239 146.211  1.00 40.44      C    O  
ATOM   1466  CB  ARG c 219     106.756 157.569 146.284  1.00 40.44      C    C  
ATOM   1467  CG  ARG c 219     106.945 156.065 146.471  1.00 40.44      C    C  
ATOM   1468  CD  ARG c 219     108.047 155.403 145.616  1.00 40.44      C    C  
ATOM   1469  NE  ARG c 219     107.739 155.398 144.184  1.00 40.44      C    N  
ATOM   1470  CZ  ARG c 219     108.568 155.003 143.216  1.00 40.44      C    C  
ATOM   1471  NH1 ARG c 219     108.168 155.063 141.954  1.00 40.44      C    N1+
ATOM   1472  NH2 ARG c 219     109.760 154.516 143.495  1.00 40.44      C    N  
ATOM   1473  N   PRO c 220     106.265 160.350 147.995  1.00 38.94      C    N  
ATOM   1474  CA  PRO c 220     106.301 161.810 147.944  1.00 38.94      C    C  
ATOM   1475  C   PRO c 220     107.208 162.374 146.866  1.00 38.94      C    C  
ATOM   1476  O   PRO c 220     107.375 163.590 146.792  1.00 38.94      C    O  
ATOM   1477  CB  PRO c 220     106.819 162.173 149.343  1.00 38.94      C    C  
ATOM   1478  CG  PRO c 220     107.668 161.040 149.718  1.00 38.94      C    C  
ATOM   1479  CD  PRO c 220     107.026 159.821 149.138  1.00 38.94      C    C  
ATOM   1480  N   THR c 221     107.773 161.527 146.032  1.00 35.93      C    N  
ATOM   1481  CA  THR c 221     108.804 161.915 145.107  1.00 35.93      C    C  
ATOM   1482  C   THR c 221     108.176 162.329 143.790  1.00 35.93      C    C  
ATOM   1483  O   THR c 221     106.958 162.275 143.612  1.00 35.93      C    O  
ATOM   1484  CB  THR c 221     109.768 160.762 144.942  1.00 35.93      C    C  
ATOM   1485  CG2 THR c 221     110.374 160.455 146.274  1.00 35.93      C    C  
ATOM   1486  OG1 THR c 221     109.026 159.610 144.546  1.00 35.93      C    O  
ATOM   1487  N   GLY c 222     109.029 162.761 142.865  1.00 34.25      C    N  
ATOM   1488  CA  GLY c 222     108.555 163.266 141.598  1.00 34.25      C    C  
ATOM   1489  C   GLY c 222     107.897 162.187 140.768  1.00 34.25      C    C  
ATOM   1490  O   GLY c 222     108.267 161.018 140.811  1.00 34.25      C    O  
ATOM   1491  N   GLY c 223     106.903 162.598 140.016  1.00 37.16      C    N  
ATOM   1492  CA  GLY c 223     106.054 161.669 139.315  1.00 37.16      C    C  
ATOM   1493  C   GLY c 223     104.823 161.327 140.084  1.00 37.16      C    C  
ATOM   1494  O   GLY c 223     103.716 161.426 139.559  1.00 37.16      C    O  
ATOM   1495  N   GLU c 224     104.985 160.919 141.340  1.00 38.83      C    N  
ATOM   1496  CA  GLU c 224     103.838 160.626 142.186  1.00 38.83      C    C  
ATOM   1497  C   GLU c 224     103.345 161.870 142.903  1.00 38.83      C    C  
ATOM   1498  O   GLU c 224     102.220 162.308 142.675  1.00 38.83      C    O  
ATOM   1499  CB  GLU c 224     104.191 159.559 143.210  1.00 38.83      C    C  
ATOM   1500  CG  GLU c 224     104.457 158.219 142.640  1.00 38.83      C    C  
ATOM   1501  CD  GLU c 224     105.925 157.980 142.504  1.00 38.83      C    C  
ATOM   1502  OE1 GLU c 224     106.381 156.959 143.022  1.00 38.83      C    O  
ATOM   1503  OE2 GLU c 224     106.621 158.804 141.880  1.00 38.83      C    O1-
ATOM   1504  N   GLY c 225     104.174 162.453 143.763  1.00 39.42      C    N  
ATOM   1505  CA  GLY c 225     103.757 163.653 144.452  1.00 39.42      C    C  
ATOM   1506  C   GLY c 225     102.633 163.411 145.429  1.00 39.42      C    C  
ATOM   1507  O   GLY c 225     101.517 163.871 145.196  1.00 39.42      C    O  
ATOM   1508  N   TRP c 226     102.957 162.784 146.555  1.00 38.58      C    N  
ATOM   1509  CA  TRP c 226     102.129 161.931 147.402  1.00 38.58      C    C  
ATOM   1510  C   TRP c 226     100.642 162.259 147.476  1.00 38.58      C    C  
ATOM   1511  O   TRP c 226      99.829 161.476 146.983  1.00 38.58      C    O  
ATOM   1512  CB  TRP c 226     102.771 162.005 148.791  1.00 38.58      C    C  
ATOM   1513  CG  TRP c 226     101.972 161.634 149.967  1.00 38.58      C    C  
ATOM   1514  CD1 TRP c 226     101.406 160.439 150.227  1.00 38.58      C    C  
ATOM   1515  CD2 TRP c 226     101.638 162.489 151.067  1.00 38.58      C    C  
ATOM   1516  CE2 TRP c 226     100.880 161.730 151.965  1.00 38.58      C    C  
ATOM   1517  CE3 TRP c 226     101.929 163.814 151.385  1.00 38.58      C    C  
ATOM   1518  NE1 TRP c 226     100.751 160.481 151.425  1.00 38.58      C    N  
ATOM   1519  CZ2 TRP c 226     100.382 162.253 153.152  1.00 38.58      C    C  
ATOM   1520  CZ3 TRP c 226     101.442 164.333 152.563  1.00 38.58      C    C  
ATOM   1521  CH2 TRP c 226     100.674 163.555 153.434  1.00 38.58      C    C  
ATOM   1522  N   ILE c 227     100.254 163.420 147.995  1.00 35.30      C    N  
ATOM   1523  CA  ILE c 227      98.866 163.862 147.919  1.00 35.30      C    C  
ATOM   1524  C   ILE c 227      98.723 165.174 147.181  1.00 35.30      C    C  
ATOM   1525  O   ILE c 227      97.602 165.639 146.985  1.00 35.30      C    O  
ATOM   1526  CB  ILE c 227      98.202 163.980 149.306  1.00 35.30      C    C  
ATOM   1527  CG1 ILE c 227      98.897 165.050 150.142  1.00 35.30      C    C  
ATOM   1528  CG2 ILE c 227      98.154 162.646 150.003  1.00 35.30      C    C  
ATOM   1529  CD1 ILE c 227      98.116 165.478 151.340  1.00 35.30      C    C  
ATOM   1530  N   VAL c 228      99.828 165.780 146.756  1.00 32.28      C    N  
ATOM   1531  CA  VAL c 228      99.776 167.026 146.013  1.00 32.28      C    C  
ATOM   1532  C   VAL c 228      99.244 166.801 144.611  1.00 32.28      C    C  
ATOM   1533  O   VAL c 228      98.705 167.725 143.991  1.00 32.28      C    O  
ATOM   1534  CB  VAL c 228     101.177 167.656 146.021  1.00 32.28      C    C  
ATOM   1535  CG1 VAL c 228     101.129 169.078 145.567  1.00 32.28      C    C  
ATOM   1536  CG2 VAL c 228     101.735 167.594 147.412  1.00 32.28      C    C  
ATOM   1537  N   SER c 229      99.320 165.567 144.127  1.00 37.93      C    N  
ATOM   1538  CA  SER c 229      98.850 165.200 142.809  1.00 37.93      C    C  
ATOM   1539  C   SER c 229      97.400 164.787 142.786  1.00 37.93      C    C  
ATOM   1540  O   SER c 229      96.983 164.108 141.845  1.00 37.93      C    O  
ATOM   1541  CB  SER c 229      99.698 164.073 142.251  1.00 37.93      C    C  
ATOM   1542  OG  SER c 229      99.895 163.081 143.235  1.00 37.93      C    O  
ATOM   1543  N   VAL c 230      96.613 165.170 143.783  1.00 40.19      C    N  
ATOM   1544  CA  VAL c 230      95.176 165.070 143.608  1.00 40.19      C    C  
ATOM   1545  C   VAL c 230      94.767 166.073 142.540  1.00 40.19      C    C  
ATOM   1546  O   VAL c 230      95.184 167.239 142.555  1.00 40.19      C    O  
ATOM   1547  CB  VAL c 230      94.438 165.239 144.948  1.00 40.19      C    C  
ATOM   1548  CG1 VAL c 230      94.503 166.662 145.516  1.00 40.19      C    C  
ATOM   1549  CG2 VAL c 230      93.019 164.799 144.795  1.00 40.19      C    C  
ATOM   1550  N   ASN c 231      94.052 165.590 141.535  1.00 44.11      C    N  
ATOM   1551  CA  ASN c 231      93.969 166.348 140.297  1.00 44.11      C    C  
ATOM   1552  C   ASN c 231      92.584 166.321 139.689  1.00 44.11      C    C  
ATOM   1553  O   ASN c 231      92.443 166.384 138.466  1.00 44.11      C    O  
ATOM   1554  CB  ASN c 231      95.008 165.858 139.283  1.00 44.11      C    C  
ATOM   1555  CG  ASN c 231      94.939 164.368 139.021  1.00 44.11      C    C  
ATOM   1556  ND2 ASN c 231      96.095 163.782 138.751  1.00 44.11      C    N  
ATOM   1557  OD1 ASN c 231      93.879 163.750 139.039  1.00 44.11      C    O  
ATOM   1558  N   ASN c 232      91.555 166.213 140.516  1.00 46.24      C    N  
ATOM   1559  CA  ASN c 232      90.179 166.324 140.052  1.00 46.24      C    C  
ATOM   1560  C   ASN c 232      89.344 166.693 141.262  1.00 46.24      C    C  
ATOM   1561  O   ASN c 232      89.826 166.631 142.391  1.00 46.24      C    O  
ATOM   1562  CB  ASN c 232      89.702 165.024 139.410  1.00 46.24      C    C  
ATOM   1563  CG  ASN c 232      90.034 163.815 140.243  1.00 46.24      C    C  
ATOM   1564  ND2 ASN c 232      89.011 163.062 140.624  1.00 46.24      C    N  
ATOM   1565  OD1 ASN c 232      91.199 163.551 140.542  1.00 46.24      C    O  
ATOM   1566  N   LEU c 233      88.104 167.112 141.032  1.00 48.08      C    N  
ATOM   1567  CA  LEU c 233      87.316 167.485 142.196  1.00 48.08      C    C  
ATOM   1568  C   LEU c 233      86.524 166.329 142.790  1.00 48.08      C    C  
ATOM   1569  O   LEU c 233      86.115 166.421 143.946  1.00 48.08      C    O  
ATOM   1570  CB  LEU c 233      86.363 168.628 141.871  1.00 48.08      C    C  
ATOM   1571  CG  LEU c 233      87.081 169.928 141.546  1.00 48.08      C    C  
ATOM   1572  CD1 LEU c 233      86.070 171.008 141.239  1.00 48.08      C    C  
ATOM   1573  CD2 LEU c 233      88.068 170.336 142.625  1.00 48.08      C    C  
ATOM   1574  N   GLU c 234      86.309 165.245 142.044  1.00 50.72      C    N  
ATOM   1575  CA  GLU c 234      85.714 164.057 142.646  1.00 50.72      C    C  
ATOM   1576  C   GLU c 234      86.616 163.459 143.711  1.00 50.72      C    C  
ATOM   1577  O   GLU c 234      86.148 163.119 144.796  1.00 50.72      C    O  
ATOM   1578  CB  GLU c 234      85.327 162.972 141.622  1.00 50.72      C    C  
ATOM   1579  CG  GLU c 234      85.484 162.940 140.046  1.00 50.72      C    C  
ATOM   1580  CD  GLU c 234      86.047 164.137 139.254  1.00 50.72      C    C  
ATOM   1581  OE1 GLU c 234      86.566 165.130 139.809  1.00 50.72      C    O  
ATOM   1582  OE2 GLU c 234      86.046 164.010 138.008  1.00 50.72      C    O1-
ATOM   1583  N   ASP c 235      87.911 163.306 143.420  1.00 49.12      C    N  
ATOM   1584  CA  ASP c 235      88.845 162.782 144.416  1.00 49.12      C    C  
ATOM   1585  C   ASP c 235      88.940 163.701 145.629  1.00 49.12      C    C  
ATOM   1586  O   ASP c 235      88.913 163.234 146.773  1.00 49.12      C    O  
ATOM   1587  CB  ASP c 235      90.233 162.600 143.806  1.00 49.12      C    C  
ATOM   1588  CG  ASP c 235      90.463 161.205 143.261  1.00 49.12      C    C  
ATOM   1589  OD1 ASP c 235      89.922 160.242 143.836  1.00 49.12      C    O  
ATOM   1590  OD2 ASP c 235      91.190 161.069 142.251  1.00 49.12      C    O1-
ATOM   1591  N   ILE c 236      88.987 165.012 145.387  1.00 44.55      C    N  
ATOM   1592  CA  ILE c 236      89.075 165.996 146.464  1.00 44.55      C    C  
ATOM   1593  C   ILE c 236      87.855 165.909 147.363  1.00 44.55      C    C  
ATOM   1594  O   ILE c 236      87.968 165.776 148.587  1.00 44.55      C    O  
ATOM   1595  CB  ILE c 236      89.235 167.407 145.870  1.00 44.55      C    C  
ATOM   1596  CG1 ILE c 236      90.649 167.610 145.334  1.00 44.55      C    C  
ATOM   1597  CG2 ILE c 236      88.914 168.470 146.895  1.00 44.55      C    C  
ATOM   1598  CD1 ILE c 236      90.887 168.996 144.779  1.00 44.55      C    C  
ATOM   1599  N   ILE c 237      86.668 165.916 146.768  1.00 43.95      C    N  
ATOM   1600  CA  ILE c 237      85.473 165.913 147.594  1.00 43.95      C    C  
ATOM   1601  C   ILE c 237      85.200 164.531 148.190  1.00 43.95      C    C  
ATOM   1602  O   ILE c 237      84.681 164.436 149.301  1.00 43.95      C    O  
ATOM   1603  CB  ILE c 237      84.302 166.480 146.780  1.00 43.95      C    C  
ATOM   1604  CG1 ILE c 237      84.647 167.912 146.369  1.00 43.95      C    C  
ATOM   1605  CG2 ILE c 237      83.008 166.479 147.557  1.00 43.95      C    C  
ATOM   1606  CD1 ILE c 237      85.223 168.781 147.486  1.00 43.95      C    C  
ATOM   1607  N   GLY c 238      85.604 163.447 147.529  1.00 45.48      C    N  
ATOM   1608  CA  GLY c 238      85.437 162.129 148.118  1.00 45.48      C    C  
ATOM   1609  C   GLY c 238      86.336 161.905 149.313  1.00 45.48      C    C  
ATOM   1610  O   GLY c 238      85.918 161.326 150.321  1.00 45.48      C    O  
ATOM   1611  N   GLY c 239      87.586 162.362 149.217  1.00 44.84      C    N  
ATOM   1612  CA  GLY c 239      88.458 162.365 150.371  1.00 44.84      C    C  
ATOM   1613  C   GLY c 239      87.958 163.255 151.488  1.00 44.84      C    C  
ATOM   1614  O   GLY c 239      88.132 162.934 152.661  1.00 44.84      C    O  
ATOM   1615  N   HIS c 240      87.313 164.368 151.149  1.00 42.86      C    N  
ATOM   1616  CA  HIS c 240      86.760 165.196 152.208  1.00 42.86      C    C  
ATOM   1617  C   HIS c 240      85.538 164.565 152.854  1.00 42.86      C    C  
ATOM   1618  O   HIS c 240      85.361 164.696 154.064  1.00 42.86      C    O  
ATOM   1619  CB  HIS c 240      86.447 166.573 151.675  1.00 42.86      C    C  
ATOM   1620  CG  HIS c 240      87.672 167.390 151.472  1.00 42.86      C    C  
ATOM   1621  CD2 HIS c 240      88.497 167.982 152.360  1.00 42.86      C    C  
ATOM   1622  ND1 HIS c 240      88.229 167.592 150.234  1.00 42.86      C    N  
ATOM   1623  CE1 HIS c 240      89.325 168.314 150.364  1.00 42.86      C    C  
ATOM   1624  NE2 HIS c 240      89.516 168.549 151.643  1.00 42.86      C    N  
ATOM   1625  N   ILE c 241      84.710 163.857 152.085  1.00 48.81      C    N  
ATOM   1626  CA  ILE c 241      83.599 163.104 152.667  1.00 48.81      C    C  
ATOM   1627  C   ILE c 241      84.121 162.037 153.612  1.00 48.81      C    C  
ATOM   1628  O   ILE c 241      83.626 161.883 154.741  1.00 48.81      C    O  
ATOM   1629  CB  ILE c 241      82.733 162.479 151.560  1.00 48.81      C    C  
ATOM   1630  CG1 ILE c 241      81.948 163.538 150.812  1.00 48.81      C    C  
ATOM   1631  CG2 ILE c 241      81.777 161.453 152.132  1.00 48.81      C    C  
ATOM   1632  CD1 ILE c 241      81.291 162.994 149.593  1.00 48.81      C    C  
ATOM   1633  N   TRP c 242      85.145 161.299 153.176  1.00 51.58      C    N  
ATOM   1634  CA  TRP c 242      85.759 160.300 154.039  1.00 51.58      C    C  
ATOM   1635  C   TRP c 242      86.341 160.904 155.303  1.00 51.58      C    C  
ATOM   1636  O   TRP c 242      86.124 160.373 156.390  1.00 51.58      C    O  
ATOM   1637  CB  TRP c 242      86.830 159.508 153.292  1.00 51.58      C    C  
ATOM   1638  CG  TRP c 242      86.306 158.336 152.549  1.00 51.58      C    C  
ATOM   1639  CD1 TRP c 242      86.175 158.196 151.210  1.00 51.58      C    C  
ATOM   1640  CD2 TRP c 242      85.911 157.087 153.125  1.00 51.58      C    C  
ATOM   1641  CE2 TRP c 242      85.523 156.246 152.073  1.00 51.58      C    C  
ATOM   1642  CE3 TRP c 242      85.837 156.606 154.435  1.00 51.58      C    C  
ATOM   1643  NE1 TRP c 242      85.692 156.947 150.910  1.00 51.58      C    N  
ATOM   1644  CZ2 TRP c 242      85.064 154.953 152.284  1.00 51.58      C    C  
ATOM   1645  CZ3 TRP c 242      85.380 155.321 154.645  1.00 51.58      C    C  
ATOM   1646  CH2 TRP c 242      85.000 154.507 153.574  1.00 51.58      C    C  
ATOM   1647  N   ILE c 243      87.074 162.013 155.197  1.00 47.54      C    N  
ATOM   1648  CA  ILE c 243      87.700 162.500 156.419  1.00 47.54      C    C  
ATOM   1649  C   ILE c 243      86.683 163.190 157.298  1.00 47.54      C    C  
ATOM   1650  O   ILE c 243      86.843 163.196 158.511  1.00 47.54      C    O  
ATOM   1651  CB  ILE c 243      88.887 163.434 156.176  1.00 47.54      C    C  
ATOM   1652  CG1 ILE c 243      88.445 164.681 155.453  1.00 47.54      C    C  
ATOM   1653  CG2 ILE c 243      89.969 162.726 155.398  1.00 47.54      C    C  
ATOM   1654  CD1 ILE c 243      89.489 165.670 155.419  1.00 47.54      C    C  
ATOM   1655  N   GLY c 244      85.606 163.734 156.733  1.00 47.35      C    N  
ATOM   1656  CA  GLY c 244      84.552 164.262 157.570  1.00 47.35      C    C  
ATOM   1657  C   GLY c 244      83.891 163.174 158.385  1.00 47.35      C    C  
ATOM   1658  O   GLY c 244      83.684 163.328 159.587  1.00 47.35      C    O  
ATOM   1659  N   CYS c 245      83.607 162.035 157.751  1.00 53.33      C    N  
ATOM   1660  CA  CYS c 245      83.059 160.910 158.504  1.00 53.33      C    C  
ATOM   1661  C   CYS c 245      84.065 160.363 159.514  1.00 53.33      C    C  
ATOM   1662  O   CYS c 245      83.694 160.014 160.642  1.00 53.33      C    O  
ATOM   1663  CB  CYS c 245      82.602 159.810 157.550  1.00 53.33      C    C  
ATOM   1664  SG  CYS c 245      81.239 160.286 156.466  1.00 53.33      C    S  
ATOM   1665  N   ILE c 246      85.342 160.298 159.133  1.00 51.77      C    N  
ATOM   1666  CA  ILE c 246      86.374 159.783 160.025  1.00 51.77      C    C  
ATOM   1667  C   ILE c 246      86.540 160.695 161.233  1.00 51.77      C    C  
ATOM   1668  O   ILE c 246      86.719 160.227 162.362  1.00 51.77      C    O  
ATOM   1669  CB  ILE c 246      87.688 159.593 159.241  1.00 51.77      C    C  
ATOM   1670  CG1 ILE c 246      87.617 158.323 158.385  1.00 51.77      C    C  
ATOM   1671  CG2 ILE c 246      88.905 159.567 160.150  1.00 51.77      C    C  
ATOM   1672  CD1 ILE c 246      87.813 157.035 159.158  1.00 51.77      C    C  
ATOM   1673  N   LEU c 247      86.410 162.002 161.032  1.00 45.92      C    N  
ATOM   1674  CA  LEU c 247      86.533 162.915 162.150  1.00 45.92      C    C  
ATOM   1675  C   LEU c 247      85.288 162.927 163.016  1.00 45.92      C    C  
ATOM   1676  O   LEU c 247      85.411 163.058 164.226  1.00 45.92      C    O  
ATOM   1677  CB  LEU c 247      86.862 164.313 161.651  1.00 45.92      C    C  
ATOM   1678  CG  LEU c 247      88.277 164.463 161.099  1.00 45.92      C    C  
ATOM   1679  CD1 LEU c 247      88.509 165.873 160.588  1.00 45.92      C    C  
ATOM   1680  CD2 LEU c 247      89.324 164.048 162.105  1.00 45.92      C    C  
ATOM   1681  N   ILE c 248      84.087 162.783 162.446  1.00 46.64      C    N  
ATOM   1682  CA  ILE c 248      82.913 162.593 163.299  1.00 46.64      C    C  
ATOM   1683  C   ILE c 248      83.087 161.353 164.165  1.00 46.64      C    C  
ATOM   1684  O   ILE c 248      82.828 161.384 165.377  1.00 46.64      C    O  
ATOM   1685  CB  ILE c 248      81.614 162.520 162.474  1.00 46.64      C    C  
ATOM   1686  CG1 ILE c 248      81.375 163.791 161.656  1.00 46.64      C    C  
ATOM   1687  CG2 ILE c 248      80.418 162.274 163.375  1.00 46.64      C    C  
ATOM   1688  CD1 ILE c 248      81.227 165.033 162.467  1.00 46.64      C    C  
ATOM   1689  N   ALA c 249      83.599 160.268 163.575  1.00 46.54      C    N  
ATOM   1690  CA  ALA c 249      83.806 159.029 164.323  1.00 46.54      C    C  
ATOM   1691  C   ALA c 249      84.837 159.204 165.432  1.00 46.54      C    C  
ATOM   1692  O   ALA c 249      84.604 158.789 166.572  1.00 46.54      C    O  
ATOM   1693  CB  ALA c 249      84.219 157.908 163.374  1.00 46.54      C    C  
ATOM   1694  N   GLY c 250      85.977 159.825 165.119  1.00 47.01      C    N  
ATOM   1695  CA  GLY c 250      87.003 160.030 166.132  1.00 47.01      C    C  
ATOM   1696  C   GLY c 250      86.599 160.996 167.227  1.00 47.01      C    C  
ATOM   1697  O   GLY c 250      86.955 160.817 168.393  1.00 47.01      C    O  
ATOM   1698  N   GLY c 251      85.839 162.024 166.875  1.00 46.34      C    N  
ATOM   1699  CA  GLY c 251      85.308 162.915 167.883  1.00 46.34      C    C  
ATOM   1700  C   GLY c 251      84.347 162.217 168.830  1.00 46.34      C    C  
ATOM   1701  O   GLY c 251      84.428 162.401 170.047  1.00 46.34      C    O  
ATOM   1702  N   ILE c 252      83.424 161.410 168.289  1.00 45.84      C    N  
ATOM   1703  CA  ILE c 252      82.519 160.671 169.162  1.00 45.84      C    C  
ATOM   1704  C   ILE c 252      83.295 159.665 170.003  1.00 45.84      C    C  
ATOM   1705  O   ILE c 252      83.000 159.487 171.192  1.00 45.84      C    O  
ATOM   1706  CB  ILE c 252      81.390 160.015 168.339  1.00 45.84      C    C  
ATOM   1707  CG1 ILE c 252      80.562 161.086 167.615  1.00 45.84      C    C  
ATOM   1708  CG2 ILE c 252      80.542 159.089 169.218  1.00 45.84      C    C  
ATOM   1709  CD1 ILE c 252      79.069 161.067 167.849  1.00 45.84      C    C  
ATOM   1710  N   TRP c 253      84.348 159.073 169.436  1.00 46.81      C    N  
ATOM   1711  CA  TRP c 253      85.209 158.177 170.195  1.00 46.81      C    C  
ATOM   1712  C   TRP c 253      85.841 158.865 171.387  1.00 46.81      C    C  
ATOM   1713  O   TRP c 253      85.878 158.304 172.482  1.00 46.81      C    O  
ATOM   1714  CB  TRP c 253      86.301 157.620 169.297  1.00 46.81      C    C  
ATOM   1715  CG  TRP c 253      87.139 156.632 169.973  1.00 46.81      C    C  
ATOM   1716  CD1 TRP c 253      88.404 156.813 170.435  1.00 46.81      C    C  
ATOM   1717  CD2 TRP c 253      86.775 155.299 170.308  1.00 46.81      C    C  
ATOM   1718  CE2 TRP c 253      87.878 154.717 170.957  1.00 46.81      C    C  
ATOM   1719  CE3 TRP c 253      85.627 154.531 170.109  1.00 46.81      C    C  
ATOM   1720  NE1 TRP c 253      88.864 155.665 171.020  1.00 46.81      C    N  
ATOM   1721  CZ2 TRP c 253      87.866 153.409 171.411  1.00 46.81      C    C  
ATOM   1722  CZ3 TRP c 253      85.616 153.234 170.558  1.00 46.81      C    C  
ATOM   1723  CH2 TRP c 253      86.729 152.684 171.202  1.00 46.81      C    C  
ATOM   1724  N   HIS c 254      86.337 160.080 171.199  1.00 44.49      C    N  
ATOM   1725  CA  HIS c 254      87.005 160.738 172.311  1.00 44.49      C    C  
ATOM   1726  C   HIS c 254      86.039 161.325 173.323  1.00 44.49      C    C  
ATOM   1727  O   HIS c 254      86.414 161.473 174.486  1.00 44.49      C    O  
ATOM   1728  CB  HIS c 254      87.910 161.836 171.814  1.00 44.49      C    C  
ATOM   1729  CG  HIS c 254      89.183 161.338 171.236  1.00 44.49      C    C  
ATOM   1730  CD2 HIS c 254      89.784 161.623 170.064  1.00 44.49      C    C  
ATOM   1731  ND1 HIS c 254      89.997 160.436 171.879  1.00 44.49      C    N  
ATOM   1732  CE1 HIS c 254      91.045 160.184 171.123  1.00 44.49      C    C  
ATOM   1733  NE2 HIS c 254      90.944 160.904 170.025  1.00 44.49      C    N  
ATOM   1734  N   ILE c 255      84.820 161.674 172.916  1.00 46.75      C    N  
ATOM   1735  CA  ILE c 255      83.818 162.033 173.921  1.00 46.75      C    C  
ATOM   1736  C   ILE c 255      83.398 160.815 174.740  1.00 46.75      C    C  
ATOM   1737  O   ILE c 255      83.155 160.933 175.945  1.00 46.75      C    O  
ATOM   1738  CB  ILE c 255      82.593 162.717 173.289  1.00 46.75      C    C  
ATOM   1739  CG1 ILE c 255      83.005 163.852 172.370  1.00 46.75      C    C  
ATOM   1740  CG2 ILE c 255      81.667 163.280 174.349  1.00 46.75      C    C  
ATOM   1741  CD1 ILE c 255      81.917 164.282 171.426  1.00 46.75      C    C  
ATOM   1742  N   LEU c 256      83.329 159.629 174.138  1.00 49.17      C    N  
ATOM   1743  CA  LEU c 256      82.799 158.480 174.859  1.00 49.17      C    C  
ATOM   1744  C   LEU c 256      83.841 157.532 175.431  1.00 49.17      C    C  
ATOM   1745  O   LEU c 256      83.493 156.727 176.297  1.00 49.17      C    O  
ATOM   1746  CB  LEU c 256      81.843 157.668 173.973  1.00 49.17      C    C  
ATOM   1747  CG  LEU c 256      80.748 158.401 173.204  1.00 49.17      C    C  
ATOM   1748  CD1 LEU c 256      79.813 157.402 172.560  1.00 49.17      C    C  
ATOM   1749  CD2 LEU c 256      79.976 159.323 174.129  1.00 49.17      C    C  
ATOM   1750  N   VAL c 257      85.088 157.582 174.979  1.00 47.46      C    N  
ATOM   1751  CA  VAL c 257      86.116 156.669 175.458  1.00 47.46      C    C  
ATOM   1752  C   VAL c 257      87.287 157.485 175.988  1.00 47.46      C    C  
ATOM   1753  O   VAL c 257      87.927 158.212 175.225  1.00 47.46      C    O  
ATOM   1754  CB  VAL c 257      86.581 155.693 174.366  1.00 47.46      C    C  
ATOM   1755  CG1 VAL c 257      87.791 154.930 174.827  1.00 47.46      C    C  
ATOM   1756  CG2 VAL c 257      85.467 154.729 174.008  1.00 47.46      C    C  
ATOM   1757  N   PRO c 258      87.602 157.407 177.278  1.00 47.00      C    N  
ATOM   1758  CA  PRO c 258      88.754 158.136 177.824  1.00 47.00      C    C  
ATOM   1759  C   PRO c 258      90.058 157.520 177.356  1.00 47.00      C    C  
ATOM   1760  O   PRO c 258      90.042 156.440 176.747  1.00 47.00      C    O  
ATOM   1761  CB  PRO c 258      88.573 157.980 179.342  1.00 47.00      C    C  
ATOM   1762  CG  PRO c 258      87.136 157.719 179.525  1.00 47.00      C    C  
ATOM   1763  CD  PRO c 258      86.725 156.901 178.344  1.00 47.00      C    C  
ATOM   1764  N   PRO c 259      91.193 158.189 177.575  1.00 45.28      C    N  
ATOM   1765  CA  PRO c 259      92.483 157.613 177.179  1.00 45.28      C    C  
ATOM   1766  C   PRO c 259      92.748 156.263 177.819  1.00 45.28      C    C  
ATOM   1767  O   PRO c 259      92.556 156.073 179.020  1.00 45.28      C    O  
ATOM   1768  CB  PRO c 259      93.489 158.661 177.649  1.00 45.28      C    C  
ATOM   1769  CG  PRO c 259      92.769 159.909 177.504  1.00 45.28      C    C  
ATOM   1770  CD  PRO c 259      91.318 159.637 177.792  1.00 45.28      C    C  
ATOM   1771  N   LEU c 260      93.191 155.324 176.996  1.00 48.36      C    N  
ATOM   1772  CA  LEU c 260      93.352 153.957 177.448  1.00 48.36      C    C  
ATOM   1773  C   LEU c 260      94.657 153.814 178.205  1.00 48.36      C    C  
ATOM   1774  O   LEU c 260      95.518 154.690 178.175  1.00 48.36      C    O  
ATOM   1775  CB  LEU c 260      93.320 152.983 176.276  1.00 48.36      C    C  
ATOM   1776  CG  LEU c 260      91.994 152.494 175.692  1.00 48.36      C    C  
ATOM   1777  CD1 LEU c 260      91.173 151.783 176.758  1.00 48.36      C    C  
ATOM   1778  CD2 LEU c 260      91.207 153.580 175.007  1.00 48.36      C    C  
ATOM   1779  N   ARG c 261      94.792 152.667 178.877  1.00 52.51      C    N  
ATOM   1780  CA  ARG c 261      95.938 152.387 179.732  1.00 52.51      C    C  
ATOM   1781  C   ARG c 261      97.247 152.399 178.959  1.00 52.51      C    C  
ATOM   1782  O   ARG c 261      98.296 152.714 179.527  1.00 52.51      C    O  
ATOM   1783  CB  ARG c 261      95.750 151.024 180.390  1.00 52.51      C    C  
ATOM   1784  CG  ARG c 261      94.338 150.742 180.869  1.00 52.51      C    C  
ATOM   1785  CD  ARG c 261      94.097 151.232 182.284  1.00 52.51      C    C  
ATOM   1786  NE  ARG c 261      95.223 150.896 183.153  1.00 52.51      C    N  
ATOM   1787  CZ  ARG c 261      95.476 151.481 184.318  1.00 52.51      C    C  
ATOM   1788  NH1 ARG c 261      96.525 151.103 185.034  1.00 52.51      C    N1+
ATOM   1789  NH2 ARG c 261      94.665 152.421 184.782  1.00 52.51      C    N  
ATOM   1790  N   TRP c 262      97.220 152.036 177.678  1.00 50.80      C    N  
ATOM   1791  CA  TRP c 262      98.471 151.967 176.940  1.00 50.80      C    C  
ATOM   1792  C   TRP c 262      98.997 153.354 176.601  1.00 50.80      C    C  
ATOM   1793  O   TRP c 262     100.206 153.511 176.404  1.00 50.80      C    O  
ATOM   1794  CB  TRP c 262      98.305 151.134 175.672  1.00 50.80      C    C  
ATOM   1795  CG  TRP c 262      97.356 151.695 174.684  1.00 50.80      C    C  
ATOM   1796  CD1 TRP c 262      96.002 151.559 174.671  1.00 50.80      C    C  
ATOM   1797  CD2 TRP c 262      97.695 152.458 173.529  1.00 50.80      C    C  
ATOM   1798  CE2 TRP c 262      96.496 152.773 172.870  1.00 50.80      C    C  
ATOM   1799  CE3 TRP c 262      98.901 152.915 172.990  1.00 50.80      C    C  
ATOM   1800  NE1 TRP c 262      95.473 152.215 173.590  1.00 50.80      C    N  
ATOM   1801  CZ2 TRP c 262      96.465 153.521 171.699  1.00 50.80      C    C  
ATOM   1802  CZ3 TRP c 262      98.868 153.660 171.831  1.00 50.80      C    C  
ATOM   1803  CH2 TRP c 262      97.662 153.955 171.197  1.00 50.80      C    C  
ATOM   1804  N   THR c 263      98.116 154.354 176.522  1.00 46.96      C    N  
ATOM   1805  CA  THR c 263      98.521 155.757 176.457  1.00 46.96      C    C  
ATOM   1806  C   THR c 263      98.516 156.368 177.851  1.00 46.96      C    C  
ATOM   1807  O   THR c 263      97.730 157.248 178.148  1.00 46.96      C    O  
ATOM   1808  CB  THR c 263      97.593 156.558 175.557  1.00 46.96      C    C  
ATOM   1809  CG2 THR c 263      97.363 155.876 174.267  1.00 46.96      C    C  
ATOM   1810  OG1 THR c 263      96.337 156.736 176.221  1.00 46.96      C    O  
ATOM   1811  N   TYR c 264      99.382 155.871 178.720  1.00 46.12      C    N  
ATOM   1812  CA  TYR c 264      99.550 156.493 180.025  1.00 46.12      C    C  
ATOM   1813  C   TYR c 264     100.972 156.981 180.219  1.00 46.12      C    C  
ATOM   1814  O   TYR c 264     101.182 158.108 180.676  1.00 46.12      C    O  
ATOM   1815  CB  TYR c 264      99.191 155.517 181.159  1.00 46.12      C    C  
ATOM   1816  CG  TYR c 264      97.730 155.464 181.548  1.00 46.12      C    C  
ATOM   1817  CD1 TYR c 264      96.754 156.020 180.747  1.00 46.12      C    C  
ATOM   1818  CD2 TYR c 264      97.334 154.881 182.739  1.00 46.12      C    C  
ATOM   1819  CE1 TYR c 264      95.429 155.986 181.093  1.00 46.12      C    C  
ATOM   1820  CE2 TYR c 264      96.010 154.837 183.097  1.00 46.12      C    C  
ATOM   1821  CZ  TYR c 264      95.060 155.394 182.268  1.00 46.12      C    C  
ATOM   1822  OH  TYR c 264      93.734 155.360 182.621  1.00 46.12      C    O  
ATOM   1823  N   ASN c 265     101.958 156.153 179.879  1.00 43.65      C    N  
ATOM   1824  CA  ASN c 265     103.365 156.477 180.046  1.00 43.65      C    C  
ATOM   1825  C   ASN c 265     104.052 156.742 178.715  1.00 43.65      C    C  
ATOM   1826  O   ASN c 265     105.277 156.659 178.628  1.00 43.65      C    O  
ATOM   1827  CB  ASN c 265     104.079 155.350 180.785  1.00 43.65      C    C  
ATOM   1828  CG  ASN c 265     103.260 154.794 181.925  1.00 43.65      C    C  
ATOM   1829  ND2 ASN c 265     102.903 153.517 181.828  1.00 43.65      C    N  
ATOM   1830  OD1 ASN c 265     102.951 155.496 182.884  1.00 43.65      C    O  
ATOM   1831  N   LEU c 266     103.281 157.023 177.666  1.00 40.01      C    N  
ATOM   1832  CA  LEU c 266     103.872 157.296 176.364  1.00 40.01      C    C  
ATOM   1833  C   LEU c 266     104.589 158.636 176.348  1.00 40.01      C    C  
ATOM   1834  O   LEU c 266     105.615 158.790 175.676  1.00 40.01      C    O  
ATOM   1835  CB  LEU c 266     102.782 157.257 175.301  1.00 40.01      C    C  
ATOM   1836  CG  LEU c 266     102.294 155.895 174.844  1.00 40.01      C    C  
ATOM   1837  CD1 LEU c 266     101.265 156.060 173.756  1.00 40.01      C    C  
ATOM   1838  CD2 LEU c 266     103.472 155.115 174.335  1.00 40.01      C    C  
ATOM   1839  N   PHE c 267     104.068 159.596 177.096  1.00 35.03      C    N  
ATOM   1840  CA  PHE c 267     104.520 160.978 177.169  1.00 35.03      C    C  
ATOM   1841  C   PHE c 267     103.823 161.642 178.349  1.00 35.03      C    C  
ATOM   1842  O   PHE c 267     102.778 161.163 178.786  1.00 35.03      C    O  
ATOM   1843  CB  PHE c 267     104.263 161.726 175.842  1.00 35.03      C    C  
ATOM   1844  CG  PHE c 267     102.860 161.631 175.361  1.00 35.03      C    C  
ATOM   1845  CD1 PHE c 267     102.533 160.644 174.453  1.00 35.03      C    C  
ATOM   1846  CD2 PHE c 267     101.853 162.407 175.875  1.00 35.03      C    C  
ATOM   1847  CE1 PHE c 267     101.255 160.481 174.015  1.00 35.03      C    C  
ATOM   1848  CE2 PHE c 267     100.577 162.229 175.451  1.00 35.03      C    C  
ATOM   1849  CZ  PHE c 267     100.279 161.264 174.517  1.00 35.03      C    C  
ATOM   1850  N   PRO c 268     104.402 162.714 178.899  1.00 31.81      C    N  
ATOM   1851  CA  PRO c 268     103.723 163.452 179.969  1.00 31.81      C    C  
ATOM   1852  C   PRO c 268     102.398 164.020 179.509  1.00 31.81      C    C  
ATOM   1853  O   PRO c 268     102.256 164.454 178.373  1.00 31.81      C    O  
ATOM   1854  CB  PRO c 268     104.705 164.574 180.297  1.00 31.81      C    C  
ATOM   1855  CG  PRO c 268     105.621 164.644 179.159  1.00 31.81      C    C  
ATOM   1856  CD  PRO c 268     105.747 163.259 178.669  1.00 31.81      C    C  
ATOM   1857  N   TRP c 269     101.415 163.987 180.389  1.00 36.07      C    N  
ATOM   1858  CA  TRP c 269     100.113 164.566 180.073  1.00 36.07      C    C  
ATOM   1859  C   TRP c 269      99.976 165.942 180.720  1.00 36.07      C    C  
ATOM   1860  O   TRP c 269      99.144 166.190 181.587  1.00 36.07      C    O  
ATOM   1861  CB  TRP c 269      99.001 163.619 180.496  1.00 36.07      C    C  
ATOM   1862  CG  TRP c 269      98.922 162.377 179.650  1.00 36.07      C    C  
ATOM   1863  CD1 TRP c 269      99.812 161.356 179.628  1.00 36.07      C    C  
ATOM   1864  CD2 TRP c 269      97.887 162.019 178.735  1.00 36.07      C    C  
ATOM   1865  CE2 TRP c 269      98.220 160.772 178.194  1.00 36.07      C    C  
ATOM   1866  CE3 TRP c 269      96.708 162.631 178.320  1.00 36.07      C    C  
ATOM   1867  NE1 TRP c 269      99.407 160.389 178.751  1.00 36.07      C    N  
ATOM   1868  CZ2 TRP c 269      97.430 160.139 177.260  1.00 36.07      C    C  
ATOM   1869  CZ3 TRP c 269      95.917 161.987 177.414  1.00 36.07      C    C  
ATOM   1870  CH2 TRP c 269      96.285 160.760 176.881  1.00 36.07      C    C  
ATOM   1871  N   THR c 270     100.836 166.842 180.274  1.00 31.18      C    N  
ATOM   1872  CA  THR c 270     100.799 168.235 180.668  1.00 31.18      C    C  
ATOM   1873  C   THR c 270     100.204 169.058 179.533  1.00 31.18      C    C  
ATOM   1874  O   THR c 270      99.768 168.524 178.522  1.00 31.18      C    O  
ATOM   1875  CB  THR c 270     102.199 168.711 181.048  1.00 31.18      C    C  
ATOM   1876  CG2 THR c 270     102.645 168.046 182.324  1.00 31.18      C    C  
ATOM   1877  OG1 THR c 270     103.128 168.370 180.016  1.00 31.18      C    O  
ATOM   1878  N   GLY c 271     100.180 170.373 179.700  1.00 29.07      C    N  
ATOM   1879  CA  GLY c 271      99.627 171.224 178.667  1.00 29.07      C    C  
ATOM   1880  C   GLY c 271     100.646 171.617 177.623  1.00 29.07      C    C  
ATOM   1881  O   GLY c 271     100.318 171.778 176.443  1.00 29.07      C    O  
ATOM   1882  N   GLU c 272     101.895 171.782 178.060  1.00 26.74      C    N  
ATOM   1883  CA  GLU c 272     102.972 172.077 177.130  1.00 26.74      C    C  
ATOM   1884  C   GLU c 272     103.228 170.900 176.209  1.00 26.74      C    C  
ATOM   1885  O   GLU c 272     103.585 171.104 175.048  1.00 26.74      C    O  
ATOM   1886  CB  GLU c 272     104.241 172.471 177.892  1.00 26.74      C    C  
ATOM   1887  CG  GLU c 272     105.492 172.652 177.033  1.00 26.74      C    C  
ATOM   1888  CD  GLU c 272     106.559 173.506 177.691  1.00 26.74      C    C  
ATOM   1889  OE1 GLU c 272     107.140 173.054 178.694  1.00 26.74      C    O  
ATOM   1890  OE2 GLU c 272     106.833 174.619 177.194  1.00 26.74      C    O1-
ATOM   1891  N   THR c 273     103.004 169.667 176.686  1.00 25.22      C    N  
ATOM   1892  CA  THR c 273     103.067 168.502 175.802  1.00 25.22      C    C  
ATOM   1893  C   THR c 273     102.036 168.607 174.695  1.00 25.22      C    C  
ATOM   1894  O   THR c 273     102.329 168.328 173.524  1.00 25.22      C    O  
ATOM   1895  CB  THR c 273     102.845 167.207 176.587  1.00 25.22      C    C  
ATOM   1896  CG2 THR c 273     102.672 166.030 175.656  1.00 25.22      C    C  
ATOM   1897  OG1 THR c 273     103.960 166.946 177.440  1.00 25.22      C    O  
ATOM   1898  N   TYR c 274     100.836 169.044 175.047  1.00 27.28      C    N  
ATOM   1899  CA  TYR c 274      99.734 169.027 174.108  1.00 27.28      C    C  
ATOM   1900  C   TYR c 274      99.993 170.076 173.044  1.00 27.28      C    C  
ATOM   1901  O   TYR c 274      99.802 169.843 171.845  1.00 27.28      C    O  
ATOM   1902  CB  TYR c 274      98.449 169.353 174.848  1.00 27.28      C    C  
ATOM   1903  CG  TYR c 274      98.032 168.333 175.874  1.00 27.28      C    C  
ATOM   1904  CD1 TYR c 274      98.590 167.064 175.928  1.00 27.28      C    C  
ATOM   1905  CD2 TYR c 274      97.108 168.676 176.840  1.00 27.28      C    C  
ATOM   1906  CE1 TYR c 274      98.226 166.184 176.920  1.00 27.28      C    C  
ATOM   1907  CE2 TYR c 274      96.741 167.807 177.810  1.00 27.28      C    C  
ATOM   1908  CZ  TYR c 274      97.290 166.574 177.852  1.00 27.28      C    C  
ATOM   1909  OH  TYR c 274      96.885 165.717 178.847  1.00 27.28      C    O  
ATOM   1910  N   LEU c 275     100.498 171.221 173.493  1.00 23.83      C    N  
ATOM   1911  CA  LEU c 275     100.962 172.268 172.599  1.00 23.83      C    C  
ATOM   1912  C   LEU c 275     102.085 171.791 171.685  1.00 23.83      C    C  
ATOM   1913  O   LEU c 275     102.079 172.108 170.499  1.00 23.83      C    O  
ATOM   1914  CB  LEU c 275     101.430 173.459 173.418  1.00 23.83      C    C  
ATOM   1915  CG  LEU c 275     102.007 174.603 172.610  1.00 23.83      C    C  
ATOM   1916  CD1 LEU c 275     100.956 175.099 171.667  1.00 23.83      C    C  
ATOM   1917  CD2 LEU c 275     102.524 175.681 173.509  1.00 23.83      C    C  
ATOM   1918  N   SER c 276     103.071 171.059 172.216  1.00 23.53      C    N  
ATOM   1919  CA  SER c 276     104.187 170.610 171.385  1.00 23.53      C    C  
ATOM   1920  C   SER c 276     103.724 169.668 170.291  1.00 23.53      C    C  
ATOM   1921  O   SER c 276     104.202 169.735 169.154  1.00 23.53      C    O  
ATOM   1922  CB  SER c 276     105.242 169.921 172.232  1.00 23.53      C    C  
ATOM   1923  OG  SER c 276     104.962 168.554 172.399  1.00 23.53      C    O  
ATOM   1924  N   GLN c 277     102.796 168.779 170.619  1.00 25.64      C    N  
ATOM   1925  CA  GLN c 277     102.283 167.853 169.619  1.00 25.64      C    C  
ATOM   1926  C   GLN c 277     101.482 168.569 168.546  1.00 25.64      C    C  
ATOM   1927  O   GLN c 277     101.616 168.254 167.353  1.00 25.64      C    O  
ATOM   1928  CB  GLN c 277     101.446 166.793 170.296  1.00 25.64      C    C  
ATOM   1929  CG  GLN c 277     102.261 165.992 171.244  1.00 25.64      C    C  
ATOM   1930  CD  GLN c 277     101.426 165.283 172.237  1.00 25.64      C    C  
ATOM   1931  NE2 GLN c 277     101.781 164.045 172.525  1.00 25.64      C    N  
ATOM   1932  OE1 GLN c 277     100.466 165.832 172.747  1.00 25.64      C    O  
ATOM   1933  N   SER c 278     100.642 169.528 168.953  1.00 25.19      C    N  
ATOM   1934  CA  SER c 278      99.971 170.385 167.981  1.00 25.19      C    C  
ATOM   1935  C   SER c 278     100.968 171.081 167.086  1.00 25.19      C    C  
ATOM   1936  O   SER c 278     100.770 171.151 165.876  1.00 25.19      C    O  
ATOM   1937  CB  SER c 278      99.129 171.438 168.680  1.00 25.19      C    C  
ATOM   1938  OG  SER c 278      97.965 170.885 169.247  1.00 25.19      C    O  
ATOM   1939  N   LEU c 279     102.049 171.593 167.671  1.00 19.28      C    N  
ATOM   1940  CA  LEU c 279     103.039 172.349 166.919  1.00 19.28      C    C  
ATOM   1941  C   LEU c 279     103.703 171.500 165.863  1.00 19.28      C    C  
ATOM   1942  O   LEU c 279     103.876 171.944 164.730  1.00 19.28      C    O  
ATOM   1943  CB  LEU c 279     104.086 172.905 167.869  1.00 19.28      C    C  
ATOM   1944  CG  LEU c 279     103.696 174.143 168.652  1.00 19.28      C    C  
ATOM   1945  CD1 LEU c 279     104.909 174.807 169.182  1.00 19.28      C    C  
ATOM   1946  CD2 LEU c 279     102.922 175.067 167.800  1.00 19.28      C    C  
ATOM   1947  N   GLY c 280     104.070 170.271 166.217  1.00 22.57      C    N  
ATOM   1948  CA  GLY c 280     104.727 169.397 165.254  1.00 22.57      C    C  
ATOM   1949  C   GLY c 280     103.816 168.995 164.115  1.00 22.57      C    C  
ATOM   1950  O   GLY c 280     104.213 169.037 162.939  1.00 22.57      C    O  
ATOM   1951  N   ASN c 281     102.571 168.652 164.439  1.00 26.78      C    N  
ATOM   1952  CA  ASN c 281     101.628 168.297 163.391  1.00 26.78      C    C  
ATOM   1953  C   ASN c 281     101.348 169.480 162.469  1.00 26.78      C    C  
ATOM   1954  O   ASN c 281     101.316 169.324 161.246  1.00 26.78      C    O  
ATOM   1955  CB  ASN c 281     100.352 167.766 164.016  1.00 26.78      C    C  
ATOM   1956  CG  ASN c 281      99.422 167.169 163.004  1.00 26.78      C    C  
ATOM   1957  ND2 ASN c 281      99.297 165.850 163.031  1.00 26.78      C    N  
ATOM   1958  OD1 ASN c 281      98.803 167.875 162.214  1.00 26.78      C    O  
ATOM   1959  N   VAL c 282     101.202 170.683 163.018  1.00 24.82      C    N  
ATOM   1960  CA  VAL c 282     100.866 171.813 162.168  1.00 24.82      C    C  
ATOM   1961  C   VAL c 282     102.094 172.349 161.432  1.00 24.82      C    C  
ATOM   1962  O   VAL c 282     101.951 172.931 160.353  1.00 24.82      C    O  
ATOM   1963  CB  VAL c 282     100.127 172.851 163.027  1.00 24.82      C    C  
ATOM   1964  CG1 VAL c 282      99.641 173.967 162.222  1.00 24.82      C    C  
ATOM   1965  CG2 VAL c 282      98.926 172.243 163.589  1.00 24.82      C    C  
ATOM   1966  N   ALA c 283     103.308 172.081 161.919  1.00 23.94      C    N  
ATOM   1967  CA  ALA c 283     104.499 172.366 161.128  1.00 23.94      C    C  
ATOM   1968  C   ALA c 283     104.547 171.496 159.886  1.00 23.94      C    C  
ATOM   1969  O   ALA c 283     104.794 171.986 158.773  1.00 23.94      C    O  
ATOM   1970  CB  ALA c 283     105.751 172.138 161.958  1.00 23.94      C    C  
ATOM   1971  N   GLY c 284     104.304 170.195 160.059  1.00 26.81      C    N  
ATOM   1972  CA  GLY c 284     104.218 169.321 158.900  1.00 26.81      C    C  
ATOM   1973  C   GLY c 284     103.097 169.720 157.966  1.00 26.81      C    C  
ATOM   1974  O   GLY c 284     103.237 169.655 156.745  1.00 26.81      C    O  
ATOM   1975  N   GLN c 285     101.999 170.193 158.530  1.00 28.82      C    N  
ATOM   1976  CA  GLN c 285     100.853 170.611 157.745  1.00 28.82      C    C  
ATOM   1977  C   GLN c 285     101.144 171.862 156.925  1.00 28.82      C    C  
ATOM   1978  O   GLN c 285     100.681 171.983 155.788  1.00 28.82      C    O  
ATOM   1979  CB  GLN c 285      99.719 170.805 158.726  1.00 28.82      C    C  
ATOM   1980  CG  GLN c 285      98.371 170.477 158.229  1.00 28.82      C    C  
ATOM   1981  CD  GLN c 285      97.329 170.960 159.189  1.00 28.82      C    C  
ATOM   1982  NE2 GLN c 285      96.323 171.635 158.677  1.00 28.82      C    N  
ATOM   1983  OE1 GLN c 285      97.429 170.723 160.390  1.00 28.82      C    O  
ATOM   1984  N   ALA c 286     101.939 172.783 157.468  1.00 26.21      C    N  
ATOM   1985  CA  ALA c 286     102.373 173.950 156.705  1.00 26.21      C    C  
ATOM   1986  C   ALA c 286     103.319 173.565 155.584  1.00 26.21      C    C  
ATOM   1987  O   ALA c 286     103.269 174.150 154.498  1.00 26.21      C    O  
ATOM   1988  CB  ALA c 286     103.059 174.952 157.616  1.00 26.21      C    C  
ATOM   1989  N   PHE c 287     104.199 172.601 155.832  1.00 25.42      C    N  
ATOM   1990  CA  PHE c 287     105.054 172.103 154.755  1.00 25.42      C    C  
ATOM   1991  C   PHE c 287     104.229 171.475 153.634  1.00 25.42      C    C  
ATOM   1992  O   PHE c 287     104.510 171.679 152.443  1.00 25.42      C    O  
ATOM   1993  CB  PHE c 287     106.019 171.081 155.316  1.00 25.42      C    C  
ATOM   1994  CG  PHE c 287     107.109 171.672 156.122  1.00 25.42      C    C  
ATOM   1995  CD1 PHE c 287     107.772 172.793 155.687  1.00 25.42      C    C  
ATOM   1996  CD2 PHE c 287     107.485 171.095 157.320  1.00 25.42      C    C  
ATOM   1997  CE1 PHE c 287     108.786 173.334 156.427  1.00 25.42      C    C  
ATOM   1998  CE2 PHE c 287     108.495 171.628 158.060  1.00 25.42      C    C  
ATOM   1999  CZ  PHE c 287     109.156 172.746 157.607  1.00 25.42      C    C  
ATOM   2000  N   ILE c 288     103.177 170.756 154.006  1.00 27.50      C    N  
ATOM   2001  CA  ILE c 288     102.302 170.121 153.030  1.00 27.50      C    C  
ATOM   2002  C   ILE c 288     101.572 171.173 152.206  1.00 27.50      C    C  
ATOM   2003  O   ILE c 288     101.452 171.054 150.985  1.00 27.50      C    O  
ATOM   2004  CB  ILE c 288     101.318 169.191 153.753  1.00 27.50      C    C  
ATOM   2005  CG1 ILE c 288     102.009 167.893 154.123  1.00 27.50      C    C  
ATOM   2006  CG2 ILE c 288     100.125 168.864 152.880  1.00 27.50      C    C  
ATOM   2007  CD1 ILE c 288     101.398 167.230 155.315  1.00 27.50      C    C  
ATOM   2008  N   ALA c 289     101.062 172.213 152.867  1.00 24.93      C    N  
ATOM   2009  CA  ALA c 289     100.395 173.295 152.155  1.00 24.93      C    C  
ATOM   2010  C   ALA c 289     101.341 174.072 151.258  1.00 24.93      C    C  
ATOM   2011  O   ALA c 289     100.915 174.586 150.223  1.00 24.93      C    O  
ATOM   2012  CB  ALA c 289      99.759 174.257 153.135  1.00 24.93      C    C  
ATOM   2013  N   ALA c 290     102.609 174.197 151.645  1.00 21.77      C    N  
ATOM   2014  CA  ALA c 290     103.586 174.784 150.741  1.00 21.77      C    C  
ATOM   2015  C   ALA c 290     103.729 173.947 149.479  1.00 21.77      C    C  
ATOM   2016  O   ALA c 290     103.762 174.491 148.368  1.00 21.77      C    O  
ATOM   2017  CB  ALA c 290     104.935 174.914 151.441  1.00 21.77      C    C  
ATOM   2018  N   ALA c 291     103.744 172.625 149.634  1.00 23.83      C    N  
ATOM   2019  CA  ALA c 291     103.780 171.749 148.466  1.00 23.83      C    C  
ATOM   2020  C   ALA c 291     102.521 171.884 147.619  1.00 23.83      C    C  
ATOM   2021  O   ALA c 291     102.597 171.892 146.389  1.00 23.83      C    O  
ATOM   2022  CB  ALA c 291     103.965 170.303 148.902  1.00 23.83      C    C  
ATOM   2023  N   PHE c 292     101.363 171.987 148.256  1.00 25.46      C    N  
ATOM   2024  CA  PHE c 292     100.116 172.151 147.512  1.00 25.46      C    C  
ATOM   2025  C   PHE c 292     100.050 173.460 146.748  1.00 25.46      C    C  
ATOM   2026  O   PHE c 292      99.550 173.495 145.623  1.00 25.46      C    O  
ATOM   2027  CB  PHE c 292      98.907 172.070 148.422  1.00 25.46      C    C  
ATOM   2028  CG  PHE c 292      98.272 170.730 148.482  1.00 25.46      C    C  
ATOM   2029  CD1 PHE c 292      97.323 170.393 147.546  1.00 25.46      C    C  
ATOM   2030  CD2 PHE c 292      98.537 169.850 149.503  1.00 25.46      C    C  
ATOM   2031  CE1 PHE c 292      96.703 169.187 147.583  1.00 25.46      C    C  
ATOM   2032  CE2 PHE c 292      97.901 168.641 149.553  1.00 25.46      C    C  
ATOM   2033  CZ  PHE c 292      96.981 168.313 148.590  1.00 25.46      C    C  
ATOM   2034  N   ILE c 293     100.495 174.558 147.346  1.00 26.48      C    N  
ATOM   2035  CA  ILE c 293     100.437 175.813 146.619  1.00 26.48      C    C  
ATOM   2036  C   ILE c 293     101.503 175.858 145.535  1.00 26.48      C    C  
ATOM   2037  O   ILE c 293     101.321 176.545 144.530  1.00 26.48      C    O  
ATOM   2038  CB  ILE c 293     100.547 177.007 147.584  1.00 26.48      C    C  
ATOM   2039  CG1 ILE c 293     100.259 178.330 146.880  1.00 26.48      C    C  
ATOM   2040  CG2 ILE c 293     101.915 177.093 148.204  1.00 26.48      C    C  
ATOM   2041  CD1 ILE c 293      99.040 178.341 146.054  1.00 26.48      C    C  
ATOM   2042  N   TRP c 294     102.571 175.075 145.653  1.00 24.06      C    N  
ATOM   2043  CA  TRP c 294     103.625 175.181 144.663  1.00 24.06      C    C  
ATOM   2044  C   TRP c 294     103.480 174.217 143.497  1.00 24.06      C    C  
ATOM   2045  O   TRP c 294     103.895 174.548 142.387  1.00 24.06      C    O  
ATOM   2046  CB  TRP c 294     104.970 174.952 145.335  1.00 24.06      C    C  
ATOM   2047  CG  TRP c 294     106.122 175.272 144.499  1.00 24.06      C    C  
ATOM   2048  CD1 TRP c 294     107.017 174.407 143.982  1.00 24.06      C    C  
ATOM   2049  CD2 TRP c 294     106.528 176.575 144.084  1.00 24.06      C    C  
ATOM   2050  CE2 TRP c 294     107.687 176.421 143.320  1.00 24.06      C    C  
ATOM   2051  CE3 TRP c 294     106.019 177.857 144.282  1.00 24.06      C    C  
ATOM   2052  NE1 TRP c 294     107.970 175.085 143.273  1.00 24.06      C    N  
ATOM   2053  CZ2 TRP c 294     108.351 177.494 142.763  1.00 24.06      C    C  
ATOM   2054  CZ3 TRP c 294     106.671 178.912 143.727  1.00 24.06      C    C  
ATOM   2055  CH2 TRP c 294     107.822 178.730 142.968  1.00 24.06      C    C  
ATOM   2056  N   PHE c 295     102.911 173.038 143.704  1.00 27.73      C    N  
ATOM   2057  CA  PHE c 295     102.842 172.041 142.646  1.00 27.73      C    C  
ATOM   2058  C   PHE c 295     101.445 171.818 142.116  1.00 27.73      C    C  
ATOM   2059  O   PHE c 295     101.274 171.561 140.931  1.00 27.73      C    O  
ATOM   2060  CB  PHE c 295     103.386 170.711 143.144  1.00 27.73      C    C  
ATOM   2061  CG  PHE c 295     104.863 170.687 143.327  1.00 27.73      C    C  
ATOM   2062  CD1 PHE c 295     105.416 170.719 144.587  1.00 27.73      C    C  
ATOM   2063  CD2 PHE c 295     105.693 170.565 142.247  1.00 27.73      C    C  
ATOM   2064  CE1 PHE c 295     106.773 170.669 144.758  1.00 27.73      C    C  
ATOM   2065  CE2 PHE c 295     107.045 170.508 142.416  1.00 27.73      C    C  
ATOM   2066  CZ  PHE c 295     107.587 170.561 143.674  1.00 27.73      C    C  
ATOM   2067  N   ASN c 296     100.447 171.875 142.973  1.00 30.34      C    N  
ATOM   2068  CA  ASN c 296      99.103 171.500 142.587  1.00 30.34      C    C  
ATOM   2069  C   ASN c 296      98.437 172.642 141.836  1.00 30.34      C    C  
ATOM   2070  O   ASN c 296      98.578 173.811 142.203  1.00 30.34      C    O  
ATOM   2071  CB  ASN c 296      98.301 171.123 143.829  1.00 30.34      C    C  
ATOM   2072  CG  ASN c 296      96.924 170.653 143.513  1.00 30.34      C    C  
ATOM   2073  ND2 ASN c 296      96.759 169.352 143.457  1.00 30.34      C    N  
ATOM   2074  OD1 ASN c 296      96.008 171.444 143.328  1.00 30.34      C    O  
ATOM   2075  N   ASN c 297      97.728 172.297 140.763  1.00 33.65      C    N  
ATOM   2076  CA  ASN c 297      96.973 173.290 140.011  1.00 33.65      C    C  
ATOM   2077  C   ASN c 297      95.520 172.878 139.835  1.00 33.65      C    C  
ATOM   2078  O   ASN c 297      94.865 173.334 138.897  1.00 33.65      C    O  
ATOM   2079  CB  ASN c 297      97.614 173.581 138.651  1.00 33.65      C    C  
ATOM   2080  CG  ASN c 297      97.841 172.347 137.825  1.00 33.65      C    C  
ATOM   2081  ND2 ASN c 297      99.084 172.136 137.421  1.00 33.65      C    N  
ATOM   2082  OD1 ASN c 297      96.917 171.606 137.521  1.00 33.65      C    O  
ATOM   2083  N   THR c 298      95.016 172.006 140.701  1.00 37.16      C    N  
ATOM   2084  CA  THR c 298      93.607 171.645 140.745  1.00 37.16      C    C  
ATOM   2085  C   THR c 298      92.884 172.317 141.899  1.00 37.16      C    C  
ATOM   2086  O   THR c 298      91.876 172.996 141.699  1.00 37.16      C    O  
ATOM   2087  CB  THR c 298      93.470 170.136 140.879  1.00 37.16      C    C  
ATOM   2088  CG2 THR c 298      92.015 169.734 140.968  1.00 37.16      C    C  
ATOM   2089  OG1 THR c 298      94.085 169.516 139.754  1.00 37.16      C    O  
ATOM   2090  N   ALA c 299      93.393 172.126 143.114  1.00 35.53      C    N  
ATOM   2091  CA  ALA c 299      92.877 172.831 144.271  1.00 35.53      C    C  
ATOM   2092  C   ALA c 299      93.333 174.272 144.281  1.00 35.53      C    C  
ATOM   2093  O   ALA c 299      92.749 175.094 144.989  1.00 35.53      C    O  
ATOM   2094  CB  ALA c 299      93.329 172.128 145.541  1.00 35.53      C    C  
ATOM   2095  N   TYR c 300      94.366 174.587 143.512  1.00 32.08      C    N  
ATOM   2096  CA  TYR c 300      94.851 175.948 143.332  1.00 32.08      C    C  
ATOM   2097  C   TYR c 300      94.874 176.234 141.842  1.00 32.08      C    C  
ATOM   2098  O   TYR c 300      95.908 176.078 141.188  1.00 32.08      C    O  
ATOM   2099  CB  TYR c 300      96.226 176.123 143.956  1.00 32.08      C    C  
ATOM   2100  CG  TYR c 300      96.229 175.892 145.436  1.00 32.08      C    C  
ATOM   2101  CD1 TYR c 300      95.818 176.881 146.294  1.00 32.08      C    C  
ATOM   2102  CD2 TYR c 300      96.641 174.690 145.975  1.00 32.08      C    C  
ATOM   2103  CE1 TYR c 300      95.824 176.702 147.630  1.00 32.08      C    C  
ATOM   2104  CE2 TYR c 300      96.645 174.497 147.331  1.00 32.08      C    C  
ATOM   2105  CZ  TYR c 300      96.231 175.512 148.151  1.00 32.08      C    C  
ATOM   2106  OH  TYR c 300      96.229 175.365 149.508  1.00 32.08      C    O  
ATOM   2107  N   PRO c 301      93.741 176.643 141.273  1.00 33.79      C    N  
ATOM   2108  CA  PRO c 301      93.657 176.807 139.819  1.00 33.79      C    C  
ATOM   2109  C   PRO c 301      94.503 177.980 139.369  1.00 33.79      C    C  
ATOM   2110  O   PRO c 301      94.473 179.046 139.981  1.00 33.79      C    O  
ATOM   2111  CB  PRO c 301      92.171 177.065 139.581  1.00 33.79      C    C  
ATOM   2112  CG  PRO c 301      91.499 176.559 140.787  1.00 33.79      C    C  
ATOM   2113  CD  PRO c 301      92.431 176.789 141.911  1.00 33.79      C    C  
ATOM   2114  N   SER c 302      95.283 177.765 138.304  1.00 32.08      C    N  
ATOM   2115  CA  SER c 302      96.239 178.762 137.833  1.00 32.08      C    C  
ATOM   2116  C   SER c 302      95.575 179.978 137.214  1.00 32.08      C    C  
ATOM   2117  O   SER c 302      96.267 180.950 136.918  1.00 32.08      C    O  
ATOM   2118  CB  SER c 302      97.207 178.138 136.835  1.00 32.08      C    C  
ATOM   2119  OG  SER c 302      98.136 177.301 137.487  1.00 32.08      C    O  
ATOM   2120  N   VAL c 303      94.263 179.943 136.990  1.00 34.33      C    N  
ATOM   2121  CA  VAL c 303      93.552 181.151 136.606  1.00 34.33      C    C  
ATOM   2122  C   VAL c 303      93.575 182.154 137.744  1.00 34.33      C    C  
ATOM   2123  O   VAL c 303      93.658 183.364 137.508  1.00 34.33      C    O  
ATOM   2124  CB  VAL c 303      92.113 180.781 136.210  1.00 34.33      C    C  
ATOM   2125  CG1 VAL c 303      91.286 182.011 135.890  1.00 34.33      C    C  
ATOM   2126  CG2 VAL c 303      92.119 179.811 135.064  1.00 34.33      C    C  
ATOM   2127  N   PHE c 304      93.612 181.667 138.973  1.00 35.75      C    N  
ATOM   2128  CA  PHE c 304      93.586 182.477 140.170  1.00 35.75      C    C  
ATOM   2129  C   PHE c 304      94.936 182.655 140.823  1.00 35.75      C    C  
ATOM   2130  O   PHE c 304      95.262 183.768 141.222  1.00 35.75      C    O  
ATOM   2131  CB  PHE c 304      92.643 181.853 141.195  1.00 35.75      C    C  
ATOM   2132  CG  PHE c 304      91.303 181.491 140.651  1.00 35.75      C    C  
ATOM   2133  CD1 PHE c 304      90.614 182.376 139.849  1.00 35.75      C    C  
ATOM   2134  CD2 PHE c 304      90.715 180.289 140.965  1.00 35.75      C    C  
ATOM   2135  CE1 PHE c 304      89.378 182.062 139.363  1.00 35.75      C    C  
ATOM   2136  CE2 PHE c 304      89.474 179.976 140.478  1.00 35.75      C    C  
ATOM   2137  CZ  PHE c 304      88.810 180.862 139.678  1.00 35.75      C    C  
ATOM   2138  N   TYR c 305      95.750 181.615 140.900  1.00 31.90      C    N  
ATOM   2139  CA  TYR c 305      97.034 181.718 141.556  1.00 31.90      C    C  
ATOM   2140  C   TYR c 305      98.180 181.879 140.583  1.00 31.90      C    C  
ATOM   2141  O   TYR c 305      99.318 182.062 141.019  1.00 31.90      C    O  
ATOM   2142  CB  TYR c 305      97.301 180.488 142.425  1.00 31.90      C    C  
ATOM   2143  CG  TYR c 305      96.308 180.264 143.527  1.00 31.90      C    C  
ATOM   2144  CD1 TYR c 305      96.551 180.732 144.804  1.00 31.90      C    C  
ATOM   2145  CD2 TYR c 305      95.136 179.566 143.299  1.00 31.90      C    C  
ATOM   2146  CE1 TYR c 305      95.653 180.514 145.818  1.00 31.90      C    C  
ATOM   2147  CE2 TYR c 305      94.224 179.364 144.296  1.00 31.90      C    C  
ATOM   2148  CZ  TYR c 305      94.488 179.832 145.550  1.00 31.90      C    C  
ATOM   2149  OH  TYR c 305      93.574 179.605 146.538  1.00 31.90      C    O  
ATOM   2150  N   GLY c 306      97.920 181.811 139.290  1.00 31.43      C    N  
ATOM   2151  CA  GLY c 306      98.977 181.831 138.321  1.00 31.43      C    C  
ATOM   2152  C   GLY c 306      99.563 180.456 138.142  1.00 31.43      C    C  
ATOM   2153  O   GLY c 306      99.363 179.562 138.961  1.00 31.43      C    O  
ATOM   2154  N   PRO c 307     100.308 180.264 137.066  1.00 31.76      C    N  
ATOM   2155  CA  PRO c 307     100.869 178.948 136.788  1.00 31.76      C    C  
ATOM   2156  C   PRO c 307     101.927 178.534 137.793  1.00 31.76      C    C  
ATOM   2157  O   PRO c 307     102.699 179.349 138.291  1.00 31.76      C    O  
ATOM   2158  CB  PRO c 307     101.468 179.117 135.397  1.00 31.76      C    C  
ATOM   2159  CG  PRO c 307     101.849 180.491 135.377  1.00 31.76      C    C  
ATOM   2160  CD  PRO c 307     100.835 181.262 136.139  1.00 31.76      C    C  
ATOM   2161  N   THR c 308     101.950 177.243 138.081  1.00 30.34      C    N  
ATOM   2162  CA  THR c 308     103.114 176.647 138.703  1.00 30.34      C    C  
ATOM   2163  C   THR c 308     104.318 176.772 137.783  1.00 30.34      C    C  
ATOM   2164  O   THR c 308     104.184 176.891 136.568  1.00 30.34      C    O  
ATOM   2165  CB  THR c 308     102.849 175.183 139.029  1.00 30.34      C    C  
ATOM   2166  CG2 THR c 308     101.740 175.059 139.990  1.00 30.34      C    C  
ATOM   2167  OG1 THR c 308     102.464 174.499 137.845  1.00 30.34      C    O  
ATOM   2168  N   VAL c 309     105.500 176.760 138.383  1.00 31.16      C    N  
ATOM   2169  CA  VAL c 309     106.762 176.734 137.650  1.00 31.16      C    C  
ATOM   2170  C   VAL c 309     106.839 175.549 136.687  1.00 31.16      C    C  
ATOM   2171  O   VAL c 309     107.299 175.755 135.551  1.00 31.16      C    O  
ATOM   2172  CB  VAL c 309     107.948 176.761 138.627  1.00 31.16      C    C  
ATOM   2173  CG1 VAL c 309     109.263 176.625 137.917  1.00 31.16      C    C  
ATOM   2174  CG2 VAL c 309     107.921 178.035 139.362  1.00 31.16      C    C  
ATOM   2175  N   PRO c 310     106.383 174.324 137.034  1.00 33.41      C    N  
ATOM   2176  CA  PRO c 310     106.337 173.281 136.002  1.00 33.41      C    C  
ATOM   2177  C   PRO c 310     105.450 173.628 134.827  1.00 33.41      C    C  
ATOM   2178  O   PRO c 310     105.838 173.430 133.671  1.00 33.41      C    O  
ATOM   2179  CB  PRO c 310     105.780 172.085 136.770  1.00 33.41      C    C  
ATOM   2180  CG  PRO c 310     106.268 172.238 138.090  1.00 33.41      C    C  
ATOM   2181  CD  PRO c 310     106.283 173.691 138.370  1.00 33.41      C    C  
ATOM   2182  N   GLU c 311     104.287 174.205 135.097  1.00 35.34      C    N  
ATOM   2183  CA  GLU c 311     103.339 174.491 134.036  1.00 35.34      C    C  
ATOM   2184  C   GLU c 311     103.757 175.704 133.226  1.00 35.34      C    C  
ATOM   2185  O   GLU c 311     103.612 175.704 132.004  1.00 35.34      C    O  
ATOM   2186  CB  GLU c 311     101.961 174.662 134.655  1.00 35.34      C    C  
ATOM   2187  CG  GLU c 311     100.974 175.528 133.942  1.00 35.34      C    C  
ATOM   2188  CD  GLU c 311      99.729 175.663 134.769  1.00 35.34      C    C  
ATOM   2189  OE1 GLU c 311      99.778 175.265 135.948  1.00 35.34      C    O  
ATOM   2190  OE2 GLU c 311      98.698 176.120 134.260  1.00 35.34      C    O1-
ATOM   2191  N   SER c 312     104.381 176.686 133.868  1.00 37.29      C    N  
ATOM   2192  CA  SER c 312     104.938 177.823 133.150  1.00 37.29      C    C  
ATOM   2193  C   SER c 312     106.091 177.406 132.247  1.00 37.29      C    C  
ATOM   2194  O   SER c 312     106.227 177.910 131.121  1.00 37.29      C    O  
ATOM   2195  CB  SER c 312     105.402 178.870 134.158  1.00 37.29      C    C  
ATOM   2196  OG  SER c 312     105.981 179.987 133.519  1.00 37.29      C    O  
ATOM   2197  N   SER c 313     106.887 176.444 132.690  1.00 36.58      C    N  
ATOM   2198  CA  SER c 313     108.049 176.029 131.929  1.00 36.58      C    C  
ATOM   2199  C   SER c 313     107.691 175.090 130.784  1.00 36.58      C    C  
ATOM   2200  O   SER c 313     108.409 175.045 129.785  1.00 36.58      C    O  
ATOM   2201  CB  SER c 313     109.051 175.375 132.871  1.00 36.58      C    C  
ATOM   2202  OG  SER c 313     110.113 174.796 132.168  1.00 36.58      C    O  
ATOM   2203  N   GLN c 314     106.598 174.335 130.909  1.00 38.51      C    N  
ATOM   2204  CA  GLN c 314     106.058 173.652 129.735  1.00 38.51      C    C  
ATOM   2205  C   GLN c 314     105.320 174.615 128.798  1.00 38.51      C    C  
ATOM   2206  O   GLN c 314     105.264 174.371 127.585  1.00 38.51      C    O  
ATOM   2207  CB  GLN c 314     105.140 172.508 130.152  1.00 38.51      C    C  
ATOM   2208  CG  GLN c 314     105.754 171.511 131.110  1.00 38.51      C    C  
ATOM   2209  CD  GLN c 314     106.680 170.499 130.455  1.00 38.51      C    C  
ATOM   2210  NE2 GLN c 314     107.937 170.873 130.279  1.00 38.51      C    N  
ATOM   2211  OE1 GLN c 314     106.273 169.382 130.143  1.00 38.51      C    O  
ATOM   2212  N   ALA c 315     104.744 175.703 129.329  1.00 41.73      C    N  
ATOM   2213  CA  ALA c 315     104.074 176.684 128.477  1.00 41.73      C    C  
ATOM   2214  C   ALA c 315     105.047 177.410 127.569  1.00 41.73      C    C  
ATOM   2215  O   ALA c 315     104.720 177.699 126.412  1.00 41.73      C    O  
ATOM   2216  CB  ALA c 315     103.316 177.690 129.334  1.00 41.73      C    C  
ATOM   2217  N   GLN c 316     106.237 177.695 128.081  1.00 46.10      C    N  
ATOM   2218  CA  GLN c 316     107.302 178.251 127.251  1.00 46.10      C    C  
ATOM   2219  C   GLN c 316     107.633 177.344 126.074  1.00 46.10      C    C  
ATOM   2220  O   GLN c 316     107.786 177.813 124.941  1.00 46.10      C    O  
ATOM   2221  CB  GLN c 316     108.548 178.459 128.087  1.00 46.10      C    C  
ATOM   2222  CG  GLN c 316     109.645 179.109 127.336  1.00 46.10      C    C  
ATOM   2223  CD  GLN c 316     110.909 179.178 128.126  1.00 46.10      C    C  
ATOM   2224  NE2 GLN c 316     111.026 178.324 129.128  1.00 46.10      C    N  
ATOM   2225  OE1 GLN c 316     111.773 179.994 127.848  1.00 46.10      C    O  
ATOM   2226  N   SER c 317     107.760 176.041 126.332  1.00 47.07      C    N  
ATOM   2227  CA  SER c 317     108.120 175.104 125.275  1.00 47.07      C    C  
ATOM   2228  C   SER c 317     107.019 174.979 124.257  1.00 47.07      C    C  
ATOM   2229  O   SER c 317     107.278 174.874 123.060  1.00 47.07      C    O  
ATOM   2230  CB  SER c 317     108.436 173.739 125.855  1.00 47.07      C    C  
ATOM   2231  OG  SER c 317     109.552 173.828 126.688  1.00 47.07      C    O  
ATOM   2232  N   PHE c 318     105.787 175.014 124.721  1.00 49.38      C    N  
ATOM   2233  CA  PHE c 318     104.638 174.910 123.855  1.00 49.38      C    C  
ATOM   2234  C   PHE c 318     104.494 176.141 122.958  1.00 49.38      C    C  
ATOM   2235  O   PHE c 318     104.168 176.011 121.774  1.00 49.38      C    O  
ATOM   2236  CB  PHE c 318     103.463 174.707 124.792  1.00 49.38      C    C  
ATOM   2237  CG  PHE c 318     102.173 174.531 124.138  1.00 49.38      C    C  
ATOM   2238  CD1 PHE c 318     102.011 173.636 123.123  1.00 49.38      C    C  
ATOM   2239  CD2 PHE c 318     101.103 175.244 124.564  1.00 49.38      C    C  
ATOM   2240  CE1 PHE c 318     100.798 173.478 122.558  1.00 49.38      C    C  
ATOM   2241  CE2 PHE c 318      99.891 175.099 124.002  1.00 49.38      C    C  
ATOM   2242  CZ  PHE c 318      99.732 174.218 123.009  1.00 49.38      C    C  
ATOM   2243  N   VAL c 319     104.841 177.322 123.456  1.00 51.69      C    N  
ATOM   2244  CA  VAL c 319     104.778 178.533 122.636  1.00 51.69      C    C  
ATOM   2245  C   VAL c 319     105.975 178.641 121.689  1.00 51.69      C    C  
ATOM   2246  O   VAL c 319     105.828 179.057 120.537  1.00 51.69      C    O  
ATOM   2247  CB  VAL c 319     104.637 179.757 123.561  1.00 51.69      C    C  
ATOM   2248  CG1 VAL c 319     104.844 181.058 122.824  1.00 51.69      C    C  
ATOM   2249  CG2 VAL c 319     103.256 179.741 124.196  1.00 51.69      C    C  
ATOM   2250  N   PHE c 320     107.172 178.222 122.105  1.00 58.05      C    N  
ATOM   2251  CA  PHE c 320     108.271 178.100 121.149  1.00 58.05      C    C  
ATOM   2252  C   PHE c 320     108.066 176.969 120.154  1.00 58.05      C    C  
ATOM   2253  O   PHE c 320     108.718 176.958 119.109  1.00 58.05      C    O  
ATOM   2254  CB  PHE c 320     109.604 177.914 121.857  1.00 58.05      C    C  
ATOM   2255  CG  PHE c 320     110.261 179.197 122.236  1.00 58.05      C    C  
ATOM   2256  CD1 PHE c 320     109.610 180.121 123.028  1.00 58.05      C    C  
ATOM   2257  CD2 PHE c 320     111.523 179.498 121.764  1.00 58.05      C    C  
ATOM   2258  CE1 PHE c 320     110.214 181.300 123.354  1.00 58.05      C    C  
ATOM   2259  CE2 PHE c 320     112.130 180.684 122.101  1.00 58.05      C    C  
ATOM   2260  CZ  PHE c 320     111.469 181.587 122.897  1.00 58.05      C    C  
ATOM   2261  N   LEU c 321     107.206 176.007 120.469  1.00 56.19      C    N  
ATOM   2262  CA  LEU c 321     106.787 175.017 119.490  1.00 56.19      C    C  
ATOM   2263  C   LEU c 321     105.875 175.639 118.451  1.00 56.19      C    C  
ATOM   2264  O   LEU c 321     106.098 175.494 117.247  1.00 56.19      C    O  
ATOM   2265  CB  LEU c 321     106.055 173.887 120.199  1.00 56.19      C    C  
ATOM   2266  CG  LEU c 321     105.894 172.557 119.503  1.00 56.19      C    C  
ATOM   2267  CD1 LEU c 321     107.136 171.856 119.796  1.00 56.19      C    C  
ATOM   2268  CD2 LEU c 321     104.753 171.802 120.106  1.00 56.19      C    C  
ATOM   2269  N   MET c 322     104.824 176.320 118.907  1.00 61.61      C    N  
ATOM   2270  CA  MET c 322     103.867 176.914 117.983  1.00 61.61      C    C  
ATOM   2271  C   MET c 322     104.442 178.083 117.202  1.00 61.61      C    C  
ATOM   2272  O   MET c 322     103.851 178.472 116.190  1.00 61.61      C    O  
ATOM   2273  CB  MET c 322     102.599 177.356 118.715  1.00 61.61      C    C  
ATOM   2274  CG  MET c 322     101.773 176.229 119.312  1.00 61.61      C    C  
ATOM   2275  SD  MET c 322     101.139 175.071 118.074  1.00 61.61      C    S  
ATOM   2276  CE  MET c 322     102.233 173.673 118.230  1.00 61.61      C    C  
ATOM   2277  N   ARG c 323     105.553 178.675 117.645  1.00 66.64      C    N  
ATOM   2278  CA  ARG c 323     106.227 179.620 116.763  1.00 66.64      C    C  
ATOM   2279  C   ARG c 323     106.786 178.902 115.542  1.00 66.64      C    C  
ATOM   2280  O   ARG c 323     106.639 179.375 114.412  1.00 66.64      C    O  
ATOM   2281  CB  ARG c 323     107.344 180.372 117.476  1.00 66.64      C    C  
ATOM   2282  CG  ARG c 323     107.801 181.561 116.646  1.00 66.64      C    C  
ATOM   2283  CD  ARG c 323     108.988 182.278 117.220  1.00 66.64      C    C  
ATOM   2284  NE  ARG c 323     110.163 181.417 117.222  1.00 66.64      C    N  
ATOM   2285  CZ  ARG c 323     111.392 181.830 117.496  1.00 66.64      C    C  
ATOM   2286  NH1 ARG c 323     111.621 183.102 117.782  1.00 66.64      C    N1+
ATOM   2287  NH2 ARG c 323     112.396 180.969 117.475  1.00 66.64      C    N  
ATOM   2288  N   ASP c 324     107.403 177.737 115.751  1.00 67.66      C    N  
ATOM   2289  CA  ASP c 324     108.046 177.003 114.666  1.00 67.66      C    C  
ATOM   2290  C   ASP c 324     107.072 176.270 113.753  1.00 67.66      C    C  
ATOM   2291  O   ASP c 324     107.461 175.891 112.648  1.00 67.66      C    O  
ATOM   2292  CB  ASP c 324     109.075 176.021 115.224  1.00 67.66      C    C  
ATOM   2293  CG  ASP c 324     110.363 176.704 115.623  1.00 67.66      C    C  
ATOM   2294  OD1 ASP c 324     111.247 176.841 114.755  1.00 67.66      C    O  
ATOM   2295  OD2 ASP c 324     110.498 177.115 116.789  1.00 67.66      C    O1-
ATOM   2296  N   GLN c 325     105.836 176.049 114.182  1.00 68.87      C    N  
ATOM   2297  CA  GLN c 325     104.780 175.672 113.247  1.00 68.87      C    C  
ATOM   2298  C   GLN c 325     104.289 176.911 112.515  1.00 68.87      C    C  
ATOM   2299  O   GLN c 325     103.910 177.904 113.142  1.00 68.87      C    O  
ATOM   2300  CB  GLN c 325     103.624 174.977 113.959  1.00 68.87      C    C  
ATOM   2301  CG  GLN c 325     104.038 173.882 114.888  1.00 68.87      C    C  
ATOM   2302  CD  GLN c 325     104.584 172.696 114.142  1.00 68.87      C    C  
ATOM   2303  NE2 GLN c 325     103.958 172.364 113.026  1.00 68.87      C    N  
ATOM   2304  OE1 GLN c 325     105.571 172.098 114.549  1.00 68.87      C    O  
ATOM   2305  N   GLY c 326     104.321 176.864 111.189  1.00 75.17      C    N  
ATOM   2306  CA  GLY c 326     103.842 177.964 110.379  1.00 75.17      C    C  
ATOM   2307  C   GLY c 326     104.990 178.564 109.603  1.00 75.17      C    C  
ATOM   2308  O   GLY c 326     104.829 179.029 108.471  1.00 75.17      C    O  
ATOM   2309  N   MET c 327     106.166 178.553 110.226  1.00 77.08      C    N  
ATOM   2310  CA  MET c 327     107.421 178.893 109.570  1.00 77.08      C    C  
ATOM   2311  C   MET c 327     108.256 177.642 109.322  1.00 77.08      C    C  
ATOM   2312  O   MET c 327     109.475 177.707 109.195  1.00 77.08      C    O  
ATOM   2313  CB  MET c 327     108.155 179.974 110.371  1.00 77.08      C    C  
ATOM   2314  CG  MET c 327     108.546 179.629 111.807  1.00 77.08      C    C  
ATOM   2315  SD  MET c 327     109.997 178.648 112.230  1.00 77.08      C    S  
ATOM   2316  CE  MET c 327     111.315 179.778 111.872  1.00 77.08      C    C  
ATOM   2317  N   GLY c 328     107.578 176.498 109.239  1.00 73.03      C    N  
ATOM   2318  CA  GLY c 328     108.054 175.310 108.535  1.00 73.03      C    C  
ATOM   2319  C   GLY c 328     109.255 174.607 109.121  1.00 73.03      C    C  
ATOM   2320  O   GLY c 328     110.119 174.134 108.375  1.00 73.03      C    O  
ATOM   2321  N   ALA c 329     109.309 174.490 110.437  1.00 68.23      C    N  
ATOM   2322  CA  ALA c 329     110.402 173.836 111.142  1.00 68.23      C    C  
ATOM   2323  C   ALA c 329     109.827 172.584 111.778  1.00 68.23      C    C  
ATOM   2324  O   ALA c 329     109.149 172.671 112.805  1.00 68.23      C    O  
ATOM   2325  CB  ALA c 329     110.996 174.752 112.191  1.00 68.23      C    C  
ATOM   2326  N   ASP c 330     110.074 171.430 111.161  1.00 69.38      C    N  
ATOM   2327  CA  ASP c 330     109.509 170.191 111.676  1.00 69.38      C    C  
ATOM   2328  C   ASP c 330     110.176 169.828 112.994  1.00 69.38      C    C  
ATOM   2329  O   ASP c 330     111.396 169.649 113.070  1.00 69.38      C    O  
ATOM   2330  CB  ASP c 330     109.648 169.058 110.658  1.00 69.38      C    C  
ATOM   2331  CG  ASP c 330     111.033 168.966 110.057  1.00 69.38      C    C  
ATOM   2332  OD1 ASP c 330     111.868 169.858 110.308  1.00 69.38      C    O  
ATOM   2333  OD2 ASP c 330     111.281 167.987 109.322  1.00 69.38      C    O1-
ATOM   2334  N   VAL c 331     109.357 169.722 114.033  1.00 65.38      C    N  
ATOM   2335  CA  VAL c 331     109.862 169.687 115.398  1.00 65.38      C    C  
ATOM   2336  C   VAL c 331     110.538 168.370 115.731  1.00 65.38      C    C  
ATOM   2337  O   VAL c 331     111.607 168.345 116.353  1.00 65.38      C    O  
ATOM   2338  CB  VAL c 331     108.710 169.974 116.359  1.00 65.38      C    C  
ATOM   2339  CG1 VAL c 331     109.209 169.841 117.728  1.00 65.38      C    C  
ATOM   2340  CG2 VAL c 331     108.234 171.384 116.152  1.00 65.38      C    C  
ATOM   2341  N   ALA c 332     109.932 167.259 115.331  1.00 68.52      C    N  
ATOM   2342  CA  ALA c 332     110.369 165.961 115.822  1.00 68.52      C    C  
ATOM   2343  C   ALA c 332     111.700 165.507 115.237  1.00 68.52      C    C  
ATOM   2344  O   ALA c 332     112.273 164.537 115.743  1.00 68.52      C    O  
ATOM   2345  CB  ALA c 332     109.273 164.943 115.548  1.00 68.52      C    C  
ATOM   2346  N   SER c 333     112.210 166.178 114.203  1.00 70.23      C    N  
ATOM   2347  CA  SER c 333     113.512 165.880 113.613  1.00 70.23      C    C  
ATOM   2348  C   SER c 333     114.541 166.953 113.941  1.00 70.23      C    C  
ATOM   2349  O   SER c 333     115.498 167.152 113.190  1.00 70.23      C    O  
ATOM   2350  CB  SER c 333     113.400 165.729 112.100  1.00 70.23      C    C  
ATOM   2351  OG  SER c 333     112.610 164.609 111.759  1.00 70.23      C    O  
ATOM   2352  N   ALA c 334     114.356 167.660 115.047  1.00 70.18      C    N  
ATOM   2353  CA  ALA c 334     115.188 168.802 115.382  1.00 70.18      C    C  
ATOM   2354  C   ALA c 334     116.045 168.472 116.590  1.00 70.18      C    C  
ATOM   2355  O   ALA c 334     115.515 168.132 117.650  1.00 70.18      C    O  
ATOM   2356  CB  ALA c 334     114.322 170.028 115.668  1.00 70.18      C    C  
ATOM   2357  N   GLN c 335     117.357 168.614 116.443  1.00 72.47      C    N  
ATOM   2358  CA  GLN c 335     118.308 168.304 117.502  1.00 72.47      C    C  
ATOM   2359  C   GLN c 335     118.743 169.559 118.248  1.00 72.47      C    C  
ATOM   2360  O   GLN c 335     118.847 170.643 117.670  1.00 72.47      C    O  
ATOM   2361  CB  GLN c 335     119.547 167.594 116.943  1.00 72.47      C    C  
ATOM   2362  CG  GLN c 335     119.357 166.109 116.672  1.00 72.47      C    C  
ATOM   2363  CD  GLN c 335     120.641 165.424 116.245  1.00 72.47      C    C  
ATOM   2364  NE2 GLN c 335     120.538 164.531 115.267  1.00 72.47      C    N  
ATOM   2365  OE1 GLN c 335     121.700 165.646 116.828  1.00 72.47      C    O  
ATOM   2366  N   GLY c 336     119.020 169.396 119.540  1.00 73.83      C    N  
ATOM   2367  CA  GLY c 336     119.527 170.482 120.342  1.00 73.83      C    C  
ATOM   2368  C   GLY c 336     121.036 170.595 120.228  1.00 73.83      C    C  
ATOM   2369  O   GLY c 336     121.620 170.205 119.213  1.00 73.83      C    O  
ATOM   2370  N   PRO c 337     121.711 171.066 121.283  1.00 76.15      C    N  
ATOM   2371  CA  PRO c 337     123.160 171.245 121.182  1.00 76.15      C    C  
ATOM   2372  C   PRO c 337     123.855 169.946 121.497  1.00 76.15      C    C  
ATOM   2373  O   PRO c 337     125.080 169.845 121.453  1.00 76.15      C    O  
ATOM   2374  CB  PRO c 337     123.452 172.226 122.319  1.00 76.15      C    C  
ATOM   2375  CG  PRO c 337     122.296 173.067 122.376  1.00 76.15      C    C  
ATOM   2376  CD  PRO c 337     121.116 172.200 122.007  1.00 76.15      C    C  
ATOM   2377  N   THR c 338     123.051 168.945 121.826  1.00 71.13      C    N  
ATOM   2378  CA  THR c 338     123.511 167.729 122.480  1.00 71.13      C    C  
ATOM   2379  C   THR c 338     122.936 166.483 121.820  1.00 71.13      C    C  
ATOM   2380  O   THR c 338     123.111 165.375 122.328  1.00 71.13      C    O  
ATOM   2381  CB  THR c 338     123.158 167.770 123.977  1.00 71.13      C    C  
ATOM   2382  CG2 THR c 338     123.870 168.893 124.718  1.00 71.13      C    C  
ATOM   2383  OG1 THR c 338     121.740 167.867 124.138  1.00 71.13      C    O  
ATOM   2384  N   GLY c 339     122.272 166.641 120.684  1.00 72.90      C    N  
ATOM   2385  CA  GLY c 339     121.649 165.524 120.019  1.00 72.90      C    C  
ATOM   2386  C   GLY c 339     120.319 165.101 120.577  1.00 72.90      C    C  
ATOM   2387  O   GLY c 339     119.627 164.292 119.946  1.00 72.90      C    O  
ATOM   2388  N   LEU c 340     119.916 165.659 121.704  1.00 63.67      C    N  
ATOM   2389  CA  LEU c 340     118.606 165.398 122.250  1.00 63.67      C    C  
ATOM   2390  C   LEU c 340     117.608 166.256 121.483  1.00 63.67      C    C  
ATOM   2391  O   LEU c 340     117.968 167.020 120.585  1.00 63.67      C    O  
ATOM   2392  CB  LEU c 340     118.589 165.665 123.757  1.00 63.67      C    C  
ATOM   2393  CG  LEU c 340     119.287 164.618 124.649  1.00 63.67      C    C  
ATOM   2394  CD1 LEU c 340     120.788 164.816 124.735  1.00 63.67      C    C  
ATOM   2395  CD2 LEU c 340     118.683 164.487 126.037  1.00 63.67      C    C  
ATOM   2396  N   GLY c 341     116.334 166.098 121.807  1.00 62.66      C    N  
ATOM   2397  CA  GLY c 341     115.291 166.828 121.120  1.00 62.66      C    C  
ATOM   2398  C   GLY c 341     115.352 168.322 121.345  1.00 62.66      C    C  
ATOM   2399  O   GLY c 341     115.503 168.773 122.481  1.00 62.66      C    O  
ATOM   2400  N   LYS c 342     115.238 169.093 120.260  1.00 64.86      C    N  
ATOM   2401  CA  LYS c 342     115.314 170.544 120.368  1.00 64.86      C    C  
ATOM   2402  C   LYS c 342     114.068 171.105 121.041  1.00 64.86      C    C  
ATOM   2403  O   LYS c 342     114.160 172.025 121.860  1.00 64.86      C    O  
ATOM   2404  CB  LYS c 342     115.507 171.163 118.983  1.00 64.86      C    C  
ATOM   2405  CG  LYS c 342     115.500 172.689 118.949  1.00 64.86      C    C  
ATOM   2406  CD  LYS c 342     116.495 173.270 119.940  1.00 64.86      C    C  
ATOM   2407  CE  LYS c 342     116.916 174.663 119.560  1.00 64.86      C    C  
ATOM   2408  NZ  LYS c 342     115.849 175.669 119.872  1.00 64.86      C    N1+
ATOM   2409  N   TYR c 343     112.903 170.561 120.718  1.00 61.13      C    N  
ATOM   2410  CA  TYR c 343     111.673 170.964 121.387  1.00 61.13      C    C  
ATOM   2411  C   TYR c 343     110.973 169.795 122.051  1.00 61.13      C    C  
ATOM   2412  O   TYR c 343     110.400 169.966 123.127  1.00 61.13      C    O  
ATOM   2413  CB  TYR c 343     110.701 171.587 120.405  1.00 61.13      C    C  
ATOM   2414  CG  TYR c 343     111.270 172.681 119.558  1.00 61.13      C    C  
ATOM   2415  CD1 TYR c 343     111.510 173.944 120.073  1.00 61.13      C    C  
ATOM   2416  CD2 TYR c 343     111.609 172.431 118.237  1.00 61.13      C    C  
ATOM   2417  CE1 TYR c 343     112.050 174.938 119.278  1.00 61.13      C    C  
ATOM   2418  CE2 TYR c 343     112.144 173.407 117.439  1.00 61.13      C    C  
ATOM   2419  CZ  TYR c 343     112.364 174.652 117.963  1.00 61.13      C    C  
ATOM   2420  OH  TYR c 343     112.894 175.615 117.162  1.00 61.13      C    O  
ATOM   2421  N   LEU c 344     110.975 168.627 121.415  1.00 53.89      C    N  
ATOM   2422  CA  LEU c 344     110.352 167.417 121.926  1.00 53.89      C    C  
ATOM   2423  C   LEU c 344     111.384 166.307 121.988  1.00 53.89      C    C  
ATOM   2424  O   LEU c 344     112.125 166.095 121.028  1.00 53.89      C    O  
ATOM   2425  CB  LEU c 344     109.184 166.976 121.050  1.00 53.89      C    C  
ATOM   2426  CG  LEU c 344     107.907 167.793 121.150  1.00 53.89      C    C  
ATOM   2427  CD1 LEU c 344     107.126 167.691 119.868  1.00 53.89      C    C  
ATOM   2428  CD2 LEU c 344     107.098 167.291 122.311  1.00 53.89      C    C  
ATOM   2429  N   GLN c 345     111.426 165.595 123.109  1.00 51.53      C    N  
ATOM   2430  CA  GLN c 345     112.309 164.452 123.254  1.00 51.53      C    C  
ATOM   2431  C   GLN c 345     111.573 163.352 124.004  1.00 51.53      C    C  
ATOM   2432  O   GLN c 345     110.353 163.384 124.164  1.00 51.53      C    O  
ATOM   2433  CB  GLN c 345     113.606 164.837 123.964  1.00 51.53      C    C  
ATOM   2434  CG  GLN c 345     113.448 165.268 125.394  1.00 51.53      C    C  
ATOM   2435  CD  GLN c 345     114.766 165.670 125.967  1.00 51.53      C    C  
ATOM   2436  NE2 GLN c 345     114.772 166.136 127.193  1.00 51.53      C    N  
ATOM   2437  OE1 GLN c 345     115.774 165.568 125.298  1.00 51.53      C    O  
ATOM   2438  N   ARG c 346     112.323 162.356 124.449  1.00 62.06      C    N  
ATOM   2439  CA  ARG c 346     111.771 161.228 125.170  1.00 62.06      C    C  
ATOM   2440  C   ARG c 346     112.252 161.240 126.613  1.00 62.06      C    C  
ATOM   2441  O   ARG c 346     113.372 161.654 126.919  1.00 62.06      C    O  
ATOM   2442  CB  ARG c 346     112.152 159.907 124.500  1.00 62.06      C    C  
ATOM   2443  CG  ARG c 346     111.146 159.465 123.467  1.00 62.06      C    C  
ATOM   2444  CD  ARG c 346     110.945 157.974 123.462  1.00 62.06      C    C  
ATOM   2445  NE  ARG c 346     109.682 157.631 122.825  1.00 62.06      C    N  
ATOM   2446  CZ  ARG c 346     109.496 157.551 121.512  1.00 62.06      C    C  
ATOM   2447  NH1 ARG c 346     110.496 157.784 120.678  1.00 62.06      C    N1+
ATOM   2448  NH2 ARG c 346     108.303 157.247 121.030  1.00 62.06      C    N  
ATOM   2449  N   SER c 347     111.377 160.781 127.488  1.00 55.86      C    N  
ATOM   2450  CA  SER c 347     111.597 160.773 128.909  1.00 55.86      C    C  
ATOM   2451  C   SER c 347     112.598 159.683 129.276  1.00 55.86      C    C  
ATOM   2452  O   SER c 347     112.972 158.859 128.440  1.00 55.86      C    O  
ATOM   2453  CB  SER c 347     110.259 160.547 129.607  1.00 55.86      C    C  
ATOM   2454  OG  SER c 347     110.345 160.721 130.998  1.00 55.86      C    O  
ATOM   2455  N   PRO c 348     113.093 159.679 130.513  1.00 56.83      C    N  
ATOM   2456  CA  PRO c 348     113.681 158.440 131.035  1.00 56.83      C    C  
ATOM   2457  C   PRO c 348     112.726 157.262 130.977  1.00 56.83      C    C  
ATOM   2458  O   PRO c 348     113.150 156.151 130.650  1.00 56.83      C    O  
ATOM   2459  CB  PRO c 348     114.051 158.822 132.472  1.00 56.83      C    C  
ATOM   2460  CG  PRO c 348     114.389 160.244 132.367  1.00 56.83      C    C  
ATOM   2461  CD  PRO c 348     113.493 160.842 131.324  1.00 56.83      C    C  
ATOM   2462  N   THR c 349     111.437 157.473 131.208  1.00 60.34      C    N  
ATOM   2463  CA  THR c 349     110.495 156.391 130.959  1.00 60.34      C    C  
ATOM   2464  C   THR c 349     110.263 156.149 129.476  1.00 60.34      C    C  
ATOM   2465  O   THR c 349     109.770 155.084 129.114  1.00 60.34      C    O  
ATOM   2466  CB  THR c 349     109.154 156.672 131.632  1.00 60.34      C    C  
ATOM   2467  CG2 THR c 349     109.325 156.826 133.130  1.00 60.34      C    C  
ATOM   2468  OG1 THR c 349     108.585 157.872 131.092  1.00 60.34      C    O  
ATOM   2469  N   GLY c 350     110.627 157.088 128.614  1.00 58.22      C    N  
ATOM   2470  CA  GLY c 350     110.279 156.979 127.216  1.00 58.22      C    C  
ATOM   2471  C   GLY c 350     108.848 157.370 126.973  1.00 58.22      C    C  
ATOM   2472  O   GLY c 350     108.003 156.527 126.675  1.00 58.22      C    O  
ATOM   2473  N   GLU c 351     108.558 158.635 127.207  1.00 59.80      C    N  
ATOM   2474  CA  GLU c 351     107.297 159.260 126.858  1.00 59.80      C    C  
ATOM   2475  C   GLU c 351     107.637 160.586 126.204  1.00 59.80      C    C  
ATOM   2476  O   GLU c 351     108.689 161.165 126.485  1.00 59.80      C    O  
ATOM   2477  CB  GLU c 351     106.405 159.443 128.093  1.00 59.80      C    C  
ATOM   2478  CG  GLU c 351     105.868 158.127 128.623  1.00 59.80      C    C  
ATOM   2479  CD  GLU c 351     105.594 158.133 130.109  1.00 59.80      C    C  
ATOM   2480  OE1 GLU c 351     106.028 157.178 130.784  1.00 59.80      C    O  
ATOM   2481  OE2 GLU c 351     104.931 159.071 130.599  1.00 59.80      C    O1-
ATOM   2482  N   ILE c 352     106.780 161.047 125.296  1.00 50.21      C    N  
ATOM   2483  CA  ILE c 352     107.123 162.205 124.476  1.00 50.21      C    C  
ATOM   2484  C   ILE c 352     106.901 163.468 125.296  1.00 50.21      C    C  
ATOM   2485  O   ILE c 352     105.767 163.832 125.603  1.00 50.21      C    O  
ATOM   2486  CB  ILE c 352     106.322 162.253 123.176  1.00 50.21      C    C  
ATOM   2487  CG1 ILE c 352     106.359 160.909 122.468  1.00 50.21      C    C  
ATOM   2488  CG2 ILE c 352     106.934 163.285 122.274  1.00 50.21      C    C  
ATOM   2489  CD1 ILE c 352     107.727 160.462 122.106  1.00 50.21      C    C  
ATOM   2490  N   ILE c 353     107.990 164.152 125.630  1.00 44.65      C    N  
ATOM   2491  CA  ILE c 353     107.989 165.277 126.549  1.00 44.65      C    C  
ATOM   2492  C   ILE c 353     108.656 166.463 125.867  1.00 44.65      C    C  
ATOM   2493  O   ILE c 353     109.286 166.322 124.823  1.00 44.65      C    O  
ATOM   2494  CB  ILE c 353     108.699 164.907 127.866  1.00 44.65      C    C  
ATOM   2495  CG1 ILE c 353     110.156 164.536 127.610  1.00 44.65      C    C  
ATOM   2496  CG2 ILE c 353     108.010 163.750 128.526  1.00 44.65      C    C  
ATOM   2497  CD1 ILE c 353     111.069 164.834 128.754  1.00 44.65      C    C  
ATOM   2498  N   PHE c 354     108.479 167.651 126.441  1.00 42.76      C    N  
ATOM   2499  CA  PHE c 354     109.130 168.836 125.893  1.00 42.76      C    C  
ATOM   2500  C   PHE c 354     110.621 168.839 126.193  1.00 42.76      C    C  
ATOM   2501  O   PHE c 354     111.051 168.546 127.307  1.00 42.76      C    O  
ATOM   2502  CB  PHE c 354     108.503 170.107 126.437  1.00 42.76      C    C  
ATOM   2503  CG  PHE c 354     107.169 170.415 125.854  1.00 42.76      C    C  
ATOM   2504  CD1 PHE c 354     107.006 170.519 124.490  1.00 42.76      C    C  
ATOM   2505  CD2 PHE c 354     106.080 170.631 126.669  1.00 42.76      C    C  
ATOM   2506  CE1 PHE c 354     105.772 170.814 123.950  1.00 42.76      C    C  
ATOM   2507  CE2 PHE c 354     104.853 170.925 126.134  1.00 42.76      C    C  
ATOM   2508  CZ  PHE c 354     104.697 171.013 124.775  1.00 42.76      C    C  
ATOM   2509  N   GLY c 355     111.411 169.181 125.188  1.00 46.07      C    N  
ATOM   2510  CA  GLY c 355     112.845 169.131 125.317  1.00 46.07      C    C  
ATOM   2511  C   GLY c 355     113.408 170.380 125.946  1.00 46.07      C    C  
ATOM   2512  O   GLY c 355     112.726 171.380 126.151  1.00 46.07      C    O  
ATOM   2513  N   GLY c 356     114.703 170.333 126.210  1.00 44.77      C    N  
ATOM   2514  CA  GLY c 356     115.370 171.421 126.877  1.00 44.77      C    C  
ATOM   2515  C   GLY c 356     115.591 171.127 128.341  1.00 44.77      C    C  
ATOM   2516  O   GLY c 356     115.631 169.978 128.775  1.00 44.77      C    O  
ATOM   2517  N   GLU c 357     115.751 172.197 129.115  1.00 44.85      C    N  
ATOM   2518  CA  GLU c 357     115.844 171.982 130.548  1.00 44.85      C    C  
ATOM   2519  C   GLU c 357     114.496 171.655 131.166  1.00 44.85      C    C  
ATOM   2520  O   GLU c 357     114.451 171.053 132.239  1.00 44.85      C    O  
ATOM   2521  CB  GLU c 357     116.472 173.189 131.245  1.00 44.85      C    C  
ATOM   2522  CG  GLU c 357     117.083 172.787 132.561  1.00 44.85      C    C  
ATOM   2523  CD  GLU c 357     117.960 173.811 133.205  1.00 44.85      C    C  
ATOM   2524  OE1 GLU c 357     118.022 174.951 132.723  1.00 44.85      C    O  
ATOM   2525  OE2 GLU c 357     118.639 173.448 134.174  1.00 44.85      C    O1-
ATOM   2526  N   THR c 358     113.401 171.944 130.474  1.00 37.95      C    N  
ATOM   2527  CA  THR c 358     112.065 171.690 130.982  1.00 37.95      C    C  
ATOM   2528  C   THR c 358     111.677 170.227 130.930  1.00 37.95      C    C  
ATOM   2529  O   THR c 358     110.518 169.899 131.171  1.00 37.95      C    O  
ATOM   2530  CB  THR c 358     111.050 172.491 130.192  1.00 37.95      C    C  
ATOM   2531  CG2 THR c 358     111.087 172.066 128.801  1.00 37.95      C    C  
ATOM   2532  OG1 THR c 358     109.748 172.200 130.690  1.00 37.95      C    O  
ATOM   2533  N   MET c 359     112.616 169.345 130.606  1.00 36.78      C    N  
ATOM   2534  CA  MET c 359     112.416 167.915 130.738  1.00 36.78      C    C  
ATOM   2535  C   MET c 359     112.344 167.465 132.183  1.00 36.78      C    C  
ATOM   2536  O   MET c 359     111.952 166.325 132.440  1.00 36.78      C    O  
ATOM   2537  CB  MET c 359     113.546 167.201 130.039  1.00 36.78      C    C  
ATOM   2538  CG  MET c 359     114.843 167.467 130.708  1.00 36.78      C    C  
ATOM   2539  SD  MET c 359     116.248 166.718 129.939  1.00 36.78      C    S  
ATOM   2540  CE  MET c 359     117.441 167.350 131.070  1.00 36.78      C    C  
ATOM   2541  N   ARG c 360     112.772 168.299 133.127  1.00 33.29      C    N  
ATOM   2542  CA  ARG c 360     112.583 167.960 134.527  1.00 33.29      C    C  
ATOM   2543  C   ARG c 360     111.120 168.059 134.913  1.00 33.29      C    C  
ATOM   2544  O   ARG c 360     110.632 167.245 135.699  1.00 33.29      C    O  
ATOM   2545  CB  ARG c 360     113.440 168.849 135.419  1.00 33.29      C    C  
ATOM   2546  CG  ARG c 360     113.278 170.316 135.196  1.00 33.29      C    C  
ATOM   2547  CD  ARG c 360     113.943 171.114 136.274  1.00 33.29      C    C  
ATOM   2548  NE  ARG c 360     115.388 171.204 136.133  1.00 33.29      C    N  
ATOM   2549  CZ  ARG c 360     116.142 172.049 136.829  1.00 33.29      C    C  
ATOM   2550  NH1 ARG c 360     115.583 172.888 137.683  1.00 33.29      C    N1+
ATOM   2551  NH2 ARG c 360     117.447 172.072 136.668  1.00 33.29      C    N  
ATOM   2552  N   PHE c 361     110.396 169.024 134.348  1.00 35.08      C    N  
ATOM   2553  CA  PHE c 361     108.963 169.150 134.606  1.00 35.08      C    C  
ATOM   2554  C   PHE c 361     108.139 168.374 133.604  1.00 35.08      C    C  
ATOM   2555  O   PHE c 361     107.105 168.843 133.149  1.00 35.08      C    O  
ATOM   2556  CB  PHE c 361     108.537 170.608 134.581  1.00 35.08      C    C  
ATOM   2557  CG  PHE c 361     109.432 171.512 135.333  1.00 35.08      C    C  
ATOM   2558  CD1 PHE c 361     109.437 171.495 136.715  1.00 35.08      C    C  
ATOM   2559  CD2 PHE c 361     110.257 172.396 134.670  1.00 35.08      C    C  
ATOM   2560  CE1 PHE c 361     110.245 172.337 137.416  1.00 35.08      C    C  
ATOM   2561  CE2 PHE c 361     111.081 173.235 135.373  1.00 35.08      C    C  
ATOM   2562  CZ  PHE c 361     111.067 173.207 136.742  1.00 35.08      C    C  
ATOM   2563  N   TRP c 362     108.519 167.145 133.321  1.00 41.09      C    N  
ATOM   2564  CA  TRP c 362     107.685 166.375 132.421  1.00 41.09      C    C  
ATOM   2565  C   TRP c 362     106.496 165.757 133.132  1.00 41.09      C    C  
ATOM   2566  O   TRP c 362     105.648 165.153 132.477  1.00 41.09      C    O  
ATOM   2567  CB  TRP c 362     108.524 165.319 131.704  1.00 41.09      C    C  
ATOM   2568  CG  TRP c 362     108.923 164.129 132.479  1.00 41.09      C    C  
ATOM   2569  CD1 TRP c 362     110.028 163.994 133.233  1.00 41.09      C    C  
ATOM   2570  CD2 TRP c 362     108.228 162.882 132.554  1.00 41.09      C    C  
ATOM   2571  CE2 TRP c 362     108.977 162.040 133.389  1.00 41.09      C    C  
ATOM   2572  CE3 TRP c 362     107.046 162.398 131.996  1.00 41.09      C    C  
ATOM   2573  NE1 TRP c 362     110.082 162.739 133.786  1.00 41.09      C    N  
ATOM   2574  CZ2 TRP c 362     108.585 160.746 133.680  1.00 41.09      C    C  
ATOM   2575  CZ3 TRP c 362     106.652 161.122 132.293  1.00 41.09      C    C  
ATOM   2576  CH2 TRP c 362     107.421 160.304 133.123  1.00 41.09      C    C  
ATOM   2577  N   ASP c 363     106.408 165.909 134.447  1.00 40.48      C    N  
ATOM   2578  CA  ASP c 363     105.284 165.426 135.228  1.00 40.48      C    C  
ATOM   2579  C   ASP c 363     104.176 166.448 135.375  1.00 40.48      C    C  
ATOM   2580  O   ASP c 363     103.143 166.125 135.966  1.00 40.48      C    O  
ATOM   2581  CB  ASP c 363     105.743 165.001 136.622  1.00 40.48      C    C  
ATOM   2582  CG  ASP c 363     106.866 164.003 136.582  1.00 40.48      C    C  
ATOM   2583  OD1 ASP c 363     106.659 162.908 136.030  1.00 40.48      C    O  
ATOM   2584  OD2 ASP c 363     107.948 164.294 137.118  1.00 40.48      C    O1-
ATOM   2585  N   ALA c 364     104.366 167.667 134.879  1.00 41.23      C    N  
ATOM   2586  CA  ALA c 364     103.325 168.674 134.984  1.00 41.23      C    C  
ATOM   2587  C   ALA c 364     102.127 168.282 134.144  1.00 41.23      C    C  
ATOM   2588  O   ALA c 364     102.265 167.696 133.073  1.00 41.23      C    O  
ATOM   2589  CB  ALA c 364     103.834 170.030 134.536  1.00 41.23      C    C  
ATOM   2590  N   ARG c 365     100.923 168.565 134.653  1.00 45.78      C    N  
ATOM   2591  CA  ARG c 365      99.675 168.206 133.923  1.00 45.78      C    C  
ATOM   2592  C   ARG c 365      98.695 169.388 133.914  1.00 45.78      C    C  
ATOM   2593  O   ARG c 365      97.704 169.322 134.668  1.00 45.78      C    O  
ATOM   2594  CB  ARG c 365      99.032 166.975 134.569  1.00 45.78      C    C  
ATOM   2595  CG  ARG c 365      99.942 165.757 134.629  1.00 45.78      C    C  
ATOM   2596  CD  ARG c 365     100.305 165.233 133.252  1.00 45.78      C    C  
ATOM   2597  NE  ARG c 365      99.182 164.701 132.490  1.00 45.78      C    N  
ATOM   2598  CZ  ARG c 365      98.154 164.030 133.001  1.00 45.78      C    C  
ATOM   2599  NH1 ARG c 365      98.094 163.782 134.298  1.00 45.78      C    N1+
ATOM   2600  NH2 ARG c 365      97.191 163.597 132.206  1.00 45.78      C    N  
ATOM   2601  N   ALA c 366      98.930 170.410 133.082  1.00 46.46      C    N  
ATOM   2602  CA  ALA c 366      98.017 171.533 133.068  1.00 46.46      C    C  
ATOM   2603  C   ALA c 366      96.849 171.244 132.133  1.00 46.46      C    C  
ATOM   2604  O   ALA c 366      97.008 170.533 131.143  1.00 46.46      C    O  
ATOM   2605  CB  ALA c 366      98.748 172.790 132.638  1.00 46.46      C    C  
ATOM   2606  N   PRO c 367      95.661 171.774 132.427  1.00 47.62      C    N  
ATOM   2607  CA  PRO c 367      94.487 171.443 131.602  1.00 47.62      C    C  
ATOM   2608  C   PRO c 367      94.469 172.074 130.224  1.00 47.62      C    C  
ATOM   2609  O   PRO c 367      93.705 171.604 129.375  1.00 47.62      C    O  
ATOM   2610  CB  PRO c 367      93.310 171.928 132.454  1.00 47.62      C    C  
ATOM   2611  CG  PRO c 367      93.886 172.926 133.361  1.00 47.62      C    C  
ATOM   2612  CD  PRO c 367      95.269 172.472 133.658  1.00 47.62      C    C  
ATOM   2613  N   TRP c 368      95.265 173.109 129.960  1.00 46.86      C    N  
ATOM   2614  CA  TRP c 368      95.412 173.595 128.594  1.00 46.86      C    C  
ATOM   2615  C   TRP c 368      96.347 172.737 127.766  1.00 46.86      C    C  
ATOM   2616  O   TRP c 368      96.559 173.043 126.592  1.00 46.86      C    O  
ATOM   2617  CB  TRP c 368      95.933 175.035 128.560  1.00 46.86      C    C  
ATOM   2618  CG  TRP c 368      97.143 175.246 129.385  1.00 46.86      C    C  
ATOM   2619  CD1 TRP c 368      97.185 175.693 130.662  1.00 46.86      C    C  
ATOM   2620  CD2 TRP c 368      98.497 175.003 129.005  1.00 46.86      C    C  
ATOM   2621  CE2 TRP c 368      99.299 175.324 130.105  1.00 46.86      C    C  
ATOM   2622  CE3 TRP c 368      99.110 174.543 127.841  1.00 46.86      C    C  
ATOM   2623  NE1 TRP c 368      98.472 175.750 131.104  1.00 46.86      C    N  
ATOM   2624  CZ2 TRP c 368     100.673 175.204 130.078  1.00 46.86      C    C  
ATOM   2625  CZ3 TRP c 368     100.462 174.421 127.822  1.00 46.86      C    C  
ATOM   2626  CH2 TRP c 368     101.232 174.741 128.930  1.00 46.86      C    C  
ATOM   2627  N   LEU c 369      96.951 171.707 128.350  1.00 51.64      C    N  
ATOM   2628  CA  LEU c 369      97.851 170.841 127.613  1.00 51.64      C    C  
ATOM   2629  C   LEU c 369      97.396 169.388 127.561  1.00 51.64      C    C  
ATOM   2630  O   LEU c 369      97.874 168.651 126.694  1.00 51.64      C    O  
ATOM   2631  CB  LEU c 369      99.276 170.954 128.193  1.00 51.64      C    C  
ATOM   2632  CG  LEU c 369     100.523 170.377 127.508  1.00 51.64      C    C  
ATOM   2633  CD1 LEU c 369     101.729 171.194 127.856  1.00 51.64      C    C  
ATOM   2634  CD2 LEU c 369     100.805 168.996 127.976  1.00 51.64      C    C  
ATOM   2635  N   GLU c 370      96.466 168.973 128.420  1.00 60.86      C    N  
ATOM   2636  CA  GLU c 370      95.938 167.607 128.361  1.00 60.86      C    C  
ATOM   2637  C   GLU c 370      95.312 167.188 127.031  1.00 60.86      C    C  
ATOM   2638  O   GLU c 370      95.473 166.012 126.667  1.00 60.86      C    O  
ATOM   2639  CB  GLU c 370      94.954 167.371 129.516  1.00 60.86      C    C  
ATOM   2640  CG  GLU c 370      95.606 167.337 130.864  1.00 60.86      C    C  
ATOM   2641  CD  GLU c 370      96.525 166.145 131.021  1.00 60.86      C    C  
ATOM   2642  OE1 GLU c 370      96.224 165.073 130.458  1.00 60.86      C    O  
ATOM   2643  OE2 GLU c 370      97.554 166.276 131.700  1.00 60.86      C    O1-
ATOM   2644  N   PRO c 371      94.587 168.023 126.276  1.00 63.29      C    N  
ATOM   2645  CA  PRO c 371      94.196 167.583 124.922  1.00 63.29      C    C  
ATOM   2646  C   PRO c 371      95.347 167.441 123.925  1.00 63.29      C    C  
ATOM   2647  O   PRO c 371      95.091 166.985 122.808  1.00 63.29      C    O  
ATOM   2648  CB  PRO c 371      93.188 168.646 124.463  1.00 63.29      C    C  
ATOM   2649  CG  PRO c 371      92.844 169.416 125.627  1.00 63.29      C    C  
ATOM   2650  CD  PRO c 371      93.761 169.159 126.736  1.00 63.29      C    C  
ATOM   2651  N   LEU c 372      96.580 167.821 124.268  1.00 61.23      C    N  
ATOM   2652  CA  LEU c 372      97.741 167.368 123.516  1.00 61.23      C    C  
ATOM   2653  C   LEU c 372      98.256 166.022 124.001  1.00 61.23      C    C  
ATOM   2654  O   LEU c 372      99.113 165.430 123.341  1.00 61.23      C    O  
ATOM   2655  CB  LEU c 372      98.900 168.359 123.600  1.00 61.23      C    C  
ATOM   2656  CG  LEU c 372      98.872 169.760 122.995  1.00 61.23      C    C  
ATOM   2657  CD1 LEU c 372      99.016 170.816 124.068  1.00 61.23      C    C  
ATOM   2658  CD2 LEU c 372     100.003 169.871 121.998  1.00 61.23      C    C  
ATOM   2659  N   ARG c 373      97.783 165.535 125.140  1.00 60.19      C    N  
ATOM   2660  CA  ARG c 373      98.293 164.293 125.678  1.00 60.19      C    C  
ATOM   2661  C   ARG c 373      97.612 163.125 124.993  1.00 60.19      C    C  
ATOM   2662  O   ARG c 373      96.388 163.079 124.881  1.00 60.19      C    O  
ATOM   2663  CB  ARG c 373      98.064 164.219 127.182  1.00 60.19      C    C  
ATOM   2664  CG  ARG c 373      99.099 163.414 127.936  1.00 60.19      C    C  
ATOM   2665  CD  ARG c 373     100.345 164.208 128.245  1.00 60.19      C    C  
ATOM   2666  NE  ARG c 373     100.074 165.202 129.273  1.00 60.19      C    N  
ATOM   2667  CZ  ARG c 373     100.975 166.047 129.759  1.00 60.19      C    C  
ATOM   2668  NH1 ARG c 373     102.227 166.007 129.331  1.00 60.19      C    N1+
ATOM   2669  NH2 ARG c 373     100.624 166.931 130.684  1.00 60.19      C    N  
ATOM   2670  N   GLY c 374      98.409 162.159 124.560  1.00 64.54      C    N  
ATOM   2671  CA  GLY c 374      97.831 161.036 123.858  1.00 64.54      C    C  
ATOM   2672  C   GLY c 374      97.922 159.768 124.666  1.00 64.54      C    C  
ATOM   2673  O   GLY c 374      97.318 159.652 125.732  1.00 64.54      C    O  
ATOM   2674  N   LYS c 375      98.673 158.806 124.155  1.00 66.56      C    N  
ATOM   2675  CA  LYS c 375      98.990 157.581 124.870  1.00 66.56      C    C  
ATOM   2676  C   LYS c 375     100.429 157.580 125.354  1.00 66.56      C    C  
ATOM   2677  O   LYS c 375     100.722 157.132 126.465  1.00 66.56      C    O  
ATOM   2678  CB  LYS c 375      98.751 156.369 123.961  1.00 66.56      C    C  
ATOM   2679  CG  LYS c 375      98.993 155.023 124.613  1.00 66.56      C    C  
ATOM   2680  CD  LYS c 375      98.627 153.885 123.662  1.00 66.56      C    C  
ATOM   2681  CE  LYS c 375      98.988 152.514 124.219  1.00 66.56      C    C  
ATOM   2682  NZ  LYS c 375      98.184 152.168 125.420  1.00 66.56      C    N1+
ATOM   2683  N   ASN c 376     101.336 158.084 124.521  1.00 61.35      C    N  
ATOM   2684  CA  ASN c 376     102.762 158.091 124.786  1.00 61.35      C    C  
ATOM   2685  C   ASN c 376     103.245 159.445 125.280  1.00 61.35      C    C  
ATOM   2686  O   ASN c 376     104.453 159.700 125.313  1.00 61.35      C    O  
ATOM   2687  CB  ASN c 376     103.506 157.679 123.522  1.00 61.35      C    C  
ATOM   2688  CG  ASN c 376     103.296 156.212 123.183  1.00 61.35      C    C  
ATOM   2689  ND2 ASN c 376     103.109 155.921 121.904  1.00 61.35      C    N  
ATOM   2690  OD1 ASN c 376     103.307 155.354 124.064  1.00 61.35      C    O  
ATOM   2691  N   GLY c 377     102.322 160.314 125.664  1.00 57.24      C    N  
ATOM   2692  CA  GLY c 377     102.649 161.665 126.045  1.00 57.24      C    C  
ATOM   2693  C   GLY c 377     102.140 162.627 125.006  1.00 57.24      C    C  
ATOM   2694  O   GLY c 377     100.955 162.617 124.669  1.00 57.24      C    O  
ATOM   2695  N   LEU c 378     103.039 163.429 124.459  1.00 57.10      C    N  
ATOM   2696  CA  LEU c 378     102.686 164.436 123.470  1.00 57.10      C    C  
ATOM   2697  C   LEU c 378     102.794 163.787 122.100  1.00 57.10      C    C  
ATOM   2698  O   LEU c 378     103.851 163.815 121.472  1.00 57.10      C    O  
ATOM   2699  CB  LEU c 378     103.610 165.640 123.601  1.00 57.10      C    C  
ATOM   2700  CG  LEU c 378     103.578 166.362 124.951  1.00 57.10      C    C  
ATOM   2701  CD1 LEU c 378     104.891 167.023 125.218  1.00 57.10      C    C  
ATOM   2702  CD2 LEU c 378     102.484 167.396 124.984  1.00 57.10      C    C  
ATOM   2703  N   ASP c 379     101.706 163.188 121.627  1.00 67.36      C    N  
ATOM   2704  CA  ASP c 379     101.730 162.645 120.277  1.00 67.36      C    C  
ATOM   2705  C   ASP c 379     101.749 163.763 119.248  1.00 67.36      C    C  
ATOM   2706  O   ASP c 379     101.274 164.871 119.493  1.00 67.36      C    O  
ATOM   2707  CB  ASP c 379     100.542 161.719 120.016  1.00 67.36      C    C  
ATOM   2708  CG  ASP c 379      99.220 162.303 120.469  1.00 67.36      C    C  
ATOM   2709  OD1 ASP c 379      98.292 161.504 120.697  1.00 67.36      C    O  
ATOM   2710  OD2 ASP c 379      99.104 163.524 120.671  1.00 67.36      C    O1-
ATOM   2711  N   LEU c 380     102.298 163.456 118.079  1.00 72.34      C    N  
ATOM   2712  CA  LEU c 380     102.415 164.457 117.034  1.00 72.34      C    C  
ATOM   2713  C   LEU c 380     101.103 164.688 116.313  1.00 72.34      C    C  
ATOM   2714  O   LEU c 380     100.979 165.681 115.592  1.00 72.34      C    O  
ATOM   2715  CB  LEU c 380     103.474 164.058 116.005  1.00 72.34      C    C  
ATOM   2716  CG  LEU c 380     104.950 164.369 116.273  1.00 72.34      C    C  
ATOM   2717  CD1 LEU c 380     105.190 165.875 116.361  1.00 72.34      C    C  
ATOM   2718  CD2 LEU c 380     105.478 163.635 117.488  1.00 72.34      C    C  
ATOM   2719  N   ASP c 381     100.135 163.785 116.485  1.00 77.56      C    N  
ATOM   2720  CA  ASP c 381      98.881 163.869 115.748  1.00 77.56      C    C  
ATOM   2721  C   ASP c 381      98.077 165.066 116.230  1.00 77.56      C    C  
ATOM   2722  O   ASP c 381      97.887 166.039 115.493  1.00 77.56      C    O  
ATOM   2723  CB  ASP c 381      98.104 162.547 115.926  1.00 77.56      C    C  
ATOM   2724  CG  ASP c 381      96.656 162.571 115.369  1.00 77.56      C    C  
ATOM   2725  OD1 ASP c 381      96.213 163.509 114.669  1.00 77.56      C    O  
ATOM   2726  OD2 ASP c 381      95.934 161.589 115.647  1.00 77.56      C    O1-
ATOM   2727  N   LYS c 382      97.617 165.020 117.476  1.00 73.04      C    N  
ATOM   2728  CA  LYS c 382      96.925 166.153 118.079  1.00 73.04      C    C  
ATOM   2729  C   LYS c 382      97.931 167.028 118.819  1.00 73.04      C    C  
ATOM   2730  O   LYS c 382      97.793 167.355 119.995  1.00 73.04      C    O  
ATOM   2731  CB  LYS c 382      95.793 165.674 118.984  1.00 73.04      C    C  
ATOM   2732  CG  LYS c 382      96.161 164.477 119.839  1.00 73.04      C    C  
ATOM   2733  CD  LYS c 382      94.996 163.956 120.651  1.00 73.04      C    C  
ATOM   2734  CE  LYS c 382      95.507 163.075 121.773  1.00 73.04      C    C  
ATOM   2735  NZ  LYS c 382      94.588 161.949 122.104  1.00 73.04      C    N1+
ATOM   2736  N   LEU c 383      98.973 167.395 118.075  1.00 73.72      C    N  
ATOM   2737  CA  LEU c 383      99.825 168.525 118.402  1.00 73.72      C    C  
ATOM   2738  C   LEU c 383      99.963 169.455 117.202  1.00 73.72      C    C  
ATOM   2739  O   LEU c 383      99.871 170.677 117.346  1.00 73.72      C    O  
ATOM   2740  CB  LEU c 383     101.189 168.018 118.862  1.00 73.72      C    C  
ATOM   2741  CG  LEU c 383     102.329 168.959 119.228  1.00 73.72      C    C  
ATOM   2742  CD1 LEU c 383     103.122 168.306 120.331  1.00 73.72      C    C  
ATOM   2743  CD2 LEU c 383     103.238 169.171 118.034  1.00 73.72      C    C  
ATOM   2744  N   GLN c 384     100.160 168.882 116.010  1.00 76.54      C    N  
ATOM   2745  CA  GLN c 384     100.430 169.707 114.835  1.00 76.54      C    C  
ATOM   2746  C   GLN c 384      99.160 170.354 114.289  1.00 76.54      C    C  
ATOM   2747  O   GLN c 384      99.147 171.556 114.004  1.00 76.54      C    O  
ATOM   2748  CB  GLN c 384     101.138 168.887 113.755  1.00 76.54      C    C  
ATOM   2749  CG  GLN c 384     102.546 168.454 114.149  1.00 76.54      C    C  
ATOM   2750  CD  GLN c 384     103.249 167.629 113.090  1.00 76.54      C    C  
ATOM   2751  NE2 GLN c 384     104.514 167.316 113.335  1.00 76.54      C    N  
ATOM   2752  OE1 GLN c 384     102.675 167.301 112.053  1.00 76.54      C    O  
ATOM   2753  N   HIS c 385      98.079 169.587 114.143  1.00 79.35      C    N  
ATOM   2754  CA  HIS c 385      96.810 170.134 113.675  1.00 79.35      C    C  
ATOM   2755  C   HIS c 385      95.794 170.241 114.806  1.00 79.35      C    C  
ATOM   2756  O   HIS c 385      94.583 170.263 114.569  1.00 79.35      C    O  
ATOM   2757  CB  HIS c 385      96.248 169.316 112.514  1.00 79.35      C    C  
ATOM   2758  CG  HIS c 385      95.925 167.897 112.856  1.00 79.35      C    C  
ATOM   2759  CD2 HIS c 385      96.638 166.756 112.702  1.00 79.35      C    C  
ATOM   2760  ND1 HIS c 385      94.710 167.522 113.388  1.00 79.35      C    N  
ATOM   2761  CE1 HIS c 385      94.694 166.212 113.562  1.00 79.35      C    C  
ATOM   2762  NE2 HIS c 385      95.852 165.724 113.157  1.00 79.35      C    N  
ATOM   2763  N   ASP c 386      96.290 170.276 116.028  1.00 76.54      C    N  
ATOM   2764  CA  ASP c 386      95.594 170.614 117.257  1.00 76.54      C    C  
ATOM   2765  C   ASP c 386      95.782 172.122 117.350  1.00 76.54      C    C  
ATOM   2766  O   ASP c 386      95.387 172.867 116.444  1.00 76.54      C    O  
ATOM   2767  CB  ASP c 386      96.091 169.860 118.487  1.00 76.54      C    C  
ATOM   2768  CG  ASP c 386      95.182 170.054 119.710  1.00 76.54      C    C  
ATOM   2769  OD1 ASP c 386      94.179 170.798 119.601  1.00 76.54      C    O  
ATOM   2770  OD2 ASP c 386      95.455 169.453 120.773  1.00 76.54      C    O1-
ATOM   2771  N   VAL c 387      96.414 172.575 118.420  1.00 72.83      C    N  
ATOM   2772  CA  VAL c 387      96.004 173.489 119.463  1.00 72.83      C    C  
ATOM   2773  C   VAL c 387      94.802 174.357 119.141  1.00 72.83      C    C  
ATOM   2774  O   VAL c 387      94.819 175.190 118.228  1.00 72.83      C    O  
ATOM   2775  CB  VAL c 387      97.251 174.347 119.703  1.00 72.83      C    C  
ATOM   2776  CG1 VAL c 387      97.032 175.453 120.715  1.00 72.83      C    C  
ATOM   2777  CG2 VAL c 387      98.442 173.424 119.939  1.00 72.83      C    C  
ATOM   2778  N   GLN c 388      93.746 174.147 119.947  1.00 74.28      C    N  
ATOM   2779  CA  GLN c 388      92.431 174.773 119.967  1.00 74.28      C    C  
ATOM   2780  C   GLN c 388      92.647 176.153 120.558  1.00 74.28      C    C  
ATOM   2781  O   GLN c 388      93.049 176.233 121.723  1.00 74.28      C    O  
ATOM   2782  CB  GLN c 388      91.441 173.973 120.806  1.00 74.28      C    C  
ATOM   2783  CG  GLN c 388      90.963 172.688 120.132  1.00 74.28      C    C  
ATOM   2784  CD  GLN c 388      90.268 172.880 118.807  1.00 74.28      C    C  
ATOM   2785  NE2 GLN c 388      89.357 173.838 118.728  1.00 74.28      C    N  
ATOM   2786  OE1 GLN c 388      90.555 172.148 117.856  1.00 74.28      C    O  
ATOM   2787  N   PRO c 389      92.345 177.254 119.808  1.00 73.85      C    N  
ATOM   2788  CA  PRO c 389      93.100 178.519 119.915  1.00 73.85      C    C  
ATOM   2789  C   PRO c 389      93.544 178.978 121.299  1.00 73.85      C    C  
ATOM   2790  O   PRO c 389      94.716 179.326 121.497  1.00 73.85      C    O  
ATOM   2791  CB  PRO c 389      92.127 179.532 119.320  1.00 73.85      C    C  
ATOM   2792  CG  PRO c 389      91.403 178.772 118.269  1.00 73.85      C    C  
ATOM   2793  CD  PRO c 389      91.245 177.361 118.836  1.00 73.85      C    C  
ATOM   2794  N   TRP c 390      92.610 178.920 122.261  1.00 66.67      C    N  
ATOM   2795  CA  TRP c 390      92.833 179.438 123.611  1.00 66.67      C    C  
ATOM   2796  C   TRP c 390      94.014 178.770 124.295  1.00 66.67      C    C  
ATOM   2797  O   TRP c 390      94.714 179.398 125.096  1.00 66.67      C    O  
ATOM   2798  CB  TRP c 390      91.558 179.250 124.424  1.00 66.67      C    C  
ATOM   2799  CG  TRP c 390      91.147 177.825 124.579  1.00 66.67      C    C  
ATOM   2800  CD1 TRP c 390      90.328 177.128 123.744  1.00 66.67      C    C  
ATOM   2801  CD2 TRP c 390      91.490 176.931 125.642  1.00 66.67      C    C  
ATOM   2802  CE2 TRP c 390      90.848 175.704 125.373  1.00 66.67      C    C  
ATOM   2803  CE3 TRP c 390      92.271 177.043 126.793  1.00 66.67      C    C  
ATOM   2804  NE1 TRP c 390      90.151 175.854 124.205  1.00 66.67      C    N  
ATOM   2805  CZ2 TRP c 390      90.966 174.602 126.208  1.00 66.67      C    C  
ATOM   2806  CZ3 TRP c 390      92.388 175.940 127.623  1.00 66.67      C    C  
ATOM   2807  CH2 TRP c 390      91.741 174.739 127.324  1.00 66.67      C    C  
ATOM   2808  N   GLN c 391      94.237 177.496 123.980  1.00 64.37      C    N  
ATOM   2809  CA  GLN c 391      95.330 176.703 124.518  1.00 64.37      C    C  
ATOM   2810  C   GLN c 391      96.681 177.340 124.226  1.00 64.37      C    C  
ATOM   2811  O   GLN c 391      97.624 177.211 125.009  1.00 64.37      C    O  
ATOM   2812  CB  GLN c 391      95.240 175.330 123.892  1.00 64.37      C    C  
ATOM   2813  CG  GLN c 391      94.044 174.601 124.355  1.00 64.37      C    C  
ATOM   2814  CD  GLN c 391      93.979 173.263 123.746  1.00 64.37      C    C  
ATOM   2815  NE2 GLN c 391      93.686 172.274 124.546  1.00 64.37      C    N  
ATOM   2816  OE1 GLN c 391      94.184 173.109 122.545  1.00 64.37      C    O  
ATOM   2817  N   LEU c 392      96.813 177.985 123.067  1.00 63.55      C    N  
ATOM   2818  CA  LEU c 392      98.007 178.786 122.863  1.00 63.55      C    C  
ATOM   2819  C   LEU c 392      97.986 180.034 123.737  1.00 63.55      C    C  
ATOM   2820  O   LEU c 392      98.955 180.292 124.460  1.00 63.55      C    O  
ATOM   2821  CB  LEU c 392      98.170 179.141 121.388  1.00 63.55      C    C  
ATOM   2822  CG  LEU c 392      99.443 179.934 121.081  1.00 63.55      C    C  
ATOM   2823  CD1 LEU c 392     100.683 179.138 121.417  1.00 63.55      C    C  
ATOM   2824  CD2 LEU c 392      99.463 180.285 119.617  1.00 63.55      C    C  
ATOM   2825  N   ARG c 393      96.863 180.770 123.737  1.00 63.65      C    N  
ATOM   2826  CA  ARG c 393      96.752 182.031 124.474  1.00 63.65      C    C  
ATOM   2827  C   ARG c 393      97.031 181.844 125.959  1.00 63.65      C    C  
ATOM   2828  O   ARG c 393      97.851 182.562 126.543  1.00 63.65      C    O  
ATOM   2829  CB  ARG c 393      95.367 182.648 124.268  1.00 63.65      C    C  
ATOM   2830  CG  ARG c 393      95.110 183.106 122.849  1.00 63.65      C    C  
ATOM   2831  CD  ARG c 393      93.726 183.689 122.654  1.00 63.65      C    C  
ATOM   2832  NE  ARG c 393      92.673 182.693 122.788  1.00 63.65      C    N  
ATOM   2833  CZ  ARG c 393      91.377 182.976 122.793  1.00 63.65      C    C  
ATOM   2834  NH1 ARG c 393      90.969 184.230 122.673  1.00 63.65      C    N1+
ATOM   2835  NH2 ARG c 393      90.484 182.008 122.911  1.00 63.65      C    N  
ATOM   2836  N   ARG c 394      96.365 180.863 126.569  1.00 55.73      C    N  
ATOM   2837  CA  ARG c 394      96.615 180.498 127.957  1.00 55.73      C    C  
ATOM   2838  C   ARG c 394      98.075 180.176 128.196  1.00 55.73      C    C  
ATOM   2839  O   ARG c 394      98.688 180.694 129.134  1.00 55.73      C    O  
ATOM   2840  CB  ARG c 394      95.762 179.295 128.326  1.00 55.73      C    C  
ATOM   2841  CG  ARG c 394      95.865 178.919 129.759  1.00 55.73      C    C  
ATOM   2842  CD  ARG c 394      95.011 179.866 130.572  1.00 55.73      C    C  
ATOM   2843  NE  ARG c 394      93.557 179.687 130.434  1.00 55.73      C    N  
ATOM   2844  CZ  ARG c 394      92.848 178.564 130.582  1.00 55.73      C    C  
ATOM   2845  NH1 ARG c 394      93.387 177.420 130.979  1.00 55.73      C    N1+
ATOM   2846  NH2 ARG c 394      91.542 178.612 130.394  1.00 55.73      C    N  
ATOM   2847  N   ALA c 395      98.673 179.374 127.317  1.00 49.81      C    N  
ATOM   2848  CA  ALA c 395     100.078 179.053 127.491  1.00 49.81      C    C  
ATOM   2849  C   ALA c 395     100.960 180.211 127.087  1.00 49.81      C    C  
ATOM   2850  O   ALA c 395     102.134 180.252 127.469  1.00 49.81      C    O  
ATOM   2851  CB  ALA c 395     100.435 177.822 126.693  1.00 49.81      C    C  
ATOM   2852  N   ALA c 396     100.423 181.141 126.301  1.00 52.87      C    N  
ATOM   2853  CA  ALA c 396     101.122 182.397 126.081  1.00 52.87      C    C  
ATOM   2854  C   ALA c 396     101.098 183.239 127.344  1.00 52.87      C    C  
ATOM   2855  O   ALA c 396     102.038 183.992 127.616  1.00 52.87      C    O  
ATOM   2856  CB  ALA c 396     100.499 183.156 124.909  1.00 52.87      C    C  
ATOM   2857  N   GLU c 397     100.031 183.120 128.129  1.00 50.00      C    N  
ATOM   2858  CA  GLU c 397      99.933 183.900 129.353  1.00 50.00      C    C  
ATOM   2859  C   GLU c 397     100.872 183.360 130.424  1.00 50.00      C    C  
ATOM   2860  O   GLU c 397     101.539 184.133 131.118  1.00 50.00      C    O  
ATOM   2861  CB  GLU c 397      98.480 183.908 129.824  1.00 50.00      C    C  
ATOM   2862  CG  GLU c 397      98.175 184.839 130.967  1.00 50.00      C    C  
ATOM   2863  CD  GLU c 397      96.812 184.570 131.578  1.00 50.00      C    C  
ATOM   2864  OE1 GLU c 397      96.657 184.769 132.799  1.00 50.00      C    O  
ATOM   2865  OE2 GLU c 397      95.895 184.161 130.833  1.00 50.00      C    O1-
ATOM   2866  N   TYR c 398     100.958 182.034 130.547  1.00 43.22      C    N  
ATOM   2867  CA  TYR c 398     101.698 181.387 131.623  1.00 43.22      C    C  
ATOM   2868  C   TYR c 398     103.193 181.334 131.366  1.00 43.22      C    C  
ATOM   2869  O   TYR c 398     103.963 181.181 132.312  1.00 43.22      C    O  
ATOM   2870  CB  TYR c 398     101.163 179.976 131.829  1.00 43.22      C    C  
ATOM   2871  CG  TYR c 398      99.764 179.926 132.387  1.00 43.22      C    C  
ATOM   2872  CD1 TYR c 398      99.025 178.762 132.332  1.00 43.22      C    C  
ATOM   2873  CD2 TYR c 398      99.186 181.036 132.977  1.00 43.22      C    C  
ATOM   2874  CE1 TYR c 398      97.757 178.712 132.831  1.00 43.22      C    C  
ATOM   2875  CE2 TYR c 398      97.907 180.992 133.479  1.00 43.22      C    C  
ATOM   2876  CZ  TYR c 398      97.199 179.826 133.401  1.00 43.22      C    C  
ATOM   2877  OH  TYR c 398      95.924 179.766 133.907  1.00 43.22      C    O  
ATOM   2878  N   MET c 399     103.603 181.423 130.105  1.00 49.65      C    N  
ATOM   2879  CA  MET c 399     105.004 181.612 129.753  1.00 49.65      C    C  
ATOM   2880  C   MET c 399     105.613 182.827 130.427  1.00 49.65      C    C  
ATOM   2881  O   MET c 399     106.682 182.746 131.041  1.00 49.65      C    O  
ATOM   2882  CB  MET c 399     105.118 181.756 128.242  1.00 49.65      C    C  
ATOM   2883  CG  MET c 399     106.519 181.917 127.812  1.00 49.65      C    C  
ATOM   2884  SD  MET c 399     106.815 182.017 126.066  1.00 49.65      C    S  
ATOM   2885  CE  MET c 399     108.557 182.344 126.200  1.00 49.65      C    C  
ATOM   2886  N   THR c 400     104.964 183.975 130.294  1.00 56.44      C    N  
ATOM   2887  CA  THR c 400     105.557 185.232 130.704  1.00 56.44      C    C  
ATOM   2888  C   THR c 400     105.044 185.706 132.046  1.00 56.44      C    C  
ATOM   2889  O   THR c 400     105.291 186.853 132.426  1.00 56.44      C    O  
ATOM   2890  CB  THR c 400     105.318 186.273 129.629  1.00 56.44      C    C  
ATOM   2891  CG2 THR c 400     105.903 185.759 128.330  1.00 56.44      C    C  
ATOM   2892  OG1 THR c 400     103.910 186.467 129.466  1.00 56.44      C    O  
ATOM   2893  N   HIS c 401     104.344 184.845 132.774  1.00 50.95      C    N  
ATOM   2894  CA  HIS c 401     104.021 185.069 134.172  1.00 50.95      C    C  
ATOM   2895  C   HIS c 401     104.553 183.863 134.927  1.00 50.95      C    C  
ATOM   2896  O   HIS c 401     103.830 182.917 135.198  1.00 50.95      C    O  
ATOM   2897  CB  HIS c 401     102.522 185.249 134.372  1.00 50.95      C    C  
ATOM   2898  CG  HIS c 401     102.055 186.647 134.136  1.00 50.95      C    C  
ATOM   2899  CD2 HIS c 401     101.266 187.171 133.171  1.00 50.95      C    C  
ATOM   2900  ND1 HIS c 401     102.439 187.703 134.929  1.00 50.95      C    N  
ATOM   2901  CE1 HIS c 401     101.897 188.815 134.472  1.00 50.95      C    C  
ATOM   2902  NE2 HIS c 401     101.174 188.520 133.409  1.00 50.95      C    N  
ATOM   2903  N   SER c 402     105.751 183.897 135.229  1.00 46.83      C    N  
ATOM   2904  CA  SER c 402     106.345 182.776 135.923  1.00 46.83      C    C  
ATOM   2905  C   SER c 402     106.568 183.127 137.384  1.00 46.83      C    C  
ATOM   2906  O   SER c 402     106.780 184.295 137.720  1.00 46.83      C    O  
ATOM   2907  CB  SER c 402     107.688 182.398 135.298  1.00 46.83      C    C  
ATOM   2908  OG  SER c 402     107.561 182.175 133.914  1.00 46.83      C    O  
ATOM   2909  N   PRO c 403     106.539 182.158 138.274  1.00 39.49      C    N  
ATOM   2910  CA  PRO c 403     106.940 182.442 139.652  1.00 39.49      C    C  
ATOM   2911  C   PRO c 403     108.432 182.711 139.782  1.00 39.49      C    C  
ATOM   2912  O   PRO c 403     109.192 181.808 140.120  1.00 39.49      C    O  
ATOM   2913  CB  PRO c 403     106.513 181.178 140.403  1.00 39.49      C    C  
ATOM   2914  CG  PRO c 403     105.407 180.639 139.605  1.00 39.49      C    C  
ATOM   2915  CD  PRO c 403     105.802 180.889 138.181  1.00 39.49      C    C  
ATOM   2916  N   ILE c 404     108.855 183.936 139.462  1.00 46.31      C    N  
ATOM   2917  CA  ILE c 404     110.218 184.426 139.699  1.00 46.31      C    C  
ATOM   2918  C   ILE c 404     110.137 185.862 140.189  1.00 46.31      C    C  
ATOM   2919  O   ILE c 404     109.387 186.671 139.635  1.00 46.31      C    O  
ATOM   2920  CB  ILE c 404     111.128 184.366 138.449  1.00 46.31      C    C  
ATOM   2921  CG1 ILE c 404     110.399 184.855 137.192  1.00 46.31      C    C  
ATOM   2922  CG2 ILE c 404     111.731 182.985 138.277  1.00 46.31      C    C  
ATOM   2923  CD1 ILE c 404     111.300 185.054 135.987  1.00 46.31      C    C  
ATOM   2924  N   GLY c 405     110.917 186.197 141.211  1.00 43.95      C    N  
ATOM   2925  CA  GLY c 405     110.878 187.578 141.636  1.00 43.95      C    C  
ATOM   2926  C   GLY c 405     111.746 188.048 142.782  1.00 43.95      C    C  
ATOM   2927  O   GLY c 405     112.733 187.403 143.092  1.00 43.95      C    O  
ATOM   2928  N   SER c 406     111.395 189.154 143.430  1.00 45.89      C    N  
ATOM   2929  CA  SER c 406     112.235 189.714 144.483  1.00 45.89      C    C  
ATOM   2930  C   SER c 406     111.382 190.135 145.673  1.00 45.89      C    C  
ATOM   2931  O   SER c 406     110.152 190.036 145.664  1.00 45.89      C    O  
ATOM   2932  CB  SER c 406     113.035 190.906 143.951  1.00 45.89      C    C  
ATOM   2933  OG  SER c 406     112.318 192.121 144.089  1.00 45.89      C    O  
ATOM   2934  N   LEU c 407     112.032 190.702 146.686  1.00 45.57      C    N  
ATOM   2935  CA  LEU c 407     111.315 191.170 147.857  1.00 45.57      C    C  
ATOM   2936  C   LEU c 407     110.607 192.481 147.609  1.00 45.57      C    C  
ATOM   2937  O   LEU c 407     109.552 192.723 148.199  1.00 45.57      C    O  
ATOM   2938  CB  LEU c 407     112.258 191.383 149.050  1.00 45.57      C    C  
ATOM   2939  CG  LEU c 407     112.725 190.281 150.001  1.00 45.57      C    C  
ATOM   2940  CD1 LEU c 407     111.524 189.714 150.747  1.00 45.57      C    C  
ATOM   2941  CD2 LEU c 407     113.512 189.221 149.327  1.00 45.57      C    C  
ATOM   2942  N   ASN c 408     111.159 193.319 146.749  1.00 54.46      C    N  
ATOM   2943  CA  ASN c 408     110.533 194.561 146.345  1.00 54.46      C    C  
ATOM   2944  C   ASN c 408     109.698 194.420 145.073  1.00 54.46      C    C  
ATOM   2945  O   ASN c 408     109.499 195.416 144.372  1.00 54.46      C    O  
ATOM   2946  CB  ASN c 408     111.596 195.661 146.237  1.00 54.46      C    C  
ATOM   2947  CG  ASN c 408     112.661 195.393 145.175  1.00 54.46      C    C  
ATOM   2948  ND2 ASN c 408     113.643 196.272 145.125  1.00 54.46      C    N  
ATOM   2949  OD1 ASN c 408     112.592 194.439 144.400  1.00 54.46      C    O  
ATOM   2950  N   SER c 409     109.215 193.207 144.776  1.00 56.17      C    N  
ATOM   2951  CA  SER c 409     108.298 192.949 143.670  1.00 56.17      C    C  
ATOM   2952  C   SER c 409     108.849 193.337 142.301  1.00 56.17      C    C  
ATOM   2953  O   SER c 409     108.555 194.422 141.814  1.00 56.17      C    O  
ATOM   2954  CB  SER c 409     106.938 193.624 143.891  1.00 56.17      C    C  
ATOM   2955  OG  SER c 409     106.265 193.096 145.019  1.00 56.17      C    O  
ATOM   2956  N   VAL c 410     109.726 192.524 141.718  1.00 56.36      C    N  
ATOM   2957  CA  VAL c 410     110.111 192.691 140.320  1.00 56.36      C    C  
ATOM   2958  C   VAL c 410     110.117 191.297 139.719  1.00 56.36      C    C  
ATOM   2959  O   VAL c 410     110.198 190.314 140.437  1.00 56.36      C    O  
ATOM   2960  CB  VAL c 410     111.504 193.357 140.195  1.00 56.36      C    C  
ATOM   2961  CG1 VAL c 410     112.542 192.438 140.758  1.00 56.36      C    C  
ATOM   2962  CG2 VAL c 410     111.837 193.749 138.757  1.00 56.36      C    C  
ATOM   2963  N   ALA c 411     109.987 191.197 138.395  1.00 60.39      C    N  
ATOM   2964  CA  ALA c 411     110.251 189.931 137.721  1.00 60.39      C    C  
ATOM   2965  C   ALA c 411     111.137 190.184 136.506  1.00 60.39      C    C  
ATOM   2966  O   ALA c 411     111.182 191.294 135.962  1.00 60.39      C    O  
ATOM   2967  CB  ALA c 411     108.978 189.205 137.291  1.00 60.39      C    C  
ATOM   2968  N   GLY c 412     111.814 189.128 136.057  1.00 58.35      C    N  
ATOM   2969  CA  GLY c 412     112.974 189.251 135.198  1.00 58.35      C    C  
ATOM   2970  C   GLY c 412     114.171 188.698 135.942  1.00 58.35      C    C  
ATOM   2971  O   GLY c 412     114.762 189.393 136.774  1.00 58.35      C    O  
ATOM   2972  N   ALA c 413     114.587 187.492 135.542  1.00 51.88      C    N  
ATOM   2973  CA  ALA c 413     114.847 186.327 136.404  1.00 51.88      C    C  
ATOM   2974  C   ALA c 413     115.535 186.724 137.712  1.00 51.88      C    C  
ATOM   2975  O   ALA c 413     114.900 186.611 138.770  1.00 51.88      C    O  
ATOM   2976  CB  ALA c 413     115.599 185.322 135.551  1.00 51.88      C    C  
ATOM   2977  N   ALA c 414     116.798 187.165 137.703  1.00 48.13      C    N  
ATOM   2978  CA  ALA c 414     117.307 188.000 138.792  1.00 48.13      C    C  
ATOM   2979  C   ALA c 414     118.298 189.045 138.298  1.00 48.13      C    C  
ATOM   2980  O   ALA c 414     118.422 190.119 138.893  1.00 48.13      C    O  
ATOM   2981  CB  ALA c 414     117.962 187.163 139.883  1.00 48.13      C    C  
ATOM   2982  N   THR c 415     118.987 188.747 137.198  1.00 48.92      C    N  
ATOM   2983  CA  THR c 415     120.067 189.583 136.688  1.00 48.92      C    C  
ATOM   2984  C   THR c 415     119.585 190.401 135.498  1.00 48.92      C    C  
ATOM   2985  O   THR c 415     120.348 190.741 134.596  1.00 48.92      C    O  
ATOM   2986  CB  THR c 415     121.286 188.741 136.315  1.00 48.92      C    C  
ATOM   2987  N   GLU c 416     118.301 190.740 135.515  1.00 57.94      C    N  
ATOM   2988  CA  GLU c 416     117.632 191.472 134.455  1.00 57.94      C    C  
ATOM   2989  C   GLU c 416     117.262 192.866 134.933  1.00 57.94      C    C  
ATOM   2990  O   GLU c 416     117.300 193.175 136.127  1.00 57.94      C    O  
ATOM   2991  CB  GLU c 416     116.372 190.741 133.985  1.00 57.94      C    C  
ATOM   2992  N   SER c 417     116.948 193.713 133.958  1.00 61.34      C    N  
ATOM   2993  CA  SER c 417     116.500 195.071 134.217  1.00 61.34      C    C  
ATOM   2994  C   SER c 417     115.217 195.090 135.034  1.00 61.34      C    C  
ATOM   2995  O   SER c 417     114.306 194.292 134.800  1.00 61.34      C    O  
ATOM   2996  CB  SER c 417     116.276 195.800 132.896  1.00 61.34      C    C  
ATOM   2997  OG  SER c 417     115.591 197.018 133.122  1.00 61.34      C    O  
ATOM   2998  N   ASN c 418     115.162 195.999 136.003  1.00 63.01      C    N  
ATOM   2999  CA  ASN c 418     113.943 196.261 136.756  1.00 63.01      C    C  
ATOM   3000  C   ASN c 418     113.064 197.204 135.946  1.00 63.01      C    C  
ATOM   3001  O   ASN c 418     113.401 198.379 135.767  1.00 63.01      C    O  
ATOM   3002  CB  ASN c 418     114.295 196.868 138.113  1.00 63.01      C    C  
ATOM   3003  CG  ASN c 418     113.078 197.289 138.937  1.00 63.01      C    C  
ATOM   3004  ND2 ASN c 418     113.339 198.080 139.965  1.00 63.01      C    N  
ATOM   3005  OD1 ASN c 418     111.932 196.953 138.642  1.00 63.01      C    O  
ATOM   3006  N   ALA c 419     111.964 196.677 135.417  1.00 68.11      C    N  
ATOM   3007  CA  ALA c 419     110.859 197.507 134.962  1.00 68.11      C    C  
ATOM   3008  C   ALA c 419     109.536 196.935 135.466  1.00 68.11      C    C  
ATOM   3009  O   ALA c 419     108.607 197.675 135.808  1.00 68.11      C    O  
ATOM   3010  CB  ALA c 419     110.867 197.621 133.440  1.00 68.11      C    C  
ATOM   3011  N   PHE c 420     109.436 195.609 135.319  1.00 67.51      C    N  
ATOM   3012  CA  PHE c 420     108.234 194.812 135.678  1.00 67.51      C    C  
ATOM   3013  C   PHE c 420     108.131 194.713 137.199  1.00 67.51      C    C  
ATOM   3014  O   PHE c 420     109.095 194.263 137.850  1.00 67.51      C    O  
ATOM   3015  CB  PHE c 420     108.300 193.426 135.030  1.00 67.51      C    C  
ATOM   3016  CG  PHE c 420     106.963 192.841 134.652  1.00 67.51      C    C  
ATOM   3017  CD1 PHE c 420     105.791 193.549 134.865  1.00 67.51      C    C  
ATOM   3018  CD2 PHE c 420     106.875 191.580 134.085  1.00 67.51      C    C  
ATOM   3019  CE1 PHE c 420     104.563 193.011 134.518  1.00 67.51      C    C  
ATOM   3020  CE2 PHE c 420     105.646 191.042 133.738  1.00 67.51      C    C  
ATOM   3021  CZ  PHE c 420     104.492 191.758 133.955  1.00 67.51      C    C  
ATOM   3022  N   ASN c 421     106.981 195.121 137.734  1.00 65.50      C    N  
ATOM   3023  CA  ASN c 421     106.766 195.091 139.180  1.00 65.50      C    C  
ATOM   3024  C   ASN c 421     105.787 193.956 139.518  1.00 65.50      C    C  
ATOM   3025  O   ASN c 421     104.576 194.163 139.593  1.00 65.50      C    O  
ATOM   3026  CB  ASN c 421     106.270 196.479 139.591  1.00 65.50      C    C  
ATOM   3027  CG  ASN c 421     106.670 196.882 141.000  1.00 65.50      C    C  
ATOM   3028  ND2 ASN c 421     107.300 198.049 141.131  1.00 65.50      C    N  
ATOM   3029  OD1 ASN c 421     106.443 196.148 141.952  1.00 65.50      C    O  
ATOM   3030  N   TYR c 422     106.325 192.746 139.747  1.00 52.68      C    N  
ATOM   3031  CA  TYR c 422     105.539 191.526 139.960  1.00 52.68      C    C  
ATOM   3032  C   TYR c 422     106.319 190.351 140.533  1.00 52.68      C    C  
ATOM   3033  O   TYR c 422     107.357 189.965 140.005  1.00 52.68      C    O  
ATOM   3034  CB  TYR c 422     104.867 191.058 138.681  1.00 52.68      C    C  
ATOM   3035  CG  TYR c 422     104.069 189.806 138.904  1.00 52.68      C    C  
ATOM   3036  CD1 TYR c 422     102.869 189.837 139.558  1.00 52.68      C    C  
ATOM   3037  CD2 TYR c 422     104.492 188.598 138.366  1.00 52.68      C    C  
ATOM   3038  CE1 TYR c 422     102.167 188.703 139.759  1.00 52.68      C    C  
ATOM   3039  CE2 TYR c 422     103.764 187.454 138.545  1.00 52.68      C    C  
ATOM   3040  CZ  TYR c 422     102.595 187.525 139.233  1.00 52.68      C    C  
ATOM   3041  OH  TYR c 422     101.830 186.418 139.435  1.00 52.68      C    O  
ATOM   3042  N   VAL c 423     105.746 189.743 141.579  1.00 45.11      C    N  
ATOM   3043  CA  VAL c 423     106.130 188.438 142.126  1.00 45.11      C    C  
ATOM   3044  C   VAL c 423     104.860 187.624 142.350  1.00 45.11      C    C  
ATOM   3045  O   VAL c 423     103.852 188.157 142.823  1.00 45.11      C    O  
ATOM   3046  CB  VAL c 423     106.959 188.566 143.420  1.00 45.11      C    C  
ATOM   3047  CG1 VAL c 423     107.541 187.276 143.810  1.00 45.11      C    C  
ATOM   3048  CG2 VAL c 423     108.136 189.421 143.175  1.00 45.11      C    C  
ATOM   3049  N   SER c 424     104.917 186.350 141.984  1.00 36.19      C    N  
ATOM   3050  CA  SER c 424     103.776 185.448 141.942  1.00 36.19      C    C  
ATOM   3051  C   SER c 424     103.142 185.224 143.311  1.00 36.19      C    C  
ATOM   3052  O   SER c 424     103.855 185.211 144.319  1.00 36.19      C    O  
ATOM   3053  CB  SER c 424     104.228 184.105 141.400  1.00 36.19      C    C  
ATOM   3054  OG  SER c 424     103.132 183.233 141.293  1.00 36.19      C    O  
ATOM   3055  N   PRO c 425     101.821 185.012 143.384  1.00 31.65      C    N  
ATOM   3056  CA  PRO c 425     101.215 184.507 144.625  1.00 31.65      C    C  
ATOM   3057  C   PRO c 425     101.786 183.194 145.124  1.00 31.65      C    C  
ATOM   3058  O   PRO c 425     101.948 183.029 146.335  1.00 31.65      C    O  
ATOM   3059  CB  PRO c 425      99.751 184.332 144.224  1.00 31.65      C    C  
ATOM   3060  CG  PRO c 425      99.516 185.401 143.288  1.00 31.65      C    C  
ATOM   3061  CD  PRO c 425     100.800 185.597 142.508  1.00 31.65      C    C  
ATOM   3062  N   ARG c 426     102.057 182.245 144.230  1.00 26.56      C    N  
ATOM   3063  CA  ARG c 426     102.528 180.930 144.651  1.00 26.56      C    C  
ATOM   3064  C   ARG c 426     103.892 181.020 145.315  1.00 26.56      C    C  
ATOM   3065  O   ARG c 426     104.149 180.335 146.303  1.00 26.56      C    O  
ATOM   3066  CB  ARG c 426     102.589 179.984 143.461  1.00 26.56      C    C  
ATOM   3067  CG  ARG c 426     101.318 179.891 142.647  1.00 26.56      C    C  
ATOM   3068  CD  ARG c 426     101.254 178.568 141.942  1.00 26.56      C    C  
ATOM   3069  NE  ARG c 426      99.964 178.347 141.323  1.00 26.56      C    N  
ATOM   3070  CZ  ARG c 426      99.246 177.245 141.447  1.00 26.56      C    C  
ATOM   3071  NH1 ARG c 426      99.661 176.275 142.231  1.00 26.56      C    N1+
ATOM   3072  NH2 ARG c 426      98.086 177.144 140.823  1.00 26.56      C    N  
ATOM   3073  N   THR c 427     104.766 181.878 144.788  1.00 28.98      C    N  
ATOM   3074  CA  THR c 427     106.047 182.165 145.425  1.00 28.98      C    C  
ATOM   3075  C   THR c 427     105.870 182.697 146.839  1.00 28.98      C    C  
ATOM   3076  O   THR c 427     106.504 182.193 147.770  1.00 28.98      C    O  
ATOM   3077  CB  THR c 427     106.821 183.182 144.594  1.00 28.98      C    C  
ATOM   3078  CG2 THR c 427     108.076 183.575 145.266  1.00 28.98      C    C  
ATOM   3079  OG1 THR c 427     107.102 182.639 143.306  1.00 28.98      C    O  
ATOM   3080  N   TRP c 428     104.954 183.653 147.026  1.00 30.18      C    N  
ATOM   3081  CA  TRP c 428     104.741 184.249 148.339  1.00 30.18      C    C  
ATOM   3082  C   TRP c 428     104.192 183.228 149.320  1.00 30.18      C    C  
ATOM   3083  O   TRP c 428     104.709 183.096 150.432  1.00 30.18      C    O  
ATOM   3084  CB  TRP c 428     103.773 185.427 148.233  1.00 30.18      C    C  
ATOM   3085  CG  TRP c 428     104.389 186.659 147.696  1.00 30.18      C    C  
ATOM   3086  CD1 TRP c 428     104.095 187.246 146.524  1.00 30.18      C    C  
ATOM   3087  CD2 TRP c 428     105.416 187.450 148.293  1.00 30.18      C    C  
ATOM   3088  CE2 TRP c 428     105.688 188.506 147.410  1.00 30.18      C    C  
ATOM   3089  CE3 TRP c 428     106.132 187.370 149.486  1.00 30.18      C    C  
ATOM   3090  NE1 TRP c 428     104.861 188.361 146.335  1.00 30.18      C    N  
ATOM   3091  CZ2 TRP c 428     106.637 189.475 147.682  1.00 30.18      C    C  
ATOM   3092  CZ3 TRP c 428     107.072 188.333 149.751  1.00 30.18      C    C  
ATOM   3093  CH2 TRP c 428     107.317 189.372 148.857  1.00 30.18      C    C  
ATOM   3094  N   LEU c 429     103.171 182.473 148.910  1.00 25.47      C    N  
ATOM   3095  CA  LEU c 429     102.537 181.514 149.800  1.00 25.47      C    C  
ATOM   3096  C   LEU c 429     103.461 180.356 150.140  1.00 25.47      C    C  
ATOM   3097  O   LEU c 429     103.533 179.950 151.303  1.00 25.47      C    O  
ATOM   3098  CB  LEU c 429     101.249 180.997 149.181  1.00 25.47      C    C  
ATOM   3099  CG  LEU c 429     100.063 181.942 149.188  1.00 25.47      C    C  
ATOM   3100  CD1 LEU c 429      99.000 181.513 148.188  1.00 25.47      C    C  
ATOM   3101  CD2 LEU c 429      99.496 181.933 150.572  1.00 25.47      C    C  
ATOM   3102  N   ALA c 430     104.195 179.829 149.160  1.00 22.63      C    N  
ATOM   3103  CA  ALA c 430     105.106 178.735 149.436  1.00 22.63      C    C  
ATOM   3104  C   ALA c 430     106.251 179.185 150.312  1.00 22.63      C    C  
ATOM   3105  O   ALA c 430     106.639 178.462 151.231  1.00 22.63      C    O  
ATOM   3106  CB  ALA c 430     105.629 178.144 148.133  1.00 22.63      C    C  
ATOM   3107  N   SER c 431     106.781 180.388 150.077  1.00 23.10      C    N  
ATOM   3108  CA  SER c 431     107.851 180.913 150.909  1.00 23.10      C    C  
ATOM   3109  C   SER c 431     107.377 181.112 152.339  1.00 23.10      C    C  
ATOM   3110  O   SER c 431     108.034 180.671 153.292  1.00 23.10      C    O  
ATOM   3111  CB  SER c 431     108.336 182.228 150.314  1.00 23.10      C    C  
ATOM   3112  OG  SER c 431     108.708 182.061 148.960  1.00 23.10      C    O  
ATOM   3113  N   ALA c 432     106.199 181.724 152.498  1.00 24.73      C    N  
ATOM   3114  CA  ALA c 432     105.667 182.019 153.817  1.00 24.73      C    C  
ATOM   3115  C   ALA c 432     105.351 180.753 154.583  1.00 24.73      C    C  
ATOM   3116  O   ALA c 432     105.584 180.684 155.788  1.00 24.73      C    O  
ATOM   3117  CB  ALA c 432     104.422 182.887 153.698  1.00 24.73      C    C  
ATOM   3118  N   HIS c 433     104.863 179.724 153.914  1.00 24.85      C    N  
ATOM   3119  CA  HIS c 433     104.508 178.548 154.681  1.00 24.85      C    C  
ATOM   3120  C   HIS c 433     105.655 177.588 154.867  1.00 24.85      C    C  
ATOM   3121  O   HIS c 433     105.639 176.847 155.845  1.00 24.85      C    O  
ATOM   3122  CB  HIS c 433     103.322 177.858 154.059  1.00 24.85      C    C  
ATOM   3123  CG  HIS c 433     102.097 178.690 154.140  1.00 24.85      C    C  
ATOM   3124  CD2 HIS c 433     101.076 178.698 155.021  1.00 24.85      C    C  
ATOM   3125  ND1 HIS c 433     101.857 179.722 153.265  1.00 24.85      C    N  
ATOM   3126  CE1 HIS c 433     100.722 180.308 153.580  1.00 24.85      C    C  
ATOM   3127  NE2 HIS c 433     100.227 179.702 154.637  1.00 24.85      C    N  
ATOM   3128  N   PHE c 434     106.693 177.638 154.040  1.00 26.21      C    N  
ATOM   3129  CA  PHE c 434     107.922 176.999 154.466  1.00 26.21      C    C  
ATOM   3130  C   PHE c 434     108.502 177.700 155.683  1.00 26.21      C    C  
ATOM   3131  O   PHE c 434     109.025 177.041 156.580  1.00 26.21      C    O  
ATOM   3132  CB  PHE c 434     108.951 176.945 153.352  1.00 26.21      C    C  
ATOM   3133  CG  PHE c 434     110.078 176.029 153.665  1.00 26.21      C    C  
ATOM   3134  CD1 PHE c 434     109.997 174.701 153.346  1.00 26.21      C    C  
ATOM   3135  CD2 PHE c 434     111.210 176.490 154.316  1.00 26.21      C    C  
ATOM   3136  CE1 PHE c 434     111.010 173.861 153.655  1.00 26.21      C    C  
ATOM   3137  CE2 PHE c 434     112.228 175.647 154.629  1.00 26.21      C    C  
ATOM   3138  CZ  PHE c 434     112.132 174.333 154.298  1.00 26.21      C    C  
ATOM   3139  N   ILE c 435     108.411 179.028 155.734  1.00 25.25      C    N  
ATOM   3140  CA  ILE c 435     108.884 179.758 156.905  1.00 25.25      C    C  
ATOM   3141  C   ILE c 435     108.081 179.366 158.142  1.00 25.25      C    C  
ATOM   3142  O   ILE c 435     108.644 179.079 159.205  1.00 25.25      C    O  
ATOM   3143  CB  ILE c 435     108.837 181.271 156.631  1.00 25.25      C    C  
ATOM   3144  CG1 ILE c 435     110.042 181.673 155.777  1.00 25.25      C    C  
ATOM   3145  CG2 ILE c 435     108.795 182.072 157.911  1.00 25.25      C    C  
ATOM   3146  CD1 ILE c 435     110.010 183.101 155.268  1.00 25.25      C    C  
ATOM   3147  N   PHE c 436     106.762 179.315 158.007  1.00 27.00      C    N  
ATOM   3148  CA  PHE c 436     105.918 178.937 159.130  1.00 27.00      C    C  
ATOM   3149  C   PHE c 436     106.136 177.488 159.530  1.00 27.00      C    C  
ATOM   3150  O   PHE c 436     106.194 177.186 160.719  1.00 27.00      C    O  
ATOM   3151  CB  PHE c 436     104.459 179.207 158.798  1.00 27.00      C    C  
ATOM   3152  CG  PHE c 436     104.129 180.652 158.762  1.00 27.00      C    C  
ATOM   3153  CD1 PHE c 436     104.741 181.521 159.636  1.00 27.00      C    C  
ATOM   3154  CD2 PHE c 436     103.234 181.153 157.842  1.00 27.00      C    C  
ATOM   3155  CE1 PHE c 436     104.453 182.868 159.607  1.00 27.00      C    C  
ATOM   3156  CE2 PHE c 436     102.950 182.492 157.794  1.00 27.00      C    C  
ATOM   3157  CZ  PHE c 436     103.555 183.354 158.684  1.00 27.00      C    C  
ATOM   3158  N   GLY c 437     106.317 176.590 158.567  1.00 25.33      C    N  
ATOM   3159  CA  GLY c 437     106.616 175.213 158.896  1.00 25.33      C    C  
ATOM   3160  C   GLY c 437     107.940 175.055 159.609  1.00 25.33      C    C  
ATOM   3161  O   GLY c 437     108.052 174.265 160.541  1.00 25.33      C    O  
ATOM   3162  N   PHE c 438     108.947 175.825 159.210  1.00 23.77      C    N  
ATOM   3163  CA  PHE c 438     110.251 175.701 159.843  1.00 23.77      C    C  
ATOM   3164  C   PHE c 438     110.235 176.241 161.266  1.00 23.77      C    C  
ATOM   3165  O   PHE c 438     110.742 175.588 162.189  1.00 23.77      C    O  
ATOM   3166  CB  PHE c 438     111.307 176.423 159.026  1.00 23.77      C    C  
ATOM   3167  CG  PHE c 438     112.534 176.754 159.809  1.00 23.77      C    C  
ATOM   3168  CD1 PHE c 438     112.821 178.056 160.167  1.00 23.77      C    C  
ATOM   3169  CD2 PHE c 438     113.406 175.754 160.194  1.00 23.77      C    C  
ATOM   3170  CE1 PHE c 438     113.945 178.352 160.890  1.00 23.77      C    C  
ATOM   3171  CE2 PHE c 438     114.528 176.051 160.921  1.00 23.77      C    C  
ATOM   3172  CZ  PHE c 438     114.800 177.349 161.261  1.00 23.77      C    C  
ATOM   3173  N   PHE c 439     109.672 177.442 161.468  1.00 24.90      C    N  
ATOM   3174  CA  PHE c 439     109.577 177.941 162.836  1.00 24.90      C    C  
ATOM   3175  C   PHE c 439     108.703 177.059 163.700  1.00 24.90      C    C  
ATOM   3176  O   PHE c 439     108.995 176.885 164.878  1.00 24.90      C    O  
ATOM   3177  CB  PHE c 439     109.083 179.381 162.951  1.00 24.90      C    C  
ATOM   3178  CG  PHE c 439     110.057 180.415 162.490  1.00 24.90      C    C  
ATOM   3179  CD1 PHE c 439     110.846 181.066 163.423  1.00 24.90      C    C  
ATOM   3180  CD2 PHE c 439     110.088 180.856 161.196  1.00 24.90      C    C  
ATOM   3181  CE1 PHE c 439     111.722 182.049 163.046  1.00 24.90      C    C  
ATOM   3182  CE2 PHE c 439     110.943 181.854 160.821  1.00 24.90      C    C  
ATOM   3183  CZ  PHE c 439     111.771 182.441 161.736  1.00 24.90      C    C  
ATOM   3184  N   PHE c 440     107.659 176.466 163.148  1.00 17.42      C    N  
ATOM   3185  CA  PHE c 440     106.834 175.652 164.006  1.00 17.42      C    C  
ATOM   3186  C   PHE c 440     107.431 174.286 164.256  1.00 17.42      C    C  
ATOM   3187  O   PHE c 440     107.179 173.719 165.310  1.00 17.42      C    O  
ATOM   3188  CB  PHE c 440     105.434 175.580 163.437  1.00 17.42      C    C  
ATOM   3189  CG  PHE c 440     104.601 176.736 163.858  1.00 17.42      C    C  
ATOM   3190  CD1 PHE c 440     103.529 176.559 164.678  1.00 17.42      C    C  
ATOM   3191  CD2 PHE c 440     104.920 178.016 163.457  1.00 17.42      C    C  
ATOM   3192  CE1 PHE c 440     102.798 177.622 165.088  1.00 17.42      C    C  
ATOM   3193  CE2 PHE c 440     104.194 179.082 163.879  1.00 17.42      C    C  
ATOM   3194  CZ  PHE c 440     103.128 178.890 164.678  1.00 17.42      C    C  
ATOM   3195  N   LEU c 441     108.293 173.787 163.379  1.00 21.47      C    N  
ATOM   3196  CA  LEU c 441     109.040 172.592 163.736  1.00 21.47      C    C  
ATOM   3197  C   LEU c 441     110.046 172.894 164.836  1.00 21.47      C    C  
ATOM   3198  O   LEU c 441     110.214 172.087 165.757  1.00 21.47      C    O  
ATOM   3199  CB  LEU c 441     109.716 172.012 162.499  1.00 21.47      C    C  
ATOM   3200  CG  LEU c 441     110.489 170.712 162.682  1.00 21.47      C    C  
ATOM   3201  CD1 LEU c 441     109.544 169.615 163.121  1.00 21.47      C    C  
ATOM   3202  CD2 LEU c 441     111.154 170.337 161.382  1.00 21.47      C    C  
ATOM   3203  N   VAL c 442     110.648 174.086 164.802  1.00 20.05      C    N  
ATOM   3204  CA  VAL c 442     111.539 174.523 165.878  1.00 20.05      C    C  
ATOM   3205  C   VAL c 442     110.775 174.689 167.188  1.00 20.05      C    C  
ATOM   3206  O   VAL c 442     111.230 174.263 168.251  1.00 20.05      C    O  
ATOM   3207  CB  VAL c 442     112.252 175.825 165.472  1.00 20.05      C    C  
ATOM   3208  CG1 VAL c 442     112.945 176.453 166.652  1.00 20.05      C    C  
ATOM   3209  CG2 VAL c 442     113.257 175.552 164.384  1.00 20.05      C    C  
ATOM   3210  N   GLY c 443     109.608 175.316 167.132  1.00 19.51      C    N  
ATOM   3211  CA  GLY c 443     108.807 175.514 168.322  1.00 19.51      C    C  
ATOM   3212  C   GLY c 443     108.271 174.229 168.892  1.00 19.51      C    C  
ATOM   3213  O   GLY c 443     108.146 174.092 170.109  1.00 19.51      C    O  
ATOM   3214  N   HIS c 444     107.954 173.271 168.032  1.00 17.85      C    N  
ATOM   3215  CA  HIS c 444     107.595 171.952 168.502  1.00 17.85      C    C  
ATOM   3216  C   HIS c 444     108.753 171.271 169.203  1.00 17.85      C    C  
ATOM   3217  O   HIS c 444     108.554 170.616 170.221  1.00 17.85      C    O  
ATOM   3218  CB  HIS c 444     107.132 171.100 167.342  1.00 17.85      C    C  
ATOM   3219  CG  HIS c 444     107.164 169.644 167.641  1.00 17.85      C    C  
ATOM   3220  CD2 HIS c 444     108.082 168.695 167.362  1.00 17.85      C    C  
ATOM   3221  ND1 HIS c 444     106.153 169.013 168.319  1.00 17.85      C    N  
ATOM   3222  CE1 HIS c 444     106.446 167.738 168.454  1.00 17.85      C    C  
ATOM   3223  NE2 HIS c 444     107.611 167.521 167.882  1.00 17.85      C    N  
ATOM   3224  N   LEU c 445     109.962 171.369 168.650  1.00 18.74      C    N  
ATOM   3225  CA  LEU c 445     111.103 170.766 169.330  1.00 18.74      C    C  
ATOM   3226  C   LEU c 445     111.355 171.437 170.664  1.00 18.74      C    C  
ATOM   3227  O   LEU c 445     111.689 170.765 171.652  1.00 18.74      C    O  
ATOM   3228  CB  LEU c 445     112.345 170.839 168.463  1.00 18.74      C    C  
ATOM   3229  CG  LEU c 445     112.212 169.994 167.214  1.00 18.74      C    C  
ATOM   3230  CD1 LEU c 445     113.381 170.243 166.299  1.00 18.74      C    C  
ATOM   3231  CD2 LEU c 445     112.135 168.583 167.635  1.00 18.74      C    C  
ATOM   3232  N   TRP c 446     111.149 172.753 170.717  1.00 14.45      C    N  
ATOM   3233  CA  TRP c 446     111.288 173.498 171.958  1.00 14.45      C    C  
ATOM   3234  C   TRP c 446     110.315 172.993 173.008  1.00 14.45      C    C  
ATOM   3235  O   TRP c 446     110.722 172.606 174.106  1.00 14.45      C    O  
ATOM   3236  CB  TRP c 446     111.064 174.988 171.697  1.00 14.45      C    C  
ATOM   3237  CG  TRP c 446     111.161 175.816 172.925  1.00 14.45      C    C  
ATOM   3238  CD1 TRP c 446     110.177 176.068 173.825  1.00 14.45      C    C  
ATOM   3239  CD2 TRP c 446     112.319 176.505 173.399  1.00 14.45      C    C  
ATOM   3240  CE2 TRP c 446     111.964 177.141 174.591  1.00 14.45      C    C  
ATOM   3241  CE3 TRP c 446     113.625 176.649 172.924  1.00 14.45      C    C  
ATOM   3242  NE1 TRP c 446     110.648 176.855 174.831  1.00 14.45      C    N  
ATOM   3243  CZ2 TRP c 446     112.857 177.898 175.318  1.00 14.45      C    C  
ATOM   3244  CZ3 TRP c 446     114.500 177.405 173.641  1.00 14.45      C    C  
ATOM   3245  CH2 TRP c 446     114.114 178.028 174.822  1.00 14.45      C    C  
ATOM   3246  N   HIS c 447     109.032 172.959 172.678  1.00 15.18      C    N  
ATOM   3247  CA  HIS c 447     108.069 172.524 173.673  1.00 15.18      C    C  
ATOM   3248  C   HIS c 447     108.126 171.037 173.947  1.00 15.18      C    C  
ATOM   3249  O   HIS c 447     107.807 170.638 175.056  1.00 15.18      C    O  
ATOM   3250  CB  HIS c 447     106.658 172.922 173.307  1.00 15.18      C    C  
ATOM   3251  CG  HIS c 447     106.410 174.380 173.386  1.00 15.18      C    C  
ATOM   3252  CD2 HIS c 447     106.238 175.309 172.427  1.00 15.18      C    C  
ATOM   3253  ND1 HIS c 447     106.268 175.031 174.586  1.00 15.18      C    N  
ATOM   3254  CE1 HIS c 447     106.050 176.308 174.360  1.00 15.18      C    C  
ATOM   3255  NE2 HIS c 447     106.019 176.500 173.059  1.00 15.18      C    N  
ATOM   3256  N   ALA c 448     108.567 170.205 173.005  1.00 19.36      C    N  
ATOM   3257  CA  ALA c 448     108.715 168.786 173.301  1.00 19.36      C    C  
ATOM   3258  C   ALA c 448     109.811 168.558 174.326  1.00 19.36      C    C  
ATOM   3259  O   ALA c 448     109.597 167.870 175.337  1.00 19.36      C    O  
ATOM   3260  CB  ALA c 448     109.005 167.998 172.024  1.00 19.36      C    C  
ATOM   3261  N   GLY c 449     110.976 169.171 174.107  1.00 17.69      C    N  
ATOM   3262  CA  GLY c 449     112.030 169.088 175.090  1.00 17.69      C    C  
ATOM   3263  C   GLY c 449     111.624 169.676 176.422  1.00 17.69      C    C  
ATOM   3264  O   GLY c 449     111.893 169.094 177.474  1.00 17.69      C    O  
ATOM   3265  N   ARG c 450     110.947 170.823 176.398  1.00 19.52      C    N  
ATOM   3266  CA  ARG c 450     110.611 171.482 177.643  1.00 19.52      C    C  
ATOM   3267  C   ARG c 450     109.520 170.745 178.394  1.00 19.52      C    C  
ATOM   3268  O   ARG c 450     109.553 170.694 179.620  1.00 19.52      C    O  
ATOM   3269  CB  ARG c 450     110.196 172.919 177.392  1.00 19.52      C    C  
ATOM   3270  CG  ARG c 450     110.349 173.725 178.650  1.00 19.52      C    C  
ATOM   3271  CD  ARG c 450     109.754 175.092 178.604  1.00 19.52      C    C  
ATOM   3272  NE  ARG c 450     109.983 175.752 179.876  1.00 19.52      C    N  
ATOM   3273  CZ  ARG c 450     109.239 175.559 180.956  1.00 19.52      C    C  
ATOM   3274  NH1 ARG c 450     108.197 174.748 180.910  1.00 19.52      C    N1+
ATOM   3275  NH2 ARG c 450     109.519 176.199 182.074  1.00 19.52      C    N  
ATOM   3276  N   ALA c 451     108.552 170.161 177.691  1.00 20.95      C    N  
ATOM   3277  CA  ALA c 451     107.499 169.417 178.357  1.00 20.95      C    C  
ATOM   3278  C   ALA c 451     108.055 168.179 179.024  1.00 20.95      C    C  
ATOM   3279  O   ALA c 451     107.744 167.903 180.192  1.00 20.95      C    O  
ATOM   3280  CB  ALA c 451     106.415 169.049 177.357  1.00 20.95      C    C  
ATOM   3281  N   ARG c 452     108.920 167.447 178.308  1.00 23.23      C    N  
ATOM   3282  CA  ARG c 452     109.566 166.277 178.890  1.00 23.23      C    C  
ATOM   3283  C   ARG c 452     110.399 166.656 180.110  1.00 23.23      C    C  
ATOM   3284  O   ARG c 452     110.305 166.006 181.160  1.00 23.23      C    O  
ATOM   3285  CB  ARG c 452     110.433 165.596 177.831  1.00 23.23      C    C  
ATOM   3286  CG  ARG c 452     109.620 164.795 176.841  1.00 23.23      C    C  
ATOM   3287  CD  ARG c 452     109.143 163.525 177.459  1.00 23.23      C    C  
ATOM   3288  NE  ARG c 452     108.757 162.538 176.467  1.00 23.23      C    N  
ATOM   3289  CZ  ARG c 452     109.491 161.495 176.118  1.00 23.23      C    C  
ATOM   3290  NH1 ARG c 452     109.036 160.651 175.209  1.00 23.23      C    N1+
ATOM   3291  NH2 ARG c 452     110.674 161.297 176.676  1.00 23.23      C    N  
ATOM   3292  N   ALA c 453     111.169 167.744 180.010  1.00 23.55      C    N  
ATOM   3293  CA  ALA c 453     112.043 168.146 181.101  1.00 23.55      C    C  
ATOM   3294  C   ALA c 453     111.263 168.694 182.287  1.00 23.55      C    C  
ATOM   3295  O   ALA c 453     111.670 168.509 183.434  1.00 23.55      C    O  
ATOM   3296  CB  ALA c 453     113.045 169.177 180.605  1.00 23.55      C    C  
ATOM   3297  N   ALA c 454     110.160 169.394 182.039  1.00 24.84      C    N  
ATOM   3298  CA  ALA c 454     109.383 169.959 183.129  1.00 24.84      C    C  
ATOM   3299  C   ALA c 454     108.629 168.879 183.882  1.00 24.84      C    C  
ATOM   3300  O   ALA c 454     108.490 168.957 185.106  1.00 24.84      C    O  
ATOM   3301  CB  ALA c 454     108.424 171.017 182.599  1.00 24.84      C    C  
ATOM   3302  N   ALA c 455     108.130 167.867 183.175  1.00 26.79      C    N  
ATOM   3303  CA  ALA c 455     107.474 166.775 183.874  1.00 26.79      C    C  
ATOM   3304  C   ALA c 455     108.472 165.940 184.649  1.00 26.79      C    C  
ATOM   3305  O   ALA c 455     108.170 165.471 185.751  1.00 26.79      C    O  
ATOM   3306  CB  ALA c 455     106.716 165.901 182.895  1.00 26.79      C    C  
ATOM   3307  N   ALA c 456     109.666 165.764 184.074  1.00 27.62      C    N  
ATOM   3308  CA  ALA c 456     110.738 164.975 184.724  1.00 27.62      C    C  
ATOM   3309  C   ALA c 456     111.146 165.651 186.038  1.00 27.62      C    C  
ATOM   3310  O   ALA c 456     111.363 164.929 187.033  1.00 27.62      C    O  
ATOM   3311  CB  ALA c 456     111.912 164.831 183.788  1.00 27.62      C    C  
ATOM   3312  N   GLY c 457     111.243 166.984 186.032  1.00 27.74      C    N  
ATOM   3313  CA  GLY c 457     111.618 167.747 187.239  1.00 27.74      C    C  
ATOM   3314  C   GLY c 457     113.030 168.299 187.148  1.00 27.74      C    C  
ATOM   3315  O   GLY c 457     113.659 168.481 188.209  1.00 27.74      C    O  
ATOM   3316  N   PHE c 458     113.510 168.561 185.929  1.00 24.59      C    N  
ATOM   3317  CA  PHE c 458     114.878 169.106 185.727  1.00 24.59      C    C  
ATOM   3318  C   PHE c 458     114.869 170.098 184.557  1.00 24.59      C    C  
ATOM   3319  O   PHE c 458     115.809 170.074 183.739  1.00 24.59      C    O  
ATOM   3320  CB  PHE c 458     115.885 167.974 185.505  1.00 24.59      C    C  
ATOM   3321  CG  PHE c 458     115.546 167.032 184.377  1.00 24.59      C    C  
ATOM   3322  CD1 PHE c 458     115.609 165.660 184.557  1.00 24.59      C    C  
ATOM   3323  CD2 PHE c 458     115.171 167.515 183.134  1.00 24.59      C    C  
ATOM   3324  CE1 PHE c 458     115.300 164.793 183.519  1.00 24.59      C    C  
ATOM   3325  CE2 PHE c 458     114.864 166.649 182.098  1.00 24.59      C    C  
ATOM   3326  CZ  PHE c 458     114.929 165.289 182.292  1.00 24.59      C    C  
ATOM   3327  N   GLU c 459     113.837 170.944 184.494  1.00 28.13      C    N  
ATOM   3328  CA  GLU c 459     113.712 171.958 183.409  1.00 28.13      C    C  
ATOM   3329  C   GLU c 459     114.214 173.325 183.892  1.00 28.13      C    C  
ATOM   3330  O   GLU c 459     114.139 174.286 183.100  1.00 28.13      C    O  
ATOM   3331  CB  GLU c 459     112.260 172.051 182.934  1.00 28.13      C    C  
ATOM   3332  CG  GLU c 459     111.477 173.166 183.603  1.00 28.13      C    C  
ATOM   3333  CD  GLU c 459     111.011 172.855 185.015  1.00 28.13      C    C  
ATOM   3334  OE1 GLU c 459     111.842 172.396 185.822  1.00 28.13      C    O  
ATOM   3335  OE2 GLU c 459     109.818 173.073 185.303  1.00 28.13      C    O1-
ATOM   3336  N   THR c 460     114.703 173.410 185.134  1.00 28.11      C    N  
ATOM   3337  CA  THR c 460     115.213 174.691 185.696  1.00 28.11      C    C  
ATOM   3338  C   THR c 460     116.729 174.597 185.901  1.00 28.11      C    C  
ATOM   3339  O   THR c 460     117.327 175.601 186.331  1.00 28.11      C    O  
ATOM   3340  CB  THR c 460     114.486 175.059 186.996  1.00 28.11      C    C  
ATOM   3341  CG2 THR c 460     113.150 175.729 186.753  1.00 28.11      C    C  
ATOM   3342  OG1 THR c 460     114.299 173.870 187.763  1.00 28.11      C    O  
ATOM   3343  N   GLY c 461     117.317 173.432 185.606  1.00 25.28      C    N  
ATOM   3344  CA  GLY c 461     118.735 173.244 185.757  1.00 25.28      C    C  
ATOM   3345  C   GLY c 461     119.113 171.932 186.381  1.00 25.28      C    C  
ATOM   3346  O   GLY c 461     118.264 171.078 186.616  1.00 25.28      C    O  
ATOM   3347  N   LEU c 462     120.388 171.770 186.666  1.00 27.25      C    N  
ATOM   3348  CA  LEU c 462     120.856 170.591 187.363  1.00 27.25      C    C  
ATOM   3349  C   LEU c 462     120.755 170.825 188.859  1.00 27.25      C    C  
ATOM   3350  O   LEU c 462     121.065 171.912 189.349  1.00 27.25      C    O  
ATOM   3351  CB  LEU c 462     122.290 170.297 186.951  1.00 27.25      C    C  
ATOM   3352  CG  LEU c 462     122.256 169.645 185.583  1.00 27.25      C    C  
ATOM   3353  CD1 LEU c 462     123.578 169.722 184.946  1.00 27.25      C    C  
ATOM   3354  CD2 LEU c 462     121.849 168.219 185.726  1.00 27.25      C    C  
ATOM   3355  N   ASP c 463     120.282 169.825 189.579  1.00 42.30      C    N  
ATOM   3356  CA  ASP c 463     120.340 169.893 191.028  1.00 42.30      C    C  
ATOM   3357  C   ASP c 463     121.787 169.820 191.474  1.00 42.30      C    C  
ATOM   3358  O   ASP c 463     122.520 168.905 191.092  1.00 42.30      C    O  
ATOM   3359  CB  ASP c 463     119.528 168.767 191.649  1.00 42.30      C    C  
ATOM   3360  CG  ASP c 463     119.195 169.034 193.090  1.00 42.30      C    C  
ATOM   3361  OD1 ASP c 463     118.762 168.096 193.788  1.00 42.30      C    O  
ATOM   3362  OD2 ASP c 463     119.371 170.190 193.530  1.00 42.30      C    O1-
ATOM   3363  N   ARG c 464     122.214 170.822 192.242  1.00 41.07      C    N  
ATOM   3364  CA  ARG c 464     123.569 170.806 192.770  1.00 41.07      C    C  
ATOM   3365  C   ARG c 464     123.719 169.707 193.811  1.00 41.07      C    C  
ATOM   3366  O   ARG c 464     124.793 169.111 193.947  1.00 41.07      C    O  
ATOM   3367  CB  ARG c 464     123.904 172.170 193.364  1.00 41.07      C    C  
ATOM   3368  CG  ARG c 464     124.602 173.108 192.403  1.00 41.07      C    C  
ATOM   3369  CD  ARG c 464     124.792 174.469 193.009  1.00 41.07      C    C  
ATOM   3370  NE  ARG c 464     125.112 175.496 192.019  1.00 41.07      C    N  
ATOM   3371  CZ  ARG c 464     126.335 175.797 191.608  1.00 41.07      C    C  
ATOM   3372  NH1 ARG c 464     127.381 175.146 192.093  1.00 41.07      C    N1+
ATOM   3373  NH2 ARG c 464     126.515 176.757 190.711  1.00 41.07      C    N  
ATOM   3374  N   GLU c 465     122.648 169.446 194.567  1.00 53.18      C    N  
ATOM   3375  CA  GLU c 465     122.666 168.428 195.615  1.00 53.18      C    C  
ATOM   3376  C   GLU c 465     122.949 167.044 195.042  1.00 53.18      C    C  
ATOM   3377  O   GLU c 465     123.788 166.302 195.567  1.00 53.18      C    O  
ATOM   3378  CB  GLU c 465     121.332 168.444 196.365  1.00 53.18      C    C  
ATOM   3379  CG  GLU c 465     121.234 167.458 197.525  1.00 53.18      C    C  
ATOM   3380  CD  GLU c 465     122.192 167.770 198.666  1.00 53.18      C    C  
ATOM   3381  OE1 GLU c 465     122.576 168.949 198.830  1.00 53.18      C    O  
ATOM   3382  OE2 GLU c 465     122.553 166.834 199.410  1.00 53.18      C    O1-
ATOM   3383  N   ASP c 466     122.258 166.679 193.965  1.00 51.69      C    N  
ATOM   3384  CA  ASP c 466     122.573 165.465 193.218  1.00 51.69      C    C  
ATOM   3385  C   ASP c 466     122.360 165.689 191.726  1.00 51.69      C    C  
ATOM   3386  O   ASP c 466     121.257 165.996 191.268  1.00 51.69      C    O  
ATOM   3387  CB  ASP c 466     121.791 164.253 193.762  1.00 51.69      C    C  
ATOM   3388  CG  ASP c 466     120.294 164.343 193.541  1.00 51.69      C    C  
ATOM   3389  OD1 ASP c 466     119.758 165.464 193.542  1.00 51.69      C    O  
ATOM   3390  OD2 ASP c 466     119.649 163.288 193.380  1.00 51.69      C    O1-
ATOM   3391  N   GLU c 467     123.437 165.593 190.985  1.00 38.28      C    N  
ATOM   3392  CA  GLU c 467     123.668 165.681 189.557  1.00 38.28      C    C  
ATOM   3393  C   GLU c 467     123.763 164.288 188.952  1.00 38.28      C    C  
ATOM   3394  O   GLU c 467     124.581 163.480 189.399  1.00 38.28      C    O  
ATOM   3395  CB  GLU c 467     124.942 166.455 189.285  1.00 38.28      C    C  
ATOM   3396  CG  GLU c 467     125.254 166.660 187.848  1.00 38.28      C    C  
ATOM   3397  CD  GLU c 467     126.494 167.472 187.669  1.00 38.28      C    C  
ATOM   3398  OE1 GLU c 467     127.105 167.864 188.682  1.00 38.28      C    O  
ATOM   3399  OE2 GLU c 467     126.930 167.602 186.516  1.00 38.28      C    O1-
ATOM   3400  N   PRO c 468     122.926 164.022 187.944  1.00 36.62      C    N  
ATOM   3401  CA  PRO c 468     122.803 162.652 187.431  1.00 36.62      C    C  
ATOM   3402  C   PRO c 468     124.081 162.082 186.852  1.00 36.62      C    C  
ATOM   3403  O   PRO c 468     124.312 160.877 186.984  1.00 36.62      C    O  
ATOM   3404  CB  PRO c 468     121.726 162.799 186.355  1.00 36.62      C    C  
ATOM   3405  CG  PRO c 468     120.836 163.834 186.887  1.00 36.62      C    C  
ATOM   3406  CD  PRO c 468     121.716 164.808 187.645  1.00 36.62      C    C  
ATOM   3407  N   VAL c 469     124.924 162.906 186.235  1.00 36.31      C    N  
ATOM   3408  CA  VAL c 469     126.184 162.402 185.708  1.00 36.31      C    C  
ATOM   3409  C   VAL c 469     127.116 161.969 186.831  1.00 36.31      C    C  
ATOM   3410  O   VAL c 469     127.875 161.008 186.660  1.00 36.31      C    O  
ATOM   3411  CB  VAL c 469     126.808 163.458 184.777  1.00 36.31      C    C  
ATOM   3412  CG1 VAL c 469     128.155 163.034 184.299  1.00 36.31      C    C  
ATOM   3413  CG2 VAL c 469     125.937 163.627 183.564  1.00 36.31      C    C  
ATOM   3414  N   LEU c 470     127.008 162.577 188.010  1.00 42.43      C    N  
ATOM   3415  CA  LEU c 470     127.848 162.172 189.130  1.00 42.43      C    C  
ATOM   3416  C   LEU c 470     127.456 160.806 189.677  1.00 42.43      C    C  
ATOM   3417  O   LEU c 470     128.279 160.140 190.314  1.00 42.43      C    O  
ATOM   3418  CB  LEU c 470     127.781 163.210 190.245  1.00 42.43      C    C  
ATOM   3419  CG  LEU c 470     128.433 164.553 189.951  1.00 42.43      C    C  
ATOM   3420  CD1 LEU c 470     128.017 165.543 191.015  1.00 42.43      C    C  
ATOM   3421  CD2 LEU c 470     129.944 164.409 189.899  1.00 42.43      C    C  
ATOM   3422  N   SER c 471     126.219 160.374 189.438  1.00 46.98      C    N  
ATOM   3423  CA  SER c 471     125.752 159.059 189.850  1.00 46.98      C    C  
ATOM   3424  C   SER c 471     125.682 158.082 188.681  1.00 46.98      C    C  
ATOM   3425  O   SER c 471     124.867 157.153 188.696  1.00 46.98      C    O  
ATOM   3426  CB  SER c 471     124.391 159.175 190.532  1.00 46.98      C    C  
ATOM   3427  OG  SER c 471     124.485 159.925 191.732  1.00 46.98      C    O  
ATOM   3428  N   MET c 472     126.527 158.270 187.668  1.00 42.31      C    N  
ATOM   3429  CA  MET c 472     126.620 157.362 186.534  1.00 42.31      C    C  
ATOM   3430  C   MET c 472     128.013 156.755 186.459  1.00 42.31      C    C  
ATOM   3431  O   MET c 472     129.004 157.382 186.843  1.00 42.31      C    O  
ATOM   3432  CB  MET c 472     126.315 158.064 185.210  1.00 42.31      C    C  
ATOM   3433  CG  MET c 472     124.848 158.149 184.865  1.00 42.31      C    C  
ATOM   3434  SD  MET c 472     124.535 159.447 183.668  1.00 42.31      C    S  
ATOM   3435  CE  MET c 472     122.906 159.993 184.155  1.00 42.31      C    C  
ATOM   3436  N   ALA c 473     128.072 155.526 185.958  1.00 42.34      C    N  
ATOM   3437  CA  ALA c 473     129.327 154.816 185.813  1.00 42.34      C    C  
ATOM   3438  C   ALA c 473     130.085 155.355 184.592  1.00 42.34      C    C  
ATOM   3439  O   ALA c 473     129.465 155.868 183.659  1.00 42.34      C    O  
ATOM   3440  CB  ALA c 473     129.047 153.318 185.690  1.00 42.34      C    C  
ATOM   3441  N   PRO c 474     131.425 155.302 184.588  1.00 41.00      C    N  
ATOM   3442  CA  PRO c 474     132.159 155.936 183.485  1.00 41.00      C    C  
ATOM   3443  C   PRO c 474     131.983 155.198 182.165  1.00 41.00      C    C  
ATOM   3444  O   PRO c 474     131.755 153.987 182.125  1.00 41.00      C    O  
ATOM   3445  CB  PRO c 474     133.617 155.917 183.957  1.00 41.00      C    C  
ATOM   3446  CG  PRO c 474     133.684 154.997 185.088  1.00 41.00      C    C  
ATOM   3447  CD  PRO c 474     132.333 154.480 185.415  1.00 41.00      C    C  
ATOM   3448  N   ILE c 475     132.051 155.964 181.080  1.00 35.61      C    N  
ATOM   3449  CA  ILE c 475     131.837 155.407 179.755  1.00 35.61      C    C  
ATOM   3450  C   ILE c 475     133.120 154.815 179.199  1.00 35.61      C    C  
ATOM   3451  O   ILE c 475     133.068 153.959 178.314  1.00 35.61      C    O  
ATOM   3452  CB  ILE c 475     131.260 156.468 178.809  1.00 35.61      C    C  
ATOM   3453  CG1 ILE c 475     132.179 157.693 178.753  1.00 35.61      C    C  
ATOM   3454  CG2 ILE c 475     129.890 156.851 179.259  1.00 35.61      C    C  
ATOM   3455  CD1 ILE c 475     131.620 158.852 177.996  1.00 35.61      C    C  
ATOM   3456  N   ASP c 476     134.270 155.265 179.675  1.00 41.76      C    N  
ATOM   3457  CA  ASP c 476     135.545 154.812 179.159  1.00 41.76      C    C  
ATOM   3458  C   ASP c 476     135.773 153.337 179.476  1.00 41.76      C    C  
ATOM   3459  O   ASP c 476     135.671 152.940 180.645  1.00 41.76      C    O  
ATOM   3460  CB  ASP c 476     136.680 155.645 179.725  1.00 41.76      C    C  
ATOM   3461  CG  ASP c 476     136.822 156.958 179.014  1.00 41.76      C    C  
ATOM   3462  OD1 ASP c 476     135.898 157.380 178.306  1.00 41.76      C    O  
ATOM   3463  OD2 ASP c 476     137.912 157.525 179.072  1.00 41.76      C    O1-
ATOM   3464  N   PRO c 477     136.053 152.504 178.466  1.00 42.39      C    N  
ATOM   3465  CA  PRO c 477     136.172 151.059 178.694  1.00 42.39      C    C  
ATOM   3466  C   PRO c 477     137.273 150.653 179.662  1.00 42.39      C    C  
ATOM   3467  O   PRO c 477     137.136 149.625 180.333  1.00 42.39      C    O  
ATOM   3468  CB  PRO c 477     136.450 150.534 177.284  1.00 42.39      C    C  
ATOM   3469  CG  PRO c 477     135.710 151.415 176.412  1.00 42.39      C    C  
ATOM   3470  CD  PRO c 477     135.773 152.791 177.049  1.00 42.39      C    C  
ATOM   3471  N   SER c 478     138.357 151.424 179.752  1.00 47.79      C    N  
ATOM   3472  CA  SER c 478     139.423 151.095 180.691  1.00 47.79      C    C  
ATOM   3473  C   SER c 478     138.988 151.317 182.132  1.00 47.79      C    C  
ATOM   3474  O   SER c 478     139.384 150.563 183.026  1.00 47.79      C    O  
ATOM   3475  CB  SER c 478     140.666 151.926 180.385  1.00 47.79      C    C  
ATOM   3476  OG  SER c 478     140.415 153.296 180.621  1.00 47.79      C    O  
ATOM   3477  N   LEU c 479     138.202 152.357 182.380  1.00 47.19      C    N  
ATOM   3478  CA  LEU c 479     137.759 152.651 183.732  1.00 47.19      C    C  
ATOM   3479  C   LEU c 479     136.806 151.568 184.228  1.00 47.19      C    C  
ATOM   3480  O   LEU c 479     135.872 151.171 183.526  1.00 47.19      C    O  
ATOM   3481  CB  LEU c 479     137.089 154.020 183.771  1.00 47.19      C    C  
ATOM   3482  CG  LEU c 479     138.039 155.177 183.468  1.00 47.19      C    C  
ATOM   3483  CD1 LEU c 479     137.288 156.496 183.390  1.00 47.19      C    C  
ATOM   3484  CD2 LEU c 479     139.180 155.251 184.468  1.00 47.19      C    C  
ATOM   3485  N   ARG c 480     137.058 151.085 185.437  1.00 49.19      C    N  
ATOM   3486  CA  ARG c 480     136.310 149.971 185.993  1.00 49.19      C    C  
ATOM   3487  C   ARG c 480     135.342 150.440 187.076  1.00 49.19      C    C  
ATOM   3488  O   ARG c 480     134.858 151.571 187.043  1.00 49.19      C    O  
ATOM   3489  CB  ARG c 480     137.272 148.925 186.560  1.00 49.19      C    C  
ATOM   3490  CG  ARG c 480     138.174 148.277 185.520  1.00 49.19      C    C  
ATOM   3491  CD  ARG c 480     137.394 147.319 184.636  1.00 49.19      C    C  
ATOM   3492  NE  ARG c 480     138.244 146.640 183.669  1.00 49.19      C    N  
ATOM   3493  CZ  ARG c 480     138.194 146.838 182.358  1.00 49.19      C    C  
ATOM   3494  NH1 ARG c 480     137.342 147.709 181.848  1.00 49.19      C    N1+
ATOM   3495  NH2 ARG c 480     139.004 146.164 181.559  1.00 49.19      C    N  
HETATM 3496  CAA CLA c 501      93.702 172.693 149.145  1.00 40.99      C    C  
HETATM 3497  CAB CLA c 501      93.005 166.483 156.030  1.00 40.99      C    C  
HETATM 3498  CAC CLA c 501      87.037 171.627 157.473  1.00 40.99      C    C  
HETATM 3499  CAD CLA c 501      89.227 174.623 150.037  1.00 40.99      C    C  
HETATM 3500  NA  CLA c 501      91.920 170.885 151.260  1.00 40.99      C    N  
HETATM 3501  CBA CLA c 501      94.128 173.241 150.509  1.00 40.99      C    C  
HETATM 3502  CBB CLA c 501      93.831 165.473 156.152  1.00 40.99      C    C  
HETATM 3503  CBC CLA c 501      87.516 172.894 158.143  1.00 40.99      C    C  
HETATM 3504  CBD CLA c 501      90.319 173.850 149.378  1.00 40.99      C    C  
HETATM 3505  NB  CLA c 501      92.017 169.170 153.651  1.00 40.99      C    N  
HETATM 3506  OBD CLA c 501      88.625 175.608 149.484  1.00 40.99      C    O  
HETATM 3507  CGA CLA c 501      95.420 172.609 150.983  1.00 40.99      C    C  
HETATM 3508  CGD CLA c 501      89.753 173.246 148.126  1.00 40.99      C    C  
HETATM 3509  ND  CLA c 501      89.538 172.255 152.718  1.00 40.99      C    N  
HETATM 3510  CED CLA c 501      88.431 173.547 146.081  1.00 40.99      C    C  
HETATM 3511  CHA CLA c 501      90.682 172.804 150.404  1.00 40.99      C    C  
HETATM 3512  CHB CLA c 501      93.354 169.040 151.594  1.00 40.99      C    C  
HETATM 3513  CHC CLA c 501      91.015 168.819 155.891  1.00 40.99      C    C  
HETATM 3514  CHD CLA c 501      88.027 172.460 154.578  1.00 40.99      C    C  
HETATM 3515  CMA CLA c 501      93.334 169.197 148.558  1.00 40.99      C    C  
HETATM 3516  CMB CLA c 501      94.738 166.557 152.999  1.00 40.99      C    C  
HETATM 3517  CMC CLA c 501      89.067 169.068 158.350  1.00 40.99      C    C  
HETATM 3518  CMD CLA c 501      86.933 175.102 152.634  1.00 40.99      C    C  
HETATM 3519  C1  CLA c 501      96.776 171.142 152.577  1.00 40.99      C    C  
HETATM 3520  C1A CLA c 501      91.739 171.742 150.348  1.00 40.99      C    C  
HETATM 3521  C1B CLA c 501      92.963 168.576 152.922  1.00 40.99      C    C  
HETATM 3522  C1C CLA c 501      89.937 169.807 155.951  1.00 40.99      C    C  
HETATM 3523  C1D CLA c 501      88.532 172.912 153.283  1.00 40.99      C    C  
HETATM 3524  O1A CLA c 501      96.537 172.797 150.546  1.00 40.99      C    O  
HETATM 3525  O1D CLA c 501      89.621 172.047 147.991  1.00 40.99      C    O  
HETATM 3526  C2  CLA c 501      96.601 169.961 153.488  1.00 40.99      C    C  
HETATM 3527  C2A CLA c 501      92.652 171.570 149.181  1.00 40.99      C    C  
HETATM 3528  C2B CLA c 501      93.631 167.415 153.567  1.00 40.99      C    C  
HETATM 3529  C2C CLA c 501      89.045 169.904 157.109  1.00 40.99      C    C  
HETATM 3530  C2D CLA c 501      88.013 174.065 152.495  1.00 40.99      C    C  
HETATM 3531  O2A CLA c 501      95.427 171.708 151.931  1.00 40.99      C    O  
HETATM 3532  O2D CLA c 501      89.329 174.094 147.035  1.00 40.99      C    O  
HETATM 3533  C3  CLA c 501      96.126 170.141 154.726  1.00 40.99      C    C  
HETATM 3534  C3A CLA c 501      93.410 170.327 149.553  1.00 40.99      C    C  
HETATM 3535  C3B CLA c 501      92.906 167.377 154.846  1.00 40.99      C    C  
HETATM 3536  C3C CLA c 501      88.181 171.010 156.720  1.00 40.99      C    C  
HETATM 3537  C3D CLA c 501      88.916 173.971 151.334  1.00 40.99      C    C  
HETATM 3538  C4  CLA c 501      95.761 171.507 155.243  1.00 40.99      C    C  
HETATM 3539  C4A CLA c 501      92.870 170.061 150.899  1.00 40.99      C    C  
HETATM 3540  C4B CLA c 501      91.940 168.496 154.799  1.00 40.99      C    C  
HETATM 3541  C4C CLA c 501      88.671 171.407 155.391  1.00 40.99      C    C  
HETATM 3542  C4D CLA c 501      89.746 172.938 151.536  1.00 40.99      C    C  
HETATM 3543  C5  CLA c 501      95.950 168.949 155.623  1.00 40.99      C    C  
HETATM 3544  C6  CLA c 501      97.182 168.083 155.617  1.00 40.99      C    C  
HETATM 3545  C7  CLA c 501      97.034 167.061 156.727  1.00 40.99      C    C  
HETATM 3546  C8  CLA c 501      97.871 165.827 156.450  1.00 40.99      C    C  
HETATM 3547  C9  CLA c 501      97.318 165.061 155.258  1.00 40.99      C    C  
HETATM 3548  C10 CLA c 501      97.888 164.957 157.701  1.00 40.99      C    C  
HETATM 3549  C11 CLA c 501      98.877 165.490 158.726  1.00 40.99      C    C  
HETATM 3550  C12 CLA c 501     100.161 164.661 158.749  1.00 40.99      C    C  
HETATM 3551  C13 CLA c 501     101.268 165.358 159.535  1.00 40.99      C    C  
HETATM 3552  C14 CLA c 501     101.409 166.812 159.118  1.00 40.99      C    C  
HETATM 3553  C15 CLA c 501     102.592 164.623 159.352  1.00 40.99      C    C  
HETATM 3554  NC  CLA c 501      89.715 170.679 154.982  1.00 40.99      C    N  
HETATM 3555 MG   CLA c 501      90.783 170.757 153.161  1.00 40.99      C   MG  
HETATM 3556  CAA CLA c 502      94.258 180.264 153.717  1.00 37.87      C    C  
HETATM 3557  CAB CLA c 502     100.156 184.346 159.892  1.00 37.87      C    C  
HETATM 3558  CAC CLA c 502     101.439 176.641 160.834  1.00 37.87      C    C  
HETATM 3559  CAD CLA c 502      96.576 175.993 154.158  1.00 37.87      C    C  
HETATM 3560  NA  CLA c 502      97.160 180.543 155.365  1.00 37.87      C    N  
HETATM 3561  CBA CLA c 502      93.925 180.045 155.182  1.00 37.87      C    C  
HETATM 3562  CBB CLA c 502     100.245 185.636 160.127  1.00 37.87      C    C  
HETATM 3563  CBC CLA c 502     102.935 176.564 160.808  1.00 37.87      C    C  
HETATM 3564  CBD CLA c 502      96.147 177.285 153.562  1.00 37.87      C    C  
HETATM 3565  NB  CLA c 502      98.664 181.842 157.588  1.00 37.87      C    N  
HETATM 3566  OBD CLA c 502      96.616 174.892 153.519  1.00 37.87      C    O  
HETATM 3567  CGA CLA c 502      92.533 179.540 155.347  1.00 37.87      C    C  
HETATM 3568  CGD CLA c 502      96.695 177.452 152.173  1.00 37.87      C    C  
HETATM 3569  ND  CLA c 502      98.285 177.941 156.613  1.00 37.87      C    N  
HETATM 3570  CED CLA c 502      98.796 177.740 150.882  1.00 37.87      C    C  
HETATM 3571  CHA CLA c 502      96.732 178.309 154.502  1.00 37.87      C    C  
HETATM 3572  CHB CLA c 502      97.309 182.866 155.822  1.00 37.87      C    C  
HETATM 3573  CHC CLA c 502     100.103 181.362 159.546  1.00 37.87      C    C  
HETATM 3574  CHD CLA c 502      99.544 176.709 158.282  1.00 37.87      C    C  
HETATM 3575  CMA CLA c 502      96.339 183.036 152.930  1.00 37.87      C    C  
HETATM 3576  CMB CLA c 502      98.230 185.589 157.341  1.00 37.87      C    C  
HETATM 3577  CMC CLA c 502     101.739 179.978 161.640  1.00 37.87      C    C  
HETATM 3578  CMD CLA c 502      98.248 174.095 156.424  1.00 37.87      C    C  
HETATM 3579  C1  CLA c 502      90.580 178.718 156.796  1.00 37.87      C    C  
HETATM 3580  C1A CLA c 502      96.581 179.803 154.507  1.00 37.87      C    C  
HETATM 3581  C1B CLA c 502      98.179 182.927 157.003  1.00 37.87      C    C  
HETATM 3582  C1C CLA c 502     100.217 179.912 159.534  1.00 37.87      C    C  
HETATM 3583  C1D CLA c 502      98.679 176.768 157.105  1.00 37.87      C    C  
HETATM 3584  O1A CLA c 502      91.676 179.690 154.518  1.00 37.87      C    O  
HETATM 3585  O1D CLA c 502      96.021 178.005 151.327  1.00 37.87      C    O  
HETATM 3586  C2  CLA c 502      90.031 179.272 158.088  1.00 37.87      C    C  
HETATM 3587  C2A CLA c 502      95.742 180.549 153.514  1.00 37.87      C    C  
HETATM 3588  C2B CLA c 502      98.575 184.188 157.693  1.00 37.87      C    C  
HETATM 3589  C2C CLA c 502     101.014 179.261 160.556  1.00 37.87      C    C  
HETATM 3590  C2D CLA c 502      98.173 175.589 156.358  1.00 37.87      C    C  
HETATM 3591  O2A CLA c 502      92.120 178.857 156.399  1.00 37.87      C    O  
HETATM 3592  O2D CLA c 502      98.021 176.985 151.807  1.00 37.87      C    O  
HETATM 3593  C3  CLA c 502      90.044 178.537 159.212  1.00 37.87      C    C  
HETATM 3594  C3A CLA c 502      95.981 181.980 153.952  1.00 37.87      C    C  
HETATM 3595  C3B CLA c 502      99.404 183.693 158.786  1.00 37.87      C    C  
HETATM 3596  C3C CLA c 502     100.874 177.865 160.184  1.00 37.87      C    C  
HETATM 3597  C3D CLA c 502      97.404 176.289 155.331  1.00 37.87      C    C  
HETATM 3598  C4  CLA c 502      90.633 177.155 159.222  1.00 37.87      C    C  
HETATM 3599  C4A CLA c 502      96.878 181.800 155.124  1.00 37.87      C    C  
HETATM 3600  C4B CLA c 502      99.392 182.238 158.627  1.00 37.87      C    C  
HETATM 3601  C4C CLA c 502      99.996 177.907 158.996  1.00 37.87      C    C  
HETATM 3602  C4D CLA c 502      97.508 177.596 155.525  1.00 37.87      C    C  
HETATM 3603  C5  CLA c 502      89.483 179.111 160.488  1.00 37.87      C    C  
HETATM 3604  C6  CLA c 502      88.786 178.010 161.275  1.00 37.87      C    C  
HETATM 3605  C7  CLA c 502      87.272 178.137 161.240  1.00 37.87      C    C  
HETATM 3606  C8  CLA c 502      86.614 176.890 160.659  1.00 37.87      C    C  
HETATM 3607  C9  CLA c 502      87.088 175.603 161.321  1.00 37.87      C    C  
HETATM 3608  C10 CLA c 502      86.910 176.837 159.178  1.00 37.87      C    C  
HETATM 3609  C11 CLA c 502      85.952 177.741 158.415  1.00 37.87      C    C  
HETATM 3610  C12 CLA c 502      84.981 176.909 157.592  1.00 37.87      C    C  
HETATM 3611  C13 CLA c 502      85.700 176.235 156.434  1.00 37.87      C    C  
HETATM 3612  C14 CLA c 502      86.482 177.260 155.615  1.00 37.87      C    C  
HETATM 3613  C15 CLA c 502      84.663 175.505 155.602  1.00 37.87      C    C  
HETATM 3614  C16 CLA c 502      83.860 176.507 154.793  1.00 37.87      C    C  
HETATM 3615  C17 CLA c 502      82.462 176.004 154.501  1.00 37.87      C    C  
HETATM 3616  C18 CLA c 502      82.224 176.012 153.003  1.00 37.87      C    C  
HETATM 3617  C19 CLA c 502      80.809 175.556 152.727  1.00 37.87      C    C  
HETATM 3618  C20 CLA c 502      82.463 177.384 152.376  1.00 37.87      C    C  
HETATM 3619  NC  CLA c 502      99.630 179.142 158.648  1.00 37.87      C    N  
HETATM 3620 MG   CLA c 502      98.473 179.876 157.036  1.00 37.87      C   MG  
HETATM 3621  CAA CLA c 503      88.103 180.113 152.362  1.00 42.80      C    C  
HETATM 3622  CAB CLA c 503      81.904 180.167 159.527  1.00 42.80      C    C  
HETATM 3623  CAC CLA c 503      88.801 182.970 162.836  1.00 42.80      C    C  
HETATM 3624  CAD CLA c 503      91.338 182.793 154.963  1.00 42.80      C    C  
HETATM 3625  NA  CLA c 503      86.838 181.349 155.287  1.00 42.80      C    N  
HETATM 3626  CBA CLA c 503      88.671 179.095 153.329  1.00 42.80      C    C  
HETATM 3627  CBB CLA c 503      81.301 179.005 159.643  1.00 42.80      C    C  
HETATM 3628  CBC CLA c 503      89.615 181.802 163.340  1.00 42.80      C    C  
HETATM 3629  CBD CLA c 503      90.277 182.482 153.964  1.00 42.80      C    C  
HETATM 3630  NB  CLA c 503      85.003 180.991 157.606  1.00 42.80      C    N  
HETATM 3631  OBD CLA c 503      92.584 182.866 154.716  1.00 42.80      C    O  
HETATM 3632  CGA CLA c 503      89.456 178.152 152.471  1.00 42.80      C    C  
HETATM 3633  CGD CLA c 503      89.941 183.671 153.123  1.00 42.80      C    C  
HETATM 3634  ND  CLA c 503      88.812 182.336 157.454  1.00 42.80      C    N  
HETATM 3635  CED CLA c 503      88.807 185.779 153.476  1.00 42.80      C    C  
HETATM 3636  CHA CLA c 503      89.101 182.107 154.832  1.00 42.80      C    C  
HETATM 3637  CHB CLA c 503      84.607 180.585 155.204  1.00 42.80      C    C  
HETATM 3638  CHC CLA c 503      84.824 181.214 160.085  1.00 42.80      C    C  
HETATM 3639  CHD CLA c 503      89.443 182.785 159.742  1.00 42.80      C    C  
HETATM 3640  CMA CLA c 503      84.828 181.342 152.282  1.00 42.80      C    C  
HETATM 3641  CMB CLA c 503      81.696 179.717 156.183  1.00 42.80      C    C  
HETATM 3642  CMC CLA c 503      85.575 182.055 163.096  1.00 42.80      C    C  
HETATM 3643  CMD CLA c 503      92.432 183.487 158.143  1.00 42.80      C    C  
HETATM 3644  C1  CLA c 503      91.445 176.591 152.476  1.00 42.80      C    C  
HETATM 3645  C1A CLA c 503      87.757 181.568 154.431  1.00 42.80      C    C  
HETATM 3646  C1B CLA c 503      84.203 180.604 156.608  1.00 42.80      C    C  
HETATM 3647  C1C CLA c 503      86.156 181.703 160.486  1.00 42.80      C    C  
HETATM 3648  C1D CLA c 503      89.753 182.706 158.314  1.00 42.80      C    C  
HETATM 3649  O1A CLA c 503      88.952 177.425 151.647  1.00 42.80      C    O  
HETATM 3650  O1D CLA c 503      89.582 183.534 151.970  1.00 42.80      C    O  
HETATM 3651  C2  CLA c 503      91.013 175.554 153.476  1.00 42.80      C    C  
HETATM 3652  C2A CLA c 503      87.359 181.273 153.009  1.00 42.80      C    C  
HETATM 3653  C2B CLA c 503      82.837 180.194 157.036  1.00 42.80      C    C  
HETATM 3654  C2C CLA c 503      86.466 182.080 161.882  1.00 42.80      C    C  
HETATM 3655  C2D CLA c 503      91.074 183.027 157.704  1.00 42.80      C    C  
HETATM 3656  O2A CLA c 503      90.760 178.028 152.460  1.00 42.80      C    O  
HETATM 3657  O2D CLA c 503      89.986 185.007 153.660  1.00 42.80      C    O  
HETATM 3658  C3  CLA c 503      91.893 174.742 154.064  1.00 42.80      C    C  
HETATM 3659  C3A CLA c 503      85.929 180.807 153.185  1.00 42.80      C    C  
HETATM 3660  C3B CLA c 503      82.929 180.398 158.483  1.00 42.80      C    C  
HETATM 3661  C3C CLA c 503      87.867 182.475 161.765  1.00 42.80      C    C  
HETATM 3662  C3D CLA c 503      90.735 182.776 156.304  1.00 42.80      C    C  
HETATM 3663  C4  CLA c 503      93.350 174.833 153.775  1.00 42.80      C    C  
HETATM 3664  C4A CLA c 503      85.772 180.917 154.657  1.00 42.80      C    C  
HETATM 3665  C4B CLA c 503      84.304 180.886 158.746  1.00 42.80      C    C  
HETATM 3666  C4C CLA c 503      88.185 182.295 160.336  1.00 42.80      C    C  
HETATM 3667  C4D CLA c 503      89.460 182.378 156.235  1.00 42.80      C    C  
HETATM 3668  C5  CLA c 503      91.414 173.732 155.058  1.00 42.80      C    C  
HETATM 3669  C6  CLA c 503      91.066 174.467 156.349  1.00 42.80      C    C  
HETATM 3670  C7  CLA c 503      91.327 173.604 157.578  1.00 42.80      C    C  
HETATM 3671  C8  CLA c 503      92.597 172.782 157.406  1.00 42.80      C    C  
HETATM 3672  C9  CLA c 503      92.512 171.465 158.162  1.00 42.80      C    C  
HETATM 3673  C10 CLA c 503      93.800 173.605 157.831  1.00 42.80      C    C  
HETATM 3674  C11 CLA c 503      93.805 173.852 159.330  1.00 42.80      C    C  
HETATM 3675  C12 CLA c 503      94.157 175.306 159.567  1.00 42.80      C    C  
HETATM 3676  C13 CLA c 503      95.610 175.530 159.182  1.00 42.80      C    C  
HETATM 3677  C14 CLA c 503      96.546 174.736 160.076  1.00 42.80      C    C  
HETATM 3678  C15 CLA c 503      95.920 177.007 159.293  1.00 42.80      C    C  
HETATM 3679  C16 CLA c 503      95.019 177.813 158.376  1.00 42.80      C    C  
HETATM 3680  C17 CLA c 503      95.463 179.262 158.417  1.00 42.80      C    C  
HETATM 3681  C18 CLA c 503      94.457 180.265 158.952  1.00 42.80      C    C  
HETATM 3682  C19 CLA c 503      93.497 179.681 159.985  1.00 42.80      C    C  
HETATM 3683  C20 CLA c 503      95.236 181.441 159.518  1.00 42.80      C    C  
HETATM 3684  NC  CLA c 503      87.156 181.827 159.611  1.00 42.80      C    N  
HETATM 3685 MG   CLA c 503      86.951 181.635 157.501  1.00 42.80      C   MG  
HETATM 3686  CAA CLA c 504     102.738 191.063 147.995  1.00 40.75      C    C  
HETATM 3687  CAB CLA c 504     101.020 184.900 154.907  1.00 40.75      C    C  
HETATM 3688  CAC CLA c 504      99.312 192.156 158.049  1.00 40.75      C    C  
HETATM 3689  CAD CLA c 504     100.156 194.646 150.202  1.00 40.75      C    C  
HETATM 3690  NA  CLA c 504     100.961 189.950 150.598  1.00 40.75      C    N  
HETATM 3691  CBA CLA c 504     103.756 190.880 149.113  1.00 40.75      C    C  
HETATM 3692  CBB CLA c 504     100.527 183.698 154.712  1.00 40.75      C    C  
HETATM 3693  CBC CLA c 504     100.629 192.709 158.527  1.00 40.75      C    C  
HETATM 3694  CBD CLA c 504     100.546 193.580 149.241  1.00 40.75      C    C  
HETATM 3695  NB  CLA c 504     100.820 188.081 152.930  1.00 40.75      C    N  
HETATM 3696  OBD CLA c 504      99.918 195.869 149.910  1.00 40.75      C    O  
HETATM 3697  CGA CLA c 504     104.741 192.004 149.220  1.00 40.75      C    C  
HETATM 3698  CGD CLA c 504      99.496 193.494 148.176  1.00 40.75      C    C  
HETATM 3699  ND  CLA c 504     100.134 192.068 152.693  1.00 40.75      C    N  
HETATM 3700  CED CLA c 504      97.243 193.917 147.313  1.00 40.75      C    C  
HETATM 3701  CHA CLA c 504     100.623 192.330 150.101  1.00 40.75      C    C  
HETATM 3702  CHB CLA c 504     101.390 187.626 150.570  1.00 40.75      C    C  
HETATM 3703  CHC CLA c 504     100.346 187.925 155.372  1.00 40.75      C    C  
HETATM 3704  CHD CLA c 504      99.530 192.736 154.932  1.00 40.75      C    C  
HETATM 3705  CMA CLA c 504     100.976 188.073 147.519  1.00 40.75      C    C  
HETATM 3706  CMB CLA c 504     101.754 184.661 151.597  1.00 40.75      C    C  
HETATM 3707  CMC CLA c 504      99.828 188.873 158.347  1.00 40.75      C    C  
HETATM 3708  CMD CLA c 504      99.284 195.791 153.311  1.00 40.75      C    C  
HETATM 3709  C1  CLA c 504     106.944 192.656 150.241  1.00 40.75      C    C  
HETATM 3710  C1A CLA c 504     100.974 190.903 149.745  1.00 40.75      C    C  
HETATM 3711  C1B CLA c 504     101.173 187.236 151.968  1.00 40.75      C    C  
HETATM 3712  C1C CLA c 504     100.063 189.323 155.724  1.00 40.75      C    C  
HETATM 3713  C1D CLA c 504      99.776 193.041 153.524  1.00 40.75      C    C  
HETATM 3714  O1A CLA c 504     105.027 192.796 148.343  1.00 40.75      C    O  
HETATM 3715  O1D CLA c 504      99.746 193.038 147.081  1.00 40.75      C    O  
HETATM 3716  C2  CLA c 504     107.842 192.258 151.382  1.00 40.75      C    C  
HETATM 3717  C2A CLA c 504     101.372 190.484 148.362  1.00 40.75      C    C  
HETATM 3718  C2B CLA c 504     101.352 185.838 152.429  1.00 40.75      C    C  
HETATM 3719  C2C CLA c 504      99.814 189.723 157.115  1.00 40.75      C    C  
HETATM 3720  C2D CLA c 504      99.641 194.390 152.902  1.00 40.75      C    C  
HETATM 3721  O2A CLA c 504     105.404 192.261 150.317  1.00 40.75      C    O  
HETATM 3722  O2D CLA c 504      98.146 193.953 148.411  1.00 40.75      C    O  
HETATM 3723  C3  CLA c 504     108.103 193.142 152.357  1.00 40.75      C    C  
HETATM 3724  C3A CLA c 504     101.582 188.998 148.549  1.00 40.75      C    C  
HETATM 3725  C3B CLA c 504     101.034 185.944 153.849  1.00 40.75      C    C  
HETATM 3726  C3C CLA c 504      99.595 191.152 156.976  1.00 40.75      C    C  
HETATM 3727  C3D CLA c 504      99.999 194.030 151.529  1.00 40.75      C    C  
HETATM 3728  C4  CLA c 504     108.989 192.744 153.496  1.00 40.75      C    C  
HETATM 3729  C4A CLA c 504     101.284 188.825 150.002  1.00 40.75      C    C  
HETATM 3730  C4B CLA c 504     100.716 187.369 154.068  1.00 40.75      C    C  
HETATM 3731  C4C CLA c 504      99.734 191.408 155.532  1.00 40.75      C    C  
HETATM 3732  C4D CLA c 504     100.266 192.720 151.478  1.00 40.75      C    C  
HETATM 3733  C5  CLA c 504     107.496 194.529 152.321  1.00 40.75      C    C  
HETATM 3734  NC  CLA c 504     100.024 190.305 154.826  1.00 40.75      C    N  
HETATM 3735 MG   CLA c 504     100.448 190.097 152.762  1.00 40.75      C   MG  
HETATM 3736  CAA CLA c 505     110.127 162.563 172.055  1.00 25.65      C    C  
HETATM 3737  CAB CLA c 505     112.229 166.057 163.546  1.00 25.65      C    C  
HETATM 3738  CAC CLA c 505     104.161 165.527 163.513  1.00 25.65      C    C  
HETATM 3739  CAD CLA c 505     105.247 163.279 171.339  1.00 25.65      C    C  
HETATM 3740  NA  CLA c 505     109.420 164.368 169.304  1.00 25.65      C    N  
HETATM 3741  CBA CLA c 505     110.531 161.546 170.998  1.00 25.65      C    C  
HETATM 3742  CBB CLA c 505     112.306 167.313 163.179  1.00 25.65      C    C  
HETATM 3743  CBC CLA c 505     103.642 164.213 162.973  1.00 25.65      C    C  
HETATM 3744  CBD CLA c 505     106.647 163.334 171.836  1.00 25.65      C    C  
HETATM 3745  NB  CLA c 505     110.161 165.167 166.507  1.00 25.65      C    N  
HETATM 3746  OBD CLA c 505     104.247 163.506 172.098  1.00 25.65      C    O  
HETATM 3747  CGA CLA c 505     109.329 160.722 170.646  1.00 25.65      C    C  
HETATM 3748  CGD CLA c 505     106.791 164.291 172.996  1.00 25.65      C    C  
HETATM 3749  ND  CLA c 505     106.606 164.244 168.159  1.00 25.65      C    N  
HETATM 3750  CED CLA c 505     106.185 166.239 174.342  1.00 25.65      C    C  
HETATM 3751  CHA CLA c 505     107.446 163.752 170.616  1.00 25.65      C    C  
HETATM 3752  CHB CLA c 505     111.581 164.910 168.488  1.00 25.65      C    C  
HETATM 3753  CHC CLA c 505     109.224 165.569 164.234  1.00 25.65      C    C  
HETATM 3754  CHD CLA c 505     105.017 164.469 166.359  1.00 25.65      C    C  
HETATM 3755  CMA CLA c 505     111.871 165.631 171.352  1.00 25.65      C    C  
HETATM 3756  CMB CLA c 505     113.926 165.618 166.386  1.00 25.65      C    C  
HETATM 3757  CMC CLA c 505     107.038 166.323 162.027  1.00 25.65      C    C  
HETATM 3758  CMD CLA c 505     102.920 163.558 168.707  1.00 25.65      C    C  
HETATM 3759  C1  CLA c 505     108.536 160.640 168.221  1.00 25.65      C    C  
HETATM 3760  C1A CLA c 505     108.911 164.031 170.426  1.00 25.65      C    C  
HETATM 3761  C1B CLA c 505     111.361 165.176 167.068  1.00 25.65      C    C  
HETATM 3762  C1C CLA c 505     107.788 165.390 164.434  1.00 25.65      C    C  
HETATM 3763  C1D CLA c 505     105.369 164.165 167.732  1.00 25.65      C    C  
HETATM 3764  O1A CLA c 505     108.365 160.567 171.360  1.00 25.65      C    O  
HETATM 3765  O1D CLA c 505     107.561 164.051 173.899  1.00 25.65      C    O  
HETATM 3766  C2  CLA c 505     109.361 161.040 167.023  1.00 25.65      C    C  
HETATM 3767  C2A CLA c 505     109.913 163.984 171.536  1.00 25.65      C    C  
HETATM 3768  C2B CLA c 505     112.459 165.502 166.123  1.00 25.65      C    C  
HETATM 3769  C2C CLA c 505     106.810 165.750 163.393  1.00 25.65      C    C  
HETATM 3770  C2D CLA c 505     104.387 163.774 168.742  1.00 25.65      C    C  
HETATM 3771  O2A CLA c 505     109.186 160.032 169.541  1.00 25.65      C    O  
HETATM 3772  O2D CLA c 505     106.065 165.530 173.119  1.00 25.65      C    O  
HETATM 3773  C3  CLA c 505     108.743 161.459 165.905  1.00 25.65      C    C  
HETATM 3774  C3A CLA c 505     111.178 164.408 170.820  1.00 25.65      C    C  
HETATM 3775  C3B CLA c 505     111.721 165.705 164.888  1.00 25.65      C    C  
HETATM 3776  C3C CLA c 505     105.565 165.392 164.036  1.00 25.65      C    C  
HETATM 3777  C3D CLA c 505     105.269 163.617 169.899  1.00 25.65      C    C  
HETATM 3778  C4  CLA c 505     107.249 161.518 165.849  1.00 25.65      C    C  
HETATM 3779  C4A CLA c 505     110.705 164.571 169.437  1.00 25.65      C    C  
HETATM 3780  C4B CLA c 505     110.308 165.470 165.216  1.00 25.65      C    C  
HETATM 3781  C4C CLA c 505     105.983 164.892 165.351  1.00 25.65      C    C  
HETATM 3782  C4D CLA c 505     106.508 163.892 169.495  1.00 25.65      C    C  
HETATM 3783  C5  CLA c 505     109.507 161.876 164.672  1.00 25.65      C    C  
HETATM 3784  C6  CLA c 505     110.832 161.148 164.538  1.00 25.65      C    C  
HETATM 3785  C7  CLA c 505     111.824 162.094 163.882  1.00 25.65      C    C  
HETATM 3786  C8  CLA c 505     112.702 161.381 162.870  1.00 25.65      C    C  
HETATM 3787  C9  CLA c 505     114.125 161.864 163.100  1.00 25.65      C    C  
HETATM 3788  C10 CLA c 505     112.189 161.677 161.460  1.00 25.65      C    C  
HETATM 3789  C11 CLA c 505     112.886 160.879 160.357  1.00 25.65      C    C  
HETATM 3790  C12 CLA c 505     112.932 159.387 160.666  1.00 25.65      C    C  
HETATM 3791  C13 CLA c 505     112.350 158.537 159.543  1.00 25.65      C    C  
HETATM 3792  C14 CLA c 505     110.994 157.985 159.952  1.00 25.65      C    C  
HETATM 3793  C15 CLA c 505     113.311 157.399 159.223  1.00 25.65      C    C  
HETATM 3794  NC  CLA c 505     107.299 164.899 165.559  1.00 25.65      C    N  
HETATM 3795 MG   CLA c 505     108.367 164.708 167.384  1.00 25.65      C   MG  
HETATM 3796  CAA CLA c 506      96.766 158.807 172.056  1.00 46.01      C    C  
HETATM 3797  CAB CLA c 506      92.735 163.936 165.416  1.00 46.01      C    C  
HETATM 3798  CAC CLA c 506      89.084 156.761 164.701  1.00 46.01      C    C  
HETATM 3799  CAD CLA c 506      93.371 155.114 171.531  1.00 46.01      C    C  
HETATM 3800  NA  CLA c 506      94.109 159.570 170.146  1.00 46.01      C    N  
HETATM 3801  CBA CLA c 506      97.139 158.388 170.641  1.00 46.01      C    C  
HETATM 3802  CBB CLA c 506      93.390 165.005 165.057  1.00 46.01      C    C  
HETATM 3803  CBC CLA c 506      87.775 157.140 164.052  1.00 46.01      C    C  
HETATM 3804  CBD CLA c 506      94.085 156.267 172.116  1.00 46.01      C    C  
HETATM 3805  NB  CLA c 506      93.102 161.170 167.862  1.00 46.01      C    N  
HETATM 3806  OBD CLA c 506      93.183 153.993 172.111  1.00 46.01      C    O  
HETATM 3807  CGA CLA c 506      98.618 158.280 170.413  1.00 46.01      C    C  
HETATM 3808  CGD CLA c 506      93.285 156.649 173.313  1.00 46.01      C    C  
HETATM 3809  ND  CLA c 506      92.286 157.363 168.978  1.00 46.01      C    N  
HETATM 3810  CED CLA c 506      90.975 157.479 173.644  1.00 46.01      C    C  
HETATM 3811  CHA CLA c 506      93.891 157.342 171.078  1.00 46.01      C    C  
HETATM 3812  CHB CLA c 506      94.631 161.833 169.667  1.00 46.01      C    C  
HETATM 3813  CHC CLA c 506      91.665 161.101 165.844  1.00 46.01      C    C  
HETATM 3814  CHD CLA c 506      90.710 156.555 167.347  1.00 46.01      C    C  
HETATM 3815  CMA CLA c 506      94.813 161.706 172.619  1.00 46.01      C    C  
HETATM 3816  CMB CLA c 506      94.861 164.515 168.092  1.00 46.01      C    C  
HETATM 3817  CMC CLA c 506      89.726 160.153 163.704  1.00 46.01      C    C  
HETATM 3818  CMD CLA c 506      91.149 153.713 169.381  1.00 46.01      C    C  
HETATM 3819  C1  CLA c 506      99.974 157.568 168.357  1.00 46.01      C    C  
HETATM 3820  C1A CLA c 506      94.420 158.746 171.062  1.00 46.01      C    C  
HETATM 3821  C1B CLA c 506      93.906 162.060 168.418  1.00 46.01      C    C  
HETATM 3822  C1C CLA c 506      91.124 159.739 165.867  1.00 46.01      C    C  
HETATM 3823  C1D CLA c 506      91.548 156.352 168.532  1.00 46.01      C    C  
HETATM 3824  O1A CLA c 506      99.457 159.055 170.840  1.00 46.01      C    O  
HETATM 3825  O1D CLA c 506      93.826 157.179 174.250  1.00 46.01      C    O  
HETATM 3826  C2  CLA c 506      99.651 157.115 166.956  1.00 46.01      C    C  
HETATM 3827  C2A CLA c 506      95.315 159.307 172.133  1.00 46.01      C    C  
HETATM 3828  C2B CLA c 506      94.023 163.343 167.688  1.00 46.01      C    C  
HETATM 3829  C2C CLA c 506      90.190 159.294 164.835  1.00 46.01      C    C  
HETATM 3830  C2D CLA c 506      91.678 155.113 169.349  1.00 46.01      C    C  
HETATM 3831  O2A CLA c 506      99.158 157.300 169.710  1.00 46.01      C    O  
HETATM 3832  O2D CLA c 506      91.860 156.406 173.358  1.00 46.01      C    O  
HETATM 3833  C3  CLA c 506      99.277 155.868 166.616  1.00 46.01      C    C  
HETATM 3834  C3A CLA c 506      95.413 160.722 171.661  1.00 46.01      C    C  
HETATM 3835  C3B CLA c 506      93.125 163.102 166.569  1.00 46.01      C    C  
HETATM 3836  C3C CLA c 506      89.922 157.904 165.264  1.00 46.01      C    C  
HETATM 3837  C3D CLA c 506      92.637 155.584 170.349  1.00 46.01      C    C  
HETATM 3838  C4  CLA c 506      99.074 154.787 167.635  1.00 46.01      C    C  
HETATM 3839  C4A CLA c 506      94.673 160.717 170.398  1.00 46.01      C    C  
HETATM 3840  C4B CLA c 506      92.610 161.733 166.768  1.00 46.01      C    C  
HETATM 3841  C4C CLA c 506      90.758 157.750 166.480  1.00 46.01      C    C  
HETATM 3842  C4D CLA c 506      92.945 156.839 170.074  1.00 46.01      C    C  
HETATM 3843  C5  CLA c 506      99.031 155.562 165.159  1.00 46.01      C    C  
HETATM 3844  C6  CLA c 506     100.367 155.203 164.509  1.00 46.01      C    C  
HETATM 3845  C7  CLA c 506     100.909 156.347 163.654  1.00 46.01      C    C  
HETATM 3846  C8  CLA c 506     102.423 156.277 163.450  1.00 46.01      C    C  
HETATM 3847  C9  CLA c 506     103.177 156.103 164.765  1.00 46.01      C    C  
HETATM 3848  C10 CLA c 506     102.893 157.531 162.722  1.00 46.01      C    C  
HETATM 3849  NC  CLA c 506      91.449 158.848 166.796  1.00 46.01      C    N  
HETATM 3850 MG   CLA c 506      92.737 159.225 168.436  1.00 46.01      C   MG  
HETATM 3851  CAA F6C c 507      96.230 170.656 166.337  1.00 32.94      C    C  
HETATM 3852  CAB F6C c 507     100.411 162.669 169.521  1.00 32.94      C    C  
HETATM 3853  CAC F6C c 507      95.403 165.033 175.521  1.00 32.94      C    C  
HETATM 3854  CAD F6C c 507      92.926 170.526 169.724  1.00 32.94      C    C  
HETATM 3855  NA  F6C c 507      96.367 167.725 168.038  1.00 32.94      C    N  
HETATM 3856  CBA F6C c 507      95.320 171.519 165.470  1.00 32.94      C    C  
HETATM 3857  CBB F6C c 507     100.219 161.472 169.012  1.00 32.94      C    C  
HETATM 3858  CBC F6C c 507      93.980 164.530 175.412  1.00 32.94      C    C  
HETATM 3859  CBD F6C c 507      93.649 170.427 168.415  1.00 32.94      C    C  
HETATM 3860  NB  F6C c 507      97.946 165.458 169.228  1.00 32.94      C    N  
HETATM 3861  OBD F6C c 507      91.829 171.167 169.915  1.00 32.94      C    O  
HETATM 3862  CGA F6C c 507      95.275 170.958 164.069  1.00 32.94      C    C  
HETATM 3863  CGD F6C c 507      92.678 170.036 167.342  1.00 32.94      C    C  
HETATM 3864  ND  F6C c 507      95.032 167.802 170.816  1.00 32.94      C    N  
HETATM 3865  CED F6C c 507      91.022 168.179 167.155  1.00 32.94      C    C  
HETATM 3866  CHA F6C c 507      94.612 169.292 168.656  1.00 32.94      C    C  
HETATM 3867  CHB F6C c 507      98.059 166.452 166.957  1.00 32.94      C    C  
HETATM 3868  CHC F6C c 507      98.232 164.121 171.322  1.00 32.94      C    C  
HETATM 3869  CHD F6C c 507      94.698 167.035 173.100  1.00 32.94      C    C  
HETATM 3870  CMA F6C c 507      96.761 167.652 164.414  1.00 32.94      C    C  
HETATM 3871  CMB F6C c 507     100.363 164.181 166.552  1.00 32.94      C    C  
HETATM 3872  CMC F6C c 507      97.806 163.055 174.314  1.00 32.94      C    C  
HETATM 3873  CMD F6C c 507      92.321 169.578 172.964  1.00 32.94      C    C  
HETATM 3874  OMB F6C c 507     100.319 164.938 165.598  1.00 32.94      C    O  
HETATM 3875  C1  F6C c 507      93.141 170.422 162.808  1.00 32.94      C    C  
HETATM 3876  C1A F6C c 507      95.606 168.696 167.715  1.00 32.94      C    C  
HETATM 3877  C1B F6C c 507      98.478 165.492 167.999  1.00 32.94      C    C  
HETATM 3878  C1C F6C c 507      97.247 164.708 172.256  1.00 32.94      C    C  
HETATM 3879  C1D F6C c 507      94.372 167.922 171.976  1.00 32.94      C    C  
HETATM 3880  O1A F6C c 507      96.011 171.304 163.159  1.00 32.94      C    O  
HETATM 3881  O1D F6C c 507      92.134 170.884 166.654  1.00 32.94      C    O  
HETATM 3882  C2  F6C c 507      92.945 169.899 161.405  1.00 32.94      C    C  
HETATM 3883  C2A F6C c 507      95.775 169.202 166.313  1.00 32.94      C    C  
HETATM 3884  C2B F6C c 507      99.537 164.462 167.780  1.00 32.94      C    C  
HETATM 3885  C2C F6C c 507      97.082 164.185 173.631  1.00 32.94      C    C  
HETATM 3886  C2D F6C c 507      93.327 168.997 172.007  1.00 32.94      C    C  
HETATM 3887  O2A F6C c 507      94.430 170.024 163.669  1.00 32.94      C    O  
HETATM 3888  O2D F6C c 507      92.372 168.634 167.108  1.00 32.94      C    O  
HETATM 3889  C3  F6C c 507      92.798 168.586 161.180  1.00 32.94      C    C  
HETATM 3890  C3A F6C c 507      96.879 168.282 165.797  1.00 32.94      C    C  
HETATM 3891  C3B F6C c 507      99.560 163.797 169.084  1.00 32.94      C    C  
HETATM 3892  C3C F6C c 507      96.031 165.057 174.149  1.00 32.94      C    C  
HETATM 3893  C3D F6C c 507      93.482 169.503 170.637  1.00 32.94      C    C  
HETATM 3894  C4  F6C c 507      92.605 168.083 159.780  1.00 32.94      C    C  
HETATM 3895  C4A F6C c 507      97.131 167.423 167.000  1.00 32.94      C    C  
HETATM 3896  C4B F6C c 507      98.543 164.475 169.921  1.00 32.94      C    C  
HETATM 3897  C4C F6C c 507      95.718 165.970 173.021  1.00 32.94      C    C  
HETATM 3898  C4D F6C c 507      94.445 168.795 170.032  1.00 32.94      C    C  
HETATM 3899  C5  F6C c 507      92.826 167.613 162.334  1.00 32.94      C    C  
HETATM 3900  C6  F6C c 507      92.835 166.187 161.794  1.00 32.94      C    C  
HETATM 3901  C7  F6C c 507      94.246 165.755 161.412  1.00 32.94      C    C  
HETATM 3902  C8  F6C c 507      94.477 164.287 161.747  1.00 32.94      C    C  
HETATM 3903  C9  F6C c 507      95.828 163.815 161.224  1.00 32.94      C    C  
HETATM 3904  C10 F6C c 507      93.343 163.448 161.169  1.00 32.94      C    C  
HETATM 3905  C11 F6C c 507      93.828 162.051 160.802  1.00 32.94      C    C  
HETATM 3906  C12 F6C c 507      93.033 160.983 161.544  1.00 32.94      C    C  
HETATM 3907  C13 F6C c 507      93.957 159.934 162.150  1.00 32.94      C    C  
HETATM 3908  C14 F6C c 507      93.553 158.531 161.714  1.00 32.94      C    C  
HETATM 3909  C15 F6C c 507      93.940 160.059 163.669  1.00 32.94      C    C  
HETATM 3910  NC  F6C c 507      96.456 165.734 171.919  1.00 32.94      C    N  
HETATM 3911 MG   F6C c 507      96.462 166.654 169.998  1.00 32.94      C   MG  
HETATM 3912  CAA CLA c 508     105.031 181.561 176.656  1.00 22.78      C    C  
HETATM 3913  CAB CLA c 508     101.849 178.127 168.658  1.00 22.78      C    C  
HETATM 3914  CAC CLA c 508     109.809 178.980 167.489  1.00 22.78      C    C  
HETATM 3915  CAD CLA c 508     109.762 180.525 175.557  1.00 22.78      C    C  
HETATM 3916  NA  CLA c 508     105.385 179.585 174.025  1.00 22.78      C    N  
HETATM 3917  CBA CLA c 508     105.184 182.531 175.489  1.00 22.78      C    C  
HETATM 3918  CBB CLA c 508     100.581 177.822 168.563  1.00 22.78      C    C  
HETATM 3919  CBC CLA c 508     110.177 180.429 167.323  1.00 22.78      C    C  
HETATM 3920  CBD CLA c 508     108.438 180.380 176.232  1.00 22.78      C    C  
HETATM 3921  NB  CLA c 508     104.337 178.903 171.329  1.00 22.78      C    N  
HETATM 3922  OBD CLA c 508     110.893 180.471 176.142  1.00 22.78      C    O  
HETATM 3923  CGA CLA c 508     104.761 183.934 175.783  1.00 22.78      C    C  
HETATM 3924  CGD CLA c 508     108.428 179.206 177.152  1.00 22.78      C    C  
HETATM 3925  ND  CLA c 508     108.110 179.442 172.602  1.00 22.78      C    N  
HETATM 3926  CED CLA c 508     107.612 178.170 179.261  1.00 22.78      C    C  
HETATM 3927  CHA CLA c 508     107.513 180.052 175.097  1.00 22.78      C    C  
HETATM 3928  CHB CLA c 508     103.144 179.224 173.464  1.00 22.78      C    C  
HETATM 3929  CHC CLA c 508     104.960 178.500 168.983  1.00 22.78      C    C  
HETATM 3930  CHD CLA c 508     109.476 179.142 170.662  1.00 22.78      C    C  
HETATM 3931  CMA CLA c 508     103.045 178.651 176.431  1.00 22.78      C    C  
HETATM 3932  CMB CLA c 508     100.680 178.669 171.907  1.00 22.78      C    C  
HETATM 3933  CMC CLA c 508     106.661 178.422 166.435  1.00 22.78      C    C  
HETATM 3934  CMD CLA c 508     111.865 180.148 172.808  1.00 22.78      C    C  
HETATM 3935  C1  CLA c 508     105.591 186.024 174.672  1.00 22.78      C    C  
HETATM 3936  C1A CLA c 508     106.025 179.912 175.068  1.00 22.78      C    C  
HETATM 3937  C1B CLA c 508     103.227 178.937 172.037  1.00 22.78      C    C  
HETATM 3938  C1C CLA c 508     106.403 178.704 169.014  1.00 22.78      C    C  
HETATM 3939  C1D CLA c 508     109.299 179.493 172.056  1.00 22.78      C    C  
HETATM 3940  O1A CLA c 508     104.548 184.401 176.873  1.00 22.78      C    O  
HETATM 3941  O1D CLA c 508     109.168 178.263 176.966  1.00 22.78      C    O  
HETATM 3942  C2  CLA c 508     105.731 186.696 173.339  1.00 22.78      C    C  
HETATM 3943  C2A CLA c 508     105.149 180.091 176.270  1.00 22.78      C    C  
HETATM 3944  C2B CLA c 508     102.019 178.671 171.281  1.00 22.78      C    C  
HETATM 3945  C2C CLA c 508     107.194 178.648 167.800  1.00 22.78      C    C  
HETATM 3946  C2D CLA c 508     110.388 179.925 172.941  1.00 22.78      C    C  
HETATM 3947  O2A CLA c 508     104.549 184.836 174.863  1.00 22.78      C    O  
HETATM 3948  O2D CLA c 508     107.505 179.166 178.262  1.00 22.78      C    O  
HETATM 3949  C3  CLA c 508     106.676 187.599 173.091  1.00 22.78      C    C  
HETATM 3950  C3A CLA c 508     103.799 179.756 175.729  1.00 22.78      C    C  
HETATM 3951  C3B CLA c 508     102.534 178.446 169.935  1.00 22.78      C    C  
HETATM 3952  C3C CLA c 508     108.541 178.901 168.272  1.00 22.78      C    C  
HETATM 3953  C3D CLA c 508     109.602 180.128 174.160  1.00 22.78      C    C  
HETATM 3954  C4  CLA c 508     107.673 188.009 174.127  1.00 22.78      C    C  
HETATM 3955  C4A CLA c 508     104.116 179.514 174.312  1.00 22.78      C    C  
HETATM 3956  C4B CLA c 508     103.997 178.612 170.071  1.00 22.78      C    C  
HETATM 3957  C4C CLA c 508     108.357 179.053 169.719  1.00 22.78      C    C  
HETATM 3958  C4D CLA c 508     108.332 179.843 173.901  1.00 22.78      C    C  
HETATM 3959  C5  CLA c 508     106.719 188.222 171.725  1.00 22.78      C    C  
HETATM 3960  C6  CLA c 508     107.637 187.417 170.827  1.00 22.78      C    C  
HETATM 3961  C7  CLA c 508     108.303 188.316 169.795  1.00 22.78      C    C  
HETATM 3962  C8  CLA c 508     108.887 187.471 168.671  1.00 22.78      C    C  
HETATM 3963  C9  CLA c 508     110.182 186.794 169.103  1.00 22.78      C    C  
HETATM 3964  C10 CLA c 508     109.115 188.337 167.442  1.00 22.78      C    C  
HETATM 3965  C11 CLA c 508     107.899 188.326 166.525  1.00 22.78      C    C  
HETATM 3966  C12 CLA c 508     108.352 188.211 165.077  1.00 22.78      C    C  
HETATM 3967  C13 CLA c 508     107.174 188.117 164.121  1.00 22.78      C    C  
HETATM 3968  C14 CLA c 508     107.291 186.868 163.262  1.00 22.78      C    C  
HETATM 3969  C15 CLA c 508     107.144 189.369 163.252  1.00 22.78      C    C  
HETATM 3970  NC  CLA c 508     107.083 178.948 170.104  1.00 22.78      C    N  
HETATM 3971 MG   CLA c 508     106.243 179.237 172.014  1.00 22.78      C   MG  
HETATM 3972  CAA CLA c 509      94.500 177.860 167.923  1.00 33.77      C    C  
HETATM 3973  CAB CLA c 509      98.352 183.338 174.298  1.00 33.77      C    C  
HETATM 3974  CAC CLA c 509      99.348 175.546 177.302  1.00 33.77      C    C  
HETATM 3975  CAD CLA c 509      96.180 173.678 169.923  1.00 33.77      C    C  
HETATM 3976  NA  CLA c 509      96.705 178.340 170.338  1.00 33.77      C    N  
HETATM 3977  CBA CLA c 509      93.970 178.043 166.495  1.00 33.77      C    C  
HETATM 3978  CBB CLA c 509      98.188 183.375 175.573  1.00 33.77      C    C  
HETATM 3979  CBC CLA c 509     100.787 175.174 177.017  1.00 33.77      C    C  
HETATM 3980  CBD CLA c 509      96.044 174.812 168.984  1.00 33.77      C    C  
HETATM 3981  NB  CLA c 509      97.649 180.080 172.564  1.00 33.77      C    N  
HETATM 3982  OBD CLA c 509      96.225 172.462 169.572  1.00 33.77      C    O  
HETATM 3983  CGA CLA c 509      94.876 178.012 165.273  1.00 33.77      C    C  
HETATM 3984  CGD CLA c 509      97.079 174.663 167.913  1.00 33.77      C    C  
HETATM 3985  ND  CLA c 509      97.283 176.063 172.323  1.00 33.77      C    N  
HETATM 3986  CED CLA c 509      99.333 174.932 167.012  1.00 33.77      C    C  
HETATM 3987  CHA CLA c 509      96.372 175.999 169.842  1.00 33.77      C    C  
HETATM 3988  CHB CLA c 509      96.862 180.692 170.299  1.00 33.77      C    C  
HETATM 3989  CHC CLA c 509      98.472 180.030 174.920  1.00 33.77      C    C  
HETATM 3990  CHD CLA c 509      97.988 175.199 174.463  1.00 33.77      C    C  
HETATM 3991  CMA CLA c 509      97.347 179.946 167.489  1.00 33.77      C    C  
HETATM 3992  CMB CLA c 509      97.323 183.689 171.418  1.00 33.77      C    C  
HETATM 3993  CMC CLA c 509      99.642 178.856 177.689  1.00 33.77      C    C  
HETATM 3994  CMD CLA c 509      97.127 172.258 172.865  1.00 33.77      C    C  
HETATM 3995  C1  CLA c 509      93.636 177.687 163.149  1.00 33.77      C    C  
HETATM 3996  C1A CLA c 509      96.358 177.451 169.509  1.00 33.77      C    C  
HETATM 3997  C1B CLA c 509      97.324 181.000 171.648  1.00 33.77      C    C  
HETATM 3998  C1C CLA c 509      98.553 178.597 175.242  1.00 33.77      C    C  
HETATM 3999  C1D CLA c 509      97.470 175.015 173.115  1.00 33.77      C    C  
HETATM 4000  O1A CLA c 509      95.943 177.437 165.106  1.00 33.77      C    O  
HETATM 4001  O1D CLA c 509      96.767 174.274 166.808  1.00 33.77      C    O  
HETATM 4002  C2  CLA c 509      93.593 176.204 163.423  1.00 33.77      C    C  
HETATM 4003  C2A CLA c 509      95.991 177.985 168.172  1.00 33.77      C    C  
HETATM 4004  C2B CLA c 509      97.531 182.386 172.107  1.00 33.77      C    C  
HETATM 4005  C2C CLA c 509      99.099 178.095 176.518  1.00 33.77      C    C  
HETATM 4006  C2D CLA c 509      97.127 173.710 172.503  1.00 33.77      C    C  
HETATM 4007  O2A CLA c 509      94.532 178.578 164.130  1.00 33.77      C    O  
HETATM 4008  O2D CLA c 509      98.466 174.983 168.132  1.00 33.77      C    O  
HETATM 4009  C3  CLA c 509      92.435 175.556 163.575  1.00 33.77      C    C  
HETATM 4010  C3A CLA c 509      96.235 179.446 168.355  1.00 33.77      C    C  
HETATM 4011  C3B CLA c 509      98.001 182.191 173.447  1.00 33.77      C    C  
HETATM 4012  C3C CLA c 509      98.958 176.656 176.358  1.00 33.77      C    C  
HETATM 4013  C3D CLA c 509      96.694 174.191 171.196  1.00 33.77      C    C  
HETATM 4014  C4  CLA c 509      91.133 176.286 163.472  1.00 33.77      C    C  
HETATM 4015  C4A CLA c 509      96.604 179.507 169.765  1.00 33.77      C    C  
HETATM 4016  C4B CLA c 509      98.052 180.722 173.679  1.00 33.77      C    C  
HETATM 4017  C4C CLA c 509      98.357 176.504 175.020  1.00 33.77      C    C  
HETATM 4018  C4D CLA c 509      96.810 175.509 171.154  1.00 33.77      C    C  
HETATM 4019  C5  CLA c 509      92.431 174.084 163.878  1.00 33.77      C    C  
HETATM 4020  C6  CLA c 509      91.659 173.915 165.183  1.00 33.77      C    C  
HETATM 4021  C7  CLA c 509      92.479 174.308 166.412  1.00 33.77      C    C  
HETATM 4022  C8  CLA c 509      91.750 174.154 167.757  1.00 33.77      C    C  
HETATM 4023  C9  CLA c 509      90.308 173.652 167.673  1.00 33.77      C    C  
HETATM 4024  C10 CLA c 509      91.799 175.494 168.463  1.00 33.77      C    C  
HETATM 4025  C11 CLA c 509      91.955 175.401 169.973  1.00 33.77      C    C  
HETATM 4026  C12 CLA c 509      92.652 174.163 170.489  1.00 33.77      C    C  
HETATM 4027  C13 CLA c 509      92.833 174.322 171.985  1.00 33.77      C    C  
HETATM 4028  C14 CLA c 509      93.607 175.590 172.320  1.00 33.77      C    C  
HETATM 4029  C15 CLA c 509      93.578 173.098 172.468  1.00 33.77      C    C  
HETATM 4030  C16 CLA c 509      93.655 173.044 173.982  1.00 33.77      C    C  
HETATM 4031  C17 CLA c 509      92.263 173.126 174.587  1.00 33.77      C    C  
HETATM 4032  C18 CLA c 509      92.324 172.853 176.066  1.00 33.77      C    C  
HETATM 4033  C19 CLA c 509      91.075 173.414 176.696  1.00 33.77      C    C  
HETATM 4034  C20 CLA c 509      92.392 171.369 176.322  1.00 33.77      C    C  
HETATM 4035  NC  CLA c 509      98.125 177.664 174.392  1.00 33.77      C    N  
HETATM 4036 MG   CLA c 509      97.503 178.028 172.398  1.00 33.77      C   MG  
HETATM 4037  CAA CLA c 510     100.730 183.247 170.359  1.00 31.02      C    C  
HETATM 4038  CAB CLA c 510      97.776 180.292 162.056  1.00 31.02      C    C  
HETATM 4039  CAC CLA c 510      96.473 188.239 162.074  1.00 31.02      C    C  
HETATM 4040  CAD CLA c 510     100.729 188.031 169.033  1.00 31.02      C    C  
HETATM 4041  NA  CLA c 510     100.331 183.662 167.194  1.00 31.02      C    N  
HETATM 4042  CBA CLA c 510     101.230 182.203 171.326  1.00 31.02      C    C  
HETATM 4043  CBB CLA c 510      97.525 179.014 161.854  1.00 31.02      C    C  
HETATM 4044  CBC CLA c 510      97.489 188.831 161.143  1.00 31.02      C    C  
HETATM 4045  CBD CLA c 510     101.106 186.687 169.522  1.00 31.02      C    C  
HETATM 4046  NB  CLA c 510      99.019 182.615 164.705  1.00 31.02      C    N  
HETATM 4047  OBD CLA c 510     101.214 189.139 169.445  1.00 31.02      C    O  
HETATM 4048  CGA CLA c 510     102.271 182.811 172.216  1.00 31.02      C    C  
HETATM 4049  CGD CLA c 510     102.586 186.655 169.755  1.00 31.02      C    C  
HETATM 4050  ND  CLA c 510      99.195 186.358 166.266  1.00 31.02      C    N  
HETATM 4051  CED CLA c 510     104.712 186.706 168.548  1.00 31.02      C    C  
HETATM 4052  CHA CLA c 510     100.648 185.763 168.406  1.00 31.02      C    C  
HETATM 4053  CHB CLA c 510     100.326 181.433 166.408  1.00 31.02      C    C  
HETATM 4054  CHC CLA c 510      97.663 183.302 162.742  1.00 31.02      C    C  
HETATM 4055  CHD CLA c 510      97.994 187.767 164.705  1.00 31.02      C    C  
HETATM 4056  CMA CLA c 510     102.843 181.449 168.015  1.00 31.02      C    C  
HETATM 4057  CMB CLA c 510      99.603 178.865 164.586  1.00 31.02      C    C  
HETATM 4058  CMC CLA c 510      96.213 185.133 160.623  1.00 31.02      C    C  
HETATM 4059  CMD CLA c 510      99.135 190.131 167.031  1.00 31.02      C    C  
HETATM 4060  C1  CLA c 510     104.713 183.284 171.617  1.00 31.02      C    C  
HETATM 4061  C1A CLA c 510     100.829 184.285 168.191  1.00 31.02      C    C  
HETATM 4062  C1B CLA c 510      99.528 181.483 165.176  1.00 31.02      C    C  
HETATM 4063  C1C CLA c 510      97.513 184.753 162.925  1.00 31.02      C    C  
HETATM 4064  C1D CLA c 510      98.789 187.577 165.920  1.00 31.02      C    C  
HETATM 4065  O1A CLA c 510     102.048 183.694 173.012  1.00 31.02      C    O  
HETATM 4066  O1D CLA c 510     103.043 185.994 170.662  1.00 31.02      C    O  
HETATM 4067  C2  CLA c 510     105.424 182.804 170.382  1.00 31.02      C    C  
HETATM 4068  C2A CLA c 510     101.591 183.392 169.115  1.00 31.02      C    C  
HETATM 4069  C2B CLA c 510      99.211 180.286 164.344  1.00 31.02      C    C  
HETATM 4070  C2C CLA c 510      96.833 185.581 161.917  1.00 31.02      C    C  
HETATM 4071  C2D CLA c 510      99.227 188.656 166.843  1.00 31.02      C    C  
HETATM 4072  O2A CLA c 510     103.525 182.436 172.260  1.00 31.02      C    O  
HETATM 4073  O2D CLA c 510     103.519 187.378 168.924  1.00 31.02      C    O  
HETATM 4074  C3  CLA c 510     106.752 182.853 170.264  1.00 31.02      C    C  
HETATM 4075  C3A CLA c 510     101.523 182.067 168.410  1.00 31.02      C    C  
HETATM 4076  C3B CLA c 510      98.428 180.880 163.261  1.00 31.02      C    C  
HETATM 4077  C3C CLA c 510      96.946 186.899 162.529  1.00 31.02      C    C  
HETATM 4078  C3D CLA c 510      99.966 187.854 167.799  1.00 31.02      C    C  
HETATM 4079  C4  CLA c 510     107.604 183.393 171.362  1.00 31.02      C    C  
HETATM 4080  C4A CLA c 510     100.657 182.399 167.267  1.00 31.02      C    C  
HETATM 4081  C4B CLA c 510      98.367 182.322 163.577  1.00 31.02      C    C  
HETATM 4082  C4C CLA c 510      97.665 186.670 163.782  1.00 31.02      C    C  
HETATM 4083  C4D CLA c 510      99.911 186.581 167.432  1.00 31.02      C    C  
HETATM 4084  C5  CLA c 510     107.450 182.371 169.019  1.00 31.02      C    C  
HETATM 4085  C6  CLA c 510     106.467 182.124 167.885  1.00 31.02      C    C  
HETATM 4086  C7  CLA c 510     106.561 183.218 166.842  1.00 31.02      C    C  
HETATM 4087  C8  CLA c 510     106.506 182.617 165.448  1.00 31.02      C    C  
HETATM 4088  C9  CLA c 510     107.894 182.205 165.010  1.00 31.02      C    C  
HETATM 4089  C10 CLA c 510     105.954 183.631 164.460  1.00 31.02      C    C  
HETATM 4090  C11 CLA c 510     104.703 183.109 163.771  1.00 31.02      C    C  
HETATM 4091  C12 CLA c 510     103.527 183.178 164.731  1.00 31.02      C    C  
HETATM 4092  C13 CLA c 510     102.408 184.096 164.246  1.00 31.02      C    C  
HETATM 4093  C14 CLA c 510     101.950 183.701 162.851  1.00 31.02      C    C  
HETATM 4094  C15 CLA c 510     102.830 185.560 164.325  1.00 31.02      C    C  
HETATM 4095  C16 CLA c 510     101.730 186.492 163.825  1.00 31.02      C    C  
HETATM 4096  C17 CLA c 510     102.306 187.498 162.833  1.00 31.02      C    C  
HETATM 4097  C18 CLA c 510     102.065 188.965 163.204  1.00 31.02      C    C  
HETATM 4098  C19 CLA c 510     100.833 189.518 162.506  1.00 31.02      C    C  
HETATM 4099  C20 CLA c 510     101.970 189.213 164.703  1.00 31.02      C    C  
HETATM 4100  NC  CLA c 510      97.982 185.392 163.985  1.00 31.02      C    N  
HETATM 4101 MG   CLA c 510      99.183 184.517 165.491  1.00 31.02      C   MG  
HETATM 4102  CAA CLA c 511      95.637 188.705 180.678  1.00 37.12      C    C  
HETATM 4103  CAB CLA c 511      98.137 187.755 171.517  1.00 37.12      C    C  
HETATM 4104  CAC CLA c 511     104.813 189.690 175.428  1.00 37.12      C    C  
HETATM 4105  CAD CLA c 511     100.363 188.366 182.068  1.00 37.12      C    C  
HETATM 4106  NA  CLA c 511      97.745 187.755 178.149  1.00 37.12      C    N  
HETATM 4107  CBA CLA c 511      96.014 190.068 180.126  1.00 37.12      C    C  
HETATM 4108  CBB CLA c 511      97.428 187.118 170.621  1.00 37.12      C    C  
HETATM 4109  CBC CLA c 511     104.631 191.171 175.641  1.00 37.12      C    C  
HETATM 4110  CBD CLA c 511      98.946 188.003 181.827  1.00 37.12      C    C  
HETATM 4111  NB  CLA c 511      98.444 187.800 175.213  1.00 37.12      C    N  
HETATM 4112  OBD CLA c 511     100.954 188.336 183.198  1.00 37.12      C    O  
HETATM 4113  CGA CLA c 511      95.970 191.012 181.296  1.00 37.12      C    C  
HETATM 4114  CGD CLA c 511      98.680 186.664 182.420  1.00 37.12      C    C  
HETATM 4115  ND  CLA c 511     100.731 188.299 178.508  1.00 37.12      C    N  
HETATM 4116  CED CLA c 511      97.778 185.504 184.377  1.00 37.12      C    C  
HETATM 4117  CHA CLA c 511      98.849 187.963 180.319  1.00 37.12      C    C  
HETATM 4118  CHB CLA c 511      96.273 187.464 176.322  1.00 37.12      C    C  
HETATM 4119  CHC CLA c 511     100.325 188.088 173.617  1.00 37.12      C    C  
HETATM 4120  CHD CLA c 511     102.922 188.753 177.667  1.00 37.12      C    C  
HETATM 4121  CMA CLA c 511      94.556 186.234 178.525  1.00 37.12      C    C  
HETATM 4122  CMB CLA c 511      95.222 187.328 173.278  1.00 37.12      C    C  
HETATM 4123  CMC CLA c 511     103.138 189.139 172.544  1.00 37.12      C    C  
HETATM 4124  CMD CLA c 511     103.562 189.067 180.992  1.00 37.12      C    C  
HETATM 4125  C1  CLA c 511      94.944 193.374 181.466  1.00 37.12      C    C  
HETATM 4126  C1A CLA c 511      97.661 187.761 179.425  1.00 37.12      C    C  
HETATM 4127  C1B CLA c 511      97.136 187.599 175.133  1.00 37.12      C    C  
HETATM 4128  C1C CLA c 511     101.427 188.465 174.491  1.00 37.12      C    C  
HETATM 4129  C1D CLA c 511     101.990 188.601 178.762  1.00 37.12      C    C  
HETATM 4130  O1A CLA c 511      96.865 191.110 182.112  1.00 37.12      C    O  
HETATM 4131  O1D CLA c 511      99.372 185.720 182.150  1.00 37.12      C    O  
HETATM 4132  C2  CLA c 511      95.167 194.058 180.141  1.00 37.12      C    C  
HETATM 4133  C2A CLA c 511      96.271 187.525 179.946  1.00 37.12      C    C  
HETATM 4134  C2B CLA c 511      96.632 187.525 173.735  1.00 37.12      C    C  
HETATM 4135  C2C CLA c 511     102.712 188.937 173.962  1.00 37.12      C    C  
HETATM 4136  C2D CLA c 511     102.348 188.735 180.186  1.00 37.12      C    C  
HETATM 4137  O2A CLA c 511      94.944 191.780 181.619  1.00 37.12      C    O  
HETATM 4138  O2D CLA c 511      97.600 186.463 183.350  1.00 37.12      C    O  
HETATM 4139  C3  CLA c 511      95.027 195.386 180.012  1.00 37.12      C    C  
HETATM 4140  C3A CLA c 511      95.513 187.373 178.645  1.00 37.12      C    C  
HETATM 4141  C3B CLA c 511      97.865 187.712 172.972  1.00 37.12      C    C  
HETATM 4142  C3C CLA c 511     103.439 189.166 175.197  1.00 37.12      C    C  
HETATM 4143  C3D CLA c 511     101.032 188.464 180.762  1.00 37.12      C    C  
HETATM 4144  C4  CLA c 511      95.250 196.035 178.680  1.00 37.12      C    C  
HETATM 4145  C4A CLA c 511      96.572 187.528 177.623  1.00 37.12      C    C  
HETATM 4146  C4B CLA c 511      98.926 187.870 173.973  1.00 37.12      C    C  
HETATM 4147  C4C CLA c 511     102.511 188.810 176.265  1.00 37.12      C    C  
HETATM 4148  C4D CLA c 511     100.179 188.219 179.772  1.00 37.12      C    C  
HETATM 4149  C5  CLA c 511      94.635 196.238 181.196  1.00 37.12      C    C  
HETATM 4150  NC  CLA c 511     101.331 188.406 175.815  1.00 37.12      C    N  
HETATM 4151 MG   CLA c 511      99.566 188.037 176.911  1.00 37.12      C   MG  
HETATM 4152  CAA CLA c 512      86.705 175.318 167.036  1.00 43.83      C    C  
HETATM 4153  CAB CLA c 512      81.574 171.118 173.766  1.00 43.83      C    C  
HETATM 4154  CAC CLA c 512      87.782 174.345 177.780  1.00 43.83      C    C  
HETATM 4155  CAD CLA c 512      89.449 177.730 170.394  1.00 43.83      C    C  
HETATM 4156  NA  CLA c 512      85.488 175.077 170.181  1.00 43.83      C    N  
HETATM 4157  CBA CLA c 512      86.658 176.032 165.688  1.00 43.83      C    C  
HETATM 4158  CBB CLA c 512      80.521 171.618 174.366  1.00 43.83      C    C  
HETATM 4159  CBC CLA c 512      87.241 175.607 178.401  1.00 43.83      C    C  
HETATM 4160  CBD CLA c 512      88.443 177.468 169.325  1.00 43.83      C    C  
HETATM 4161  NB  CLA c 512      84.108 173.345 172.206  1.00 43.83      C    N  
HETATM 4162  OBD CLA c 512      90.586 178.297 170.215  1.00 43.83      C    O  
HETATM 4163  CGA CLA c 512      87.826 176.983 165.554  1.00 43.83      C    C  
HETATM 4164  CGD CLA c 512      87.845 178.791 168.966  1.00 43.83      C    C  
HETATM 4165  ND  CLA c 512      87.417 175.644 172.492  1.00 43.83      C    N  
HETATM 4166  CED CLA c 512      87.464 181.010 169.769  1.00 43.83      C    C  
HETATM 4167  CHA CLA c 512      87.452 176.528 169.990  1.00 43.83      C    C  
HETATM 4168  CHB CLA c 512      83.501 173.817 169.868  1.00 43.83      C    C  
HETATM 4169  CHC CLA c 512      84.238 172.542 174.563  1.00 43.83      C    C  
HETATM 4170  CHD CLA c 512      88.200 175.375 174.787  1.00 43.83      C    C  
HETATM 4171  CMA CLA c 512      83.210 175.633 167.410  1.00 43.83      C    C  
HETATM 4172  CMB CLA c 512      80.974 171.914 170.572  1.00 43.83      C    C  
HETATM 4173  CMC CLA c 512      85.085 172.340 177.596  1.00 43.83      C    C  
HETATM 4174  CMD CLA c 512      90.637 177.388 173.612  1.00 43.83      C    C  
HETATM 4175  C1A CLA c 512      86.226 175.835 169.456  1.00 43.83      C    C  
HETATM 4176  C1B CLA c 512      83.274 173.197 171.180  1.00 43.83      C    C  
HETATM 4177  C1C CLA c 512      85.400 173.258 175.104  1.00 43.83      C    C  
HETATM 4178  C1D CLA c 512      88.319 175.915 173.431  1.00 43.83      C    C  
HETATM 4179  O1A CLA c 512      88.965 176.734 165.903  1.00 43.83      C    O  
HETATM 4180  O1D CLA c 512      86.877 178.922 168.246  1.00 43.83      C    O  
HETATM 4181  C2A CLA c 512      85.741 175.962 168.031  1.00 43.83      C    C  
HETATM 4182  C2B CLA c 512      82.111 172.317 171.468  1.00 43.83      C    C  
HETATM 4183  C2C CLA c 512      85.762 173.145 176.527  1.00 43.83      C    C  
HETATM 4184  C2D CLA c 512      89.417 176.800 172.996  1.00 43.83      C    C  
HETATM 4185  O2A CLA c 512      87.757 178.192 165.035  1.00 43.83      C    O  
HETATM 4186  O2D CLA c 512      88.411 180.000 169.489  1.00 43.83      C    O  
HETATM 4187  C3A CLA c 512      84.487 175.106 168.044  1.00 43.83      C    C  
HETATM 4188  C3B CLA c 512      82.369 171.967 172.862  1.00 43.83      C    C  
HETATM 4189  C3C CLA c 512      86.935 174.006 176.587  1.00 43.83      C    C  
HETATM 4190  C3D CLA c 512      89.016 177.014 171.607  1.00 43.83      C    C  
HETATM 4191  C4A CLA c 512      84.487 174.623 169.455  1.00 43.83      C    C  
HETATM 4192  C4B CLA c 512      83.620 172.644 173.237  1.00 43.83      C    C  
HETATM 4193  C4C CLA c 512      87.094 174.503 175.205  1.00 43.83      C    C  
HETATM 4194  C4D CLA c 512      87.889 176.337 171.388  1.00 43.83      C    C  
HETATM 4195  NC  CLA c 512      86.170 174.037 174.352  1.00 43.83      C    N  
HETATM 4196 MG   CLA c 512      85.743 174.572 172.338  1.00 43.83      C   MG  
HETATM 4197  CAA CLA c 513      79.777 179.815 180.126  1.00 52.38      C    C  
HETATM 4198  CAB CLA c 513      84.941 179.804 172.344  1.00 52.38      C    C  
HETATM 4199  CAC CLA c 513      81.238 187.003 172.497  1.00 52.38      C    C  
HETATM 4200  CAD CLA c 513      79.301 184.686 180.226  1.00 52.38      C    C  
HETATM 4201  NA  CLA c 513      81.751 181.260 177.966  1.00 52.38      C    N  
HETATM 4202  CBA CLA c 513      79.651 178.484 180.842  1.00 52.38      C    C  
HETATM 4203  CBB CLA c 513      85.279 178.651 171.808  1.00 52.38      C    C  
HETATM 4204  CBC CLA c 513      79.791 186.835 172.088  1.00 52.38      C    C  
HETATM 4205  CBD CLA c 513      79.773 183.324 180.601  1.00 52.38      C    C  
HETATM 4206  NB  CLA c 513      83.063 181.128 175.286  1.00 52.38      C    N  
HETATM 4207  OBD CLA c 513      78.394 185.352 180.840  1.00 52.38      C    O  
HETATM 4208  CGA CLA c 513      78.496 177.794 180.172  1.00 52.38      C    C  
HETATM 4209  CGD CLA c 513      80.749 183.439 181.728  1.00 52.38      C    C  
HETATM 4210  ND  CLA c 513      81.004 184.122 177.107  1.00 52.38      C    N  
HETATM 4211  CED CLA c 513      80.173 182.902 184.067  1.00 52.38      C    C  
HETATM 4212  CHA CLA c 513      80.489 182.833 179.362  1.00 52.38      C    C  
HETATM 4213  CHB CLA c 513      82.936 179.422 177.065  1.00 52.38      C    C  
HETATM 4214  CHC CLA c 513      83.489 182.432 173.214  1.00 52.38      C    C  
HETATM 4215  CHD CLA c 513      80.980 185.934 175.513  1.00 52.38      C    C  
HETATM 4216  CMA CLA c 513      83.214 178.765 180.028  1.00 52.38      C    C  
HETATM 4217  CMB CLA c 513      84.578 177.620 175.022  1.00 52.38      C    C  
HETATM 4218  CMC CLA c 513      83.088 184.738 170.973  1.00 52.38      C    C  
HETATM 4219  CMD CLA c 513      79.148 187.367 178.122  1.00 52.38      C    C  
HETATM 4220  C1A CLA c 513      81.160 181.515 179.072  1.00 52.38      C    C  
HETATM 4221  C1B CLA c 513      83.341 179.899 175.735  1.00 52.38      C    C  
HETATM 4222  C1C CLA c 513      82.726 183.679 173.426  1.00 52.38      C    C  
HETATM 4223  C1D CLA c 513      80.612 185.360 176.810  1.00 52.38      C    C  
HETATM 4224  O1A CLA c 513      77.893 176.833 180.619  1.00 52.38      C    O  
HETATM 4225  O1D CLA c 513      81.585 184.320 181.744  1.00 52.38      C    O  
HETATM 4226  C2A CLA c 513      81.186 180.379 180.056  1.00 52.38      C    C  
HETATM 4227  C2B CLA c 513      84.117 179.043 174.796  1.00 52.38      C    C  
HETATM 4228  C2C CLA c 513      82.574 184.710 172.381  1.00 52.38      C    C  
HETATM 4229  C2D CLA c 513      79.823 186.045 177.878  1.00 52.38      C    C  
HETATM 4230  O2A CLA c 513      78.026 178.169 178.999  1.00 52.38      C    O  
HETATM 4231  O2D CLA c 513      80.705 182.485 182.815  1.00 52.38      C    O  
HETATM 4232  C3A CLA c 513      82.010 179.351 179.313  1.00 52.38      C    C  
HETATM 4233  C3B CLA c 513      84.270 179.969 173.661  1.00 52.38      C    C  
HETATM 4234  C3C CLA c 513      81.745 185.698 173.048  1.00 52.38      C    C  
HETATM 4235  C3D CLA c 513      79.815 184.971 178.873  1.00 52.38      C    C  
HETATM 4236  C4A CLA c 513      82.246 180.047 178.022  1.00 52.38      C    C  
HETATM 4237  C4B CLA c 513      83.584 181.226 174.058  1.00 52.38      C    C  
HETATM 4238  C4C CLA c 513      81.543 185.144 174.400  1.00 52.38      C    C  
HETATM 4239  C4D CLA c 513      80.483 183.926 178.379  1.00 52.38      C    C  
HETATM 4240  NC  CLA c 513      82.111 183.945 174.569  1.00 52.38      C    N  
HETATM 4241 MG   CLA c 513      81.984 182.623 176.218  1.00 52.38      C   MG  
HETATM 4242  C1  BCR c 515     103.854 159.058 170.459  1.00 41.62      C    C  
HETATM 4243  C2  BCR c 515     104.785 158.729 171.618  1.00 41.62      C    C  
HETATM 4244  C3  BCR c 515     105.695 157.555 171.308  1.00 41.62      C    C  
HETATM 4245  C4  BCR c 515     106.496 157.907 170.077  1.00 41.62      C    C  
HETATM 4246  C5  BCR c 515     105.511 158.009 168.958  1.00 41.62      C    C  
HETATM 4247  C6  BCR c 515     104.522 158.884 169.096  1.00 41.62      C    C  
HETATM 4248  C7  BCR c 515     104.098 159.635 167.892  1.00 41.62      C    C  
HETATM 4249  C8  BCR c 515     102.973 159.371 167.220  1.00 41.62      C    C  
HETATM 4250  C9  BCR c 515     102.630 160.033 166.177  1.00 41.62      C    C  
HETATM 4251  C10 BCR c 515     101.686 159.621 165.465  1.00 41.62      C    C  
HETATM 4252  C11 BCR c 515     100.990 159.878 164.552  1.00 41.62      C    C  
HETATM 4253  C12 BCR c 515     100.229 160.070 163.576  1.00 41.62      C    C  
HETATM 4254  C13 BCR c 515      99.382 160.790 162.614  1.00 41.62      C    C  
HETATM 4255  C14 BCR c 515      98.807 160.026 161.685  1.00 41.62      C    C  
HETATM 4256  C15 BCR c 515      97.926 160.511 160.638  1.00 41.62      C    C  
HETATM 4257  C16 BCR c 515      97.006 160.226 159.728  1.00 41.62      C    C  
HETATM 4258  C17 BCR c 515      96.216 160.257 158.827  1.00 41.62      C    C  
HETATM 4259  C18 BCR c 515      95.169 159.908 158.075  1.00 41.62      C    C  
HETATM 4260  C19 BCR c 515      94.920 160.603 156.803  1.00 41.62      C    C  
HETATM 4261  C20 BCR c 515      94.096 160.881 155.804  1.00 41.62      C    C  
HETATM 4262  C21 BCR c 515      93.683 161.324 154.771  1.00 41.62      C    C  
HETATM 4263  C22 BCR c 515      92.927 161.403 153.669  1.00 41.62      C    C  
HETATM 4264  C23 BCR c 515      93.086 162.477 152.686  1.00 41.62      C    C  
HETATM 4265  C24 BCR c 515      92.125 162.630 151.785  1.00 41.62      C    C  
HETATM 4266  C25 BCR c 515      92.201 163.648 150.726  1.00 41.62      C    C  
HETATM 4267  C26 BCR c 515      91.661 164.856 150.887  1.00 41.62      C    C  
HETATM 4268  C27 BCR c 515      91.867 165.994 149.922  1.00 41.62      C    C  
HETATM 4269  C28 BCR c 515      92.267 165.524 148.536  1.00 41.62      C    C  
HETATM 4270  C29 BCR c 515      92.175 164.017 148.334  1.00 41.62      C    C  
HETATM 4271  C30 BCR c 515      92.876 163.247 149.436  1.00 41.62      C    C  
HETATM 4272  C31 BCR c 515     103.303 160.456 170.621  1.00 41.62      C    C  
HETATM 4273  C32 BCR c 515     102.738 158.046 170.560  1.00 41.62      C    C  
HETATM 4274  C33 BCR c 515     105.679 157.141 167.743  1.00 41.62      C    C  
HETATM 4275  C34 BCR c 515     103.325 161.295 165.773  1.00 41.62      C    C  
HETATM 4276  C35 BCR c 515      99.162 162.274 162.680  1.00 41.62      C    C  
HETATM 4277  C36 BCR c 515      94.234 158.829 158.533  1.00 41.62      C    C  
HETATM 4278  C37 BCR c 515      91.908 160.346 153.384  1.00 41.62      C    C  
HETATM 4279  C38 BCR c 515      90.788 165.143 152.063  1.00 41.62      C    C  
HETATM 4280  C39 BCR c 515      94.387 163.488 149.482  1.00 41.62      C    C  
HETATM 4281  C40 BCR c 515      92.642 161.773 149.182  1.00 41.62      C    C  
HETATM 4282  CAB DGD c 516     108.383 162.902 153.740  1.00 37.13      C    C  
HETATM 4283  CBB DGD c 516     108.968 161.532 153.810  1.00 37.13      C    C  
HETATM 4284  CDB DGD c 516     108.045 159.551 154.541  1.00 37.13      C    C  
HETATM 4285  C1A DGD c 516     109.538 165.963 146.715  1.00 37.13      C    C  
HETATM 4286  C1B DGD c 516     105.192 166.089 148.574  1.00 37.13      C    C  
HETATM 4287  C1D DGD c 516     105.526 166.907 143.321  1.00 37.13      C    C  
HETATM 4288  C1E DGD c 516     100.972 166.910 139.867  1.00 37.13      C    C  
HETATM 4289  C1G DGD c 516     107.710 167.425 146.367  1.00 37.13      C    C  
HETATM 4290  O1A DGD c 516     109.671 165.779 145.524  1.00 37.13      C    O  
HETATM 4291  O1B DGD c 516     105.298 164.910 148.364  1.00 37.13      C    O  
HETATM 4292  O1G DGD c 516     108.677 166.878 147.208  1.00 37.13      C    O  
HETATM 4293  C2A DGD c 516     110.204 165.259 147.839  1.00 37.13      C    C  
HETATM 4294  C2B DGD c 516     104.422 166.690 149.670  1.00 37.13      C    C  
HETATM 4295  C2D DGD c 516     106.428 166.138 142.381  1.00 37.13      C    C  
HETATM 4296  C2E DGD c 516     101.303 167.618 138.550  1.00 37.13      C    C  
HETATM 4297  C2G DGD c 516     106.412 166.643 146.637  1.00 37.13      C    C  
HETATM 4298  O2D DGD c 516     107.697 166.618 142.634  1.00 37.13      C    O  
HETATM 4299  O2E DGD c 516     102.671 167.565 138.463  1.00 37.13      C    O  
HETATM 4300  O2G DGD c 516     105.916 167.003 147.879  1.00 37.13      C    O  
HETATM 4301  C3A DGD c 516     111.261 164.308 147.287  1.00 37.13      C    C  
HETATM 4302  C3B DGD c 516     105.180 166.645 150.939  1.00 37.13      C    C  
HETATM 4303  C3D DGD c 516     106.015 166.566 140.963  1.00 37.13      C    C  
HETATM 4304  C3E DGD c 516     100.879 169.086 138.680  1.00 37.13      C    C  
HETATM 4305  C3G DGD c 516     105.384 167.116 145.617  1.00 37.13      C    C  
HETATM 4306  O3D DGD c 516     106.746 165.829 140.045  1.00 37.13      C    O  
HETATM 4307  O3E DGD c 516     101.111 169.663 137.464  1.00 37.13      C    O  
HETATM 4308  O3G DGD c 516     105.692 166.290 144.533  1.00 37.13      C    O  
HETATM 4309  C4A DGD c 516     112.255 163.906 148.357  1.00 37.13      C    C  
HETATM 4310  C4B DGD c 516     106.064 167.871 151.079  1.00 37.13      C    C  
HETATM 4311  C4D DGD c 516     104.547 166.205 140.735  1.00 37.13      C    C  
HETATM 4312  C4E DGD c 516      99.382 169.149 138.979  1.00 37.13      C    C  
HETATM 4313  O4D DGD c 516     104.324 164.906 141.018  1.00 37.13      C    O  
HETATM 4314  O4E DGD c 516      98.706 168.477 137.987  1.00 37.13      C    O  
HETATM 4315  C5A DGD c 516     111.528 163.412 149.584  1.00 37.13      C    C  
HETATM 4316  C5B DGD c 516     107.043 167.534 152.187  1.00 37.13      C    C  
HETATM 4317  C5D DGD c 516     103.756 166.994 141.767  1.00 37.13      C    C  
HETATM 4318  C5E DGD c 516      99.123 168.397 140.260  1.00 37.13      C    C  
HETATM 4319  O5D DGD c 516     101.717 167.510 140.855  1.00 37.13      C    O  
HETATM 4320  O5E DGD c 516      97.015 169.316 140.183  1.00 37.13      C    O  
HETATM 4321  C6A DGD c 516     112.462 162.673 150.500  1.00 37.13      C    C  
HETATM 4322  C6B DGD c 516     107.928 166.374 151.705  1.00 37.13      C    C  
HETATM 4323  C6D DGD c 516     102.282 166.646 141.765  1.00 37.13      C    C  
HETATM 4324  C6E DGD c 516      97.647 168.114 140.405  1.00 37.13      C    C  
HETATM 4325  O6D DGD c 516     104.177 166.620 143.036  1.00 37.13      C    O  
HETATM 4326  O6E DGD c 516      99.637 167.097 140.216  1.00 37.13      C    O  
HETATM 4327  C7B DGD c 516     108.351 165.694 152.982  1.00 37.13      C    C  
HETATM 4328  C8B DGD c 516     109.432 164.720 152.601  1.00 37.13      C    C  
HETATM 4329  C9B DGD c 516     108.763 163.394 152.365  1.00 37.13      C    C  
HETATM 4330  CCB DGD c 516     107.874 160.567 153.457  1.00 37.13      C    C  
HETATM 4331  C1A DGD c 518     115.275 200.059 150.579  1.00 58.82      C    C  
HETATM 4332  C1B DGD c 518     110.900 197.126 149.615  1.00 58.82      C    C  
HETATM 4333  C1D DGD c 518     112.383 199.897 145.424  1.00 58.82      C    C  
HETATM 4334  C1G DGD c 518     114.161 198.521 149.101  1.00 58.82      C    C  
HETATM 4335  O1A DGD c 518     115.271 201.268 150.711  1.00 58.82      C    O  
HETATM 4336  O1B DGD c 518     110.111 197.096 148.702  1.00 58.82      C    O  
HETATM 4337  O1G DGD c 518     114.139 199.363 150.222  1.00 58.82      C    O  
HETATM 4338  C2A DGD c 518     116.402 199.124 150.809  1.00 58.82      C    C  
HETATM 4339  C2B DGD c 518     110.670 196.486 150.934  1.00 58.82      C    C  
HETATM 4340  C2D DGD c 518     113.545 200.601 144.712  1.00 58.82      C    C  
HETATM 4341  C2G DGD c 518     112.702 198.290 148.601  1.00 58.82      C    C  
HETATM 4342  O2D DGD c 518     114.010 201.595 145.573  1.00 58.82      C    O  
HETATM 4343  O2G DGD c 518     111.828 198.129 149.694  1.00 58.82      C    O  
HETATM 4344  C3A DGD c 518     116.810 199.125 152.275  1.00 58.82      C    C  
HETATM 4345  C3B DGD c 518     111.947 195.970 151.532  1.00 58.82      C    C  
HETATM 4346  C3D DGD c 518     112.898 201.292 143.463  1.00 58.82      C    C  
HETATM 4347  C3G DGD c 518     112.262 199.518 147.757  1.00 58.82      C    C  
HETATM 4348  O3D DGD c 518     113.909 201.798 142.663  1.00 58.82      C    O  
HETATM 4349  O3G DGD c 518     112.893 199.214 146.522  1.00 58.82      C    O  
HETATM 4350  C4A DGD c 518     117.282 197.723 152.659  1.00 58.82      C    C  
HETATM 4351  C4B DGD c 518     111.675 195.339 152.888  1.00 58.82      C    C  
HETATM 4352  C4D DGD c 518     112.077 200.266 142.575  1.00 58.82      C    C  
HETATM 4353  O4D DGD c 518     112.908 199.454 141.848  1.00 58.82      C    O  
HETATM 4354  C5A DGD c 518     117.626 197.640 154.136  1.00 58.82      C    C  
HETATM 4355  C5B DGD c 518     112.470 194.042 152.869  1.00 58.82      C    C  
HETATM 4356  C5D DGD c 518     111.229 199.305 143.478  1.00 58.82      C    C  
HETATM 4357  C6A DGD c 518     117.629 196.200 154.602  1.00 58.82      C    C  
HETATM 4358  C6B DGD c 518     112.540 193.545 154.313  1.00 58.82      C    C  
HETATM 4359  C6D DGD c 518     110.816 198.017 142.745  1.00 58.82      C    C  
HETATM 4360  O6D DGD c 518     111.966 198.847 144.591  1.00 58.82      C    O  
HETATM 4361  C7A DGD c 518     119.076 195.737 154.471  1.00 58.82      C    C  
HETATM 4362  C7B DGD c 518     113.693 194.304 154.930  1.00 58.82      C    C  
HETATM 4363  C8A DGD c 518     119.320 194.507 155.322  1.00 58.82      C    C  
HETATM 4364  C8B DGD c 518     114.615 193.258 155.488  1.00 58.82      C    C  
HETATM 4365  O   HOH c 519     117.341 167.280 124.991  1.00 38.89      C    O  
HETATM 4366  O   HOH c 520     112.206 161.035 134.677  1.00 38.42      C    O  
HETATM 4367  O   HOH c 521     118.332 170.071 184.002  1.00 19.06      C    O  
HETATM 4368  O   HOH c 522     116.702 183.454 136.366  1.00 39.82      C    O  
HETATM 4369  O   HOH c 523     114.809 183.167 139.603  1.00 32.16      C    O  
HETATM 4370  O   HOH c 524     112.708 176.446 132.339  1.00 40.95      C    O  
HETATM 4371  O   HOH c 525     111.455 176.267 129.581  1.00 40.37      C    O  
HETATM 4372  O   HOH c 526     115.859 175.576 132.218  1.00 52.15      C    O  
HETATM 4373  O   HOH c 527     118.313 170.668 127.557  1.00 49.50      C    O  
HETATM 4374  O   HOH c 528     118.716 191.472 140.850  1.00 40.20      C    O  
HETATM 4375  O   HOH c 529     117.088 189.846 142.021  1.00 44.84      C    O  
HETATM 4376  O   HOH c 530     113.757 166.966 177.869  1.00 18.21      C    O  
HETATM 4377  O   HOH c 531     109.244 168.326 139.779  1.00 28.58      C    O  
HETATM 4378  O   HOH c 532     104.599 170.620 138.586  1.00 35.86      C    O  
HETATM 4379  O   HOH c 533      98.249 167.779 170.711  1.00 28.42      C    O  
HETATM 4380  O   HOH c 534     102.800 170.818 130.589  1.00 39.77      C    O  
HETATM 4381  O   HOH c 535     103.745 168.053 130.913  1.00 45.78      C    O  
HETATM 4382  O   HOH c 536     102.949 164.137 132.465  1.00 53.13      C    O  
HETATM 4383  O   HOH c 537     112.371 163.325 135.024  1.00 37.51      C    O  
HETATM 4384  O   HOH c 538     113.424 167.894 118.550  1.00 56.56      C    O  
HETATM 4385  O   HOH c 539     112.054 194.006 135.019  1.00 52.13      C    O  
HETATM 4386  O   HOH c 540     113.228 192.227 137.154  1.00 53.45      C    O  
HETATM 4387  O   HOH c 541     113.941 190.596 138.474  1.00 48.60      C    O  
HETATM 4388  O   HOH c 542     114.519 189.340 140.855  1.00 45.86      C    O  
HETATM 4389  O   HOH c 543     107.094 187.513 135.148  1.00 52.26      C    O  
HETATM 4390  O   HOH c 544     108.030 190.386 135.747  1.00 54.65      C    O  
HETATM 4391  O   HOH c 545     101.816 190.370 142.420  1.00 46.30      C    O  
HETATM 4392  O   HOH c 546     118.229 177.729 187.502  1.00 24.25      C    O  
HETATM 4393  O   HOH c 547     112.143 176.504 183.082  1.00 31.83      C    O  
HETATM 4394  O   HOH c 548     105.317 169.704 180.861  1.00 22.83      C    O  
HETATM 4395  O   HOH c 549     106.973 157.778 174.276  1.00 30.41      C    O  
HETATM 4396  O   HOH c 550      94.736 177.015 181.953  1.00 38.55      C    O  
HETATM 4397  O   HOH c 551      92.965 181.185 166.912  1.00 30.02      C    O  
HETATM 4398  O   HOH c 552     121.012 190.538 139.815  1.00 38.98      C    O  
HETATM 4399  O   HOH c 553     108.933 167.810 129.624  1.00 36.89      C    O  
HETATM 4400  O   HOH c 554      96.339 171.529 123.787  1.00 54.82      C    O  
HETATM 4401  O   HOH c 555     108.906 166.348 136.978  1.00 33.72      C    O  
HETATM 4402  O   HOH c 556     103.738 172.123 181.191  1.00 28.16      C    O  
HETATM 4403  O   HOH c 557     102.325 163.959 139.212  1.00 40.46      C    O  
HETATM 4404  O   HOH c 558     101.868 163.785 136.533  1.00 40.30      C    O  
HETATM 4405  O   HOH c 559     101.547 182.093 140.243  1.00 30.54      C    O  
HETATM 4406  O   HOH c 560      94.110 176.469 150.408  1.00 35.26      C    O  
HETATM 4407  O   HOH c 561      92.089 177.407 147.301  1.00 37.47      C    O  
HETATM 4408  O   HOH c 562     115.071 198.863 141.838  1.00 53.73      C    O  
HETATM 4409  O   HOH c 563      94.776 174.724 137.098  1.00 35.02      C    O  
HETATM 4410  O   HOH c 564      95.116 177.106 132.545  1.00 41.74      C    O  
HETATM 4411  O   HOH c 565      93.160 176.047 133.045  1.00 47.54      C    O  
HETATM 4412  O   HOH c 566     113.910 174.081 131.859  1.00 48.43      C    O  
HETATM 4413  O   HOH c 567      87.889 167.864 138.183  1.00 48.13      C    O  
HETATM 4414  O   HOH c 568     104.543 188.629 135.012  1.00 55.00      C    O  
HETATM 4415  O   HOH c 569     105.399 190.704 144.699  1.00 41.02      C    O  
HETATM 4416  O   HOH c 570     105.021 176.495 141.374  1.00 30.95      C    O  
HETATM 4417  O   HOH c 571      96.954 189.755 149.232  1.00 39.45      C    O  
HETATM 4418  O   HOH c 572      98.584 189.380 152.240  1.00 39.65      C    O  
HETATM 4419  O   HOH c 573     109.610 183.726 176.030  1.00 28.44      C    O  
HETATM 4420  O   HOH c 574     107.953 183.777 174.561  1.00 24.24      C    O  
HETATM 4421  O   HOH c 575     112.915 161.263 145.401  1.00 33.87      C    O  
HETATM 4422  O   HOH c 576     107.485 184.855 141.749  1.00 37.49      C    O  
HETATM 4423  O   HOH c 577      90.434 190.065 136.402  1.00 44.01      C    O  
HETATM 4424  O   HOH c 578      91.991 157.634 181.002  1.00 44.26      C    O  
HETATM 4425  O   HOH c 579      87.326 161.130 177.431  1.00 41.31      C    O  
HETATM 4426  O   HOH c 580      95.695 164.789 135.236  1.00 40.46      C    O  
HETATM 4427  O   HOH c 581     104.285 190.849 184.224  1.00 42.31      C    O  
ATOM   4428  N   PRO a  13     113.255 140.382 180.944  1.00 64.79      a    N  
ATOM   4429  CA  PRO a  13     112.851 140.164 179.553  1.00 64.79      a    C  
ATOM   4430  C   PRO a  13     113.955 140.519 178.572  1.00 64.79      a    C  
ATOM   4431  O   PRO a  13     114.746 141.424 178.836  1.00 64.79      a    O  
ATOM   4432  CB  PRO a  13     111.658 141.105 179.384  1.00 64.79      a    C  
ATOM   4433  CG  PRO a  13     111.080 141.209 180.743  1.00 64.79      a    C  
ATOM   4434  CD  PRO a  13     112.242 141.138 181.700  1.00 64.79      a    C  
ATOM   4435  N   THR a  14     114.006 139.807 177.447  1.00 61.93      a    N  
ATOM   4436  CA  THR a  14     114.985 140.131 176.415  1.00 61.93      a    C  
ATOM   4437  C   THR a  14     114.731 141.507 175.814  1.00 61.93      a    C  
ATOM   4438  O   THR a  14     115.677 142.258 175.555  1.00 61.93      a    O  
ATOM   4439  CB  THR a  14     114.966 139.062 175.328  1.00 61.93      a    C  
ATOM   4440  CG2 THR a  14     115.419 137.726 175.885  1.00 61.93      a    C  
ATOM   4441  OG1 THR a  14     113.637 138.944 174.806  1.00 61.93      a    O  
ATOM   4442  N   TRP a  15     113.460 141.850 175.584  1.00 50.43      a    N  
ATOM   4443  CA  TRP a  15     113.119 143.151 175.022  1.00 50.43      a    C  
ATOM   4444  C   TRP a  15     113.416 144.273 176.000  1.00 50.43      a    C  
ATOM   4445  O   TRP a  15     113.869 145.346 175.598  1.00 50.43      a    O  
ATOM   4446  CB  TRP a  15     111.648 143.185 174.626  1.00 50.43      a    C  
ATOM   4447  CG  TRP a  15     111.195 144.502 174.080  1.00 50.43      a    C  
ATOM   4448  CD1 TRP a  15     110.254 145.328 174.616  1.00 50.43      a    C  
ATOM   4449  CD2 TRP a  15     111.634 145.131 172.871  1.00 50.43      a    C  
ATOM   4450  CE2 TRP a  15     110.924 146.338 172.748  1.00 50.43      a    C  
ATOM   4451  CE3 TRP a  15     112.562 144.793 171.883  1.00 50.43      a    C  
ATOM   4452  NE1 TRP a  15     110.094 146.439 173.832  1.00 50.43      a    N  
ATOM   4453  CZ2 TRP a  15     111.121 147.212 171.684  1.00 50.43      a    C  
ATOM   4454  CZ3 TRP a  15     112.749 145.656 170.830  1.00 50.43      a    C  
ATOM   4455  CH2 TRP a  15     112.035 146.852 170.738  1.00 50.43      a    C  
ATOM   4456  N   ASP a  16     113.147 144.052 177.283  1.00 54.98      a    N  
ATOM   4457  CA  ASP a  16     113.481 145.054 178.283  1.00 54.98      a    C  
ATOM   4458  C   ASP a  16     114.989 145.206 178.414  1.00 54.98      a    C  
ATOM   4459  O   ASP a  16     115.490 146.316 178.606  1.00 54.98      a    O  
ATOM   4460  CB  ASP a  16     112.844 144.684 179.616  1.00 54.98      a    C  
ATOM   4461  CG  ASP a  16     112.998 145.762 180.653  1.00 54.98      a    C  
ATOM   4462  OD1 ASP a  16     112.313 146.795 180.532  1.00 54.98      a    O  
ATOM   4463  OD2 ASP a  16     113.784 145.570 181.603  1.00 54.98      a    O1-
ATOM   4464  N   ARG a  17     115.730 144.107 178.271  1.00 56.06      a    N  
ATOM   4465  CA  ARG a  17     117.183 144.191 178.230  1.00 56.06      a    C  
ATOM   4466  C   ARG a  17     117.656 144.969 177.012  1.00 56.06      a    C  
ATOM   4467  O   ARG a  17     118.605 145.753 177.104  1.00 56.06      a    O  
ATOM   4468  CB  ARG a  17     117.789 142.791 178.237  1.00 56.06      a    C  
ATOM   4469  CG  ARG a  17     118.068 142.253 179.625  1.00 56.06      a    C  
ATOM   4470  CD  ARG a  17     119.234 141.279 179.623  1.00 56.06      a    C  
ATOM   4471  NE  ARG a  17     118.831 139.958 179.158  1.00 56.06      a    N  
ATOM   4472  CZ  ARG a  17     119.356 139.348 178.103  1.00 56.06      a    C  
ATOM   4473  NH1 ARG a  17     118.925 138.145 177.748  1.00 56.06      a    N1+
ATOM   4474  NH2 ARG a  17     120.317 139.939 177.405  1.00 56.06      a    N  
ATOM   4475  N   PHE a  18     116.963 144.821 175.884  1.00 44.25      a    N  
ATOM   4476  CA  PHE a  18     117.324 145.579 174.695  1.00 44.25      a    C  
ATOM   4477  C   PHE a  18     117.034 147.063 174.865  1.00 44.25      a    C  
ATOM   4478  O   PHE a  18     117.833 147.907 174.450  1.00 44.25      a    O  
ATOM   4479  CB  PHE a  18     116.573 145.042 173.487  1.00 44.25      a    C  
ATOM   4480  CG  PHE a  18     116.899 145.759 172.228  1.00 44.25      a    C  
ATOM   4481  CD1 PHE a  18     115.967 146.571 171.620  1.00 44.25      a    C  
ATOM   4482  CD2 PHE a  18     118.151 145.646 171.663  1.00 44.25      a    C  
ATOM   4483  CE1 PHE a  18     116.270 147.237 170.467  1.00 44.25      a    C  
ATOM   4484  CE2 PHE a  18     118.458 146.313 170.508  1.00 44.25      a    C  
ATOM   4485  CZ  PHE a  18     117.515 147.104 169.907  1.00 44.25      a    C  
ATOM   4486  N   CYS a  19     115.889 147.396 175.449  1.00 41.33      a    N  
ATOM   4487  CA  CYS a  19     115.535 148.796 175.629  1.00 41.33      a    C  
ATOM   4488  C   CYS a  19     116.375 149.452 176.715  1.00 41.33      a    C  
ATOM   4489  O   CYS a  19     116.567 150.673 176.690  1.00 41.33      a    O  
ATOM   4490  CB  CYS a  19     114.052 148.926 175.943  1.00 41.33      a    C  
ATOM   4491  SG  CYS a  19     112.984 148.318 174.653  1.00 41.33      a    S  
ATOM   4492  N   ASN a  20     116.874 148.676 177.676  1.00 42.35      a    N  
ATOM   4493  CA  ASN a  20     117.863 149.183 178.614  1.00 42.35      a    C  
ATOM   4494  C   ASN a  20     119.260 149.238 178.034  1.00 42.35      a    C  
ATOM   4495  O   ASN a  20     120.107 149.933 178.586  1.00 42.35      a    O  
ATOM   4496  CB  ASN a  20     117.898 148.329 179.882  1.00 42.35      a    C  
ATOM   4497  CG  ASN a  20     116.593 148.344 180.629  1.00 42.35      a    C  
ATOM   4498  ND2 ASN a  20     115.882 149.456 180.547  1.00 42.35      a    N  
ATOM   4499  OD1 ASN a  20     116.236 147.378 181.297  1.00 42.35      a    O  
ATOM   4500  N   TRP a  21     119.541 148.512 176.965  1.00 36.25      a    N  
ATOM   4501  CA  TRP a  21     120.853 148.682 176.363  1.00 36.25      a    C  
ATOM   4502  C   TRP a  21     120.874 149.825 175.359  1.00 36.25      a    C  
ATOM   4503  O   TRP a  21     121.881 150.528 175.231  1.00 36.25      a    O  
ATOM   4504  CB  TRP a  21     121.304 147.380 175.703  1.00 36.25      a    C  
ATOM   4505  CG  TRP a  21     122.478 147.568 174.823  1.00 36.25      a    C  
ATOM   4506  CD1 TRP a  21     123.760 147.782 175.210  1.00 36.25      a    C  
ATOM   4507  CD2 TRP a  21     122.485 147.554 173.396  1.00 36.25      a    C  
ATOM   4508  CE2 TRP a  21     123.807 147.777 172.986  1.00 36.25      a    C  
ATOM   4509  CE3 TRP a  21     121.497 147.374 172.424  1.00 36.25      a    C  
ATOM   4510  NE1 TRP a  21     124.569 147.912 174.115  1.00 36.25      a    N  
ATOM   4511  CZ2 TRP a  21     124.172 147.821 171.650  1.00 36.25      a    C  
ATOM   4512  CZ3 TRP a  21     121.855 147.427 171.104  1.00 36.25      a    C  
ATOM   4513  CH2 TRP a  21     123.182 147.648 170.723  1.00 36.25      a    C  
ATOM   4514  N   VAL a  22     119.758 150.004 174.646  1.00 31.14      a    N  
ATOM   4515  CA  VAL a  22     119.645 151.076 173.612  1.00 31.14      a    C  
ATOM   4516  C   VAL a  22     119.609 152.446 174.300  1.00 31.14      a    C  
ATOM   4517  O   VAL a  22     120.346 153.348 173.857  1.00 31.14      a    O  
ATOM   4518  CB  VAL a  22     118.413 150.861 172.711  1.00 31.14      a    C  
ATOM   4519  CG1 VAL a  22     117.676 152.164 172.437  1.00 31.14      a    C  
ATOM   4520  CG2 VAL a  22     118.782 150.169 171.408  1.00 31.14      a    C  
ATOM   4521  N   THR a  23     118.782 152.586 175.341  1.00 30.39      a    N  
ATOM   4522  CA  THR a  23     118.653 153.841 176.060  1.00 30.39      a    C  
ATOM   4523  C   THR a  23     119.690 153.999 177.162  1.00 30.39      a    C  
ATOM   4524  O   THR a  23     119.554 154.887 178.004  1.00 30.39      a    O  
ATOM   4525  CB  THR a  23     117.250 153.953 176.639  1.00 30.39      a    C  
ATOM   4526  CG2 THR a  23     116.234 153.924 175.530  1.00 30.39      a    C  
ATOM   4527  OG1 THR a  23     117.013 152.849 177.516  1.00 30.39      a    O  
ATOM   4528  N   SER a  24     120.717 153.162 177.160  1.00 32.34      a    N  
ATOM   4529  CA  SER a  24     121.718 153.156 178.214  1.00 32.34      a    C  
ATOM   4530  C   SER a  24     122.632 154.364 178.115  1.00 32.34      a    C  
ATOM   4531  O   SER a  24     123.157 154.671 177.045  1.00 32.34      a    O  
ATOM   4532  CB  SER a  24     122.548 151.881 178.115  1.00 32.34      a    C  
ATOM   4533  OG  SER a  24     123.561 151.843 179.082  1.00 32.34      a    O  
ATOM   4534  N   THR a  25     122.856 155.030 179.243  1.00 33.03      a    N  
ATOM   4535  CA  THR a  25     123.876 156.060 179.347  1.00 33.03      a    C  
ATOM   4536  C   THR a  25     125.203 155.492 179.792  1.00 33.03      a    C  
ATOM   4537  O   THR a  25     126.055 156.234 180.289  1.00 33.03      a    O  
ATOM   4538  CB  THR a  25     123.441 157.156 180.313  1.00 33.03      a    C  
ATOM   4539  CG2 THR a  25     121.982 157.417 180.171  1.00 33.03      a    C  
ATOM   4540  OG1 THR a  25     123.704 156.731 181.654  1.00 33.03      a    O  
ATOM   4541  N   GLU a  26     125.373 154.180 179.662  1.00 38.15      a    N  
ATOM   4542  CA  GLU a  26     126.621 153.498 179.951  1.00 38.15      a    C  
ATOM   4543  C   GLU a  26     127.475 153.296 178.717  1.00 38.15      a    C  
ATOM   4544  O   GLU a  26     128.675 153.035 178.848  1.00 38.15      a    O  
ATOM   4545  CB  GLU a  26     126.340 152.129 180.572  1.00 38.15      a    C  
ATOM   4546  CG  GLU a  26     125.690 152.159 181.933  1.00 38.15      a    C  
ATOM   4547  CD  GLU a  26     126.611 152.727 182.977  1.00 38.15      a    C  
ATOM   4548  OE1 GLU a  26     127.834 152.525 182.831  1.00 38.15      a    O  
ATOM   4549  OE2 GLU a  26     126.124 153.357 183.936  1.00 38.15      a    O1-
ATOM   4550  N   ASN a  27     126.877 153.389 177.533  1.00 29.87      a    N  
ATOM   4551  CA  ASN a  27     127.597 153.158 176.296  1.00 29.87      a    C  
ATOM   4552  C   ASN a  27     128.614 154.259 176.062  1.00 29.87      a    C  
ATOM   4553  O   ASN a  27     128.441 155.397 176.501  1.00 29.87      a    O  
ATOM   4554  CB  ASN a  27     126.632 153.088 175.119  1.00 29.87      a    C  
ATOM   4555  CG  ASN a  27     125.701 151.910 175.203  1.00 29.87      a    C  
ATOM   4556  ND2 ASN a  27     126.272 150.732 175.335  1.00 29.87      a    N  
ATOM   4557  OD1 ASN a  27     124.485 152.055 175.166  1.00 29.87      a    O  
ATOM   4558  N   ARG a  28     129.703 153.893 175.389  1.00 26.55      a    N  
ATOM   4559  CA  ARG a  28     130.726 154.872 175.050  1.00 26.55      a    C  
ATOM   4560  C   ARG a  28     130.158 155.953 174.142  1.00 26.55      a    C  
ATOM   4561  O   ARG a  28     130.457 157.139 174.313  1.00 26.55      a    O  
ATOM   4562  CB  ARG a  28     131.912 154.170 174.397  1.00 26.55      a    C  
ATOM   4563  CG  ARG a  28     132.962 155.102 173.877  1.00 26.55      a    C  
ATOM   4564  CD  ARG a  28     133.583 155.923 174.984  1.00 26.55      a    C  
ATOM   4565  NE  ARG a  28     134.422 156.963 174.418  1.00 26.55      a    N  
ATOM   4566  CZ  ARG a  28     133.964 158.136 174.010  1.00 26.55      a    C  
ATOM   4567  NH1 ARG a  28     132.684 158.426 174.118  1.00 26.55      a    N1+
ATOM   4568  NH2 ARG a  28     134.786 159.018 173.492  1.00 26.55      a    N  
ATOM   4569  N   LEU a  29     129.326 155.559 173.189  1.00 22.71      a    N  
ATOM   4570  CA  LEU a  29     128.536 156.466 172.376  1.00 22.71      a    C  
ATOM   4571  C   LEU a  29     127.079 156.137 172.607  1.00 22.71      a    C  
ATOM   4572  O   LEU a  29     126.678 154.979 172.472  1.00 22.71      a    O  
ATOM   4573  CB  LEU a  29     128.860 156.346 170.885  1.00 22.71      a    C  
ATOM   4574  CG  LEU a  29     130.032 157.105 170.255  1.00 22.71      a    C  
ATOM   4575  CD1 LEU a  29     129.823 158.612 170.355  1.00 22.71      a    C  
ATOM   4576  CD2 LEU a  29     131.371 156.700 170.833  1.00 22.71      a    C  
ATOM   4577  N   TYR a  30     126.290 157.145 172.947  1.00 19.88      a    N  
ATOM   4578  CA  TYR a  30     124.892 156.908 173.248  1.00 19.88      a    C  
ATOM   4579  C   TYR a  30     124.136 156.508 171.992  1.00 19.88      a    C  
ATOM   4580  O   TYR a  30     124.305 157.113 170.932  1.00 19.88      a    O  
ATOM   4581  CB  TYR a  30     124.263 158.151 173.858  1.00 19.88      a    C  
ATOM   4582  CG  TYR a  30     122.798 157.994 174.092  1.00 19.88      a    C  
ATOM   4583  CD1 TYR a  30     121.884 158.704 173.348  1.00 19.88      a    C  
ATOM   4584  CD2 TYR a  30     122.327 157.111 175.041  1.00 19.88      a    C  
ATOM   4585  CE1 TYR a  30     120.553 158.557 173.554  1.00 19.88      a    C  
ATOM   4586  CE2 TYR a  30     121.004 156.952 175.252  1.00 19.88      a    C  
ATOM   4587  CZ  TYR a  30     120.117 157.680 174.514  1.00 19.88      a    C  
ATOM   4588  OH  TYR a  30     118.780 157.519 174.734  1.00 19.88      a    O  
ATOM   4589  N   ILE a  31     123.288 155.485 172.109  1.00 20.44      a    N  
ATOM   4590  CA  ILE a  31     122.530 155.058 170.944  1.00 20.44      a    C  
ATOM   4591  C   ILE a  31     121.133 155.649 171.010  1.00 20.44      a    C  
ATOM   4592  O   ILE a  31     120.844 156.627 170.330  1.00 20.44      a    O  
ATOM   4593  CB  ILE a  31     122.470 153.522 170.833  1.00 20.44      a    C  
ATOM   4594  CG1 ILE a  31     123.857 152.919 170.647  1.00 20.44      a    C  
ATOM   4595  CG2 ILE a  31     121.656 153.106 169.636  1.00 20.44      a    C  
ATOM   4596  CD1 ILE a  31     124.504 152.406 171.887  1.00 20.44      a    C  
ATOM   4597  N   GLY a  32     120.295 155.156 171.907  1.00 22.45      a    N  
ATOM   4598  CA  GLY a  32     118.934 155.654 171.989  1.00 22.45      a    C  
ATOM   4599  C   GLY a  32     118.068 155.303 170.800  1.00 22.45      a    C  
ATOM   4600  O   GLY a  32     118.549 154.703 169.841  1.00 22.45      a    O  
ATOM   4601  N   TRP a  33     116.788 155.663 170.830  1.00 25.72      a    N  
ATOM   4602  CA  TRP a  33     115.931 155.263 169.722  1.00 25.72      a    C  
ATOM   4603  C   TRP a  33     116.151 156.130 168.490  1.00 25.72      a    C  
ATOM   4604  O   TRP a  33     115.919 155.676 167.370  1.00 25.72      a    O  
ATOM   4605  CB  TRP a  33     114.469 155.266 170.154  1.00 25.72      a    C  
ATOM   4606  CG  TRP a  33     114.223 154.382 171.321  1.00 25.72      a    C  
ATOM   4607  CD1 TRP a  33     113.762 154.762 172.536  1.00 25.72      a    C  
ATOM   4608  CD2 TRP a  33     114.431 152.972 171.395  1.00 25.72      a    C  
ATOM   4609  CE2 TRP a  33     114.088 152.573 172.693  1.00 25.72      a    C  
ATOM   4610  CE3 TRP a  33     114.884 152.009 170.492  1.00 25.72      a    C  
ATOM   4611  NE1 TRP a  33     113.670 153.687 173.365  1.00 25.72      a    N  
ATOM   4612  CZ2 TRP a  33     114.184 151.259 173.111  1.00 25.72      a    C  
ATOM   4613  CZ3 TRP a  33     114.980 150.712 170.909  1.00 25.72      a    C  
ATOM   4614  CH2 TRP a  33     114.624 150.341 172.203  1.00 25.72      a    C  
ATOM   4615  N   PHE a  34     116.605 157.363 168.661  1.00 21.39      a    N  
ATOM   4616  CA  PHE a  34     116.995 158.143 167.493  1.00 21.39      a    C  
ATOM   4617  C   PHE a  34     118.293 157.617 166.908  1.00 21.39      a    C  
ATOM   4618  O   PHE a  34     118.471 157.607 165.696  1.00 21.39      a    O  
ATOM   4619  CB  PHE a  34     117.117 159.613 167.850  1.00 21.39      a    C  
ATOM   4620  CG  PHE a  34     115.812 160.329 167.890  1.00 21.39      a    C  
ATOM   4621  CD1 PHE a  34     115.193 160.591 169.084  1.00 21.39      a    C  
ATOM   4622  CD2 PHE a  34     115.195 160.735 166.731  1.00 21.39      a    C  
ATOM   4623  CE1 PHE a  34     113.996 161.252 169.127  1.00 21.39      a    C  
ATOM   4624  CE2 PHE a  34     113.995 161.393 166.776  1.00 21.39      a    C  
ATOM   4625  CZ  PHE a  34     113.400 161.649 167.976  1.00 21.39      a    C  
ATOM   4626  N   GLY a  35     119.190 157.119 167.749  1.00 21.57      a    N  
ATOM   4627  CA  GLY a  35     120.394 156.499 167.242  1.00 21.57      a    C  
ATOM   4628  C   GLY a  35     120.213 155.138 166.597  1.00 21.57      a    C  
ATOM   4629  O   GLY a  35     121.015 154.795 165.727  1.00 21.57      a    O  
ATOM   4630  N   VAL a  36     119.178 154.368 166.964  1.00 24.29      a    N  
ATOM   4631  CA  VAL a  36     118.976 153.106 166.243  1.00 24.29      a    C  
ATOM   4632  C   VAL a  36     118.462 153.374 164.839  1.00 24.29      a    C  
ATOM   4633  O   VAL a  36     118.547 152.507 163.968  1.00 24.29      a    O  
ATOM   4634  CB  VAL a  36     118.040 152.105 166.951  1.00 24.29      a    C  
ATOM   4635  CG1 VAL a  36     118.576 151.689 168.288  1.00 24.29      a    C  
ATOM   4636  CG2 VAL a  36     116.610 152.556 167.002  1.00 24.29      a    C  
ATOM   4637  N   LEU a  37     117.857 154.531 164.601  1.00 24.62      a    N  
ATOM   4638  CA  LEU a  37     117.625 154.955 163.231  1.00 24.62      a    C  
ATOM   4639  C   LEU a  37     118.831 155.652 162.635  1.00 24.62      a    C  
ATOM   4640  O   LEU a  37     119.093 155.484 161.450  1.00 24.62      a    O  
ATOM   4641  CB  LEU a  37     116.430 155.896 163.144  1.00 24.62      a    C  
ATOM   4642  CG  LEU a  37     115.035 155.287 163.061  1.00 24.62      a    C  
ATOM   4643  CD1 LEU a  37     114.006 156.369 162.846  1.00 24.62      a    C  
ATOM   4644  CD2 LEU a  37     114.967 154.252 161.969  1.00 24.62      a    C  
ATOM   4645  N   MET a  38     119.602 156.374 163.439  1.00 21.99      a    N  
ATOM   4646  CA  MET a  38     120.660 157.212 162.913  1.00 21.99      a    C  
ATOM   4647  C   MET a  38     121.827 156.385 162.413  1.00 21.99      a    C  
ATOM   4648  O   MET a  38     122.310 156.627 161.309  1.00 21.99      a    O  
ATOM   4649  CB  MET a  38     121.105 158.205 163.986  1.00 21.99      a    C  
ATOM   4650  CG  MET a  38     121.945 159.355 163.503  1.00 21.99      a    C  
ATOM   4651  SD  MET a  38     122.972 160.070 164.798  1.00 21.99      a    S  
ATOM   4652  CE  MET a  38     123.899 158.654 165.340  1.00 21.99      a    C  
ATOM   4653  N   LEU a  39     122.235 155.368 163.173  1.00 24.45      a    N  
ATOM   4654  CA  LEU a  39     123.404 154.561 162.820  1.00 24.45      a    C  
ATOM   4655  C   LEU a  39     123.307 153.864 161.460  1.00 24.45      a    C  
ATOM   4656  O   LEU a  39     124.289 153.929 160.704  1.00 24.45      a    O  
ATOM   4657  CB  LEU a  39     123.693 153.559 163.946  1.00 24.45      a    C  
ATOM   4658  CG  LEU a  39     124.754 153.874 165.005  1.00 24.45      a    C  
ATOM   4659  CD1 LEU a  39     124.313 155.006 165.906  1.00 24.45      a    C  
ATOM   4660  CD2 LEU a  39     125.051 152.630 165.818  1.00 24.45      a    C  
ATOM   4661  N   PRO a  40     122.200 153.213 161.065  1.00 25.15      a    N  
ATOM   4662  CA  PRO a  40     122.169 152.635 159.712  1.00 25.15      a    C  
ATOM   4663  C   PRO a  40     122.114 153.666 158.605  1.00 25.15      a    C  
ATOM   4664  O   PRO a  40     122.694 153.443 157.538  1.00 25.15      a    O  
ATOM   4665  CB  PRO a  40     120.901 151.777 159.732  1.00 25.15      a    C  
ATOM   4666  CG  PRO a  40     120.615 151.594 161.100  1.00 25.15      a    C  
ATOM   4667  CD  PRO a  40     121.014 152.774 161.813  1.00 25.15      a    C  
ATOM   4668  N   LEU a  41     121.428 154.782 158.836  1.00 21.41      a    N  
ATOM   4669  CA  LEU a  41     121.396 155.868 157.873  1.00 21.41      a    C  
ATOM   4670  C   LEU a  41     122.783 156.444 157.642  1.00 21.41      a    C  
ATOM   4671  O   LEU a  41     123.178 156.672 156.494  1.00 21.41      a    O  
ATOM   4672  CB  LEU a  41     120.441 156.947 158.351  1.00 21.41      a    C  
ATOM   4673  CG  LEU a  41     119.007 156.482 158.341  1.00 21.41      a    C  
ATOM   4674  CD1 LEU a  41     118.136 157.467 159.054  1.00 21.41      a    C  
ATOM   4675  CD2 LEU a  41     118.584 156.337 156.924  1.00 21.41      a    C  
ATOM   4676  N   LEU a  42     123.557 156.643 158.709  1.00 24.11      a    N  
ATOM   4677  CA  LEU a  42     124.947 157.017 158.510  1.00 24.11      a    C  
ATOM   4678  C   LEU a  42     125.748 155.918 157.854  1.00 24.11      a    C  
ATOM   4679  O   LEU a  42     126.657 156.220 157.096  1.00 24.11      a    O  
ATOM   4680  CB  LEU a  42     125.655 157.373 159.798  1.00 24.11      a    C  
ATOM   4681  CG  LEU a  42     125.378 158.639 160.562  1.00 24.11      a    C  
ATOM   4682  CD1 LEU a  42     124.997 158.264 161.912  1.00 24.11      a    C  
ATOM   4683  CD2 LEU a  42     126.633 159.406 160.598  1.00 24.11      a    C  
ATOM   4684  N   GLY a  43     125.475 154.653 158.170  1.00 23.33      a    N  
ATOM   4685  CA  GLY a  43     126.229 153.582 157.546  1.00 23.33      a    C  
ATOM   4686  C   GLY a  43     126.099 153.618 156.040  1.00 23.33      a    C  
ATOM   4687  O   GLY a  43     127.097 153.628 155.319  1.00 23.33      a    O  
ATOM   4688  N   VAL a  44     124.868 153.770 155.559  1.00 23.76      a    N  
ATOM   4689  CA  VAL a  44     124.627 153.863 154.123  1.00 23.76      a    C  
ATOM   4690  C   VAL a  44     125.226 155.141 153.550  1.00 23.76      a    C  
ATOM   4691  O   VAL a  44     125.904 155.104 152.520  1.00 23.76      a    O  
ATOM   4692  CB  VAL a  44     123.128 153.770 153.813  1.00 23.76      a    C  
ATOM   4693  CG1 VAL a  44     122.921 153.763 152.337  1.00 23.76      a    C  
ATOM   4694  CG2 VAL a  44     122.543 152.535 154.414  1.00 23.76      a    C  
ATOM   4695  N   SER a  45     124.966 156.289 154.185  1.00 22.64      a    N  
ATOM   4696  CA  SER a  45     125.508 157.567 153.727  1.00 22.64      a    C  
ATOM   4697  C   SER a  45     127.022 157.562 153.618  1.00 22.64      a    C  
ATOM   4698  O   SER a  45     127.571 157.906 152.575  1.00 22.64      a    O  
ATOM   4699  CB  SER a  45     125.072 158.683 154.662  1.00 22.64      a    C  
ATOM   4700  OG  SER a  45     123.765 159.093 154.389  1.00 22.64      a    O  
ATOM   4701  N   ILE a  46     127.709 157.178 154.691  1.00 23.46      a    N  
ATOM   4702  CA  ILE a  46     129.160 157.112 154.700  1.00 23.46      a    C  
ATOM   4703  C   ILE a  46     129.672 156.106 153.691  1.00 23.46      a    C  
ATOM   4704  O   ILE a  46     130.630 156.395 152.978  1.00 23.46      a    O  
ATOM   4705  CB  ILE a  46     129.660 156.795 156.126  1.00 23.46      a    C  
ATOM   4706  CG1 ILE a  46     129.284 157.918 157.096  1.00 23.46      a    C  
ATOM   4707  CG2 ILE a  46     131.155 156.572 156.158  1.00 23.46      a    C  
ATOM   4708  CD1 ILE a  46     129.508 157.557 158.553  1.00 23.46      a    C  
ATOM   4709  N   THR a  47     129.029 154.940 153.569  1.00 24.31      a    N  
ATOM   4710  CA  THR a  47     129.530 153.926 152.652  1.00 24.31      a    C  
ATOM   4711  C   THR a  47     129.431 154.398 151.213  1.00 24.31      a    C  
ATOM   4712  O   THR a  47     130.427 154.393 150.484  1.00 24.31      a    O  
ATOM   4713  CB  THR a  47     128.758 152.628 152.833  1.00 24.31      a    C  
ATOM   4714  CG2 THR a  47     129.321 151.577 151.905  1.00 24.31      a    C  
ATOM   4715  OG1 THR a  47     128.911 152.167 154.178  1.00 24.31      a    O  
ATOM   4716  N   VAL a  48     128.255 154.887 150.817  1.00 22.55      a    N  
ATOM   4717  CA  VAL a  48     128.052 155.339 149.454  1.00 22.55      a    C  
ATOM   4718  C   VAL a  48     128.848 156.601 149.173  1.00 22.55      a    C  
ATOM   4719  O   VAL a  48     129.371 156.757 148.074  1.00 22.55      a    O  
ATOM   4720  CB  VAL a  48     126.552 155.516 149.182  1.00 22.55      a    C  
ATOM   4721  CG1 VAL a  48     126.305 155.895 147.757  1.00 22.55      a    C  
ATOM   4722  CG2 VAL a  48     125.859 154.231 149.460  1.00 22.55      a    C  
ATOM   4723  N   PHE a  49     129.024 157.495 150.149  1.00 22.11      a    N  
ATOM   4724  CA  PHE a  49     129.818 158.688 149.887  1.00 22.11      a    C  
ATOM   4725  C   PHE a  49     131.292 158.364 149.724  1.00 22.11      a    C  
ATOM   4726  O   PHE a  49     131.928 158.867 148.803  1.00 22.11      a    O  
ATOM   4727  CB  PHE a  49     129.603 159.734 150.976  1.00 22.11      a    C  
ATOM   4728  CG  PHE a  49     130.306 161.025 150.702  1.00 22.11      a    C  
ATOM   4729  CD1 PHE a  49     131.612 161.235 151.124  1.00 22.11      a    C  
ATOM   4730  CD2 PHE a  49     129.687 162.010 149.961  1.00 22.11      a    C  
ATOM   4731  CE1 PHE a  49     132.260 162.412 150.840  1.00 22.11      a    C  
ATOM   4732  CE2 PHE a  49     130.335 163.188 149.684  1.00 22.11      a    C  
ATOM   4733  CZ  PHE a  49     131.619 163.389 150.124  1.00 22.11      a    C  
ATOM   4734  N   VAL a  50     131.866 157.557 150.612  1.00 22.48      a    N  
ATOM   4735  CA  VAL a  50     133.265 157.195 150.451  1.00 22.48      a    C  
ATOM   4736  C   VAL a  50     133.456 156.391 149.173  1.00 22.48      a    C  
ATOM   4737  O   VAL a  50     134.463 156.542 148.480  1.00 22.48      a    O  
ATOM   4738  CB  VAL a  50     133.756 156.450 151.708  1.00 22.48      a    C  
ATOM   4739  CG1 VAL a  50     135.142 155.851 151.509  1.00 22.48      a    C  
ATOM   4740  CG2 VAL a  50     133.754 157.397 152.903  1.00 22.48      a    C  
ATOM   4741  N   THR a  51     132.454 155.600 148.788  1.00 23.21      a    N  
ATOM   4742  CA  THR a  51     132.541 154.839 147.552  1.00 23.21      a    C  
ATOM   4743  C   THR a  51     132.504 155.755 146.332  1.00 23.21      a    C  
ATOM   4744  O   THR a  51     133.355 155.656 145.445  1.00 23.21      a    O  
ATOM   4745  CB  THR a  51     131.393 153.841 147.519  1.00 23.21      a    C  
ATOM   4746  CG2 THR a  51     131.630 152.844 146.421  1.00 23.21      a    C  
ATOM   4747  OG1 THR a  51     131.391 153.107 148.745  1.00 23.21      a    O  
ATOM   4748  N   ALA a  52     131.546 156.677 146.293  1.00 21.70      a    N  
ATOM   4749  CA  ALA a  52     131.305 157.505 145.126  1.00 21.70      a    C  
ATOM   4750  C   ALA a  52     132.324 158.625 144.996  1.00 21.70      a    C  
ATOM   4751  O   ALA a  52     132.679 159.004 143.880  1.00 21.70      a    O  
ATOM   4752  CB  ALA a  52     129.890 158.075 145.181  1.00 21.70      a    C  
ATOM   4753  N   PHE a  53     132.803 159.176 146.106  1.00 20.34      a    N  
ATOM   4754  CA  PHE a  53     133.808 160.222 146.052  1.00 20.34      a    C  
ATOM   4755  C   PHE a  53     135.109 159.719 145.465  1.00 20.34      a    C  
ATOM   4756  O   PHE a  53     135.863 160.507 144.893  1.00 20.34      a    O  
ATOM   4757  CB  PHE a  53     134.041 160.767 147.460  1.00 20.34      a    C  
ATOM   4758  CG  PHE a  53     134.637 162.128 147.491  1.00 20.34      a    C  
ATOM   4759  CD1 PHE a  53     133.833 163.242 147.422  1.00 20.34      a    C  
ATOM   4760  CD2 PHE a  53     136.001 162.298 147.604  1.00 20.34      a    C  
ATOM   4761  CE1 PHE a  53     134.382 164.507 147.453  1.00 20.34      a    C  
ATOM   4762  CE2 PHE a  53     136.550 163.553 147.637  1.00 20.34      a    C  
ATOM   4763  CZ  PHE a  53     135.739 164.657 147.568  1.00 20.34      a    C  
ATOM   4764  N   ILE a  54     135.364 158.421 145.557  1.00 23.58      a    N  
ATOM   4765  CA  ILE a  54     136.587 157.834 145.056  1.00 23.58      a    C  
ATOM   4766  C   ILE a  54     136.399 157.212 143.680  1.00 23.58      a    C  
ATOM   4767  O   ILE a  54     137.210 157.447 142.789  1.00 23.58      a    O  
ATOM   4768  CB  ILE a  54     137.115 156.804 146.072  1.00 23.58      a    C  
ATOM   4769  CG1 ILE a  54     137.331 157.477 147.423  1.00 23.58      a    C  
ATOM   4770  CG2 ILE a  54     138.400 156.181 145.587  1.00 23.58      a    C  
ATOM   4771  CD1 ILE a  54     137.770 156.523 148.501  1.00 23.58      a    C  
ATOM   4772  N   ALA a  55     135.315 156.467 143.451  1.00 24.68      a    N  
ATOM   4773  CA  ALA a  55     135.261 155.575 142.302  1.00 24.68      a    C  
ATOM   4774  C   ALA a  55     134.008 155.689 141.448  1.00 24.68      a    C  
ATOM   4775  O   ALA a  55     133.815 154.854 140.561  1.00 24.68      a    O  
ATOM   4776  CB  ALA a  55     135.408 154.124 142.764  1.00 24.68      a    C  
ATOM   4777  N   ALA a  56     133.148 156.668 141.680  1.00 24.83      a    N  
ATOM   4778  CA  ALA a  56     131.962 156.780 140.851  1.00 24.83      a    C  
ATOM   4779  C   ALA a  56     132.348 157.188 139.432  1.00 24.83      a    C  
ATOM   4780  O   ALA a  56     133.263 157.988 139.243  1.00 24.83      a    O  
ATOM   4781  CB  ALA a  56     130.980 157.784 141.431  1.00 24.83      a    C  
ATOM   4782  N   PRO a  57     131.689 156.640 138.421  1.00 28.09      a    N  
ATOM   4783  CA  PRO a  57     131.937 157.074 137.059  1.00 28.09      a    C  
ATOM   4784  C   PRO a  57     131.276 158.417 136.808  1.00 28.09      a    C  
ATOM   4785  O   PRO a  57     130.523 158.903 137.661  1.00 28.09      a    O  
ATOM   4786  CB  PRO a  57     131.303 155.954 136.221  1.00 28.09      a    C  
ATOM   4787  CG  PRO a  57     130.260 155.439 137.052  1.00 28.09      a    C  
ATOM   4788  CD  PRO a  57     130.719 155.542 138.468  1.00 28.09      a    C  
ATOM   4789  N   PRO a  58     131.573 159.074 135.688  1.00 29.00      a    N  
ATOM   4790  CA  PRO a  58     130.995 160.393 135.436  1.00 29.00      a    C  
ATOM   4791  C   PRO a  58     129.479 160.376 135.326  1.00 29.00      a    C  
ATOM   4792  O   PRO a  58     128.878 159.412 134.859  1.00 29.00      a    O  
ATOM   4793  CB  PRO a  58     131.655 160.802 134.126  1.00 29.00      a    C  
ATOM   4794  CG  PRO a  58     132.937 160.150 134.145  1.00 29.00      a    C  
ATOM   4795  CD  PRO a  58     132.751 158.853 134.832  1.00 29.00      a    C  
ATOM   4796  N   VAL a  59     128.868 161.458 135.791  1.00 28.55      a    N  
ATOM   4797  CA  VAL a  59     127.432 161.545 135.999  1.00 28.55      a    C  
ATOM   4798  C   VAL a  59     126.872 162.552 135.010  1.00 28.55      a    C  
ATOM   4799  O   VAL a  59     127.430 163.634 134.832  1.00 28.55      a    O  
ATOM   4800  CB  VAL a  59     127.098 161.946 137.449  1.00 28.55      a    C  
ATOM   4801  CG1 VAL a  59     125.667 162.413 137.597  1.00 28.55      a    C  
ATOM   4802  CG2 VAL a  59     127.367 160.816 138.396  1.00 28.55      a    C  
ATOM   4803  N   ASP a  60     125.765 162.195 134.380  1.00 36.36      a    N  
ATOM   4804  CA  ASP a  60     125.103 163.010 133.376  1.00 36.36      a    C  
ATOM   4805  C   ASP a  60     124.228 164.043 134.103  1.00 36.36      a    C  
ATOM   4806  O   ASP a  60     123.009 163.912 134.175  1.00 36.36      a    O  
ATOM   4807  CB  ASP a  60     124.274 162.075 132.512  1.00 36.36      a    C  
ATOM   4808  CG  ASP a  60     123.602 162.739 131.351  1.00 36.36      a    C  
ATOM   4809  OD1 ASP a  60     123.353 161.980 130.400  1.00 36.36      a    O  
ATOM   4810  OD2 ASP a  60     123.436 163.963 131.284  1.00 36.36      a    O1-
ATOM   4811  N   ILE a  61     124.871 165.093 134.640  1.00 34.66      a    N  
ATOM   4812  CA  ILE a  61     124.217 165.992 135.604  1.00 34.66      a    C  
ATOM   4813  C   ILE a  61     123.019 166.724 135.005  1.00 34.66      a    C  
ATOM   4814  O   ILE a  61     121.979 166.861 135.656  1.00 34.66      a    O  
ATOM   4815  CB  ILE a  61     125.231 166.982 136.220  1.00 34.66      a    C  
ATOM   4816  CG1 ILE a  61     124.556 167.805 137.327  1.00 34.66      a    C  
ATOM   4817  CG2 ILE a  61     125.924 167.845 135.181  1.00 34.66      a    C  
ATOM   4818  CD1 ILE a  61     125.442 168.262 138.436  1.00 34.66      a    C  
ATOM   4819  N   ASP a  62     123.126 167.207 133.774  1.00 42.41      a    N  
ATOM   4820  CA  ASP a  62     122.072 168.060 133.253  1.00 42.41      a    C  
ATOM   4821  C   ASP a  62     121.266 167.366 132.171  1.00 42.41      a    C  
ATOM   4822  O   ASP a  62     120.578 168.032 131.403  1.00 42.41      a    O  
ATOM   4823  CB  ASP a  62     122.638 169.383 132.749  1.00 42.41      a    C  
ATOM   4824  CG  ASP a  62     123.124 170.272 133.875  1.00 42.41      a    C  
ATOM   4825  OD1 ASP a  62     124.335 170.561 133.925  1.00 42.41      a    O  
ATOM   4826  OD2 ASP a  62     122.295 170.688 134.711  1.00 42.41      a    O1-
ATOM   4827  N   GLY a  63     121.335 166.039 132.106  1.00 43.13      a    N  
ATOM   4828  CA  GLY a  63     120.423 165.274 131.289  1.00 43.13      a    C  
ATOM   4829  C   GLY a  63     120.650 165.396 129.808  1.00 43.13      a    C  
ATOM   4830  O   GLY a  63     119.740 165.121 129.027  1.00 43.13      a    O  
ATOM   4831  N   ILE a  64     121.836 165.828 129.397  1.00 52.04      a    N  
ATOM   4832  CA  ILE a  64     122.148 166.133 128.011  1.00 52.04      a    C  
ATOM   4833  C   ILE a  64     123.311 165.311 127.493  1.00 52.04      a    C  
ATOM   4834  O   ILE a  64     123.905 165.666 126.476  1.00 52.04      a    O  
ATOM   4835  CB  ILE a  64     122.401 167.639 127.826  1.00 52.04      a    C  
ATOM   4836  CG1 ILE a  64     123.594 168.077 128.670  1.00 52.04      a    C  
ATOM   4837  CG2 ILE a  64     121.153 168.436 128.098  1.00 52.04      a    C  
ATOM   4838  CD1 ILE a  64     124.060 169.463 128.391  1.00 52.04      a    C  
ATOM   4839  N   ARG a  65     123.666 164.241 128.202  1.00 54.81      a    N  
ATOM   4840  CA  ARG a  65     124.593 163.213 127.748  1.00 54.81      a    C  
ATOM   4841  C   ARG a  65     125.970 163.833 127.681  1.00 54.81      a    C  
ATOM   4842  O   ARG a  65     126.784 163.528 126.813  1.00 54.81      a    O  
ATOM   4843  CB  ARG a  65     124.108 162.542 126.455  1.00 54.81      a    C  
ATOM   4844  CG  ARG a  65     123.018 161.475 126.724  1.00 54.81      a    C  
ATOM   4845  CD  ARG a  65     121.663 162.075 127.069  1.00 54.81      a    C  
ATOM   4846  NE  ARG a  65     120.612 161.096 127.291  1.00 54.81      a    N  
ATOM   4847  CZ  ARG a  65     119.845 160.605 126.335  1.00 54.81      a    C  
ATOM   4848  NH1 ARG a  65     120.011 161.011 125.088  1.00 54.81      a    N1+
ATOM   4849  NH2 ARG a  65     118.902 159.729 126.627  1.00 54.81      a    N  
ATOM   4850  N   GLU a  66     126.226 164.675 128.675  1.00 51.26      a    N  
ATOM   4851  CA  GLU a  66     127.528 165.291 128.920  1.00 51.26      a    C  
ATOM   4852  C   GLU a  66     127.985 164.868 130.315  1.00 51.26      a    C  
ATOM   4853  O   GLU a  66     127.694 165.550 131.304  1.00 51.26      a    O  
ATOM   4854  CB  GLU a  66     127.413 166.814 128.821  1.00 51.26      a    C  
ATOM   4855  CG  GLU a  66     128.707 167.587 128.980  1.00 51.26      a    C  
ATOM   4856  CD  GLU a  66     128.520 169.089 128.832  1.00 51.26      a    C  
ATOM   4857  OE1 GLU a  66     127.374 169.537 128.622  1.00 51.26      a    O  
ATOM   4858  OE2 GLU a  66     129.518 169.828 128.956  1.00 51.26      a    O1-
ATOM   4859  N   PRO a  67     128.636 163.706 130.438  1.00 38.99      a    N  
ATOM   4860  CA  PRO a  67     129.034 163.208 131.762  1.00 38.99      a    C  
ATOM   4861  C   PRO a  67     129.994 164.158 132.461  1.00 38.99      a    C  
ATOM   4862  O   PRO a  67     130.970 164.620 131.869  1.00 38.99      a    O  
ATOM   4863  CB  PRO a  67     129.725 161.890 131.426  1.00 38.99      a    C  
ATOM   4864  CG  PRO a  67     129.068 161.397 130.272  1.00 38.99      a    C  
ATOM   4865  CD  PRO a  67     128.462 162.555 129.533  1.00 38.99      a    C  
ATOM   4866  N   LEU a  68     129.702 164.462 133.716  1.00 30.28      a    N  
ATOM   4867  CA  LEU a  68     130.588 165.284 134.522  1.00 30.28      a    C  
ATOM   4868  C   LEU a  68     131.407 164.347 135.399  1.00 30.28      a    C  
ATOM   4869  O   LEU a  68     130.842 163.557 136.154  1.00 30.28      a    O  
ATOM   4870  CB  LEU a  68     129.773 166.254 135.363  1.00 30.28      a    C  
ATOM   4871  CG  LEU a  68     130.462 167.356 136.144  1.00 30.28      a    C  
ATOM   4872  CD1 LEU a  68     129.414 168.394 136.255  1.00 30.28      a    C  
ATOM   4873  CD2 LEU a  68     131.013 166.985 137.496  1.00 30.28      a    C  
ATOM   4874  N   SER a  69     132.724 164.434 135.311  1.00 29.00      a    N  
ATOM   4875  CA  SER a  69     133.602 163.508 136.018  1.00 29.00      a    C  
ATOM   4876  C   SER a  69     133.858 164.029 137.422  1.00 29.00      a    C  
ATOM   4877  O   SER a  69     134.606 164.989 137.606  1.00 29.00      a    O  
ATOM   4878  CB  SER a  69     134.912 163.336 135.263  1.00 29.00      a    C  
ATOM   4879  OG  SER a  69     135.824 162.596 136.034  1.00 29.00      a    O  
ATOM   4880  N   GLY a  70     133.275 163.378 138.418  1.00 25.09      a    N  
ATOM   4881  CA  GLY a  70     133.339 163.938 139.752  1.00 25.09      a    C  
ATOM   4882  C   GLY a  70     134.103 163.148 140.791  1.00 25.09      a    C  
ATOM   4883  O   GLY a  70     134.163 163.578 141.938  1.00 25.09      a    O  
ATOM   4884  N   SER a  71     134.698 162.018 140.447  1.00 24.97      a    N  
ATOM   4885  CA  SER a  71     135.273 161.172 141.479  1.00 24.97      a    C  
ATOM   4886  C   SER a  71     136.782 161.081 141.365  1.00 24.97      a    C  
ATOM   4887  O   SER a  71     137.365 161.217 140.298  1.00 24.97      a    O  
ATOM   4888  CB  SER a  71     134.673 159.772 141.437  1.00 24.97      a    C  
ATOM   4889  OG  SER a  71     135.231 159.013 140.395  1.00 24.97      a    O  
ATOM   4890  N   LEU a  72     137.389 160.726 142.484  1.00 27.10      a    N  
ATOM   4891  CA  LEU a  72     138.810 160.913 142.716  1.00 27.10      a    C  
ATOM   4892  C   LEU a  72     139.687 159.991 141.887  1.00 27.10      a    C  
ATOM   4893  O   LEU a  72     140.876 160.273 141.733  1.00 27.10      a    O  
ATOM   4894  CB  LEU a  72     139.095 160.703 144.200  1.00 27.10      a    C  
ATOM   4895  CG  LEU a  72     140.267 161.385 144.863  1.00 27.10      a    C  
ATOM   4896  CD1 LEU a  72     139.994 162.860 144.939  1.00 27.10      a    C  
ATOM   4897  CD2 LEU a  72     140.432 160.798 146.236  1.00 27.10      a    C  
ATOM   4898  N   LEU a  73     139.153 158.886 141.382  1.00 27.80      a    N  
ATOM   4899  CA  LEU a  73     139.902 158.030 140.475  1.00 27.80      a    C  
ATOM   4900  C   LEU a  73     139.693 158.372 139.010  1.00 27.80      a    C  
ATOM   4901  O   LEU a  73     140.441 157.872 138.165  1.00 27.80      a    O  
ATOM   4902  CB  LEU a  73     139.559 156.555 140.695  1.00 27.80      a    C  
ATOM   4903  CG  LEU a  73     139.965 155.930 142.031  1.00 27.80      a    C  
ATOM   4904  CD1 LEU a  73     139.437 154.513 142.145  1.00 27.80      a    C  
ATOM   4905  CD2 LEU a  73     141.465 155.961 142.186  1.00 27.80      a    C  
ATOM   4906  N   TYR a  74     138.705 159.196 138.680  1.00 28.64      a    N  
ATOM   4907  CA  TYR a  74     138.535 159.647 137.304  1.00 28.64      a    C  
ATOM   4908  C   TYR a  74     139.231 160.989 137.098  1.00 28.64      a    C  
ATOM   4909  O   TYR a  74     138.632 161.988 136.710  1.00 28.64      a    O  
ATOM   4910  CB  TYR a  74     137.061 159.702 136.922  1.00 28.64      a    C  
ATOM   4911  CG  TYR a  74     136.406 158.349 136.762  1.00 28.64      a    C  
ATOM   4912  CD1 TYR a  74     136.153 157.531 137.852  1.00 28.64      a    C  
ATOM   4913  CD2 TYR a  74     136.072 157.875 135.505  1.00 28.64      a    C  
ATOM   4914  CE1 TYR a  74     135.565 156.307 137.703  1.00 28.64      a    C  
ATOM   4915  CE2 TYR a  74     135.482 156.643 135.344  1.00 28.64      a    C  
ATOM   4916  CZ  TYR a  74     135.232 155.863 136.445  1.00 28.64      a    C  
ATOM   4917  OH  TYR a  74     134.641 154.634 136.287  1.00 28.64      a    O  
ATOM   4918  N   GLY a  75     140.533 160.969 137.370  1.00 31.71      a    N  
ATOM   4919  CA  GLY a  75     141.448 162.050 137.071  1.00 31.71      a    C  
ATOM   4920  C   GLY a  75     141.108 163.345 137.763  1.00 31.71      a    C  
ATOM   4921  O   GLY a  75     141.086 164.406 137.140  1.00 31.71      a    O  
ATOM   4922  N   ASN a  76     140.854 163.276 139.060  1.00 27.39      a    N  
ATOM   4923  CA  ASN a  76     140.136 164.355 139.702  1.00 27.39      a    C  
ATOM   4924  C   ASN a  76     140.708 164.520 141.104  1.00 27.39      a    C  
ATOM   4925  O   ASN a  76     141.419 163.657 141.614  1.00 27.39      a    O  
ATOM   4926  CB  ASN a  76     138.640 164.040 139.646  1.00 27.39      a    C  
ATOM   4927  CG  ASN a  76     137.783 165.143 140.125  1.00 27.39      a    C  
ATOM   4928  ND2 ASN a  76     136.518 165.057 139.813  1.00 27.39      a    N  
ATOM   4929  OD1 ASN a  76     138.248 166.103 140.691  1.00 27.39      a    O  
ATOM   4930  N   ASN a  77     140.402 165.656 141.706  1.00 26.61      a    N  
ATOM   4931  CA  ASN a  77     141.176 166.224 142.794  1.00 26.61      a    C  
ATOM   4932  C   ASN a  77     140.321 166.284 144.047  1.00 26.61      a    C  
ATOM   4933  O   ASN a  77     139.101 166.345 143.949  1.00 26.61      a    O  
ATOM   4934  CB  ASN a  77     141.606 167.620 142.409  1.00 26.61      a    C  
ATOM   4935  CG  ASN a  77     142.759 168.078 143.153  1.00 26.61      a    C  
ATOM   4936  ND2 ASN a  77     143.155 169.309 142.914  1.00 26.61      a    N  
ATOM   4937  OD1 ASN a  77     143.337 167.324 143.919  1.00 26.61      a    O  
ATOM   4938  N   ILE a  78     140.960 166.296 145.222  1.00 23.12      a    N
[truncated: 3,181,393 more chars]
