# Supplementary material for: Structure of a dimeric photosystem II complex from a cyanobacterium acclimated to far-red light
Source: J Biol Chem. 2022 Dec 20;299(1):102815. doi: 10.1016/j.jbc.2022.102815 (PMC9843442; doi:10.1016/j.jbc.2022.102815)
Supplement: Supplemental data 4 [file mmc5.zip]

Archive with 1 entries (1 files):
- jbc_102815_mmc5.mrc
